# Supplementary material for: Transcriptome-wide N6-methyladenosine (m6A) methylation in watermelon under CGMMV infection
Source: BMC Plant Biol. 2021 Nov 8;21:516. doi: 10.1186/s12870-021-03289-8 (PMC8574010; doi:10.1186/s12870-021-03289-8)
Supplement: Supplementary file 5 — Additional file 5: Supplementary file 5. Summary of m6A -seq information for CGMMV-infected and control samples. [file 12870_2021_3289_MOESM5_ESM.xlsx]

## Sheet: Data_statistic
Additional File 5. Summary of m6A-seq information for CGMMV-infected and control samples
Sample	raw_reads	raw_bases	clean_reads	clean_bases	valid_bases	Q30	GC
CGMMV_1	70.98M	10.65G	69.68M	9.70G	0.9111	0.948	0.4508
CGMMV_1_input	77.45M	11.62G	76.03M	10.56G	0.9091	0.9484	0.4487
CGMMV_2	70.44M	10.57G	69.12M	9.59G	0.9078	0.9477	0.4555
CGMMV_2_input	85.88M	12.88G	84.41M	11.68G	0.9064	0.9493	0.4508
Control_1	73.86M	11.08G	72.51M	10.08G	0.9099	0.9473	0.4548
Control_1_input	73.68M	11.05G	72.33M	10.04G	0.9081	0.9478	0.4481
Control_2	87.73M	13.16G	86.12M	11.99G	0.9115	0.9476	0.4556
Control_2_input	66.78M	10.02G	65.60M	9.10G	0.9089	0.9485	0.4498
