# Supplementary material for: Transcriptome-wide N6-methyladenosine (m6A) methylation in watermelon under CGMMV infection
Source: BMC Plant Biol. 2021 Nov 8;21:516. doi: 10.1186/s12870-021-03289-8 (PMC8574010; doi:10.1186/s12870-021-03289-8)
Supplement: Supplementary file 6 — Additional file 6: Supplementary file 6. High-confidence m6A peaks identified for control samples and CGMMV-infected samples. [file 12870_2021_3289_MOESM6_ESM.xlsx]

## Sheet: Additional File 7-1
Additional File 6-1 High-confidence m6A peaks identified for control samples.
chr	chromStart	chromEnd	name	score	strand	thickStart	thickEnd	itemRgb	blockCount	blockSizes	blockStarts	lg.p	lg.fdr	fold_enrchment
CG_Chr00	121010	121310	ClCG00G000080	1.3e-12	+	121010	121310	0	1	300,	0	-11.9	-10.7	2.09
CG_Chr00	121409	121659	ClCG00G000080	2e-12	+	121409	121659	0	1	250,	0	-11.7	-10.5	1.5
CG_Chr00	1459428	1459629	ClCG00G000640	4.8e-08	+	1459428	1459629	0	1	201,	0	-7.32	-6.65	2.47
CG_Chr00	1549830	1550079	ClCG00G000680	7.1e-07	+	1549830	1550079	0	1	249,	0	-6.15	-5.63	1.96
CG_Chr00	1550836	1552174	ClCG00G000680	7.1e-07	+	1550836	1552174	0	3	270,57,22,	0,398,1316	-6.15	-5.63	2.61
CG_Chr00	3753640	3754035	ClCG00G001090	3.1e-10	+	3753640	3754035	0	2	120,76,	0,319	-9.51	-8.42	6.5
CG_Chr00	3754664	3755281	ClCG00G001090	7.9e-14	+	3754664	3755281	0	2	37,110,	0,507	-13.1	-11.8	5.5
CG_Chr00	6064290	6064440	ClCG00G001960	7.9e-09	+	6064290	6064440	0	1	150,	0	-8.1	-7.33	1.85
CG_Chr00	6065933	6066313	ClCG00G001960	1.3e-09	+	6065933	6066313	0	3	121,54,24,	0,216,356	-8.9	-8.03	3.3
CG_Chr00	6305731	6306549	ClCG00G002140	7.9e-11	+	6305731	6306549	0	2	123,26,	0,792	-10.1	-9.07	9
CG_Chr00	6976228	6978446	ClCG00G002460	3.4e-06	+	6976228	6978446	0	7	13,66,87,96,200,125,8,	0,235,599,819,1316,1616,2210	-5.47	-5.01	17
CG_Chr00	6979965	6980323	ClCG00G002460	0.0002	+	6979965	6980323	0	2	73,126,	0,232	-3.69	-3.35	19
CG_Chr00	7073295	7074113	ClCG00G002570	3.6e-08	+	7073295	7074113	0	3	83,52,12,	0,631,806	-7.44	-6.76	6
CG_Chr00	7595358	7596319	ClCG00G002850	3.2e-25	+	7595358	7596319	0	4	2,90,54,448,	0,188,351,513	-24.5	-22.5	3.88
CG_Chr00	7940948	7941149	ClCG00G003030	7.1e-09	+	7940948	7941149	0	1	201,	0	-8.15	-7.38	1.76
CG_Chr00	8525464	8526657	ClCG00G003450	0.00041	+	8525464	8526657	0	2	11,139,	0,1054	-3.39	-2.9	4
CG_Chr00	10182577	10185074	ClCG00G004350	6.3e-11	+	10182577	10185074	0	2	211,36,	0,2461	-10.2	-9.18	3.31
CG_Chr00	10507615	10508144	ClCG00G004530	3.2e-13	+	10507615	10508144	0	3	47,32,71,	0,128,458	-12.5	-11.2	2.33
CG_Chr00	11111056	11111499	ClCG00G004790	8.7e-06	+	11111056	11111499	0	2	217,129,	0,314	-5.06	-4.64	17.3
CG_Chr00	11956499	11956648	ClCG00G005240	4.4e-06	+	11956499	11956648	0	1	149,	0	-5.36	-4.92	2
CG_Chr00	12676474	12677936	ClCG00G005630	1.6e-14	+	12676474	12677936	0	2	168,25,	0,1437	-13.8	-12.4	1.6
CG_Chr00	14691615	14691833	ClCG00G006330	2.7e-05	+	14691615	14691833	0	2	78,64,	0,154	-4.57	-4.18	1.57
CG_Chr00	15089424	15089698	ClCG00G006480	2.8e-08	+	15089424	15089698	0	1	274,	0	-7.56	-6.87	3.75
CG_Chr00	789678	791866	ClCG00G000440	3.8e-10	-	789678	791866	0	5	169,86,106,134,3,	0,990,1241,1425,2185	-9.42	-8.49	7
CG_Chr00	941289	941638	ClCG00G000480	2.2e-07	-	941289	941638	0	1	349,	0	-6.65	-6.07	1.57
CG_Chr00	1032760	1033055	ClCG00G000500	1.6e-09	-	1032760	1033055	0	1	295,	0	-8.8	-7.94	1.66
CG_Chr00	1459399	1459635	ClCG00G000650	1.2e-07	-	1459399	1459635	0	1	236,	0	-6.91	-6.29	2.53
CG_Chr00	3007911	3010799	ClCG00G000880	0.026	-	3007911	3010799	0	3	92,56,49,	0,1260,2839	-1.58	-1.14	8.5
CG_Chr00	3288054	3288205	ClCG00G000940	3.2e-16	-	3288054	3288205	0	1	151,	0	-15.5	-14	1.95
CG_Chr00	3613738	3613877	ClCG00G001010	3.1e-08	-	3613738	3613877	0	1	139,	0	-7.51	-6.82	1.61
CG_Chr00	4489157	4490219	ClCG00G001370	1e-05	-	4489157	4490219	0	5	118,111,72,61,30,	0,253,691,859,1032	-4.99	-4.57	10
CG_Chr00	5331299	5333362	ClCG00G001700	3.6e-09	-	5331299	5333362	0	6	11,61,90,72,50,64,	0,446,561,1145,1325,1999	-8.44	-7.63	3
CG_Chr00	5484522	5486020	ClCG00G001780	4e-11	-	5484522	5486020	0	4	168,111,84,32,	0,361,524,1466	-10.4	-9.36	2.33
CG_Chr00	5660500	5661682	ClCG00G001850	4.6e-05	-	5660500	5661682	0	4	35,84,51,80,	0,787,954,1102	-4.34	-3.97	2
CG_Chr00	6262017	6262413	ClCG00G002090	0.00019	-	6262017	6262413	0	1	396,	0	-3.71	-3.36	13.8
CG_Chr00	6281415	6282713	ClCG00G002110	0.035	-	6281415	6282713	0	3	72,99,79,	0,348,1219	-1.45	-1.16	3.17
CG_Chr00	6590324	6590717	ClCG00G002220	2.5e-14	-	6590324	6590717	0	1	393,	0	-13.6	-12.2	2.25
CG_Chr00	6744823	6745991	ClCG00G002260	2.8e-07	-	6744823	6745991	0	3	328,87,33,	0,955,1135	-6.55	-5.98	39.7
CG_Chr00	7305834	7305980	ClCG00G002670	8.5e-07	-	7305834	7305980	0	1	146,	0	-6.07	-5.55	1.76
CG_Chr00	7722199	7723242	ClCG00G002920	1.7e-05	-	7722199	7723242	0	3	47,116,36,	0,301,1007	-4.76	-4.36	2.18
CG_Chr00	7723340	7723866	ClCG00G002920	1.7e-05	-	7723340	7723866	0	2	83,66,	0,460	-4.76	-4.36	1.67
CG_Chr00	8077057	8077360	ClCG00G003120	2e-05	-	8077057	8077360	0	2	95,56,	0,247	-4.69	-4.29	7.5
CG_Chr00	8077608	8077891	ClCG00G003120	5.9e-10	-	8077608	8077891	0	2	106,45,	0,238	-9.23	-8.32	2.16
CG_Chr00	8154403	8154813	ClCG00G003200	3.1e-09	-	8154403	8154813	0	2	181,14,	0,396	-8.51	-7.69	15
CG_Chr00	8848885	8849354	ClCG00G003600	3.2e-11	-	8848885	8849354	0	2	90,59,	0,410	-10.5	-9.43	2.12
CG_Chr00	8952324	8953447	ClCG00G003640	3.5e-07	-	8952324	8953447	0	2	157,37,	0,1086	-6.45	-5.9	1.61
CG_Chr00	9108121	9108271	ClCG00G003720	1.3e-12	-	9108121	9108271	0	1	150,	0	-11.9	-10.7	2.08
CG_Chr00	9411921	9413452	ClCG00G003900	3.2e-08	-	9411921	9413452	0	3	400,82,38,	0,482,1493	-7.49	-6.8	2.19
CG_Chr00	9835790	9836257	ClCG00G004170	1.6e-10	-	9835790	9836257	0	2	135,205,	0,262	-9.79	-8.82	30
CG_Chr00	9836753	9838157	ClCG00G004170	1.6e-10	-	9836753	9838157	0	2	235,251,	0,1153	-9.79	-8.82	15.8
CG_Chr00	10451889	10452388	ClCG00G004470	3.2e-11	-	10451889	10452388	0	1	499,	0	-10.5	-9.46	2.17
CG_Chr00	10452537	10452787	ClCG00G004470	3.2e-11	-	10452537	10452787	0	1	250,	0	-10.5	-9.46	1.91
CG_Chr00	10488042	10488193	ClCG00G004520	2.1e-05	-	10488042	10488193	0	1	151,	0	-4.67	-4.27	2.77
CG_Chr00	10540548	10543702	ClCG00G004550	6.5e-07	-	10540548	10543702	0	4	32,62,81,73,	0,130,1876,3081	-6.19	-5.66	14
CG_Chr00	10738000	10738833	ClCG00G004620	0.00014	-	10738000	10738833	0	6	55,108,30,48,96,4,	0,142,354,510,647,829	-3.85	-3.5	4
CG_Chr00	10892423	10892559	ClCG00G004660	2e-13	-	10892423	10892559	0	1	136,	0	-12.7	-11.4	1.99
CG_Chr00	11104889	11105137	ClCG00G004780	2.5e-13	-	11104889	11105137	0	1	248,	0	-12.6	-11.3	1.79
CG_Chr00	11107133	11107282	ClCG00G004780	1.6e-12	-	11107133	11107282	0	1	149,	0	-11.8	-10.6	1.75
CG_Chr00	11209104	11209616	ClCG00G004840	9.8e-09	-	11209104	11209616	0	4	12,48,51,40,	0,88,252,472	-8.01	-7.1	2
CG_Chr00	11210974	11211971	ClCG00G004840	9.8e-09	-	11210974	11211971	0	2	120,31,	0,966	-8.01	-7.1	4
CG_Chr00	12478038	12478365	ClCG00G005510	4.1e-06	-	12478038	12478365	0	2	122,26,	0,301	-5.39	-4.94	2.06
CG_Chr00	12676454	12676850	ClCG00G005640	6.3e-15	-	12676454	12676850	0	2	70,280,	0,116	-14.2	-12.7	2.49
CG_Chr00	13102718	13103009	ClCG00G005840	3.7e-05	-	13102718	13103009	0	1	291,	0	-4.43	-4.05	2.76
CG_Chr01	12628	12847	ClCG01G000010	1.3e-05	+	12628	12847	0	2	60,85,	0,134	-4.87	-4.46	1.95
CG_Chr01	13623	13767	ClCG01G000010	3.2e-06	+	13623	13767	0	1	144,	0	-5.49	-5.03	1.83
CG_Chr01	60786	61077	ClCG01G000060	2.1e-05	+	60786	61077	0	1	291,	0	-4.68	-4.29	2.4
CG_Chr01	146954	147249	ClCG01G000190	6.3e-10	+	146954	147249	0	1	295,	0	-9.2	-8.29	1.66
CG_Chr01	162645	162930	ClCG01G000220	2.3e-08	+	162645	162930	0	2	70,80,	0,205	-7.63	-6.93	1.72
CG_Chr01	163028	166339	ClCG01G000220	2.3e-08	+	163028	166339	0	4	48,67,215,119,	0,725,1014,3192	-7.63	-6.93	2.15
CG_Chr01	167334	167584	ClCG01G000220	0.00018	+	167334	167584	0	1	250,	0	-3.75	-3.4	3.05
CG_Chr01	178179	178844	ClCG01G000230	5e-11	+	178179	178844	0	2	72,274,	0,391	-10.3	-9.26	2.35
CG_Chr01	183274	183424	ClCG01G000250	1.3e-11	+	183274	183424	0	1	150,	0	-10.9	-9.78	1.63
CG_Chr01	189011	189376	ClCG01G000250	2.1e-10	+	189011	189376	0	2	72,227,	0,138	-9.68	-8.72	2.95
CG_Chr01	256936	257193	ClCG01G000330	0.0027	+	256936	257193	0	2	83,66,	0,191	-2.57	-2.26	1.97
CG_Chr01	291761	293218	ClCG01G000360	6.6e-10	+	291761	293218	0	3	97,253,292,	0,200,1165	-9.18	-8.27	2.03
CG_Chr01	293364	293562	ClCG01G000360	6.6e-10	+	293364	293562	0	1	198,	0	-9.18	-8.27	2.97
CG_Chr01	296798	297097	ClCG01G000370	1.1e-09	+	296798	297097	0	1	299,	0	-8.95	-8.07	2.3
CG_Chr01	331115	332115	ClCG01G000430	1.9e-08	+	331115	332115	0	2	194,552,	0,448	-7.72	-7	1.64
CG_Chr01	356648	356992	ClCG01G000450	7.9e-17	+	356648	356992	0	1	344,	0	-16.1	-14.6	3.05
CG_Chr01	358461	360772	ClCG01G000450	7.9e-17	+	358461	360772	0	3	62,84,247,	0,1886,2064	-16.1	-14.6	2.87
CG_Chr01	375897	376799	ClCG01G000460	2.5e-09	+	375897	376799	0	3	77,147,125,	0,426,777	-8.61	-7.78	2.28
CG_Chr01	414532	415634	ClCG01G000500	0.00014	+	414532	415634	0	2	34,310,	0,792	-3.84	-3.49	1.78
CG_Chr01	439447	439645	ClCG01G000520	0.00048	+	439447	439645	0	1	198,	0	-3.32	-2.99	2.5
CG_Chr01	492059	492308	ClCG01G000570	2e-06	+	492059	492308	0	1	249,	0	-5.69	-5.21	2.24
CG_Chr01	511778	512447	ClCG01G000590	1.6e-26	+	511778	512447	0	3	49,88,245,	0,196,424	-25.8	-23.8	3.53
CG_Chr01	708791	709550	ClCG01G000810	5e-13	+	708791	709550	0	3	69,141,40,	0,161,719	-12.3	-11.1	1.91
CG_Chr01	709648	709997	ClCG01G000810	5e-13	+	709648	709997	0	1	349,	0	-12.3	-11.1	1.72
CG_Chr01	710438	711475	ClCG01G000810	5e-13	+	710438	711475	0	4	120,69,240,119,	0,207,377,918	-12.3	-11.1	4.11
CG_Chr01	711623	711922	ClCG01G000810	5e-13	+	711623	711922	0	1	299,	0	-12.3	-11.1	2.18
CG_Chr01	731428	731768	ClCG01G000840	9.5e-05	+	731428	731768	0	1	340,	0	-4.02	-3.66	2
CG_Chr01	731863	733152	ClCG01G000840	0.00011	+	731863	733152	0	3	316,54,115,	0,1016,1174	-3.97	-3.61	2.75
CG_Chr01	742533	746406	ClCG01G000870	1.1e-06	+	742533	746406	0	3	83,72,42,	0,193,3831	-5.96	-5.46	1.92
CG_Chr01	749516	749920	ClCG01G000870	3.2e-08	+	749516	749920	0	2	108,186,	0,218	-7.5	-6.81	1.78
CG_Chr01	809698	809943	ClCG01G000910	1.2e-07	+	809698	809943	0	1	245,	0	-6.91	-6.3	1.59
CG_Chr01	810088	810284	ClCG01G000910	1.2e-07	+	810088	810284	0	1	196,	0	-6.91	-6.3	2.42
CG_Chr01	827481	828003	ClCG01G000950	1.4e-10	+	827481	828003	0	2	38,407,	0,115	-9.85	-8.87	2.28
CG_Chr01	878399	878546	ClCG01G000980	7.9e-12	+	878399	878546	0	1	147,	0	-11.1	-9.97	1.86
CG_Chr01	940727	940875	ClCG01G001080	0.049	+	940727	940875	0	1	148,	0	-1.31	-1.01	2.45
CG_Chr01	974714	977211	ClCG01G001140	4e-18	+	974714	977211	0	2	138,57,	0,2440	-17.4	-15.8	2.2
CG_Chr01	982091	982240	ClCG01G001160	8.1e-05	+	982091	982240	0	1	149,	0	-4.09	-3.73	1.6
CG_Chr01	1043808	1043958	ClCG01G001200	3.2e-07	+	1043808	1043958	0	1	150,	0	-6.5	-5.94	1.5
CG_Chr01	1044220	1044519	ClCG01G001200	3.2e-07	+	1044220	1044519	0	1	299,	0	-6.5	-5.94	2.47
CG_Chr01	1044618	1044918	ClCG01G001200	3.2e-07	+	1044618	1044918	0	1	300,	0	-6.5	-5.94	1.97
CG_Chr01	1045364	1045849	ClCG01G001200	4.8e-09	+	1045364	1045849	0	2	265,134,	0,351	-8.32	-7.53	1.8
CG_Chr01	1170936	1171332	ClCG01G001280	1.3e-07	+	1170936	1171332	0	1	396,	0	-6.89	-6.28	2.31
CG_Chr01	1221324	1222328	ClCG01G001310	2.8e-09	+	1221324	1222328	0	3	3,76,171,	0,665,833	-8.55	-7.72	2.5
CG_Chr01	1271469	1271712	ClCG01G001350	8.7e-07	+	1271469	1271712	0	1	243,	0	-6.06	-5.54	2.26
CG_Chr01	1301968	1302166	ClCG01G001390	2.5e-08	+	1301968	1302166	0	1	198,	0	-7.61	-6.91	3.11
CG_Chr01	1335292	1335557	ClCG01G001420	9.3e-07	+	1335292	1335557	0	2	8,142,	0,123	-6.03	-5.52	1.82
CG_Chr01	1339358	1340992	ClCG01G001430	2.9e-10	+	1339358	1340992	0	2	96,105,	0,1529	-9.54	-8.59	2.15
CG_Chr01	1557205	1557399	ClCG01G001550	1.2e-05	+	1557205	1557399	0	1	194,	0	-4.93	-4.51	2.4
CG_Chr01	1565562	1566017	ClCG01G001570	9.1e-08	+	1565562	1566017	0	2	105,241,	0,214	-7.04	-6.41	2.37
CG_Chr01	1569779	1570943	ClCG01G001580	5.9e-06	+	1569779	1570943	0	3	89,72,88,	0,927,1076	-5.23	-4.79	1.62
CG_Chr01	1571042	1571192	ClCG01G001580	5.9e-06	+	1571042	1571192	0	1	150,	0	-5.23	-4.79	1.71
CG_Chr01	1605954	1606148	ClCG01G001620	4.1e-05	+	1605954	1606148	0	1	194,	0	-4.39	-4.02	1.5
CG_Chr01	1645302	1645453	ClCG01G001640	1.7e-05	+	1645302	1645453	0	1	151,	0	-4.78	-4.38	1.79
CG_Chr01	1669807	1670084	ClCG01G001690	3.7e-07	+	1669807	1670084	0	2	65,84,	0,193	-6.43	-5.88	2.25
CG_Chr01	1691072	1691221	ClCG01G001720	1e-06	+	1691072	1691221	0	1	149,	0	-6	-5.49	1.71
CG_Chr01	1705932	1706428	ClCG01G001730	6.3e-11	+	1705932	1706428	0	1	496,	0	-10.2	-9.2	4.68
CG_Chr01	1706773	1707071	ClCG01G001730	6.3e-11	+	1706773	1707071	0	1	298,	0	-10.2	-9.2	1.79
CG_Chr01	1709551	1709799	ClCG01G001730	6.3e-11	+	1709551	1709799	0	1	248,	0	-10.2	-9.2	1.65
CG_Chr01	1710095	1710244	ClCG01G001730	6.3e-11	+	1710095	1710244	0	1	149,	0	-10.2	-9.2	2.18
CG_Chr01	1710392	1711065	ClCG01G001730	6.3e-11	+	1710392	1711065	0	2	172,373,	0,300	-10.2	-9.2	2.52
CG_Chr01	1715297	1715495	ClCG01G001740	2.4e-08	+	1715297	1715495	0	1	198,	0	-7.62	-6.92	1.7
CG_Chr01	1715987	1716234	ClCG01G001740	5.5e-06	+	1715987	1716234	0	1	247,	0	-5.26	-4.83	2.5
CG_Chr01	1716571	1717268	ClCG01G001740	4.6e-07	+	1716571	1717268	0	2	33,116,	0,581	-6.34	-5.79	3.2
CG_Chr01	1720048	1721595	ClCG01G001750	1.5e-05	+	1720048	1721595	0	2	159,135,	0,1412	-4.82	-4.42	2.35
CG_Chr01	1749848	1750142	ClCG01G001770	2.6e-10	+	1749848	1750142	0	2	41,109,	0,185	-9.58	-8.63	1.7
CG_Chr01	1750341	1750542	ClCG01G001770	2.6e-10	+	1750341	1750542	0	1	201,	0	-9.58	-8.63	1.82
CG_Chr01	1750751	1751386	ClCG01G001770	2.6e-10	+	1750751	1751386	0	2	188,362,	0,273	-9.58	-8.63	2.02
CG_Chr01	1752085	1752385	ClCG01G001770	0.00026	+	1752085	1752385	0	1	300,	0	-3.58	-3.24	1.72
CG_Chr01	1802468	1802838	ClCG01G001810	1.6e-15	+	1802468	1802838	0	3	12,83,104,	0,97,266	-14.8	-13.3	1.9
CG_Chr01	1802936	1803234	ClCG01G001810	1.6e-15	+	1802936	1803234	0	1	298,	0	-14.8	-13.3	2.04
CG_Chr01	1828047	1828292	ClCG01G001840	6.6e-06	+	1828047	1828292	0	1	245,	0	-5.18	-4.75	1.54
CG_Chr01	1895063	1895338	ClCG01G001900	2.5e-05	+	1895063	1895338	0	2	67,133,	0,142	-4.6	-4.21	1.64
CG_Chr01	1895582	1895945	ClCG01G001900	2.5e-05	+	1895582	1895945	0	2	105,45,	0,318	-4.6	-4.21	1.53
CG_Chr01	1926698	1926937	ClCG01G001930	4.4e-09	+	1926698	1926937	0	1	239,	0	-8.36	-7.56	2.28
CG_Chr01	1927079	1927222	ClCG01G001930	4.4e-09	+	1927079	1927222	0	1	143,	0	-8.36	-7.56	2.83
CG_Chr01	1932188	1932435	ClCG01G001940	1.7e-06	+	1932188	1932435	0	1	247,	0	-5.76	-5.28	2.77
CG_Chr01	2130233	2131021	ClCG01G002150	1.2e-05	+	2130233	2131021	0	1	788,	0	-4.93	-4.52	2.66
CG_Chr01	2274765	2274965	ClCG01G002310	5e-16	+	2274765	2274965	0	1	200,	0	-15.3	-13.8	2.9
CG_Chr01	2298403	2298545	ClCG01G002350	3.2e-16	+	2298403	2298545	0	1	142,	0	-15.5	-14	3.11
CG_Chr01	2367095	2367927	ClCG01G002390	0.0002	+	2367095	2367927	0	3	19,130,201,	0,312,631	-3.7	-3.35	2.67
CG_Chr01	2386327	2386516	ClCG01G002420	0.00068	+	2386327	2386516	0	1	189,	0	-3.17	-2.84	2.22
CG_Chr01	2437162	2437664	ClCG01G002470	5e-19	+	2437162	2437664	0	3	6,214,77,	0,101,425	-18.3	-16.6	1.9
CG_Chr01	2467051	2467246	ClCG01G002500	1e-23	+	2467051	2467246	0	1	195,	0	-23	-21.2	1.84
CG_Chr01	2577420	2577764	ClCG01G002590	3.2e-12	+	2577420	2577764	0	1	344,	0	-11.5	-10.4	3.25
CG_Chr01	2626173	2626572	ClCG01G002640	1.8e-08	+	2626173	2626572	0	1	399,	0	-7.75	-7.03	2.01
CG_Chr01	2636121	2636972	ClCG01G002660	0.0027	+	2636121	2636972	0	2	173,26,	0,825	-2.57	-2.26	1.78
CG_Chr01	2653320	2655032	ClCG01G002680	2e-06	+	2653320	2655032	0	4	49,93,30,276,	0,138,335,1436	-5.7	-5.22	2.3
CG_Chr01	2657228	2657460	ClCG01G002680	7.2e-09	+	2657228	2657460	0	2	83,67,	0,165	-8.14	-7.37	1.63
CG_Chr01	2657754	2658312	ClCG01G002680	7.2e-09	+	2657754	2658312	0	2	153,246,	0,312	-8.14	-7.37	1.56
CG_Chr01	2660121	2660370	ClCG01G002680	8.1e-07	+	2660121	2660370	0	1	249,	0	-6.09	-5.57	1.73
CG_Chr01	2670952	2671444	ClCG01G002700	9.5e-09	+	2670952	2671444	0	2	45,303,	0,189	-8.02	-7.27	2.25
CG_Chr01	2733576	2734831	ClCG01G002740	1.9e-06	+	2733576	2734831	0	3	66,70,258,	0,166,997	-5.71	-5.23	1.89
CG_Chr01	2765271	2765522	ClCG01G002770	0.00045	+	2765271	2765522	0	1	251,	0	-3.35	-3.02	1.93
CG_Chr01	2790817	2791658	ClCG01G002770	3.3e-07	+	2790817	2791658	0	2	67,84,	0,757	-6.48	-5.92	2.01
CG_Chr01	2792118	2793125	ClCG01G002770	2.5e-11	+	2792118	2793125	0	2	62,238,	0,769	-10.6	-9.51	1.96
CG_Chr01	2796366	2798308	ClCG01G002790	5.6e-07	+	2796366	2798308	0	4	24,50,20,52,	0,199,1200,1890	-6.25	-5.71	1.5
CG_Chr01	2886904	2887597	ClCG01G002830	2.1e-07	+	2886904	2887597	0	1	693,	0	-6.68	-6.09	2.41
CG_Chr01	2894221	2894370	ClCG01G002840	9.5e-07	+	2894221	2894370	0	1	149,	0	-6.02	-5.51	2.14
CG_Chr01	2894766	2895016	ClCG01G002840	1.3e-06	+	2894766	2895016	0	1	250,	0	-5.87	-5.38	2.14
CG_Chr01	2895114	2895475	ClCG01G002840	1.3e-06	+	2895114	2895475	0	3	16,104,30,	0,133,331	-5.87	-5.38	1.58
CG_Chr01	2901768	2901968	ClCG01G002850	5.1e-05	+	2901768	2901968	0	1	200,	0	-4.29	-3.92	2.47
CG_Chr01	2904300	2904946	ClCG01G002860	1.3e-06	+	2904300	2904946	0	1	646,	0	-5.87	-5.38	1.99
CG_Chr01	2991450	2994623	ClCG01G002930	1.3e-05	+	2991450	2994623	0	5	22,45,88,82,206,	0,2439,2620,2793,2967	-4.87	-4.46	2.15
CG_Chr01	3011833	3012032	ClCG01G002950	1.3e-06	+	3011833	3012032	0	1	199,	0	-5.87	-5.38	2.7
CG_Chr01	3033224	3035357	ClCG01G002970	0.00056	+	3033224	3035357	0	3	13,96,40,	0,1771,2093	-3.25	-2.92	2.14
CG_Chr01	3036748	3037343	ClCG01G002970	6.8e-05	+	3036748	3037343	0	1	595,	0	-4.17	-3.8	3.54
CG_Chr01	3037639	3037789	ClCG01G002970	2.4e-05	+	3037639	3037789	0	1	150,	0	-4.62	-4.23	1.76
CG_Chr01	3070844	3071429	ClCG01G003030	4.4e-07	+	3070844	3071429	0	3	57,92,249,	0,141,336	-6.36	-5.81	1.97
CG_Chr01	3076433	3076726	ClCG01G003040	1.1e-05	+	3076433	3076726	0	1	293,	0	-4.97	-4.55	3.04
CG_Chr01	3076823	3077165	ClCG01G003040	1.1e-05	+	3076823	3077165	0	1	342,	0	-4.97	-4.55	2.45
CG_Chr01	3229112	3230635	ClCG01G003160	2.3e-06	+	3229112	3230635	0	4	42,126,126,7,	0,804,1217,1516	-5.64	-5.17	2.08
CG_Chr01	3293139	3293434	ClCG01G003210	2.1e-09	+	3293139	3293434	0	1	295,	0	-8.68	-7.83	2.35
CG_Chr01	3357949	3359892	ClCG01G003280	2.9e-05	+	3357949	3359892	0	4	54,42,42,246,	0,176,411,1697	-4.54	-4.16	2.45
CG_Chr01	3578406	3578751	ClCG01G003430	2.3e-08	+	3578406	3578751	0	1	345,	0	-7.64	-6.93	2.88
CG_Chr01	3579192	3579340	ClCG01G003430	5.2e-05	+	3579192	3579340	0	1	148,	0	-4.28	-3.91	1.68
CG_Chr01	3612849	3612997	ClCG01G003470	8.1e-06	+	3612849	3612997	0	1	148,	0	-5.09	-4.67	1.76
CG_Chr01	3646613	3647863	ClCG01G003500	4.6e-06	+	3646613	3647863	0	4	49,150,135,66,	0,135,936,1184	-5.34	-4.9	2.22
CG_Chr01	3649570	3649846	ClCG01G003500	2.6e-06	+	3649570	3649846	0	2	127,73,	0,203	-5.59	-5.12	1.57
CG_Chr01	3685676	3685824	ClCG01G003520	0.0038	+	3685676	3685824	0	1	148,	0	-2.42	-2.11	2.45
CG_Chr01	3686067	3686361	ClCG01G003520	1.3e-06	+	3686067	3686361	0	1	294,	0	-5.89	-5.4	7
CG_Chr01	3700659	3701751	ClCG01G003530	1.6e-15	+	3700659	3701751	0	3	143,105,651,	0,243,441	-14.8	-13.4	2.34
CG_Chr01	3729312	3729698	ClCG01G003540	7.6e-06	+	3729312	3729698	0	2	26,224,	0,162	-5.12	-4.69	2.11
CG_Chr01	3775525	3775675	ClCG01G003600	6.9e-06	+	3775525	3775675	0	1	150,	0	-5.16	-4.73	5.5
CG_Chr01	3807052	3807298	ClCG01G003610	7.9e-14	+	3807052	3807298	0	1	246,	0	-13.1	-11.8	2.12
CG_Chr01	3835402	3835651	ClCG01G003630	1.7e-10	+	3835402	3835651	0	1	249,	0	-9.77	-8.8	1.51
CG_Chr01	3866340	3868608	ClCG01G003680	1.1e-05	+	3866340	3868608	0	2	998,40,	0,2228	-4.96	-4.55	2.01
CG_Chr01	3878429	3878626	ClCG01G003690	3.5e-05	+	3878429	3878626	0	1	197,	0	-4.46	-4.08	2.79
CG_Chr01	3975055	3975198	ClCG01G003740	2.6e-08	+	3975055	3975198	0	1	143,	0	-7.58	-6.88	2
CG_Chr01	3994250	3994548	ClCG01G003760	1.6e-07	+	3994250	3994548	0	1	298,	0	-6.79	-6.19	1.52
CG_Chr01	3999095	3999336	ClCG01G003770	1.1e-09	+	3999095	3999336	0	2	89,60,	0,181	-8.95	-8.07	1.57
CG_Chr01	4020698	4022234	ClCG01G003780	9.3e-06	+	4020698	4022234	0	3	87,109,240,	0,195,1296	-5.03	-4.61	2.08
CG_Chr01	4199193	4199342	ClCG01G003910	0.00029	+	4199193	4199342	0	1	149,	0	-3.54	-3.2	2.35
CG_Chr01	4204531	4207652	ClCG01G003910	9.8e-07	+	4204531	4207652	0	4	73,114,190,266,	0,210,418,2855	-6.01	-5.5	2.58
CG_Chr01	4351865	4352352	ClCG01G004000	7.9e-08	+	4351865	4352352	0	1	487,	0	-7.1	-6.46	1.78
CG_Chr01	4525652	4525894	ClCG01G004210	3.2e-06	+	4525652	4525894	0	1	242,	0	-5.49	-5.04	3.15
CG_Chr01	4526133	4526327	ClCG01G004210	0.0013	+	4526133	4526327	0	1	194,	0	-2.88	-2.56	2.05
CG_Chr01	4541985	4542134	ClCG01G004230	4e-05	+	4541985	4542134	0	1	149,	0	-4.4	-4.02	1.92
CG_Chr01	4589096	4589492	ClCG01G004270	1.7e-07	+	4589096	4589492	0	1	396,	0	-6.76	-6.17	2.55
CG_Chr01	4626843	4626992	ClCG01G004350	3.3e-06	+	4626843	4626992	0	1	149,	0	-5.48	-5.02	2.44
CG_Chr01	4642099	4642248	ClCG01G004370	6.5e-07	+	4642099	4642248	0	1	149,	0	-6.19	-5.66	1.86
CG_Chr01	4642345	4642591	ClCG01G004370	6.5e-07	+	4642345	4642591	0	1	246,	0	-6.19	-5.66	1.8
CG_Chr01	4853746	4854780	ClCG01G004540	4.6e-07	+	4853746	4854780	0	2	115,81,	0,953	-6.34	-5.8	2.16
CG_Chr01	4870362	4870563	ClCG01G004560	2.5e-05	+	4870362	4870563	0	1	201,	0	-4.61	-4.22	2.5
CG_Chr01	4890682	4891019	ClCG01G004580	9.5e-06	+	4890682	4891019	0	1	337,	0	-5.02	-4.6	7.51
CG_Chr01	4922655	4924157	ClCG01G004610	1.3e-10	+	4922655	4924157	0	3	44,102,4,	0,482,1498	-9.87	-8.89	7.33
CG_Chr01	4932675	4932872	ClCG01G004620	5.6e-07	+	4932675	4932872	0	1	197,	0	-6.25	-5.71	2.36
CG_Chr01	5018063	5018211	ClCG01G004750	5.8e-06	+	5018063	5018211	0	1	148,	0	-5.24	-4.8	3.29
CG_Chr01	5018357	5018505	ClCG01G004750	5.8e-06	+	5018357	5018505	0	1	148,	0	-5.24	-4.8	1.7
CG_Chr01	5151145	5152906	ClCG01G004860	9.3e-06	+	5151145	5152906	0	5	24,72,44,256,103,	0,222,378,501,1658	-5.03	-4.61	1.76
CG_Chr01	5154616	5155766	ClCG01G004860	3.9e-06	+	5154616	5155766	0	2	30,170,	0,980	-5.41	-4.97	2.88
CG_Chr01	5240597	5240945	ClCG01G004960	4e-05	+	5240597	5240945	0	1	348,	0	-4.4	-4.03	2.11
CG_Chr01	5267101	5267301	ClCG01G004970	5e-11	+	5267101	5267301	0	1	200,	0	-10.3	-9.25	1.88
CG_Chr01	5560499	5560798	ClCG01G005220	2.1e-06	+	5560499	5560798	0	1	299,	0	-5.68	-5.2	2.14
CG_Chr01	5561741	5562776	ClCG01G005220	2.6e-06	+	5561741	5562776	0	2	147,53,	0,982	-5.58	-5.12	1.96
CG_Chr01	5576681	5576830	ClCG01G005230	4.2e-06	+	5576681	5576830	0	1	149,	0	-5.38	-4.94	1.83
CG_Chr01	5586433	5586911	ClCG01G005250	1.3e-12	+	5586433	5586911	0	3	127,93,69,	0,214,409	-11.9	-10.6	1.57
CG_Chr01	5592209	5592658	ClCG01G005260	5.9e-06	+	5592209	5592658	0	1	449,	0	-5.23	-4.8	1.83
CG_Chr01	5596526	5597020	ClCG01G005260	5.5e-06	+	5596526	5597020	0	2	6,244,	0,250	-5.26	-4.83	3.89
CG_Chr01	5757962	5758160	ClCG01G005380	1.3e-15	+	5757962	5758160	0	1	198,	0	-14.9	-13.5	2.9
CG_Chr01	5764882	5765080	ClCG01G005380	3e-10	+	5764882	5765080	0	1	198,	0	-9.52	-8.58	1.66
CG_Chr01	5784465	5787254	ClCG01G005410	3.4e-07	+	5784465	5787254	0	3	55,54,436,	0,877,2353	-6.47	-5.91	2.07
CG_Chr01	5826941	5827456	ClCG01G005430	1e-11	+	5826941	5827456	0	2	31,369,	0,146	-11	-9.86	2.81
CG_Chr01	5891283	5892143	ClCG01G005500	8.9e-08	+	5891283	5892143	0	2	118,319,	0,541	-7.05	-6.41	2.2
CG_Chr01	6017384	6017882	ClCG01G005620	1.6e-13	+	6017384	6017882	0	1	498,	0	-12.8	-11.5	2.38
CG_Chr01	6073470	6074660	ClCG01G005650	3.5e-07	+	6073470	6074660	0	3	168,147,226,	0,717,964	-6.45	-5.89	2.04
CG_Chr01	6134710	6137584	ClCG01G005700	4e-13	+	6134710	6137584	0	3	68,299,32,	0,2261,2842	-12.4	-11.2	10.4
CG_Chr01	6140210	6140460	ClCG01G005700	4e-13	+	6140210	6140460	0	1	250,	0	-12.4	-11.2	1.86
CG_Chr01	6260988	6264904	ClCG01G005770	8.5e-09	+	6260988	6264904	0	2	184,115,	0,3801	-8.07	-7.31	2.61
CG_Chr01	6265051	6266547	ClCG01G005770	8.5e-09	+	6265051	6266547	0	2	9,637,	0,859	-8.07	-7.31	2.36
CG_Chr01	6266645	6266894	ClCG01G005770	8.5e-09	+	6266645	6266894	0	1	249,	0	-8.07	-7.31	2.86
CG_Chr01	6267488	6269736	ClCG01G005770	8.3e-09	+	6267488	6269736	0	2	464,33,	0,2215	-8.08	-7.32	2.68
CG_Chr01	6270116	6270464	ClCG01G005770	3.7e-05	+	6270116	6270464	0	1	348,	0	-4.43	-4.06	1.91
CG_Chr01	6330073	6330540	ClCG01G005810	1.3e-05	+	6330073	6330540	0	2	123,27,	0,440	-4.89	-4.49	1.76
CG_Chr01	6339305	6339890	ClCG01G005810	2.5e-07	+	6339305	6339890	0	2	189,110,	0,475	-6.61	-6.03	3.73
CG_Chr01	6340386	6340685	ClCG01G005810	2.5e-07	+	6340386	6340685	0	1	299,	0	-6.61	-6.03	1.54
CG_Chr01	6435408	6435855	ClCG01G005850	9.8e-08	+	6435408	6435855	0	1	447,	0	-7.01	-6.38	2.22
CG_Chr01	6451977	6454794	ClCG01G005870	8.3e-06	+	6451977	6454794	0	3	82,84,84,	0,2564,2733	-5.08	-4.66	2.09
CG_Chr01	6455732	6458848	ClCG01G005870	1.3e-05	+	6455732	6458848	0	4	13,69,65,4,	0,135,2726,3112	-4.9	-4.5	2.01
CG_Chr01	6485192	6485542	ClCG01G005880	6.3e-15	+	6485192	6485542	0	1	350,	0	-14.2	-12.8	2.26
CG_Chr01	6485641	6485842	ClCG01G005880	2e-09	+	6485641	6485842	0	1	201,	0	-8.69	-7.84	1.87
CG_Chr01	6508191	6508539	ClCG01G005910	1.9e-08	+	6508191	6508539	0	1	348,	0	-7.73	-7.01	1.85
CG_Chr01	6553944	6554093	ClCG01G005960	4.4e-10	+	6553944	6554093	0	1	149,	0	-9.36	-8.43	2.67
CG_Chr01	6634727	6634928	ClCG01G005990	3.8e-10	+	6634727	6634928	0	1	201,	0	-9.42	-8.48	2.2
CG_Chr01	6665527	6665826	ClCG01G006000	5.2e-10	+	6665527	6665826	0	1	299,	0	-9.28	-8.37	2.87
CG_Chr01	6683178	6684423	ClCG01G006030	8.3e-05	+	6683178	6684423	0	2	44,104,	0,1141	-4.08	-3.72	1.65
CG_Chr01	6688265	6688465	ClCG01G006040	5.5e-09	+	6688265	6688465	0	1	200,	0	-8.26	-7.47	1.56
CG_Chr01	6698514	6698764	ClCG01G006040	2.3e-07	+	6698514	6698764	0	1	250,	0	-6.63	-6.05	1.9
CG_Chr01	6891580	6891725	ClCG01G006170	5.6e-08	+	6891580	6891725	0	1	145,	0	-7.25	-6.6	1.92
CG_Chr01	6967977	6968127	ClCG01G006260	4.6e-08	+	6967977	6968127	0	1	150,	0	-7.34	-6.67	1.71
CG_Chr01	7072759	7074013	ClCG01G006340	1.6e-17	+	7072759	7074013	0	4	67,66,90,174,	0,102,305,1080	-16.8	-15.2	3.27
CG_Chr01	7079412	7081608	ClCG01G006350	1.4e-07	+	7079412	7081608	0	2	137,64,	0,2132	-6.86	-6.25	1.85
CG_Chr01	7082107	7082258	ClCG01G006350	1.9e-06	+	7082107	7082258	0	1	151,	0	-5.73	-5.25	2.46
CG_Chr01	7112019	7112220	ClCG01G006360	8.9e-07	+	7112019	7112220	0	1	201,	0	-6.05	-5.54	1.86
CG_Chr01	7112418	7112719	ClCG01G006360	8.9e-07	+	7112418	7112719	0	1	301,	0	-6.05	-5.54	2.17
CG_Chr01	7112952	7114087	ClCG01G006360	8.9e-07	+	7112952	7114087	0	2	116,933,	0,202	-6.05	-5.54	1.82
CG_Chr01	7114186	7114536	ClCG01G006360	8.9e-07	+	7114186	7114536	0	1	350,	0	-6.05	-5.54	2.95
CG_Chr01	7135191	7135675	ClCG01G006370	1.3e-18	+	7135191	7135675	0	2	97,303,	0,181	-17.9	-16.3	3.14
CG_Chr01	7181163	7181406	ClCG01G006380	1.4e-08	+	7181163	7181406	0	2	89,61,	0,182	-7.85	-7.12	1.62
CG_Chr01	7221794	7221941	ClCG01G006410	3.2e-11	+	7221794	7221941	0	1	147,	0	-10.5	-9.45	1.71
CG_Chr01	7225986	7226133	ClCG01G006410	2e-18	+	7225986	7226133	0	1	147,	0	-17.7	-16.1	1.73
CG_Chr01	7232931	7233124	ClCG01G006420	5e-14	+	7232931	7233124	0	1	193,	0	-13.3	-11.9	2
CG_Chr01	7236513	7236709	ClCG01G006430	9.8e-07	+	7236513	7236709	0	1	196,	0	-6.01	-5.5	1.7
CG_Chr01	7236805	7237245	ClCG01G006430	9.8e-07	+	7236805	7237245	0	1	440,	0	-6.01	-5.5	3.13
CG_Chr01	7255011	7255550	ClCG01G006440	1.6e-07	+	7255011	7255550	0	2	50,101,	0,438	-6.79	-6.19	2.11
CG_Chr01	7397259	7397410	ClCG01G006560	1.6e-06	+	7397259	7397410	0	1	151,	0	-5.8	-5.31	2.07
CG_Chr01	7427745	7428120	ClCG01G006590	2.9e-05	+	7427745	7428120	0	2	18,131,	0,244	-4.54	-4.16	2.22
CG_Chr01	7517449	7517746	ClCG01G006650	1.1e-08	+	7517449	7517746	0	1	297,	0	-7.94	-7.19	8.25
CG_Chr01	7518879	7519028	ClCG01G006650	5.2e-06	+	7518879	7519028	0	1	149,	0	-5.28	-4.84	2.43
CG_Chr01	7557515	7557715	ClCG01G006680	6.9e-05	+	7557515	7557715	0	1	200,	0	-4.16	-3.64	2
CG_Chr01	7704464	7704908	ClCG01G006740	2.6e-08	+	7704464	7704908	0	1	444,	0	-7.58	-6.88	2.44
CG_Chr01	7740165	7741689	ClCG01G006760	1.3e-10	+	7740165	7741689	0	3	20,428,88,	0,955,1436	-9.89	-8.9	2.33
CG_Chr01	7828364	7830870	ClCG01G006790	0.0028	+	7828364	7830870	0	8	10,156,160,152,88,74,75,216,	0,91,324,608,956,1971,2121,2290	-2.56	-2.25	1.86
CG_Chr01	7865545	7865837	ClCG01G006810	7.2e-07	+	7865545	7865837	0	1	292,	0	-6.14	-5.62	1.85
CG_Chr01	7911503	7911846	ClCG01G006840	4e-27	+	7911503	7911846	0	1	343,	0	-26.4	-24.4	2.05
CG_Chr01	7965223	7965681	ClCG01G006860	3.9e-08	+	7965223	7965681	0	2	86,165,	0,293	-7.41	-6.74	2.04
CG_Chr01	8160630	8161207	ClCG01G007090	4.6e-06	+	8160630	8161207	0	2	233,166,	0,411	-5.34	-4.9	8.8
CG_Chr01	8161455	8162165	ClCG01G007090	1.6e-10	+	8161455	8162165	0	2	55,344,	0,366	-9.79	-8.81	4.67
CG_Chr01	8187013	8187263	ClCG01G007110	2.6e-05	+	8187013	8187263	0	1	250,	0	-4.59	-4.2	2
CG_Chr01	8203057	8203458	ClCG01G007130	4.4e-10	+	8203057	8203458	0	2	104,97,	0,304	-9.36	-8.44	1.91
CG_Chr01	8211323	8211521	ClCG01G007140	5.8e-08	+	8211323	8211521	0	1	198,	0	-7.24	-6.58	1.82
CG_Chr01	8245999	8246847	ClCG01G007170	3.7e-06	+	8245999	8246847	0	3	37,94,65,	0,570,783	-5.43	-4.98	1.57
CG_Chr01	8312352	8313228	ClCG01G007260	7.2e-09	+	8312352	8313228	0	3	423,124,47,	0,528,829	-8.14	-7.37	2.78
CG_Chr01	8335977	8336739	ClCG01G007290	4.6e-06	+	8335977	8336739	0	4	72,48,75,3,	0,427,557,759	-5.34	-4.9	3.56
CG_Chr01	8338985	8339895	ClCG01G007290	1.9e-05	+	8338985	8339895	0	3	79,103,163,	0,522,747	-4.72	-4.32	1.61
CG_Chr01	8340260	8341191	ClCG01G007290	1.9e-05	+	8340260	8341191	0	3	20,90,383,	0,364,548	-4.72	-4.32	1.75
CG_Chr01	8372330	8372580	ClCG01G007340	4e-11	+	8372330	8372580	0	2	46,102,	0,148	-10.4	-9.37	1.56
CG_Chr01	8372677	8372875	ClCG01G007340	4e-11	+	8372677	8372875	0	1	198,	0	-10.4	-9.37	2.13
CG_Chr01	8413453	8413599	ClCG01G007400	6.3e-07	+	8413453	8413599	0	1	146,	0	-6.2	-5.67	3.91
CG_Chr01	8494268	8494417	ClCG01G007460	4.4e-07	+	8494268	8494417	0	1	149,	0	-6.36	-5.81	2.98
CG_Chr01	8496200	8496349	ClCG01G007460	3.2e-07	+	8496200	8496349	0	1	149,	0	-6.5	-5.94	2.72
CG_Chr01	8572192	8572992	ClCG01G007520	2.5e-10	+	8572192	8572992	0	1	800,	0	-9.6	-8.65	2.17
CG_Chr01	8573140	8573391	ClCG01G007520	2.5e-10	+	8573140	8573391	0	1	251,	0	-9.6	-8.65	2.43
CG_Chr01	8573639	8575110	ClCG01G007520	2.5e-10	+	8573639	8575110	0	3	24,115,12,	0,476,1459	-9.6	-8.65	1.52
CG_Chr01	8575708	8575858	ClCG01G007520	2.5e-10	+	8575708	8575858	0	1	150,	0	-9.6	-8.65	2.49
CG_Chr01	8628323	8629813	ClCG01G007560	3.8e-07	+	8628323	8629813	0	2	49,96,	0,1394	-6.42	-5.87	1.72
CG_Chr01	8632742	8632992	ClCG01G007570	1.7e-05	+	8632742	8632992	0	1	250,	0	-4.78	-4.38	5.33
CG_Chr01	8633538	8633937	ClCG01G007570	9.1e-10	+	8633538	8633937	0	1	399,	0	-9.04	-8.15	2.27
CG_Chr01	8634583	8634832	ClCG01G007570	0.0011	+	8634583	8634832	0	1	249,	0	-2.95	-2.63	2.05
CG_Chr01	8661130	8661412	ClCG01G007590	5.9e-07	+	8661130	8661412	0	2	24,174,	0,108	-6.23	-5.69	2
CG_Chr01	8663101	8663645	ClCG01G007590	2.5e-12	+	8663101	8663645	0	1	544,	0	-11.6	-10.4	2.68
CG_Chr01	8683733	8683932	ClCG01G007600	6.3e-16	+	8683733	8683932	0	1	199,	0	-15.2	-13.7	2.76
CG_Chr01	8798905	8799262	ClCG01G007700	2.6e-07	+	8798905	8799262	0	2	27,121,	0,236	-6.58	-6.01	2.08
CG_Chr01	8819401	8819820	ClCG01G007720	1.4e-08	+	8819401	8819820	0	2	58,237,	0,182	-7.84	-7.11	3.47
CG_Chr01	8832242	8832982	ClCG01G007730	6.6e-07	+	8832242	8832982	0	2	38,261,	0,479	-6.18	-5.66	2.52
CG_Chr01	8833080	8833230	ClCG01G007730	6.6e-07	+	8833080	8833230	0	1	150,	0	-6.18	-5.66	1.76
CG_Chr01	8856031	8858149	ClCG01G007750	9.5e-10	+	8856031	8858149	0	2	17,132,	0,1986	-9.02	-8.14	1.89
CG_Chr01	8858435	8859408	ClCG01G007750	9.5e-10	+	8858435	8859408	0	3	90,117,41,	0,718,932	-9.02	-8.14	1.58
CG_Chr01	8860050	8860250	ClCG01G007750	9.5e-10	+	8860050	8860250	0	1	200,	0	-9.02	-8.14	2.3
CG_Chr01	8873392	8873534	ClCG01G007790	0.00048	+	8873392	8873534	0	1	142,	0	-3.32	-2.99	1.85
CG_Chr01	8874251	8875706	ClCG01G007790	0.015	+	8874251	8875706	0	3	82,33,74,	0,1273,1381	-1.82	-1.52	1.88
CG_Chr01	8910853	8911187	ClCG01G007820	1.5e-06	+	8910853	8911187	0	1	334,	0	-5.82	-5.33	2.23
CG_Chr01	8965685	8965933	ClCG01G007860	4.4e-06	+	8965685	8965933	0	2	145,5,	0,243	-5.36	-4.92	1.54
CG_Chr01	8967256	8968535	ClCG01G007860	1.3e-05	+	8967256	8968535	0	3	81,123,45,	0,836,1234	-4.89	-4.48	1.57
CG_Chr01	8971264	8971820	ClCG01G007860	3.7e-07	+	8971264	8971820	0	3	31,124,144,	0,118,412	-6.43	-5.87	2.08
CG_Chr01	9064137	9064336	ClCG01G007920	3.4e-08	+	9064137	9064336	0	1	199,	0	-7.47	-6.78	2.48
CG_Chr01	9122486	9122780	ClCG01G007960	1.7e-05	+	9122486	9122780	0	1	294,	0	-4.77	-4.37	3.11
CG_Chr01	9159251	9159769	ClCG01G008000	1.4e-09	+	9159251	9159769	0	3	33,78,240,	0,113,278	-8.85	-7.98	2.32
CG_Chr01	9223302	9223598	ClCG01G008040	2e-11	+	9223302	9223598	0	1	296,	0	-10.7	-9.65	3.8
CG_Chr01	9223696	9223894	ClCG01G008040	2e-11	+	9223696	9223894	0	1	198,	0	-10.7	-9.65	1.62
CG_Chr01	9230588	9230934	ClCG01G008040	2e-11	+	9230588	9230934	0	2	7,240,	0,106	-10.7	-9.65	2.18
CG_Chr01	9272537	9273341	ClCG01G008070	4.8e-07	+	9272537	9273341	0	3	97,69,126,	0,200,678	-6.32	-5.78	1.85
CG_Chr01	9447604	9448099	ClCG01G008180	1.9e-07	+	9447604	9448099	0	1	495,	0	-6.73	-6.14	3.21
CG_Chr01	9453802	9454001	ClCG01G008180	4.2e-05	+	9453802	9454001	0	1	199,	0	-4.38	-4.01	2.06
CG_Chr01	9454877	9455913	ClCG01G008180	3.5e-05	+	9454877	9455913	0	2	71,78,	0,958	-4.45	-4.07	1.64
CG_Chr01	9508727	9509025	ClCG01G008210	1.4e-05	+	9508727	9509025	0	1	298,	0	-4.86	-4.45	1.81
CG_Chr01	9578106	9578957	ClCG01G008260	1.6e-10	+	9578106	9578957	0	3	63,121,14,	0,165,837	-9.79	-8.81	1.78
CG_Chr01	9581115	9581264	ClCG01G008260	1.6e-10	+	9581115	9581264	0	1	149,	0	-9.79	-8.81	1.77
CG_Chr01	9774734	9775372	ClCG01G008360	2.6e-09	+	9774734	9775372	0	1	638,	0	-8.58	-7.75	2.7
CG_Chr01	9806018	9806413	ClCG01G008380	9.3e-08	+	9806018	9806413	0	1	395,	0	-7.03	-6.4	2.39
CG_Chr01	9806953	9807594	ClCG01G008380	2e-08	+	9806953	9807594	0	1	641,	0	-7.7	-6.99	2.24
CG_Chr01	9861537	9861733	ClCG01G008400	8.3e-08	+	9861537	9861733	0	1	196,	0	-7.08	-6.44	2.77
CG_Chr01	10104802	10105106	ClCG01G008480	2.9e-07	+	10104802	10105106	0	2	56,145,	0,159	-6.54	-5.98	1.61
CG_Chr01	10105205	10105455	ClCG01G008480	2.9e-07	+	10105205	10105455	0	1	250,	0	-6.54	-5.98	1.61
CG_Chr01	10105691	10105933	ClCG01G008480	2.9e-07	+	10105691	10105933	0	2	67,84,	0,158	-6.54	-5.98	2.04
CG_Chr01	10128596	10130712	ClCG01G008500	3.2e-08	+	10128596	10130712	0	2	75,122,	0,1994	-7.5	-6.81	1.78
CG_Chr01	10331367	10331516	ClCG01G008630	7.8e-06	+	10331367	10331516	0	1	149,	0	-5.11	-4.69	2.18
CG_Chr01	10334055	10334448	ClCG01G008630	1.4e-05	+	10334055	10334448	0	1	393,	0	-4.86	-4.46	2.53
CG_Chr01	10426360	10429057	ClCG01G008680	1.6e-12	+	10426360	10429057	0	2	58,281,	0,2416	-11.8	-10.6	1.69
CG_Chr01	10556234	10556892	ClCG01G008750	3.2e-13	+	10556234	10556892	0	3	69,46,334,	0,148,324	-12.5	-11.2	1.71
CG_Chr01	10611176	10614329	ClCG01G008770	7.9e-12	+	10611176	10614329	0	2	73,276,	0,2877	-11.1	-9.93	2.09
CG_Chr01	10846813	10847753	ClCG01G008850	1.8e-06	+	10846813	10847753	0	2	15,383,	0,557	-5.75	-5.27	2.27
CG_Chr01	10869885	10870150	ClCG01G008860	7.9e-07	+	10869885	10870150	0	2	38,109,	0,156	-6.1	-5.58	2.67
CG_Chr01	11075697	11077864	ClCG01G008970	1.3e-07	+	11075697	11077864	0	2	162,87,	0,2080	-6.9	-6.28	1.67
CG_Chr01	11114228	11115480	ClCG01G008980	6.3e-08	+	11114228	11115480	0	2	50,200,	0,1052	-7.2	-6.55	1.84
CG_Chr01	11137650	11137799	ClCG01G008990	0.00068	+	11137650	11137799	0	1	149,	0	-3.17	-2.84	1.6
CG_Chr01	11149768	11150408	ClCG01G008990	1.7e-06	+	11149768	11150408	0	1	640,	0	-5.78	-5.29	2.45
CG_Chr01	11161239	11161437	ClCG01G009000	3e-07	+	11161239	11161437	0	1	198,	0	-6.53	-5.96	2.33
CG_Chr01	11161682	11162555	ClCG01G009000	0.00028	+	11161682	11162555	0	2	100,98,	0,775	-3.55	-3.21	1.75
CG_Chr01	11531428	11532837	ClCG01G009110	3e-06	+	11531428	11532837	0	3	65,65,115,	0,153,1294	-5.53	-5.07	1.97
CG_Chr01	11539490	11539686	ClCG01G009110	1.8e-09	+	11539490	11539686	0	1	196,	0	-8.74	-7.89	2.25
CG_Chr01	11772316	11772565	ClCG01G009170	4e-12	+	11772316	11772565	0	1	249,	0	-11.4	-10.2	3.25
CG_Chr01	12890388	12890535	ClCG01G009370	6.6e-09	+	12890388	12890535	0	1	147,	0	-8.18	-7.4	1.63
CG_Chr01	12966381	12966611	ClCG01G009390	0.00035	+	12966381	12966611	0	2	118,32,	0,198	-3.46	-3.12	1.96
CG_Chr01	12966759	12967446	ClCG01G009390	6.2e-06	+	12966759	12967446	0	2	166,432,	0,255	-5.21	-4.78	16.5
CG_Chr01	13281454	13281603	ClCG01G009520	1e-09	+	13281454	13281603	0	1	149,	0	-9	-8.12	1.96
CG_Chr01	13377607	13378592	ClCG01G009540	1.5e-07	+	13377607	13378592	0	2	22,218,	0,767	-6.82	-6.22	2.61
CG_Chr01	13415585	13416499	ClCG01G009560	2.2e-06	+	13415585	13416499	0	2	29,122,	0,792	-5.65	-5.18	1.97
CG_Chr01	13436359	13438255	ClCG01G009580	1.8e-10	+	13436359	13438255	0	3	7,118,209,	0,1486,1687	-9.74	-8.77	1.91
CG_Chr01	13563532	13563831	ClCG01G009650	1.6e-12	+	13563532	13563831	0	1	299,	0	-11.8	-10.6	2.97
CG_Chr01	13600997	13601146	ClCG01G009660	2.5e-08	+	13600997	13601146	0	1	149,	0	-7.61	-6.91	2.06
CG_Chr01	13759407	13759606	ClCG01G009670	2.8e-09	+	13759407	13759606	0	1	199,	0	-8.56	-7.73	1.83
CG_Chr01	13997370	13998312	ClCG01G009780	2.3e-08	+	13997370	13998312	0	2	142,8,	0,934	-7.64	-6.94	1.73
CG_Chr01	14004060	14004411	ClCG01G009780	4.9e-09	+	14004060	14004411	0	1	351,	0	-8.31	-7.52	3.22
CG_Chr01	14094409	14095055	ClCG01G009820	5e-20	+	14094409	14095055	0	1	646,	0	-19.3	-17.5	2.52
CG_Chr01	14125200	14125721	ClCG01G009830	8.7e-06	+	14125200	14125721	0	2	5,443,	0,78	-5.06	-4.64	2.17
CG_Chr01	14213395	14213542	ClCG01G009870	1.6e-09	+	14213395	14213542	0	1	147,	0	-8.79	-7.93	2.17
CG_Chr01	14619664	14620550	ClCG01G009990	4.1e-09	+	14619664	14620550	0	4	5,90,78,27,	0,316,580,859	-8.39	-7.59	2
CG_Chr01	14623974	14624935	ClCG01G009990	4.7e-08	+	14623974	14624935	0	2	80,70,	0,891	-7.33	-6.66	2.03
CG_Chr01	14626208	14626819	ClCG01G009990	4.7e-08	+	14626208	14626819	0	3	21,60,218,	0,98,393	-7.33	-6.66	3.9
CG_Chr01	14669220	14669645	ClCG01G010010	6.3e-07	+	14669220	14669645	0	2	65,227,	0,198	-6.2	-5.67	2.09
CG_Chr01	15304051	15304245	ClCG01G010200	3.5e-07	+	15304051	15304245	0	1	194,	0	-6.46	-5.9	1.68
CG_Chr01	15345112	15345405	ClCG01G010230	0.048	+	15345112	15345405	0	1	293,	0	-1.32	-1.02	1.79
CG_Chr01	15363560	15365256	ClCG01G010260	4e-15	+	15363560	15365256	0	2	105,290,	0,1406	-14.4	-13	2.8
CG_Chr01	15412705	15412945	ClCG01G010270	9.1e-06	+	15412705	15412945	0	1	240,	0	-5.04	-4.62	1.88
CG_Chr01	15814713	15815004	ClCG01G010420	9.8e-06	+	15814713	15815004	0	2	82,118,	0,173	-5.01	-4.6	1.77
CG_Chr01	16260960	16261259	ClCG01G010600	1e-10	+	16260960	16261259	0	1	299,	0	-9.98	-8.98	1.51
CG_Chr01	16518867	16519116	ClCG01G010620	1.1e-06	+	16518867	16519116	0	1	249,	0	-5.96	-5.45	2.45
CG_Chr01	16651011	16651160	ClCG01G010680	0.043	+	16651011	16651160	0	1	149,	0	-1.37	-1.08	2.19
CG_Chr01	16795363	16795609	ClCG01G010740	1e-13	+	16795363	16795609	0	1	246,	0	-13	-11.7	2
CG_Chr01	16928455	16928796	ClCG01G010780	1.4e-06	+	16928455	16928796	0	1	341,	0	-5.84	-5.35	3.28
CG_Chr01	17036063	17036261	ClCG01G010860	3.2e-06	+	17036063	17036261	0	1	198,	0	-5.5	-5.04	1.54
CG_Chr01	17036506	17036704	ClCG01G010860	7.6e-09	+	17036506	17036704	0	1	198,	0	-8.12	-7.35	2.3
CG_Chr01	17064465	17064712	ClCG01G010900	3e-09	+	17064465	17064712	0	1	247,	0	-8.52	-7.7	3.39
CG_Chr01	17155169	17160874	ClCG01G010930	2.6e-06	+	17155169	17160874	0	4	13,59,90,183,	0,89,248,5522	-5.59	-5.12	2.22
CG_Chr01	17161357	17163455	ClCG01G010930	2.6e-06	+	17161357	17163455	0	3	7,267,219,	0,463,1879	-5.59	-5.12	2
CG_Chr01	17380700	17381092	ClCG01G011010	5.9e-09	+	17380700	17381092	0	1	392,	0	-8.23	-7.45	5.16
CG_Chr01	17647837	17648086	ClCG01G011090	6.8e-09	+	17647837	17648086	0	1	249,	0	-8.17	-7.39	2.03
CG_Chr01	17652229	17652429	ClCG01G011090	3.3e-07	+	17652229	17652429	0	1	200,	0	-6.48	-5.92	1.76
CG_Chr01	17740755	17740953	ClCG01G011130	5.6e-05	+	17740755	17740953	0	1	198,	0	-4.25	-3.88	1.54
CG_Chr01	17803542	17805172	ClCG01G011160	2.3e-09	+	17803542	17805172	0	2	64,86,	0,1544	-8.64	-7.8	1.64
CG_Chr01	17805362	17805562	ClCG01G011160	2.3e-09	+	17805362	17805562	0	1	200,	0	-8.64	-7.8	1.74
CG_Chr01	17810178	17811131	ClCG01G011160	2.3e-09	+	17810178	17811131	0	2	98,351,	0,602	-8.64	-7.8	2.11
CG_Chr01	18096139	18097234	ClCG01G011180	4.6e-06	+	18096139	18097234	0	2	31,117,	0,978	-5.34	-4.89	1.83
CG_Chr01	18103729	18104025	ClCG01G011190	2.8e-06	+	18103729	18104025	0	1	296,	0	-5.55	-5.09	2.16
CG_Chr01	18656916	18657114	ClCG01G011380	0.00019	+	18656916	18657114	0	1	198,	0	-3.72	-3.37	2.89
CG_Chr01	18658298	18658846	ClCG01G011380	1.9e-06	+	18658298	18658846	0	2	493,2,	0,546	-5.72	-5.24	1.98
CG_Chr01	18716878	18717247	ClCG01G011400	2.7e-08	+	18716878	18717247	0	3	35,90,21,	0,128,348	-7.57	-6.87	1.58
CG_Chr01	18938337	18938537	ClCG01G011480	1.6e-12	+	18938337	18938537	0	1	200,	0	-11.8	-10.6	1.84
CG_Chr01	18938785	18939549	ClCG01G011480	1.6e-12	+	18938785	18939549	0	2	113,38,	0,726	-11.8	-10.6	1.87
CG_Chr01	18953019	18953218	ClCG01G011490	8.5e-08	+	18953019	18953218	0	1	199,	0	-7.07	-6.43	2.8
CG_Chr01	19024031	19025238	ClCG01G011520	2.6e-08	+	19024031	19025238	0	2	161,174,	0,1033	-7.59	-6.89	2.02
CG_Chr01	19154611	19154807	ClCG01G011540	3.2e-13	+	19154611	19154807	0	1	196,	0	-12.5	-11.3	3.44
CG_Chr01	19154953	19155344	ClCG01G011540	1e-08	+	19154953	19155344	0	1	391,	0	-7.99	-7.23	2.86
CG_Chr01	19696695	19696892	ClCG01G011690	1.3e-31	+	19696695	19696892	0	1	197,	0	-30.9	-28.7	1.59
CG_Chr01	19696990	19697384	ClCG01G011690	1.3e-31	+	19696990	19697384	0	1	394,	0	-30.9	-28.7	2.16
CG_Chr01	20193129	20194245	ClCG01G011770	2.5e-15	+	20193129	20194245	0	2	31,1002,	0,114	-14.6	-13.2	2.59
CG_Chr01	20863942	20864243	ClCG01G011820	6.8e-06	+	20863942	20864243	0	1	301,	0	-5.17	-4.74	1.64
CG_Chr01	21617302	21617495	ClCG01G012010	3.9e-05	+	21617302	21617495	0	1	193,	0	-4.41	-4.03	2.17
CG_Chr01	21617691	21617837	ClCG01G012010	9.3e-07	+	21617691	21617837	0	1	146,	0	-6.03	-5.52	2.28
CG_Chr01	22198822	22198971	ClCG01G012200	0.026	+	22198822	22198971	0	1	149,	0	-1.59	-1.29	2.7
CG_Chr01	24973564	24978601	ClCG01G012600	0.00017	+	24973564	24978601	0	3	50,76,75,	0,4777,4962	-3.78	-3.44	1.88
CG_Chr01	24979344	24979923	ClCG01G012600	2.8e-05	+	24979344	24979923	0	3	76,73,1,	0,84,578	-4.56	-4.17	2.09
CG_Chr01	24994528	24994826	ClCG01G012610	5.4e-08	+	24994528	24994826	0	1	298,	0	-7.27	-6.61	3.42
CG_Chr01	24996158	24996353	ClCG01G012620	9.8e-08	+	24996158	24996353	0	1	195,	0	-7.01	-6.38	3.09
CG_Chr01	25233856	25234201	ClCG01G012650	8.1e-08	+	25233856	25234201	0	1	345,	0	-7.09	-6.45	2.38
CG_Chr01	25391665	25392203	ClCG01G012700	2.1e-09	+	25391665	25392203	0	1	538,	0	-8.68	-7.84	4.31
CG_Chr01	25828715	25832151	ClCG01G012840	1.6e-20	+	25828715	25832151	0	5	144,44,68,106,27,	0,218,992,1207,3409	-19.8	-18.1	1.76
CG_Chr01	25832620	25837464	ClCG01G012840	1.6e-20	+	25832620	25837464	0	3	18,136,89,	0,1115,4755	-19.8	-18.1	2.02
CG_Chr01	25869602	25872545	ClCG01G012850	6.3e-08	+	25869602	25872545	0	3	13,65,71,	0,2663,2872	-7.2	-6.55	1.54
CG_Chr01	25932930	25933383	ClCG01G012900	5.4e-07	+	25932930	25933383	0	2	235,10,	0,443	-6.27	-5.73	3.22
CG_Chr01	25938375	25938696	ClCG01G012900	0.00085	+	25938375	25938696	0	2	95,52,	0,269	-3.07	-2.74	1.78
CG_Chr01	26078917	26079065	ClCG01G012970	2e-06	+	26078917	26079065	0	1	148,	0	-5.7	-5.22	2.77
CG_Chr01	26131067	26131217	ClCG01G013000	3.9e-06	+	26131067	26131217	0	1	150,	0	-5.41	-4.96	3.24
CG_Chr01	26149440	26151568	ClCG01G013030	1.4e-08	+	26149440	26151568	0	2	14,285,	0,1843	-7.84	-7.1	2.54
CG_Chr01	26239692	26239892	ClCG01G013080	7.9e-21	+	26239692	26239892	0	1	200,	0	-20.1	-18.3	1.67
CG_Chr01	26249776	26250808	ClCG01G013090	3.2e-08	+	26249776	26250808	0	2	120,30,	0,1002	-7.5	-6.81	4
CG_Chr01	26306486	26306784	ClCG01G013150	7.9e-12	+	26306486	26306784	0	1	298,	0	-11.1	-9.96	3.18
CG_Chr01	26374457	26375436	ClCG01G013190	3e-10	+	26374457	26375436	0	2	57,293,	0,686	-9.52	-8.58	1.5
CG_Chr01	26406099	26406296	ClCG01G013220	3.2e-13	+	26406099	26406296	0	1	197,	0	-12.5	-11.2	2.26
CG_Chr01	26472765	26473064	ClCG01G013300	2.8e-05	+	26472765	26473064	0	1	299,	0	-4.56	-4.18	2.05
CG_Chr01	26489924	26490199	ClCG01G013330	4.5e-05	+	26489924	26490199	0	2	170,28,	0,247	-4.35	-3.98	1.64
CG_Chr01	26543262	26543511	ClCG01G013370	0.0025	+	26543262	26543511	0	1	249,	0	-2.61	-2.3	3.83
CG_Chr01	26691767	26692093	ClCG01G013500	8.5e-08	+	26691767	26692093	0	2	122,126,	0,200	-7.07	-6.44	2.19
CG_Chr01	26755763	26755914	ClCG01G013530	9.1e-07	+	26755763	26755914	0	1	151,	0	-6.04	-5.53	1.52
CG_Chr01	26756012	26756362	ClCG01G013530	9.1e-07	+	26756012	26756362	0	1	350,	0	-6.04	-5.53	2.08
CG_Chr01	26858068	26859935	ClCG01G013590	7.1e-07	+	26858068	26859935	0	3	41,148,108,	0,152,1759	-6.15	-5.62	2.29
CG_Chr01	27723304	27723685	ClCG01G013830	2e-13	+	27723304	27723685	0	1	381,	0	-12.7	-11.4	3.81
CG_Chr01	27768744	27769125	ClCG01G013840	2.5e-06	+	27768744	27769125	0	1	381,	0	-5.61	-5.14	2.38
CG_Chr01	27785536	27785727	ClCG01G013850	5e-19	+	27785536	27785727	0	1	191,	0	-18.3	-16.7	2.11
CG_Chr01	27827860	27829218	ClCG01G013870	1.3e-05	+	27827860	27829218	0	2	114,279,	0,1079	-4.87	-4.46	2.18
CG_Chr01	28318766	28318966	ClCG01G014070	1.3e-06	+	28318766	28318966	0	1	200,	0	-5.9	-5.4	2.06
CG_Chr01	28439590	28439790	ClCG01G014140	3e-05	+	28439590	28439790	0	1	200,	0	-4.52	-4.14	2
CG_Chr01	28439989	28440240	ClCG01G014140	0.0025	+	28439989	28440240	0	1	251,	0	-2.6	-2.28	1.67
CG_Chr01	28440681	28440832	ClCG01G014140	7.9e-06	+	28440681	28440832	0	1	151,	0	-5.1	-4.67	3.56
CG_Chr01	28473818	28474168	ClCG01G014190	1.1e-06	+	28473818	28474168	0	1	350,	0	-5.95	-5.45	1.92
CG_Chr01	28479344	28479544	ClCG01G014190	0.00014	+	28479344	28479544	0	1	200,	0	-3.86	-3.5	2.05
CG_Chr01	28491521	28491947	ClCG01G014200	6.6e-05	+	28491521	28491947	0	2	32,165,	0,261	-4.18	-3.82	1.99
CG_Chr01	28540288	28540917	ClCG01G014260	2e-06	+	28540288	28540917	0	2	255,42,	0,587	-5.69	-5.21	2.05
CG_Chr01	28571850	28571999	ClCG01G014280	1.8e-08	+	28571850	28571999	0	1	149,	0	-7.75	-7.03	1.87
CG_Chr01	28572197	28572346	ClCG01G014280	1.8e-08	+	28572197	28572346	0	1	149,	0	-7.75	-7.03	1.58
CG_Chr01	28576016	28576216	ClCG01G014280	0.00045	+	28576016	28576216	0	1	200,	0	-3.35	-3.02	2
CG_Chr01	28576413	28576563	ClCG01G014280	3.5e-05	+	28576413	28576563	0	1	150,	0	-4.46	-4.08	2.81
CG_Chr01	28652705	28653157	ClCG01G014320	1.4e-06	+	28652705	28653157	0	2	287,8,	0,444	-5.86	-5.36	1.54
CG_Chr01	28661130	28661278	ClCG01G014330	3.4e-09	+	28661130	28661278	0	1	148,	0	-8.47	-7.65	1.94
CG_Chr01	28661376	28663326	ClCG01G014330	3.4e-09	+	28661376	28663326	0	2	274,169,	0,1781	-8.47	-7.65	9.3
CG_Chr01	28663424	28663622	ClCG01G014330	1.2e-07	+	28663424	28663622	0	1	198,	0	-6.92	-6.3	2.34
CG_Chr01	28680368	28680637	ClCG01G014340	1.1e-08	+	28680368	28680637	0	2	15,135,	0,134	-7.94	-7.19	1.51
CG_Chr01	28789273	28790219	ClCG01G014460	6.3e-12	+	28789273	28790219	0	2	59,388,	0,558	-11.2	-10.1	1.91
CG_Chr01	28790317	28790665	ClCG01G014460	6.3e-12	+	28790317	28790665	0	1	348,	0	-11.2	-10.1	1.62
CG_Chr01	28800446	28801570	ClCG01G014460	0.038	+	28800446	28801570	0	3	45,85,19,	0,126,1105	-1.42	-1.12	1.77
CG_Chr01	28898778	28899289	ClCG01G014580	9.3e-05	+	28898778	28899289	0	2	352,48,	0,463	-4.03	-3.67	3.2
CG_Chr01	28989880	28990580	ClCG01G014650	5.6e-06	+	28989880	28990580	0	2	33,117,	0,583	-5.25	-4.82	2.09
CG_Chr01	28995714	28996359	ClCG01G014650	1.7e-10	+	28995714	28996359	0	1	645,	0	-9.78	-8.81	1.92
CG_Chr01	29008026	29008318	ClCG01G014670	1.4e-08	+	29008026	29008318	0	1	292,	0	-7.84	-7.11	2.84
CG_Chr01	29015835	29016034	ClCG01G014690	1.8e-05	+	29015835	29016034	0	1	199,	0	-4.75	-4.35	1.88
CG_Chr01	29016132	29016431	ClCG01G014690	6.9e-05	+	29016132	29016431	0	1	299,	0	-4.16	-3.79	2.11
CG_Chr01	29020843	29021141	ClCG01G014690	2.1e-07	+	29020843	29021141	0	1	298,	0	-6.67	-6.09	3.78
CG_Chr01	29026243	29027226	ClCG01G014710	2.3e-06	+	29026243	29027226	0	2	26,173,	0,810	-5.63	-5.16	2.73
CG_Chr01	29085882	29086025	ClCG01G014760	3.2e-11	+	29085882	29086025	0	1	143,	0	-10.5	-9.43	1.71
CG_Chr01	29102078	29102228	ClCG01G014790	1.3e-05	+	29102078	29102228	0	1	150,	0	-4.87	-4.46	1.71
CG_Chr01	29116011	29116358	ClCG01G014800	4.7e-07	+	29116011	29116358	0	1	347,	0	-6.33	-5.79	2
CG_Chr01	29183292	29185207	ClCG01G014840	2.5e-13	+	29183292	29185207	0	3	3,60,186,	0,105,1729	-12.6	-11.3	2.08
CG_Chr01	29217803	29219981	ClCG01G014880	5.5e-07	+	29217803	29219981	0	2	214,77,	0,2101	-6.26	-5.72	2.07
CG_Chr01	29254488	29254920	ClCG01G014930	1.2e-07	+	29254488	29254920	0	2	61,137,	0,295	-6.91	-6.29	2.29
CG_Chr01	29263714	29263913	ClCG01G014950	1.5e-05	+	29263714	29263913	0	1	199,	0	-4.83	-4.43	2.07
CG_Chr01	29264807	29265006	ClCG01G014950	0.0017	+	29264807	29265006	0	1	199,	0	-2.77	-2.45	2
CG_Chr01	29271577	29271714	ClCG01G014970	6.2e-05	+	29271577	29271714	0	1	137,	0	-4.21	-3.84	1.76
CG_Chr01	29303451	29304980	ClCG01G015020	2.8e-06	+	29303451	29304980	0	3	333,33,31,	0,1242,1498	-5.56	-5.1	5.55
CG_Chr01	29307331	29307798	ClCG01G015020	0.00033	+	29307331	29307798	0	2	167,32,	0,435	-3.48	-3.15	1.85
CG_Chr01	29322267	29323302	ClCG01G015040	0.00015	+	29322267	29323302	0	2	117,264,	0,771	-3.82	-3.47	2.75
CG_Chr01	29389944	29390480	ClCG01G015110	5.4e-06	+	29389944	29390480	0	3	30,218,50,	0,168,486	-5.27	-4.84	1.63
CG_Chr01	29391031	29391527	ClCG01G015110	5.4e-06	+	29391031	29391527	0	1	496,	0	-5.27	-4.84	2.34
CG_Chr01	29419287	29421022	ClCG01G015140	7.2e-07	+	29419287	29421022	0	3	15,116,18,	0,712,1717	-6.14	-5.62	2.11
CG_Chr01	29474641	29474792	ClCG01G015190	7.6e-06	+	29474641	29474792	0	1	151,	0	-5.12	-4.7	2.43
CG_Chr01	29567133	29568114	ClCG01G015350	3.3e-08	+	29567133	29568114	0	3	37,186,128,	0,111,853	-7.48	-6.79	2.14
CG_Chr01	29589901	29593032	ClCG01G015390	4.8e-07	+	29589901	29593032	0	3	39,58,98,	0,254,3033	-6.32	-5.77	5.17
CG_Chr01	29670716	29670915	ClCG01G015450	5.8e-08	+	29670716	29670915	0	1	199,	0	-7.24	-6.59	1.59
CG_Chr01	29875027	29875175	ClCG01G015600	7.9e-23	+	29875027	29875175	0	1	148,	0	-22.1	-20.3	2.07
CG_Chr01	30046682	30046830	ClCG01G015750	3.4e-06	+	30046682	30046830	0	1	148,	0	-5.47	-5.01	2
CG_Chr01	30073690	30073986	ClCG01G015760	0.00011	+	30073690	30073986	0	2	196,4,	0,292	-3.97	-3.61	1.72
CG_Chr01	30075317	30075566	ClCG01G015760	1.4e-06	+	30075317	30075566	0	1	249,	0	-5.85	-5.36	2.3
CG_Chr01	30126331	30126531	ClCG01G015820	8.3e-06	+	30126331	30126531	0	1	200,	0	-5.08	-4.65	4.24
CG_Chr01	30164815	30166905	ClCG01G015860	4.9e-08	+	30164815	30166905	0	4	80,74,177,114,	0,223,1716,1976	-7.31	-6.65	3.84
CG_Chr01	30169822	30170059	ClCG01G015860	0.017	+	30169822	30170059	0	2	21,129,	0,108	-1.76	-1.46	1.52
CG_Chr01	30195860	30196156	ClCG01G015900	2.5e-12	+	30195860	30196156	0	1	296,	0	-11.6	-10.4	2.65
CG_Chr01	30213726	30213927	ClCG01G015910	4.1e-08	+	30213726	30213927	0	1	201,	0	-7.39	-6.71	2
CG_Chr01	30214276	30214527	ClCG01G015910	2.8e-07	+	30214276	30214527	0	1	251,	0	-6.56	-5.99	1.66
CG_Chr01	30261406	30261805	ClCG01G015940	0.0017	+	30261406	30261805	0	3	13,186,2,	0,88,397	-2.77	-2.45	2.59
CG_Chr01	30274609	30274860	ClCG01G015940	8.7e-09	+	30274609	30274860	0	1	251,	0	-8.06	-7.3	2.28
CG_Chr01	30285953	30286297	ClCG01G015950	5.4e-06	+	30285953	30286297	0	2	209,40,	0,304	-5.27	-4.83	2.43
CG_Chr01	30299349	30299729	ClCG01G015970	2.3e-06	+	30299349	30299729	0	2	117,80,	0,300	-5.64	-5.17	1.63
CG_Chr01	30318646	30319234	ClCG01G015970	2.5e-15	+	30318646	30319234	0	3	62,66,218,	0,209,370	-14.6	-13.2	1.97
CG_Chr01	30353855	30354187	ClCG01G016040	2.6e-08	+	30353855	30354187	0	1	332,	0	-7.59	-6.89	1.94
CG_Chr01	30410566	30410714	ClCG01G016090	5.2e-08	+	30410566	30410714	0	1	148,	0	-7.28	-6.62	2
CG_Chr01	30470715	30472797	ClCG01G016140	9.5e-07	+	30470715	30472797	0	2	174,15,	0,2067	-6.02	-5.51	1.65
CG_Chr01	30651854	30652249	ClCG01G016290	1.7e-06	+	30651854	30652249	0	1	395,	0	-5.78	-5.3	2.88
CG_Chr01	30656685	30656933	ClCG01G016290	0.0026	+	30656685	30656933	0	1	248,	0	-2.58	-2.27	2.3
CG_Chr01	30673917	30674337	ClCG01G016310	1.6e-07	+	30673917	30674337	0	2	195,34,	0,386	-6.79	-6.19	1.72
CG_Chr01	30916959	30917110	ClCG01G016530	5.6e-08	+	30916959	30917110	0	1	151,	0	-7.25	-6.59	1.68
CG_Chr01	30977668	30978693	ClCG01G016560	1.9e-06	+	30977668	30978693	0	3	1,138,159,	0,115,866	-5.71	-5.23	1.94
CG_Chr01	30999881	31000131	ClCG01G016580	6.3e-13	+	30999881	31000131	0	2	116,35,	0,215	-12.2	-10.9	2.34
CG_Chr01	31059900	31060095	ClCG01G016610	2.7e-10	+	31059900	31060095	0	1	195,	0	-9.57	-8.62	1.67
CG_Chr01	31060630	31060825	ClCG01G016610	1.2e-05	+	31060630	31060825	0	1	195,	0	-4.93	-4.52	2
CG_Chr01	31095429	31095705	ClCG01G016640	1.3e-06	+	31095429	31095705	0	2	67,79,	0,197	-5.87	-5.38	2.75
CG_Chr01	31096132	31096492	ClCG01G016640	1.3e-06	+	31096132	31096492	0	2	52,192,	0,168	-5.87	-5.38	2.89
CG_Chr01	31105997	31106291	ClCG01G016650	2.5e-08	+	31105997	31106291	0	1	294,	0	-7.61	-6.91	3.02
CG_Chr01	31111708	31112008	ClCG01G016660	5.2e-07	+	31111708	31112008	0	1	300,	0	-6.28	-5.74	2.47
CG_Chr01	31116233	31116383	ClCG01G016660	8.9e-07	+	31116233	31116383	0	1	150,	0	-6.05	-5.53	3.07
CG_Chr01	31122913	31123159	ClCG01G016670	2.5e-13	+	31122913	31123159	0	1	246,	0	-12.6	-11.4	2.2
CG_Chr01	31131050	31131297	ClCG01G016680	2.4e-06	+	31131050	31131297	0	1	247,	0	-5.62	-5.15	2.71
CG_Chr01	31135789	31135937	ClCG01G016680	0.013	+	31135789	31135937	0	1	148,	0	-1.87	-1.57	2.15
CG_Chr01	31281261	31281661	ClCG01G016790	5.5e-10	+	31281261	31281661	0	1	400,	0	-9.26	-8.35	2.8
CG_Chr01	31282009	31282209	ClCG01G016790	0.00017	+	31282009	31282209	0	1	200,	0	-3.77	-3.43	1.91
CG_Chr01	31282657	31283106	ClCG01G016790	1.3e-09	+	31282657	31283106	0	1	449,	0	-8.9	-8.03	3.14
CG_Chr01	31283853	31284053	ClCG01G016790	3.2e-11	+	31283853	31284053	0	1	200,	0	-10.5	-9.39	2.01
CG_Chr01	31284650	31284932	ClCG01G016790	3.2e-08	+	31284650	31284932	0	2	122,79,	0,203	-7.5	-6.82	1.92
CG_Chr01	31288105	31288255	ClCG01G016790	1.4e-10	+	31288105	31288255	0	1	150,	0	-9.84	-8.86	2.69
CG_Chr01	31346673	31348319	ClCG01G016840	7.9e-12	+	31346673	31348319	0	3	46,353,42,	0,407,1604	-11.1	-9.93	2.26
CG_Chr01	31348904	31349295	ClCG01G016840	7.9e-12	+	31348904	31349295	0	3	115,73,57,	0,222,334	-11.1	-9.93	2.43
CG_Chr01	31396139	31396289	ClCG01G016890	3.6e-06	+	31396139	31396289	0	1	150,	0	-5.44	-4.99	3
CG_Chr01	31400801	31403009	ClCG01G016890	7.4e-06	+	31400801	31403009	0	3	108,31,11,	0,534,2197	-5.13	-4.7	1.53
CG_Chr01	31432645	31432793	ClCG01G016920	3e-08	+	31432645	31432793	0	1	148,	0	-7.53	-6.84	2.17
CG_Chr01	31516834	31516982	ClCG01G016970	0.045	+	31516834	31516982	0	1	148,	0	-1.35	-1.06	2.1
CG_Chr01	31539330	31539581	ClCG01G016990	6.3e-07	+	31539330	31539581	0	1	251,	0	-6.2	-5.67	1.77
CG_Chr01	31631188	31631533	ClCG01G017090	3.9e-07	+	31631188	31631533	0	1	345,	0	-6.41	-5.86	2.07
CG_Chr01	31701755	31702101	ClCG01G017150	1.7e-08	+	31701755	31702101	0	1	346,	0	-7.78	-7.05	2.26
CG_Chr01	31702199	31707957	ClCG01G017150	1.7e-08	+	31702199	31707957	0	5	30,95,47,151,24,	0,463,708,1484,5734	-7.78	-7.05	2.39
CG_Chr01	31711121	31711506	ClCG01G017150	1.7e-08	+	31711121	31711506	0	3	3,122,25,	0,87,360	-7.78	-7.05	1.52
CG_Chr01	31776379	31776528	ClCG01G017200	1.8e-07	+	31776379	31776528	0	1	149,	0	-6.75	-6.16	1.71
CG_Chr01	31841355	31841732	ClCG01G017280	7.9e-11	+	31841355	31841732	0	2	86,59,	0,318	-10.1	-9.06	1.6
CG_Chr01	31877724	31877873	ClCG01G017320	8.3e-07	+	31877724	31877873	0	1	149,	0	-6.08	-5.57	1.64
CG_Chr01	31882726	31884903	ClCG01G017330	2.3e-05	+	31882726	31884903	0	3	36,120,87,	0,137,2090	-4.64	-4.25	1.84
CG_Chr01	31994035	31994750	ClCG01G017440	3.5e-05	+	31994035	31994750	0	2	166,30,	0,685	-4.46	-4.08	1.58
CG_Chr01	31995218	31996843	ClCG01G017440	6.9e-07	+	31995218	31996843	0	3	108,108,78,	0,245,1547	-6.16	-5.63	1.75
CG_Chr01	32001421	32002238	ClCG01G017460	1e-129	+	32001421	32002238	0	2	342,102,	0,715	-129	-126	2
CG_Chr01	32068078	32068278	ClCG01G017510	2e-11	+	32068078	32068278	0	1	200,	0	-10.7	-9.57	2.11
CG_Chr01	32131806	32132140	ClCG01G017610	0.0038	+	32131806	32132140	0	2	204,43,	0,291	-2.42	-2.11	1.74
CG_Chr01	32133198	32134636	ClCG01G017610	1.4e-06	+	32133198	32134636	0	3	46,94,57,	0,1202,1381	-5.84	-5.35	3.62
CG_Chr01	32136256	32136404	ClCG01G017610	1.2e-05	+	32136256	32136404	0	1	148,	0	-4.91	-4.5	2.92
CG_Chr01	32155669	32157375	ClCG01G017640	6.8e-07	+	32155669	32157375	0	3	79,30,142,	0,894,1564	-6.17	-5.64	1.66
CG_Chr01	32187117	32187267	ClCG01G017680	2.1e-05	+	32187117	32187267	0	1	150,	0	-4.68	-4.29	2.38
CG_Chr01	32193101	32193252	ClCG01G017690	4e-11	+	32193101	32193252	0	1	151,	0	-10.4	-9.31	2.4
CG_Chr01	32193999	32194150	ClCG01G017690	4e-11	+	32193999	32194150	0	1	151,	0	-10.4	-9.31	2.09
CG_Chr01	32221619	32221915	ClCG01G017730	8.7e-08	+	32221619	32221915	0	1	296,	0	-7.06	-6.43	1.57
CG_Chr01	32222579	32226014	ClCG01G017730	8.9e-06	+	32222579	32226014	0	2	167,79,	0,3356	-5.05	-4.63	1.63
CG_Chr01	32226161	32226358	ClCG01G017730	8.9e-06	+	32226161	32226358	0	1	197,	0	-5.05	-4.63	1.74
CG_Chr01	32233805	32233951	ClCG01G017750	7.9e-11	+	32233805	32233951	0	1	146,	0	-10.1	-9.06	1.54
CG_Chr01	32234048	32234340	ClCG01G017750	7.9e-11	+	32234048	32234340	0	1	292,	0	-10.1	-9.06	3.64
CG_Chr01	32325993	32326233	ClCG01G017820	2.5e-10	+	32325993	32326233	0	1	240,	0	-9.6	-8.65	2.04
CG_Chr01	32355739	32355885	ClCG01G017860	0.0028	+	32355739	32355885	0	1	146,	0	-2.55	-2.24	2.38
CG_Chr01	32436903	32437391	ClCG01G017920	5.8e-07	+	32436903	32437391	0	3	78,80,132,	0,178,356	-6.24	-5.71	1.59
CG_Chr01	32451835	32452063	ClCG01G017930	1.1e-06	+	32451835	32452063	0	1	228,	0	-5.96	-5.46	1.72
CG_Chr01	32463450	32463898	ClCG01G017950	1.1e-05	+	32463450	32463898	0	1	448,	0	-4.94	-4.53	2.8
CG_Chr01	32464444	32465240	ClCG01G017950	1.3e-09	+	32464444	32465240	0	1	796,	0	-8.89	-8.02	4.13
CG_Chr01	32465488	32465787	ClCG01G017950	3e-07	+	32465488	32465787	0	1	299,	0	-6.52	-5.96	3.04
CG_Chr01	32499792	32500504	ClCG01G018000	2.2e-07	+	32499792	32500504	0	4	1,90,95,159,	0,116,289,553	-6.65	-6.07	3.15
CG_Chr01	32644188	32644487	ClCG01G018110	1.1e-05	+	32644188	32644487	0	1	299,	0	-4.97	-4.56	3.33
CG_Chr01	32697738	32697884	ClCG01G018140	8.3e-08	+	32697738	32697884	0	1	146,	0	-7.08	-6.44	3
CG_Chr01	32733144	32733341	ClCG01G018170	2.5e-08	+	32733144	32733341	0	1	197,	0	-7.6	-6.9	2.44
CG_Chr01	32854719	32855822	ClCG01G018320	6.5e-08	+	32854719	32855822	0	3	147,141,360,	0,522,743	-7.19	-6.54	2.39
CG_Chr01	32856517	32857005	ClCG01G018320	3.2e-11	+	32856517	32857005	0	2	250,50,	0,438	-10.5	-9.46	3.89
CG_Chr01	32910732	32912452	ClCG01G018390	1.3e-06	+	32910732	32912452	0	4	308,124,87,28,	0,1127,1520,1692	-5.89	-5.4	1.86
CG_Chr01	32919057	32922910	ClCG01G018390	2.3e-06	+	32919057	32922910	0	4	98,147,150,3,	0,823,1066,3850	-5.63	-5.16	1.86
CG_Chr01	32928467	32929014	ClCG01G018390	2e-07	+	32928467	32929014	0	1	547,	0	-6.69	-6.11	1.89
CG_Chr01	32940249	32940399	ClCG01G018410	1.9e-08	+	32940249	32940399	0	1	150,	0	-7.72	-7	1.98
CG_Chr01	32940745	32941094	ClCG01G018410	1.3e-11	+	32940745	32941094	0	1	349,	0	-10.9	-9.81	3.42
CG_Chr01	32943128	32943671	ClCG01G018410	1.8e-07	+	32943128	32943671	0	2	111,337,	0,206	-6.74	-6.15	2.42
CG_Chr01	32956161	32956551	ClCG01G018450	8.7e-09	+	32956161	32956551	0	1	390,	0	-8.06	-7.3	1.51
CG_Chr01	33126857	33127151	ClCG01G018600	3.2e-07	+	33126857	33127151	0	1	294,	0	-6.5	-5.94	2.2
CG_Chr01	33132408	33133704	ClCG01G018610	4.2e-07	+	33132408	33133704	0	2	92,59,	0,1237	-6.38	-5.83	2.03
CG_Chr01	33140340	33140590	ClCG01G018610	5.2e-05	+	33140340	33140590	0	1	250,	0	-4.28	-3.91	1.94
CG_Chr01	33168110	33168677	ClCG01G018660	1.7e-08	+	33168110	33168677	0	2	153,90,	0,477	-7.77	-7.04	2.28
CG_Chr01	33169076	33169782	ClCG01G018660	7.6e-10	+	33169076	33169782	0	2	53,385,	0,321	-9.12	-8.22	2.19
CG_Chr01	33305608	33307511	ClCG01G018850	4e-08	+	33305608	33307511	0	5	6,75,33,78,56,	0,636,1006,1566,1847	-7.4	-6.73	1.53
CG_Chr01	33396503	33396700	ClCG01G018940	0.00014	+	33396503	33396700	0	1	197,	0	-3.86	-3.51	5.88
CG_Chr01	33605640	33606274	ClCG01G019270	2.8e-10	+	33605640	33606274	0	2	17,479,	0,155	-9.56	-8.62	2.75
CG_Chr01	33623572	33624769	ClCG01G019290	4.1e-09	+	33623572	33624769	0	2	277,368,	0,829	-8.39	-7.59	2.36
CG_Chr01	33636520	33636720	ClCG01G019300	1.3e-12	+	33636520	33636720	0	1	200,	0	-11.9	-10.7	6.5
CG_Chr01	33696228	33698232	ClCG01G019360	2.9e-06	+	33696228	33698232	0	7	77,58,49,227,78,126,105,	0,159,304,432,897,1677,1899	-5.54	-5.08	2.59
CG_Chr01	33714408	33714656	ClCG01G019390	0.00034	+	33714408	33714656	0	1	248,	0	-3.47	-3.13	3
CG_Chr01	33734957	33735104	ClCG01G019420	2e-11	+	33734957	33735104	0	1	147,	0	-10.7	-9.58	1.68
CG_Chr01	33735250	33735398	ClCG01G019420	2e-11	+	33735250	33735398	0	1	148,	0	-10.7	-9.58	1.59
CG_Chr01	33747786	33750240	ClCG01G019440	1.5e-09	+	33747786	33750240	0	2	207,89,	0,2365	-8.82	-7.96	1.89
CG_Chr01	33754969	33755118	ClCG01G019450	0.0024	+	33754969	33755118	0	1	149,	0	-2.62	-2.31	1.79
CG_Chr01	33762622	33763456	ClCG01G019460	1.6e-18	+	33762622	33763456	0	4	55,65,63,14,	0,140,282,820	-17.8	-16.1	1.52
CG_Chr01	33764621	33765695	ClCG01G019460	1.6e-25	+	33764621	33765695	0	3	83,72,534,	0,324,540	-24.8	-22.9	3.07
CG_Chr01	33766131	33766329	ClCG01G019460	1.6e-25	+	33766131	33766329	0	1	198,	0	-24.8	-22.9	2.35
CG_Chr01	33775684	33776031	ClCG01G019490	3.5e-09	+	33775684	33776031	0	1	347,	0	-8.46	-7.65	3.09
CG_Chr01	33794070	33796893	ClCG01G019530	7.4e-06	+	33794070	33796893	0	3	58,99,190,	0,1625,2633	-5.13	-4.7	2
CG_Chr01	33798372	33798521	ClCG01G019530	8.7e-05	+	33798372	33798521	0	1	149,	0	-4.06	-3.7	1.62
CG_Chr01	33843748	33843945	ClCG01G019620	2.5e-12	+	33843748	33843945	0	1	197,	0	-11.6	-10.5	5
CG_Chr01	33858660	33858901	ClCG01G019630	4.7e-09	+	33858660	33858901	0	1	241,	0	-8.33	-7.53	3.38
CG_Chr01	33859187	33859572	ClCG01G019630	0.00018	+	33859187	33859572	0	1	385,	0	-3.75	-3.4	1.96
CG_Chr01	33898297	33898448	ClCG01G019690	0.0013	+	33898297	33898448	0	1	151,	0	-2.89	-2.42	1.67
CG_Chr01	33918812	33919262	ClCG01G019710	9.1e-08	+	33918812	33919262	0	1	450,	0	-7.04	-6.41	2.14
CG_Chr01	33919410	33919711	ClCG01G019710	9.1e-08	+	33919410	33919711	0	1	301,	0	-7.04	-6.41	2.04
CG_Chr01	33919859	33921556	ClCG01G019710	9.1e-08	+	33919859	33921556	0	1	1697,	0	-7.04	-6.41	4.07
CG_Chr01	33934741	33936574	ClCG01G019720	1.3e-06	+	33934741	33936574	0	2	258,237,	0,1596	-5.9	-5.4	2.23
CG_Chr01	33941092	33941440	ClCG01G019730	1.6e-09	+	33941092	33941440	0	1	348,	0	-8.8	-7.94	3.36
CG_Chr01	34009344	34009533	ClCG01G019820	1.5e-09	+	34009344	34009533	0	1	189,	0	-8.82	-7.96	3.91
CG_Chr01	34025067	34025698	ClCG01G019830	4.4e-10	+	34025067	34025698	0	2	86,163,	0,468	-9.36	-8.43	2.54
CG_Chr01	34036131	34036531	ClCG01G019860	0.00014	+	34036131	34036531	0	1	400,	0	-3.84	-3.49	2.46
CG_Chr01	34036980	34037131	ClCG01G019860	1.7e-05	+	34036980	34037131	0	1	151,	0	-4.76	-4.36	1.8
CG_Chr01	34037379	34041077	ClCG01G019860	1.6e-05	+	34037379	34041077	0	2	158,43,	0,3655	-4.79	-4.39	2.14
CG_Chr01	34041276	34041526	ClCG01G019860	0.00012	+	34041276	34041526	0	1	250,	0	-3.92	-3.56	1.78
CG_Chr01	34042175	34045166	ClCG01G019860	0.00017	+	34042175	34045166	0	2	344,306,	0,2685	-3.76	-3.41	2.98
CG_Chr01	34046290	34048979	ClCG01G019860	0.00048	+	34046290	34048979	0	2	298,303,	0,2386	-3.32	-2.99	5.75
CG_Chr01	34062326	34062476	ClCG01G019880	1.4e-06	+	34062326	34062476	0	1	150,	0	-5.86	-5.36	2.65
CG_Chr01	34106610	34107811	ClCG01G019940	1.9e-10	+	34106610	34107811	0	4	18,67,54,60,	0,368,534,1141	-9.71	-8.75	2.09
CG_Chr01	34107909	34108108	ClCG01G019940	1.9e-10	+	34107909	34108108	0	1	199,	0	-9.71	-8.75	1.95
CG_Chr01	34114099	34116039	ClCG01G019960	1.4e-07	+	34114099	34116039	0	2	329,63,	0,1877	-6.85	-6.24	2
CG_Chr01	34130313	34131049	ClCG01G019980	2e-06	+	34130313	34131049	0	4	47,107,128,15,	0,210,415,721	-5.69	-5.22	2.38
CG_Chr01	34149619	34150301	ClCG01G020000	4.8e-06	+	34149619	34150301	0	3	75,114,10,	0,160,672	-5.32	-4.88	1.96
CG_Chr01	34198419	34198567	ClCG01G020050	1e-11	+	34198419	34198567	0	1	148,	0	-11	-9.72	2.17
CG_Chr01	34213847	34214195	ClCG01G020080	1.1e-10	+	34213847	34214195	0	1	348,	0	-9.96	-8.96	2.57
CG_Chr01	34275834	34276035	ClCG01G020140	5e-14	+	34275834	34276035	0	1	201,	0	-13.3	-12	1.75
CG_Chr01	34338400	34338551	ClCG01G020210	0.015	+	34338400	34338551	0	1	151,	0	-1.81	-1.51	2.57
CG_Chr01	34339596	34340195	ClCG01G020210	0.00016	+	34339596	34340195	0	1	599,	0	-3.8	-3.45	4.3
CG_Chr01	34342132	34342281	ClCG01G020230	1.4e-06	+	34342132	34342281	0	1	149,	0	-5.85	-5.36	2.38
CG_Chr01	34352148	34352494	ClCG01G020250	1.1e-06	+	34352148	34352494	0	1	346,	0	-5.95	-5.44	2.04
CG_Chr01	34352591	34352887	ClCG01G020250	1.1e-06	+	34352591	34352887	0	1	296,	0	-5.95	-5.44	2
CG_Chr01	34430318	34430469	ClCG01G020300	5.8e-09	+	34430318	34430469	0	1	151,	0	-8.24	-7.46	2.52
CG_Chr01	34434248	34434779	ClCG01G020300	5.8e-09	+	34434248	34434779	0	2	47,153,	0,378	-8.24	-7.46	1.92
CG_Chr01	34434878	34435078	ClCG01G020300	5.8e-09	+	34434878	34435078	0	1	200,	0	-8.24	-7.46	2.63
CG_Chr01	34447900	34448378	ClCG01G020310	2.3e-09	+	34447900	34448378	0	3	68,63,119,	0,141,359	-8.64	-7.8	2.05
CG_Chr01	34449307	34449558	ClCG01G020310	2.3e-09	+	34449307	34449558	0	1	251,	0	-8.64	-7.8	2.29
CG_Chr01	34461660	34461859	ClCG01G020330	0.0026	+	34461660	34461859	0	1	199,	0	-2.59	-2.27	2.75
CG_Chr01	34488708	34488906	ClCG01G020350	1.7e-07	+	34488708	34488906	0	1	198,	0	-6.76	-6.16	1.57
CG_Chr01	34547691	34548750	ClCG01G020390	1.6e-47	+	34547691	34548750	0	3	80,69,102,	0,195,957	-46.8	-44.3	1.7
CG_Chr01	34558535	34559193	ClCG01G020400	3.8e-07	+	34558535	34559193	0	4	73,48,69,157,	0,149,331,501	-6.42	-5.87	1.75
CG_Chr01	34563933	34564128	ClCG01G020410	1e-13	+	34563933	34564128	0	1	195,	0	-13	-11.7	2.71
CG_Chr01	34567280	34567479	ClCG01G020420	3.9e-10	+	34567280	34567479	0	1	199,	0	-9.41	-8.48	1.71
CG_Chr01	34630985	34631134	ClCG01G020510	9.8e-10	+	34630985	34631134	0	1	149,	0	-9.01	-8.12	2.27
CG_Chr01	34719349	34719716	ClCG01G020600	4.6e-07	+	34719349	34719716	0	2	113,88,	0,279	-6.34	-5.79	1.62
CG_Chr01	34723291	34723749	ClCG01G020600	1.3e-08	+	34723291	34723749	0	2	82,269,	0,189	-7.87	-7.13	2.4
CG_Chr01	34744003	34745234	ClCG01G020620	1.9e-07	+	34744003	34745234	0	2	81,69,	0,1162	-6.72	-6.13	1.73
CG_Chr01	34745873	34746173	ClCG01G020620	1.9e-07	+	34745873	34746173	0	1	300,	0	-6.72	-6.13	2.38
CG_Chr01	34752230	34752478	ClCG01G020640	1.2e-05	+	34752230	34752478	0	1	248,	0	-4.91	-4.5	1.84
CG_Chr01	34871207	34871403	ClCG01G020830	1e-08	+	34871207	34871403	0	1	196,	0	-8	-7.24	2.95
CG_Chr01	34905023	34905173	ClCG01G020880	1.3e-06	+	34905023	34905173	0	1	150,	0	-5.88	-5.39	1.89
CG_Chr01	34910973	34911507	ClCG01G020890	1.1e-10	+	34910973	34911507	0	1	534,	0	-9.96	-8.96	2.73
CG_Chr01	34960457	34960801	ClCG01G020950	4.3e-08	+	34960457	34960801	0	1	344,	0	-7.37	-6.7	1.71
CG_Chr01	35005716	35006292	ClCG01G021010	4e-11	+	35005716	35006292	0	2	62,285,	0,291	-10.4	-9.33	2.52
CG_Chr01	35057742	35058083	ClCG01G021080	1.1e-05	+	35057742	35058083	0	1	341,	0	-4.96	-4.54	3.17
CG_Chr01	35058373	35058568	ClCG01G021080	1.1e-05	+	35058373	35058568	0	1	195,	0	-4.96	-4.38	3
CG_Chr01	35112211	35112362	ClCG01G021180	4.4e-05	+	35112211	35112362	0	1	151,	0	-4.36	-3.98	1.78
CG_Chr01	35114539	35114789	ClCG01G021180	1.6e-05	+	35114539	35114789	0	1	250,	0	-4.8	-4.39	1.58
CG_Chr01	35148505	35150794	ClCG01G021240	1.3e-07	+	35148505	35150794	0	6	66,78,51,35,109,349,	0,1005,1169,1333,1567,1940	-6.87	-6.26	1.9
CG_Chr01	35171112	35171826	ClCG01G021270	5.9e-09	+	35171112	35171826	0	2	34,579,	0,135	-8.23	-7.44	3.64
CG_Chr01	35183082	35183231	ClCG01G021300	4.9e-05	+	35183082	35183231	0	1	149,	0	-4.31	-3.93	1.75
CG_Chr01	35184947	35185245	ClCG01G021300	4.3e-05	+	35184947	35185245	0	1	298,	0	-4.37	-3.99	1.97
CG_Chr01	35222125	35222376	ClCG01G021360	1.1e-07	+	35222125	35222376	0	1	251,	0	-6.95	-6.33	1.61
CG_Chr01	35224111	35224306	ClCG01G021370	3.1e-07	+	35224111	35224306	0	1	195,	0	-6.51	-5.95	2.04
CG_Chr01	35269044	35269242	ClCG01G021450	1.9e-08	+	35269044	35269242	0	1	198,	0	-7.72	-7.01	1.55
CG_Chr01	35283701	35285438	ClCG01G021480	7.6e-06	+	35283701	35285438	0	3	19,216,153,	0,1265,1584	-5.12	-4.7	2.07
CG_Chr01	35302714	35302909	ClCG01G021510	2.5e-11	+	35302714	35302909	0	1	195,	0	-10.6	-9.52	4.75
CG_Chr01	35324744	35325121	ClCG01G021560	7.9e-11	+	35324744	35325121	0	1	377,	0	-10.1	-9.05	4.53
CG_Chr01	35346564	35346811	ClCG01G021580	2e-20	+	35346564	35346811	0	1	247,	0	-19.7	-18	2.01
CG_Chr01	35395638	35396185	ClCG01G021630	0.00034	+	35395638	35396185	0	3	151,116,32,	0,253,515	-3.47	-3.14	2.87
CG_Chr01	35397412	35397710	ClCG01G021630	0.0089	+	35397412	35397710	0	1	298,	0	-2.05	-1.75	3.61
CG_Chr01	35410666	35410816	ClCG01G021640	0.00031	+	35410666	35410816	0	1	150,	0	-3.51	-3.17	2.64
CG_Chr01	35410913	35411457	ClCG01G021640	0.011	+	35410913	35411457	0	1	544,	0	-1.96	-1.66	1.87
CG_Chr01	35421396	35422252	ClCG01G021650	4.6e-06	+	35421396	35422252	0	5	46,83,123,44,53,	0,222,390,649,803	-5.34	-4.89	3.17
CG_Chr01	35467559	35467759	ClCG01G021720	6.9e-05	+	35467559	35467759	0	1	200,	0	-4.16	-3.8	1.98
CG_Chr01	35472135	35472617	ClCG01G021730	4.3e-05	+	35472135	35472617	0	2	54,94,	0,388	-4.37	-4	2.18
CG_Chr01	35472861	35473009	ClCG01G021730	2.8e-06	+	35472861	35473009	0	1	148,	0	-5.55	-5.09	1.67
CG_Chr01	35508343	35508492	ClCG01G021770	0.013	+	35508343	35508492	0	1	149,	0	-1.87	-1.57	2.31
CG_Chr01	35509004	35509497	ClCG01G021770	2.5e-07	+	35509004	35509497	0	2	76,318,	0,175	-6.61	-6.03	3.58
CG_Chr01	35525743	35527238	ClCG01G021790	0.00025	+	35525743	35527238	0	2	144,3,	0,1492	-3.6	-3.26	1.86
CG_Chr01	35533638	35533884	ClCG01G021800	5.1e-10	+	35533638	35533884	0	1	246,	0	-9.29	-8.37	2.19
CG_Chr01	35558097	35558426	ClCG01G021850	1.3e-05	+	35558097	35558426	0	2	37,160,	0,169	-4.9	-4.49	1.69
CG_Chr01	35573062	35573261	ClCG01G021890	2e-56	+	35573062	35573261	0	1	199,	0	-55.7	-53	2.19
CG_Chr01	35589949	35595287	ClCG01G021910	4.8e-08	+	35589949	35595287	0	4	60,179,35,167,	0,585,860,5171	-7.32	-6.65	2.29
CG_Chr01	35628792	35629386	ClCG01G022000	1.4e-08	+	35628792	35629386	0	2	184,16,	0,578	-7.84	-7.1	1.5
CG_Chr01	35631489	35632279	ClCG01G022000	2.6e-07	+	35631489	35632279	0	4	19,51,130,98,	0,88,249,692	-6.58	-6.01	1.86
CG_Chr01	35633853	35634250	ClCG01G022000	1e-10	+	35633853	35634250	0	1	397,	0	-10	-8.99	2.6
CG_Chr01	35681120	35681269	ClCG01G022060	3.9e-09	+	35681120	35681269	0	1	149,	0	-8.41	-7.61	2.04
CG_Chr01	35748499	35748784	ClCG01G022160	3.5e-10	+	35748499	35748784	0	2	34,116,	0,169	-9.45	-8.52	1.53
CG_Chr01	35829355	35829506	ClCG01G022230	1e-12	+	35829355	35829506	0	1	151,	0	-12	-10.8	2.5
CG_Chr01	35836645	35838457	ClCG01G022240	0.0013	+	35836645	35838457	0	3	92,50,8,	0,128,1804	-2.89	-2.57	1.9
CG_Chr01	35878031	35878179	ClCG01G022290	0.00051	+	35878031	35878179	0	1	148,	0	-3.29	-2.96	1.72
CG_Chr01	35878520	35878961	ClCG01G022290	2.1e-06	+	35878520	35878961	0	1	441,	0	-5.67	-5.2	2.04
CG_Chr01	35884974	35885471	ClCG01G022310	2.3e-08	+	35884974	35885471	0	2	106,94,	0,403	-7.63	-6.93	1.77
CG_Chr01	35885669	35886167	ClCG01G022310	2.3e-08	+	35885669	35886167	0	1	498,	0	-7.63	-6.93	2.22
CG_Chr01	35886365	35886565	ClCG01G022310	1.7e-09	+	35886365	35886565	0	1	200,	0	-8.78	-7.92	1.73
CG_Chr01	35886961	35887857	ClCG01G022310	1.7e-09	+	35886961	35887857	0	1	896,	0	-8.78	-7.92	3.81
CG_Chr01	35888453	35888603	ClCG01G022310	1.7e-09	+	35888453	35888603	0	1	150,	0	-8.78	-7.92	1.91
CG_Chr01	35907631	35908495	ClCG01G022330	0.0015	+	35907631	35908495	0	3	53,66,30,	0,270,834	-2.81	-2.49	1.83
CG_Chr01	35908776	35908926	ClCG01G022330	1e-06	+	35908776	35908926	0	1	150,	0	-6	-5.49	2.82
CG_Chr01	35963281	35963681	ClCG01G022420	2e-09	+	35963281	35963681	0	1	400,	0	-8.69	-7.85	2.05
CG_Chr01	35967064	35967775	ClCG01G022420	4e-11	+	35967064	35967775	0	3	32,86,82,	0,111,629	-10.4	-9.33	2.47
CG_Chr01	36079251	36079398	ClCG01G022570	1.9e-05	+	36079251	36079398	0	1	147,	0	-4.73	-4.33	3.33
CG_Chr01	36145862	36146011	ClCG01G022650	3.3e-10	+	36145862	36146011	0	1	149,	0	-9.48	-8.55	2.08
CG_Chr01	36146108	36146808	ClCG01G022650	3.3e-10	+	36146108	36146808	0	2	97,101,	0,599	-9.48	-8.55	1.69
CG_Chr01	36184391	36185298	ClCG01G022680	7.6e-06	+	36184391	36185298	0	3	46,63,190,	0,571,717	-5.12	-4.7	1.91
CG_Chr01	36190448	36190897	ClCG01G022680	6e-07	+	36190448	36190897	0	1	449,	0	-6.22	-5.69	2.52
CG_Chr01	36277971	36278120	ClCG01G022760	2.5e-09	+	36277971	36278120	0	1	149,	0	-8.61	-7.78	1.54
CG_Chr01	36297444	36297991	ClCG01G022780	2e-19	+	36297444	36297991	0	1	547,	0	-18.7	-17	3.81
CG_Chr01	36298216	36298613	ClCG01G022780	2e-19	+	36298216	36298613	0	1	397,	0	-18.7	-17	2.69
CG_Chr01	36310652	36311020	ClCG01G022800	3.5e-06	+	36310652	36311020	0	2	183,66,	0,302	-5.45	-5	1.62
CG_Chr01	36321219	36321368	ClCG01G022810	6.6e-09	+	36321219	36321368	0	1	149,	0	-8.18	-7.4	2.31
CG_Chr01	36321588	36322102	ClCG01G022810	6.6e-09	+	36321588	36322102	0	2	49,100,	0,414	-8.18	-7.4	1.91
CG_Chr01	36324689	36324838	ClCG01G022810	6.6e-09	+	36324689	36324838	0	1	149,	0	-8.18	-7.4	1.74
CG_Chr01	36329289	36330505	ClCG01G022820	0.00016	+	36329289	36330505	0	2	81,66,	0,1150	-3.8	-3.45	1.99
CG_Chr01	36330743	36331084	ClCG01G022820	1.8e-05	+	36330743	36331084	0	1	341,	0	-4.74	-4.35	1.96
CG_Chr01	36346973	36347119	ClCG01G022840	1.2e-10	+	36346973	36347119	0	1	146,	0	-9.93	-8.94	2.5
CG_Chr01	36386843	36387994	ClCG01G022910	1.5e-07	+	36386843	36387994	0	3	18,254,73,	0,270,1078	-6.82	-6.21	2
CG_Chr01	36389957	36390204	ClCG01G022910	1.5e-07	+	36389957	36390204	0	1	247,	0	-6.82	-6.21	1.73
CG_Chr01	36514686	36516439	ClCG01G023100	3.2e-11	+	36514686	36516439	0	2	189,42,	0,1711	-10.5	-9.4	3.93
CG_Chr01	36537878	36538605	ClCG01G023130	3.4e-08	+	36537878	36538605	0	3	320,108,23,	0,505,704	-7.47	-6.79	2.43
CG_Chr01	36539017	36539168	ClCG01G023130	4.5e-08	+	36539017	36539168	0	1	151,	0	-7.35	-6.68	2.08
CG_Chr01	36575623	36575762	ClCG01G023180	3.2e-07	+	36575623	36575762	0	1	139,	0	-6.5	-5.94	2.5
CG_Chr01	36663498	36663933	ClCG01G023300	0.00013	+	36663498	36663933	0	2	32,217,	0,218	-3.87	-3.52	1.73
CG_Chr01	36728534	36730843	ClCG01G023360	0.00017	+	36728534	36730843	0	3	11,87,239,	0,462,2070	-3.77	-3.42	2.23
CG_Chr01	36736335	36736535	ClCG01G023370	7.9e-55	+	36736335	36736535	0	1	200,	0	-54.1	-51.4	1.87
CG_Chr01	36745925	36748623	ClCG01G023390	3.2e-16	+	36745925	36748623	0	7	9,38,93,35,86,66,115,	0,1032,1368,1779,1954,2409,2583	-15.5	-14	2.47
CG_Chr01	36808562	36808859	ClCG01G023480	1.1e-08	+	36808562	36808859	0	1	297,	0	-7.94	-7.19	2.06
CG_Chr01	36818086	36818286	ClCG01G023490	3.7e-06	+	36818086	36818286	0	1	200,	0	-5.43	-4.98	9.71
CG_Chr01	36830608	36830950	ClCG01G023510	2e-13	+	36830608	36830950	0	3	107,82,5,	0,210,337	-12.7	-11.4	2.24
CG_Chr01	36832667	36833458	ClCG01G023520	6.9e-09	+	36832667	36833458	0	3	245,89,15,	0,337,776	-8.16	-7.38	1.51
CG_Chr01	36933880	36934819	ClCG01G023640	1e-07	+	36933880	36934819	0	1	939,	0	-6.99	-6.36	3.05
CG_Chr01	36935928	36937003	ClCG01G023640	2.5e-05	+	36935928	36937003	0	3	78,112,9,	0,167,1066	-4.61	-4.22	1.82
CG_Chr01	36937261	36937509	ClCG01G023640	2.5e-05	+	36937261	36937509	0	1	248,	0	-4.61	-4.22	2.02
CG_Chr01	36951380	36951778	ClCG01G023670	1.5e-06	+	36951380	36951778	0	1	398,	0	-5.83	-5.34	2.83
CG_Chr01	36992815	36992966	ClCG01G023740	2.3e-06	+	36992815	36992966	0	1	151,	0	-5.64	-5.17	2.63
CG_Chr01	37064284	37064576	ClCG01G023810	1e-06	+	37064284	37064576	0	1	292,	0	-6	-5.49	1.65
CG_Chr01	37068557	37069045	ClCG01G023820	1.9e-05	+	37068557	37069045	0	2	157,43,	0,445	-4.72	-4.32	2
CG_Chr01	37074507	37076419	ClCG01G023830	1e-08	+	37074507	37076419	0	2	532,151,	0,1761	-7.98	-7.23	5.74
CG_Chr01	37153151	37153449	ClCG01G023920	3.6e-09	+	37153151	37153449	0	1	298,	0	-8.44	-7.63	1.87
CG_Chr01	37156808	37157056	ClCG01G023920	1.2e-09	+	37156808	37157056	0	1	248,	0	-8.93	-8.06	1.85
CG_Chr01	37178446	37179289	ClCG01G023950	7.9e-14	+	37178446	37179289	0	1	843,	0	-13.1	-11.8	3.17
CG_Chr01	37182569	37182768	ClCG01G023950	7.4e-10	+	37182569	37182768	0	1	199,	0	-9.13	-8.23	1.72
CG_Chr01	37187423	37188198	ClCG01G023970	2.8e-08	+	37187423	37188198	0	1	775,	0	-7.56	-6.87	2.98
CG_Chr01	37228557	37233066	ClCG01G024040	6.9e-10	+	37228557	37233066	0	2	52,97,	0,4412	-9.16	-8.25	2.38
CG_Chr01	37241700	37241847	ClCG01G024060	0.00038	+	37241700	37241847	0	1	147,	0	-3.42	-3.08	3
CG_Chr01	37248199	37248394	ClCG01G024070	1.2e-06	+	37248199	37248394	0	1	195,	0	-5.91	-5.41	2.41
CG_Chr01	37280744	37282136	ClCG01G024120	5e-15	+	37280744	37282136	0	2	98,399,	0,993	-14.3	-12.9	5.06
CG_Chr01	37303244	37304614	ClCG01G024140	1.6e-09	+	37303244	37304614	0	4	69,67,122,41,	0,160,1115,1329	-8.8	-7.94	1.88
CG_Chr01	37304712	37305012	ClCG01G024140	1.6e-09	+	37304712	37305012	0	1	300,	0	-8.8	-7.94	3.12
CG_Chr01	37332456	37333562	ClCG01G024160	0.0003	+	37332456	37333562	0	2	180,18,	0,1088	-3.52	-3.18	1.74
CG_Chr01	37334640	37334838	ClCG01G024160	9.1e-07	+	37334640	37334838	0	1	198,	0	-6.04	-5.52	1.66
CG_Chr01	37346658	37346808	ClCG01G024170	1e-11	+	37346658	37346808	0	1	150,	0	-11	-9.85	2.33
CG_Chr01	37361921	37362066	ClCG01G024210	5.1e-05	+	37361921	37362066	0	1	145,	0	-4.29	-3.92	2.33
CG_Chr01	37392723	37392922	ClCG01G024250	2e-05	+	37392723	37392922	0	1	199,	0	-4.7	-4.3	2.85
CG_Chr01	37408110	37408358	ClCG01G024290	7.6e-09	+	37408110	37408358	0	1	248,	0	-8.12	-7.35	1.87
CG_Chr01	37408932	37409229	ClCG01G024290	7.6e-09	+	37408932	37409229	0	1	297,	0	-8.12	-7.35	1.79
CG_Chr01	37409426	37409575	ClCG01G024290	7.6e-09	+	37409426	37409575	0	1	149,	0	-8.12	-7.2	1.8
CG_Chr01	37423198	37423348	ClCG01G024300	8.3e-05	+	37423198	37423348	0	1	150,	0	-4.08	-3.72	2.9
CG_Chr01	37438954	37442500	ClCG01G024320	4.1e-09	+	37438954	37442500	0	3	48,65,36,	0,158,3510	-8.39	-7.58	1.73
CG_Chr01	37466865	37467215	ClCG01G024340	4.6e-05	+	37466865	37467215	0	2	102,142,	0,208	-4.34	-3.81	1.5
CG_Chr01	37485995	37486232	ClCG01G024360	0.00055	+	37485995	37486232	0	2	27,123,	0,114	-3.26	-2.93	1.68
CG_Chr01	37486929	37487129	ClCG01G024360	5.6e-08	+	37486929	37487129	0	1	200,	0	-7.25	-6.59	1.65
CG_Chr01	37494802	37494953	ClCG01G024380	0.0081	+	37494802	37494953	0	1	151,	0	-2.09	-1.79	1.78
CG_Chr01	37509492	37509641	ClCG01G024410	9.3e-06	+	37509492	37509641	0	1	149,	0	-5.03	-4.61	1.58
CG_Chr01	37509886	37510084	ClCG01G024410	2e-05	+	37509886	37510084	0	1	198,	0	-4.69	-4.29	1.54
CG_Chr01	37510182	37510330	ClCG01G024410	2e-05	+	37510182	37510330	0	1	148,	0	-4.69	-4.29	2.53
CG_Chr01	37556092	37556413	ClCG01G024510	1.2e-05	+	37556092	37556413	0	2	56,194,	0,127	-4.92	-4.51	2.77
CG_Chr01	37556991	37557451	ClCG01G024510	1.2e-05	+	37556991	37557451	0	2	133,67,	0,393	-4.92	-4.51	1.9
CG_Chr01	37562011	37562208	ClCG01G024520	0.0012	+	37562011	37562208	0	1	197,	0	-2.91	-2.59	2.41
CG_Chr01	37788550	37788701	ClCG01G024740	5.1e-09	+	37788550	37788701	0	1	151,	0	-8.29	-7.5	1.73
CG_Chr01	37800577	37801804	ClCG01G024750	4.4e-07	+	37800577	37801804	0	2	237,361,	0,866	-6.36	-5.81	1.86
CG_Chr01	37825265	37825465	ClCG01G024770	2.3e-09	+	37825265	37825465	0	1	200,	0	-8.64	-7.8	2.13
CG_Chr01	37825564	37825813	ClCG01G024770	2.3e-09	+	37825564	37825813	0	1	249,	0	-8.64	-7.8	1.86
CG_Chr01	37841980	37842907	ClCG01G024790	0.00011	+	37841980	37842907	0	2	26,369,	0,558	-3.95	-3.6	3.45
CG_Chr01	37849181	37849422	ClCG01G024810	2.5e-28	+	37849181	37849422	0	1	241,	0	-27.6	-25.6	2.58
CG_Chr01	37860297	37861195	ClCG01G024820	5.6e-09	+	37860297	37861195	0	2	236,202,	0,696	-8.25	-7.47	1.9
CG_Chr01	37884517	37885522	ClCG01G024850	2.2e-05	+	37884517	37885522	0	4	33,75,76,64,	0,222,624,941	-4.66	-4.26	2.5
CG_Chr01	37899490	37900679	ClCG01G024860	4.8e-10	+	37899490	37900679	0	2	49,297,	0,892	-9.32	-8.4	2.29
CG_Chr01	37934911	37935785	ClCG01G024900	6.5e-06	+	37934911	37935785	0	3	279,68,293,	0,393,581	-5.19	-4.76	2.24
CG_Chr01	37997811	37997961	ClCG01G024950	5.6e-06	+	37997811	37997961	0	1	150,	0	-5.25	-4.82	1.5
CG_Chr01	38102734	38103828	ClCG01G025050	1e-11	+	38102734	38103828	0	2	102,347,	0,747	-11	-9.87	1.78
CG_Chr01	38112345	38121033	ClCG01G025050	4e-12	+	38112345	38121033	0	4	58,97,35,59,	0,353,507,8629	-11.4	-10.2	4.43
CG_Chr01	38145814	38146163	ClCG01G025060	1e-07	+	38145814	38146163	0	1	349,	0	-6.98	-6.36	2.13
CG_Chr01	38147505	38147804	ClCG01G025060	5e-12	+	38147505	38147804	0	1	299,	0	-11.3	-10.1	3.74
CG_Chr01	38156877	38157027	ClCG01G025070	1.4e-05	+	38156877	38157027	0	1	150,	0	-4.86	-4.46	1.58
CG_Chr01	38159208	38159657	ClCG01G025070	3.5e-08	+	38159208	38159657	0	1	449,	0	-7.45	-6.77	2.12
CG_Chr01	38220365	38220955	ClCG01G025100	1.1e-05	+	38220365	38220955	0	1	590,	0	-4.95	-4.54	2.38
CG_Chr01	38225868	38226829	ClCG01G025100	0.00012	+	38225868	38226829	0	2	223,24,	0,937	-3.92	-3.57	2.17
CG_Chr01	38292389	38292538	ClCG01G025190	0.003	+	38292389	38292538	0	1	149,	0	-2.53	-2.22	2.13
CG_Chr01	38292882	38293030	ClCG01G025190	3.3e-06	+	38292882	38293030	0	1	148,	0	-5.48	-5.02	1.66
CG_Chr01	38293177	38296913	ClCG01G025190	3.3e-06	+	38293177	38296913	0	2	441,3,	0,3733	-5.48	-5.02	1.85
CG_Chr01	38306086	38306386	ClCG01G025210	2.2e-07	+	38306086	38306386	0	1	300,	0	-6.65	-6.07	1.74
CG_Chr01	38350670	38350817	ClCG01G025280	2.3e-05	+	38350670	38350817	0	1	147,	0	-4.63	-4.24	3.88
CG_Chr01	38351353	38351744	ClCG01G025280	3.2e-10	+	38351353	38351744	0	1	391,	0	-9.5	-8.56	3.63
CG_Chr01	38400624	38400916	ClCG01G025340	3.5e-05	+	38400624	38400916	0	1	292,	0	-4.45	-4.07	2.51
CG_Chr01	38472682	38472929	ClCG01G025410	5.2e-08	+	38472682	38472929	0	1	247,	0	-7.28	-6.62	3.1
CG_Chr01	38477558	38477805	ClCG01G025410	1.3e-05	+	38477558	38477805	0	1	247,	0	-4.89	-4.48	1.71
CG_Chr01	38488354	38488640	ClCG01G025430	3.8e-10	+	38488354	38488640	0	1	286,	0	-9.42	-8.49	2.5
CG_Chr01	38580870	38583006	ClCG01G025490	5.2e-08	+	38580870	38583006	0	3	62,144,279,	0,1210,1857	-7.28	-6.62	3.4
CG_Chr01	38664743	38665893	ClCG01G025600	1.6e-14	+	38664743	38665893	0	3	32,150,163,	0,731,987	-13.8	-12.4	1.85
CG_Chr01	38673612	38673961	ClCG01G025610	4.8e-07	+	38673612	38673961	0	2	107,144,	0,205	-6.32	-5.78	2.02
CG_Chr01	38794223	38794715	ClCG01G025720	4.1e-06	+	38794223	38794715	0	1	492,	0	-5.39	-4.94	2.4
CG_Chr01	38797992	38800339	ClCG01G025720	5.9e-06	+	38797992	38800339	0	2	56,141,	0,2206	-5.23	-4.8	2.15
CG_Chr01	38807395	38807545	ClCG01G025730	1.8e-07	+	38807395	38807545	0	1	150,	0	-6.75	-6.16	2.56
CG_Chr01	38808989	38810007	ClCG01G025730	5e-07	+	38808989	38810007	0	2	145,5,	0,1013	-6.3	-5.76	1.57
CG_Chr01	38817024	38817613	ClCG01G025740	4.2e-07	+	38817024	38817613	0	2	27,124,	0,465	-6.38	-5.83	2.23
CG_Chr01	38821062	38821498	ClCG01G025750	8.7e-06	+	38821062	38821498	0	3	115,106,25,	0,221,411	-5.06	-4.64	1.64
CG_Chr01	38873472	38874135	ClCG01G025810	2e-18	+	38873472	38874135	0	2	448,100,	0,563	-17.7	-16	3
CG_Chr01	38949769	38950017	ClCG01G025930	4.9e-06	+	38949769	38950017	0	1	248,	0	-5.31	-4.87	3.22
CG_Chr01	38951393	38951543	ClCG01G025930	0.0069	+	38951393	38951543	0	1	150,	0	-2.16	-1.85	3.7
CG_Chr01	38951691	38951914	ClCG01G025930	0.0017	+	38951691	38951914	0	2	2,147,	0,76	-2.76	-2.44	5
CG_Chr01	38952013	38952212	ClCG01G025930	0.00049	+	38952013	38952212	0	1	199,	0	-3.31	-2.98	2.12
CG_Chr01	38952484	38952982	ClCG01G025930	5.1e-07	+	38952484	38952982	0	2	30,368,	0,130	-6.29	-5.75	3.64
CG_Chr01	38958772	38959183	ClCG01G025940	6.8e-07	+	38958772	38959183	0	2	48,201,	0,210	-6.17	-5.64	2.74
CG_Chr01	70134	70710	ClCG01G000080	4.3e-06	-	70134	70710	0	2	353,143,	0,433	-5.37	-4.92	2.05
CG_Chr01	70907	71204	ClCG01G000080	4.3e-06	-	70907	71204	0	1	297,	0	-5.37	-4.92	1.94
CG_Chr01	73101	73343	ClCG01G000080	2.3e-05	-	73101	73343	0	2	137,12,	0,230	-4.63	-4.24	2.68
CG_Chr01	83081	87213	ClCG01G000100	4.9e-07	-	83081	87213	0	8	60,37,64,57,50,58,47,18,	0,706,824,1246,1391,3801,3945,4114	-6.31	-5.77	3.08
CG_Chr01	110576	111391	ClCG01G000140	2.2e-07	-	110576	111391	0	3	107,33,59,	0,603,756	-6.66	-6.08	2.83
CG_Chr01	113713	119866	ClCG01G000140	9.3e-06	-	113713	119866	0	6	45,180,112,56,99,102,	0,408,5084,5430,5580,6051	-5.03	-4.61	1.87
CG_Chr01	121001	121199	ClCG01G000140	0.0024	-	121001	121199	0	1	198,	0	-2.62	-2.31	3.35
CG_Chr01	138384	139075	ClCG01G000170	3.3e-05	-	138384	139075	0	3	117,94,86,	0,237,605	-4.48	-4.1	2.05
CG_Chr01	156388	156931	ClCG01G000210	4e-15	-	156388	156931	0	2	375,64,	0,479	-14.4	-13	1.59
CG_Chr01	197795	197985	ClCG01G000270	2e-09	-	197795	197985	0	1	190,	0	-8.69	-7.84	6.18
CG_Chr01	337266	337414	ClCG01G000440	1.8e-08	-	337266	337414	0	1	148,	0	-7.74	-7.02	1.5
CG_Chr01	339998	341547	ClCG01G000440	1.8e-08	-	339998	341547	0	2	124,271,	0,1278	-7.74	-7.02	3.46
CG_Chr01	341841	342284	ClCG01G000440	1.8e-08	-	341841	342284	0	1	443,	0	-7.74	-7.02	2.37
CG_Chr01	380995	381540	ClCG01G000470	0.00011	-	380995	381540	0	1	545,	0	-3.96	-3.6	2.69
CG_Chr01	383423	384985	ClCG01G000470	0.0066	-	383423	384985	0	2	167,180,	0,1382	-2.18	-1.87	1.73
CG_Chr01	385182	385628	ClCG01G000470	2e-06	-	385182	385628	0	1	446,	0	-5.7	-5.22	2.12
CG_Chr01	388431	389075	ClCG01G000470	2e-06	-	388431	389075	0	1	644,	0	-5.7	-5.22	30.7
CG_Chr01	417393	417592	ClCG01G000510	3.4e-07	-	417393	417592	0	1	199,	0	-6.47	-5.91	1.83
CG_Chr01	513770	513970	ClCG01G000600	6.3e-13	-	513770	513970	0	1	200,	0	-12.2	-11	1.9
CG_Chr01	514334	514998	ClCG01G000600	6.3e-13	-	514334	514998	0	3	58,150,92,	0,331,572	-12.2	-11	1.86
CG_Chr01	554947	555095	ClCG01G000650	8.1e-08	-	554947	555095	0	1	148,	0	-7.09	-6.45	2.2
CG_Chr01	556227	556375	ClCG01G000650	8.1e-08	-	556227	556375	0	1	148,	0	-7.09	-6.45	1.56
CG_Chr01	575421	575568	ClCG01G000690	5.1e-06	-	575421	575568	0	1	147,	0	-5.29	-4.85	2.67
CG_Chr01	577902	578421	ClCG01G000690	1.1e-05	-	577902	578421	0	2	24,123,	0,396	-4.94	-4.53	1.53
CG_Chr01	627892	629379	ClCG01G000750	6.6e-09	-	627892	629379	0	2	138,10,	0,1477	-8.18	-7.4	3.12
CG_Chr01	675029	675176	ClCG01G000800	6.8e-05	-	675029	675176	0	1	147,	0	-4.17	-3.8	1.55
CG_Chr01	714414	714559	ClCG01G000820	1.7e-07	-	714414	714559	0	1	145,	0	-6.76	-6.16	2.04
CG_Chr01	783765	783913	ClCG01G000890	1.1e-08	-	783765	783913	0	1	148,	0	-7.94	-7.19	2.33
CG_Chr01	791617	792614	ClCG01G000900	1.9e-07	-	791617	792614	0	2	249,38,	0,959	-6.72	-6.13	1.7
CG_Chr01	845351	845552	ClCG01G000970	2.9e-06	-	845351	845552	0	1	201,	0	-5.54	-5.08	2.12
CG_Chr01	846850	847001	ClCG01G000970	9.5e-06	-	846850	847001	0	1	151,	0	-5.02	-4.6	1.73
CG_Chr01	902556	903044	ClCG01G001020	8.3e-06	-	902556	903044	0	2	13,432,	0,56	-5.08	-4.65	3.83
CG_Chr01	918391	918539	ClCG01G001070	6.9e-07	-	918391	918539	0	1	148,	0	-6.16	-5.63	1.52
CG_Chr01	920513	921981	ClCG01G001070	6.9e-07	-	920513	921981	0	5	26,76,111,192,36,	0,293,910,1103,1432	-6.16	-5.63	2.2
CG_Chr01	971235	974555	ClCG01G001130	2.3e-07	-	971235	974555	0	4	264,94,187,84,	0,2274,2947,3236	-6.64	-6.06	5.04
CG_Chr01	1015831	1016028	ClCG01G001180	3.2e-12	-	1015831	1016028	0	1	197,	0	-11.5	-10.4	3.13
CG_Chr01	1062186	1062336	ClCG01G001210	0.0052	-	1062186	1062336	0	1	150,	0	-2.28	-1.97	2.09
CG_Chr01	1077523	1078000	ClCG01G001220	5.6e-09	-	1077523	1078000	0	2	159,239,	0,238	-8.25	-7.46	2.02
CG_Chr01	1079237	1079536	ClCG01G001220	5.6e-09	-	1079237	1079536	0	1	299,	0	-8.25	-7.46	1.95
CG_Chr01	1090133	1090283	ClCG01G001230	1e-10	-	1090133	1090283	0	1	150,	0	-10	-9.02	1.68
CG_Chr01	1111295	1111579	ClCG01G001230	8.9e-06	-	1111295	1111579	0	2	131,69,	0,215	-5.05	-4.63	2.18
CG_Chr01	1188264	1188564	ClCG01G001290	2e-07	-	1188264	1188564	0	1	300,	0	-6.69	-6.1	3.23
CG_Chr01	1192597	1192747	ClCG01G001290	1.8e-06	-	1192597	1192747	0	1	150,	0	-5.75	-5.26	2
CG_Chr01	1224648	1224923	ClCG01G001320	3.5e-09	-	1224648	1224923	0	2	131,68,	0,207	-8.46	-7.64	1.78
CG_Chr01	1274747	1274946	ClCG01G001360	8.9e-06	-	1274747	1274946	0	1	199,	0	-5.05	-4.63	1.59
CG_Chr01	1344008	1344158	ClCG01G001440	1.1e-06	-	1344008	1344158	0	1	150,	0	-5.97	-5.47	2.21
CG_Chr01	1351732	1351981	ClCG01G001440	1.9e-10	-	1351732	1351981	0	1	249,	0	-9.71	-8.74	1.96
CG_Chr01	1363762	1364447	ClCG01G001450	8.5e-06	-	1363762	1364447	0	4	140,50,137,18,	0,271,437,667	-5.07	-4.65	8.33
CG_Chr01	1458374	1460587	ClCG01G001480	3e-07	-	1458374	1460587	0	2	364,201,	0,2012	-6.53	-5.97	3.43
CG_Chr01	1531125	1531374	ClCG01G001520	6.8e-10	-	1531125	1531374	0	1	249,	0	-9.17	-8.27	1.79
CG_Chr01	1559220	1559727	ClCG01G001560	2.6e-08	-	1559220	1559727	0	2	248,45,	0,462	-7.58	-6.88	3.47
CG_Chr01	1578865	1579116	ClCG01G001590	3.1e-09	-	1578865	1579116	0	1	251,	0	-8.51	-7.69	1.99
CG_Chr01	1585210	1585557	ClCG01G001600	4.4e-05	-	1585210	1585557	0	1	347,	0	-4.36	-3.99	2.37
CG_Chr01	1594877	1598382	ClCG01G001610	7.9e-08	-	1594877	1598382	0	3	174,171,54,	0,311,3451	-7.1	-6.46	2.47
CG_Chr01	1610671	1610867	ClCG01G001630	4e-15	-	1610671	1610867	0	1	196,	0	-14.4	-13	2.58
CG_Chr01	1656119	1657744	ClCG01G001660	1.3e-11	-	1656119	1657744	0	4	302,89,80,21,	0,455,773,1604	-10.9	-9.81	2.1
CG_Chr01	1671783	1672284	ClCG01G001700	1.5e-07	-	1671783	1672284	0	2	65,82,	0,419	-6.82	-6.22	1.68
CG_Chr01	1723016	1724442	ClCG01G001760	0.00059	-	1723016	1724442	0	3	102,84,11,	0,335,1415	-3.23	-2.9	2.35
CG_Chr01	1724588	1724833	ClCG01G001760	0.00039	-	1724588	1724833	0	1	245,	0	-3.41	-3.08	17.3
CG_Chr01	1724930	1725078	ClCG01G001760	0.00039	-	1724930	1725078	0	1	148,	0	-3.41	-3.08	2.04
CG_Chr01	1752086	1753812	ClCG01G001780	3.2e-05	-	1752086	1753812	0	2	221,75,	0,1651	-4.49	-4.1	3
CG_Chr01	1760631	1761026	ClCG01G001790	4e-13	-	1760631	1761026	0	1	395,	0	-12.4	-11.2	2.95
CG_Chr01	1830911	1831057	ClCG01G001850	9.5e-08	-	1830911	1831057	0	1	146,	0	-7.02	-6.39	2.2
CG_Chr01	1840540	1841705	ClCG01G001860	1.7e-05	-	1840540	1841705	0	3	173,47,22,	0,1019,1143	-4.76	-4.36	2.47
CG_Chr01	1842991	1843310	ClCG01G001860	1.7e-07	-	1842991	1843310	0	2	93,149,	0,170	-6.78	-6.18	2.62
CG_Chr01	1898746	1899043	ClCG01G001910	2.4e-05	-	1898746	1899043	0	1	297,	0	-4.62	-4.23	3.46
CG_Chr01	1939023	1939821	ClCG01G001960	7.9e-11	-	1939023	1939821	0	3	44,61,270,	0,255,528	-10.1	-9.08	1.84
CG_Chr01	1945370	1945571	ClCG01G001980	2e-08	-	1945370	1945571	0	1	201,	0	-7.7	-6.99	2.12
CG_Chr01	1953138	1953373	ClCG01G001990	2.5e-15	-	1953138	1953373	0	1	235,	0	-14.6	-13.2	2.91
CG_Chr01	1966488	1966684	ClCG01G002010	1.3e-08	-	1966488	1966684	0	1	196,	0	-7.89	-7.15	1.74
CG_Chr01	2002165	2004030	ClCG01G002060	1.1e-08	-	2002165	2004030	0	3	141,76,59,	0,1420,1806	-7.95	-7.2	2.51
CG_Chr01	2033660	2034931	ClCG01G002090	1.6e-12	-	2033660	2034931	0	2	335,3,	0,1268	-11.8	-10.6	2.3
CG_Chr01	2099432	2099682	ClCG01G002120	8.7e-07	-	2099432	2099682	0	1	250,	0	-6.06	-5.55	2.73
CG_Chr01	2099780	2100575	ClCG01G002120	8.7e-07	-	2099780	2100575	0	1	795,	0	-6.06	-5.55	3.38
CG_Chr01	2100674	2100824	ClCG01G002120	8.7e-07	-	2100674	2100824	0	1	150,	0	-6.06	-5.55	1.53
CG_Chr01	2228422	2228693	ClCG01G002290	2e-10	-	2228422	2228693	0	2	23,176,	0,95	-9.7	-8.74	1.62
CG_Chr01	2283090	2284454	ClCG01G002320	8.1e-08	-	2283090	2284454	0	4	27,117,237,164,	0,574,774,1200	-7.09	-6.45	2
CG_Chr01	2302419	2302617	ClCG01G002360	1e-09	-	2302419	2302617	0	1	198,	0	-9	-8.12	2.09
CG_Chr01	2404899	2405047	ClCG01G002450	7.8e-06	-	2404899	2405047	0	1	148,	0	-5.11	-4.69	2.29
CG_Chr01	2407703	2408182	ClCG01G002450	7.8e-05	-	2407703	2408182	0	2	163,34,	0,445	-4.11	-3.75	4.78
CG_Chr01	2440531	2440732	ClCG01G002490	0.018	-	2440531	2440732	0	1	201,	0	-1.74	-1.44	2
CG_Chr01	2441672	2441923	ClCG01G002490	2e-05	-	2441672	2441923	0	1	251,	0	-4.7	-4.3	2.62
CG_Chr01	2501850	2501999	ClCG01G002520	2.3e-08	-	2501850	2501999	0	1	149,	0	-7.63	-6.93	5.12
CG_Chr01	2502294	2503235	ClCG01G002520	5.4e-06	-	2502294	2503235	0	4	130,143,59,14,	0,242,455,927	-5.27	-4.84	2.1
CG_Chr01	2588902	2589051	ClCG01G002610	8.9e-07	-	2588902	2589051	0	1	149,	0	-6.05	-5.53	2.67
CG_Chr01	2605492	2608161	ClCG01G002630	0.00012	-	2605492	2608161	0	4	232,247,146,70,	0,1383,1975,2599	-3.93	-3.58	2.08
CG_Chr01	2609928	2610227	ClCG01G002630	7.8e-05	-	2609928	2610227	0	1	299,	0	-4.11	-3.75	1.7
CG_Chr01	2610474	2610674	ClCG01G002630	0.00093	-	2610474	2610674	0	1	200,	0	-3.03	-2.7	1.78
CG_Chr01	2642996	2643743	ClCG01G002670	2.5e-06	-	2642996	2643743	0	3	21,290,33,	0,125,714	-5.61	-5.14	1.74
CG_Chr01	2673008	2673157	ClCG01G002710	1.4e-07	-	2673008	2673157	0	1	149,	0	-6.85	-6.24	1.97
CG_Chr01	2673304	2673454	ClCG01G002710	0.0036	-	2673304	2673454	0	1	150,	0	-2.44	-2.13	2.59
CG_Chr01	2714080	2717172	ClCG01G002730	3.8e-05	-	2714080	2717172	0	4	497,87,63,40,	0,925,1106,3052	-4.42	-4.04	1.9
CG_Chr01	2718203	2718400	ClCG01G002730	5.6e-05	-	2718203	2718400	0	1	197,	0	-4.25	-3.88	2.12
CG_Chr01	2720472	2720865	ClCG01G002730	1.2e-07	-	2720472	2720865	0	1	393,	0	-6.91	-6.29	7.36
CG_Chr01	2747501	2747752	ClCG01G002760	2.3e-08	-	2747501	2747752	0	1	251,	0	-7.64	-6.93	2.81
CG_Chr01	2824547	2824698	ClCG01G002820	5.1e-05	-	2824547	2824698	0	1	151,	0	-4.29	-3.92	1.88
CG_Chr01	2826497	2826698	ClCG01G002820	0.00032	-	2826497	2826698	0	1	201,	0	-3.5	-3.16	1.53
CG_Chr01	2908410	2908666	ClCG01G002870	4e-12	-	2908410	2908666	0	2	17,131,	0,125	-11.4	-10.2	2.32
CG_Chr01	2922338	2922488	ClCG01G002880	9.3e-07	-	2922338	2922488	0	1	150,	0	-6.03	-5.52	2.8
CG_Chr01	2926051	2926400	ClCG01G002880	5.4e-05	-	2926051	2926400	0	1	349,	0	-4.27	-3.9	3.79
CG_Chr01	2926548	2926775	ClCG01G002880	0.00025	-	2926548	2926775	0	2	26,124,	0,103	-3.6	-3.26	3.27
CG_Chr01	2955447	2956974	ClCG01G002910	1.2e-07	-	2955447	2956974	0	4	85,125,138,541,	0,201,652,986	-6.92	-6.3	1.85
CG_Chr01	2957171	2957863	ClCG01G002910	3.9e-07	-	2957171	2957863	0	1	692,	0	-6.41	-5.86	2.65
CG_Chr01	2957960	2958307	ClCG01G002910	3.8e-05	-	2957960	2958307	0	1	347,	0	-4.42	-4.04	2.81
CG_Chr01	3006410	3006734	ClCG01G002940	4.2e-06	-	3006410	3006734	0	2	68,183,	0,141	-5.38	-4.94	1.61
CG_Chr01	3007397	3009046	ClCG01G002940	1.2e-06	-	3007397	3009046	0	3	66,745,89,	0,180,1560	-5.93	-5.43	1.64
CG_Chr01	3038474	3038747	ClCG01G002980	0.037	-	3038474	3038747	0	2	134,9,	0,264	-1.43	-1.13	1.84
CG_Chr01	3090759	3090956	ClCG01G003070	0.037	-	3090759	3090956	0	1	197,	0	-1.43	-1.14	1.85
CG_Chr01	3091435	3094638	ClCG01G003070	3.8e-05	-	3091435	3094638	0	2	181,261,	0,2942	-4.42	-4.04	3
CG_Chr01	3111126	3111629	ClCG01G003090	2.2e-07	-	3111126	3111629	0	2	103,47,	0,456	-6.66	-6.07	1.68
CG_Chr01	3311294	3311949	ClCG01G003250	2.3e-05	-	3311294	3311949	0	4	91,118,80,162,	0,219,368,493	-4.64	-4.25	2.36
CG_Chr01	3330114	3331641	ClCG01G003270	1.9e-06	-	3330114	3331641	0	4	51,118,50,77,	0,720,1304,1450	-5.71	-5.23	2.2
CG_Chr01	3379383	3379532	ClCG01G003300	2.8e-08	-	3379383	3379532	0	1	149,	0	-7.56	-6.87	2.94
CG_Chr01	3542621	3543612	ClCG01G003390	7.9e-14	-	3542621	3543612	0	2	419,25,	0,966	-13.1	-11.8	4.6
CG_Chr01	3545345	3552303	ClCG01G003390	1.6e-07	-	3545345	3552303	0	5	58,99,93,93,2,	0,5786,6286,6521,6956	-6.79	-6.19	1.92
CG_Chr01	3556480	3556875	ClCG01G003400	0.00062	-	3556480	3556875	0	1	395,	0	-3.21	-2.88	1.97
CG_Chr01	3556973	3557269	ClCG01G003400	3.5e-05	-	3556973	3557269	0	1	296,	0	-4.46	-4.08	1.74
CG_Chr01	3565270	3565567	ClCG01G003400	1.3e-07	-	3565270	3565567	0	1	297,	0	-6.89	-6.28	2.12
CG_Chr01	3565862	3566011	ClCG01G003400	3e-06	-	3565862	3566011	0	1	149,	0	-5.52	-5.06	1.63
CG_Chr01	3735531	3735731	ClCG01G003550	5.6e-09	-	3735531	3735731	0	1	200,	0	-8.25	-7.46	2
CG_Chr01	3752113	3752263	ClCG01G003580	1.7e-08	-	3752113	3752263	0	1	150,	0	-7.76	-7.04	2
CG_Chr01	3815942	3816143	ClCG01G003620	6e-10	-	3815942	3816143	0	1	201,	0	-9.22	-8.31	1.7
CG_Chr01	3837979	3838125	ClCG01G003640	8.7e-08	-	3837979	3838125	0	1	146,	0	-7.06	-6.42	3.39
CG_Chr01	3838221	3838415	ClCG01G003640	8.7e-08	-	3838221	3838415	0	1	194,	0	-7.06	-6.42	2.1
CG_Chr01	3904878	3905127	ClCG01G003710	4e-48	-	3904878	3905127	0	3	11,82,107,	0,47,142	-47.4	-44.9	2.21
CG_Chr01	3916161	3916560	ClCG01G003710	4e-48	-	3916161	3916560	0	1	399,	0	-47.4	-44.9	2.86
CG_Chr01	3929373	3929623	ClCG01G003710	7.9e-46	-	3929373	3929623	0	1	250,	0	-45.1	-42.7	2.36
CG_Chr01	4059339	4059489	ClCG01G003820	1.9e-05	-	4059339	4059489	0	1	150,	0	-4.72	-4.32	1.94
CG_Chr01	4100187	4100578	ClCG01G003860	5e-11	-	4100187	4100578	0	1	391,	0	-10.3	-9.27	2.67
CG_Chr01	4324097	4324342	ClCG01G003970	1e-11	-	4324097	4324342	0	1	245,	0	-11	-9.85	2.43
CG_Chr01	4387137	4387540	ClCG01G004050	5.4e-06	-	4387137	4387540	0	2	158,139,	0,264	-5.27	-4.83	3.01
CG_Chr01	4394668	4394818	ClCG01G004060	0.0005	-	4394668	4394818	0	1	150,	0	-3.3	-2.96	2.47
CG_Chr01	4442614	4443077	ClCG01G004100	1.4e-09	-	4442614	4443077	0	3	63,60,25,	0,305,438	-8.84	-7.83	5
CG_Chr01	4445011	4445794	ClCG01G004100	7.2e-07	-	4445011	4445794	0	3	62,79,7,	0,217,776	-6.14	-5.62	2.16
CG_Chr01	4485656	4488148	ClCG01G004150	1.5e-08	-	4485656	4488148	0	4	201,126,78,38,	0,1214,1845,2454	-7.81	-7.08	2.84
CG_Chr01	4563055	4563306	ClCG01G004260	3.1e-06	-	4563055	4563306	0	1	251,	0	-5.51	-5.06	2.24
CG_Chr01	4563952	4564103	ClCG01G004260	1e-06	-	4563952	4564103	0	1	151,	0	-5.99	-5.49	1.6
CG_Chr01	4564302	4564852	ClCG01G004260	1.8e-06	-	4564302	4564852	0	2	75,75,	0,475	-5.75	-5.27	1.79
CG_Chr01	4596658	4597526	ClCG01G004280	1e-10	-	4596658	4597526	0	3	9,93,94,	0,552,774	-9.98	-8.98	1.66
CG_Chr01	4602805	4603546	ClCG01G004290	3.5e-08	-	4602805	4603546	0	3	31,93,27,	0,492,714	-7.45	-6.77	1.65
CG_Chr01	4693745	4696496	ClCG01G004420	4e-06	-	4693745	4696496	0	3	163,104,82,	0,1884,2669	-5.4	-4.95	2.05
CG_Chr01	4696644	4696943	ClCG01G004420	0.00035	-	4696644	4696943	0	1	299,	0	-3.45	-3.11	2.01
CG_Chr01	4715153	4717413	ClCG01G004440	9.8e-06	-	4715153	4717413	0	4	107,93,99,50,	0,752,992,2210	-5.01	-4.59	1.7
CG_Chr01	4738401	4739551	ClCG01G004450	8.9e-07	-	4738401	4739551	0	3	103,200,24,	0,633,1126	-6.05	-5.54	2.47
CG_Chr01	4796219	4796657	ClCG01G004490	7.9e-21	-	4796219	4796657	0	2	28,304,	0,134	-20.1	-18.3	2.24
CG_Chr01	4959076	4959274	ClCG01G004660	7.4e-08	-	4959076	4959274	0	1	198,	0	-7.13	-6.49	1.57
CG_Chr01	4967181	4967332	ClCG01G004670	0.00041	-	4967181	4967332	0	1	151,	0	-3.39	-3.05	1.85
CG_Chr01	4967980	4968231	ClCG01G004670	1.7e-09	-	4967980	4968231	0	1	251,	0	-8.76	-7.9	3.42
CG_Chr01	4984962	4985193	ClCG01G004700	1.1e-06	-	4984962	4985193	0	1	231,	0	-5.95	-5.45	7.14
CG_Chr01	4989992	4990138	ClCG01G004710	3.2e-07	-	4989992	4990138	0	1	146,	0	-6.5	-5.94	2.82
CG_Chr01	5129666	5130320	ClCG01G004840	0.011	-	5129666	5130320	0	2	136,58,	0,596	-1.95	-1.65	1.94
CG_Chr01	5140667	5141103	ClCG01G004850	3.2e-07	-	5140667	5141103	0	1	436,	0	-6.49	-5.93	2.82
CG_Chr01	5157972	5158423	ClCG01G004870	2.8e-09	-	5157972	5158423	0	2	222,119,	0,332	-8.55	-7.72	1.64
CG_Chr01	5171056	5171445	ClCG01G004880	1.1e-08	-	5171056	5171445	0	2	174,120,	0,269	-7.95	-7.2	2.48
CG_Chr01	5277013	5277456	ClCG01G004980	6e-10	-	5277013	5277456	0	1	443,	0	-9.22	-8.31	2.72
CG_Chr01	5360183	5360333	ClCG01G005070	8.5e-09	-	5360183	5360333	0	1	150,	0	-8.07	-7.16	3.5
CG_Chr01	5416479	5416909	ClCG01G005120	6.8e-07	-	5416479	5416909	0	1	430,	0	-6.17	-5.64	2.41
CG_Chr01	5458250	5458450	ClCG01G005150	2.5e-05	-	5458250	5458450	0	1	200,	0	-4.61	-4.22	2.26
CG_Chr01	5485846	5486134	ClCG01G005160	3.7e-08	-	5485846	5486134	0	2	128,70,	0,218	-7.43	-6.75	2.34
CG_Chr01	5510510	5510711	ClCG01G005180	6.2e-06	-	5510510	5510711	0	1	201,	0	-5.21	-4.78	2.58
CG_Chr01	5511600	5511751	ClCG01G005180	8.3e-08	-	5511600	5511751	0	1	151,	0	-7.08	-6.44	4.5
CG_Chr01	5577479	5578322	ClCG01G005240	2.3e-06	-	5577479	5578322	0	4	276,93,129,36,	0,371,556,807	-5.64	-5.17	2.08
CG_Chr01	5579225	5579372	ClCG01G005240	3.8e-05	-	5579225	5579372	0	1	147,	0	-4.42	-4.04	1.56
CG_Chr01	5674944	5675142	ClCG01G005310	1.7e-07	-	5674944	5675142	0	1	198,	0	-6.76	-6.17	2.78
CG_Chr01	5767381	5768525	ClCG01G005390	3.2e-13	-	5767381	5768525	0	2	253,37,	0,1107	-12.5	-11.3	1.99
CG_Chr01	5875288	5875811	ClCG01G005490	2.2e-07	-	5875288	5875811	0	2	255,189,	0,334	-6.65	-6.07	2.38
CG_Chr01	5876240	5876477	ClCG01G005490	0.00068	-	5876240	5876477	0	2	128,21,	0,216	-3.17	-2.84	1.72
CG_Chr01	5922342	5922537	ClCG01G005520	1.3e-08	-	5922342	5922537	0	1	195,	0	-7.88	-7.14	3.35
CG_Chr01	5929441	5929733	ClCG01G005540	6e-05	-	5929441	5929733	0	1	292,	0	-4.22	-3.85	2.44
CG_Chr01	6019770	6019970	ClCG01G005640	1e-11	-	6019770	6019970	0	1	200,	0	-11	-9.9	1.92
CG_Chr01	6020118	6020368	ClCG01G005640	1e-11	-	6020118	6020368	0	1	250,	0	-11	-9.9	2.76
CG_Chr01	6020467	6020717	ClCG01G005640	1e-11	-	6020467	6020717	0	1	250,	0	-11	-9.9	1.89
CG_Chr01	6020816	6022655	ClCG01G005640	1e-11	-	6020816	6022655	0	4	95,70,94,90,	0,493,673,1749	-11	-9.9	1.66
CG_Chr01	6096093	6096472	ClCG01G005680	7.9e-10	-	6096093	6096472	0	2	191,57,	0,322	-9.1	-8.2	2.04
CG_Chr01	6099859	6103194	ClCG01G005680	7.2e-05	-	6099859	6103194	0	2	97,52,	0,3283	-4.14	-3.78	1.65
CG_Chr01	6109066	6109891	ClCG01G005680	1.3e-07	-	6109066	6109891	0	3	4,57,88,	0,169,737	-6.88	-6.27	1.72
CG_Chr01	6116380	6116970	ClCG01G005690	0.00089	-	6116380	6116970	0	3	1,162,229,	0,105,361	-3.05	-2.72	1.83
CG_Chr01	6121149	6121444	ClCG01G005690	0.00039	-	6121149	6121444	0	1	295,	0	-3.41	-3.07	2.67
CG_Chr01	6141715	6141907	ClCG01G005710	2.5e-08	-	6141715	6141907	0	1	192,	0	-7.61	-6.91	5.5
CG_Chr01	6243830	6244212	ClCG01G005760	1.7e-07	-	6243830	6244212	0	3	37,111,51,	0,113,331	-6.77	-6.18	8.64
CG_Chr01	6249624	6249774	ClCG01G005760	0.025	-	6249624	6249774	0	1	150,	0	-1.61	-1.31	1.9
CG_Chr01	6399316	6399466	ClCG01G005830	1.4e-09	-	6399316	6399466	0	1	150,	0	-8.85	-7.98	2.28
CG_Chr01	6535928	6536645	ClCG01G005950	1.5e-07	-	6535928	6536645	0	2	144,449,	0,268	-6.82	-6.22	2.22
CG_Chr01	6673283	6673426	ClCG01G006020	4e-07	-	6673283	6673426	0	1	143,	0	-6.4	-5.84	2.28
CG_Chr01	6747206	6747407	ClCG01G006060	1.1e-07	-	6747206	6747407	0	1	201,	0	-6.96	-6.34	1.85
CG_Chr01	6781137	6781335	ClCG01G006070	6.3e-12	-	6781137	6781335	0	1	198,	0	-11.2	-10	3.1
CG_Chr01	6798336	6798580	ClCG01G006080	1.3e-20	-	6798336	6798580	0	1	244,	0	-19.9	-18.1	2.82
CG_Chr01	6826220	6826563	ClCG01G006110	3.8e-06	-	6826220	6826563	0	1	343,	0	-5.42	-4.97	2.23
CG_Chr01	6826856	6827559	ClCG01G006110	2.8e-05	-	6826856	6827559	0	2	245,49,	0,654	-4.55	-4.17	2.1
CG_Chr01	6916121	6916369	ClCG01G006200	7.2e-05	-	6916121	6916369	0	1	248,	0	-4.14	-3.78	2.18
CG_Chr01	6916912	6919343	ClCG01G006200	2.4e-06	-	6916912	6919343	0	2	78,714,	0,1717	-5.62	-5.15	3.32
CG_Chr01	6919441	6919887	ClCG01G006200	2.4e-06	-	6919441	6919887	0	1	446,	0	-5.62	-5.15	2.89
CG_Chr01	6971897	6972044	ClCG01G006270	4.1e-05	-	6971897	6972044	0	1	147,	0	-4.39	-4.02	2.11
CG_Chr01	7182229	7182426	ClCG01G006390	2.2e-06	-	7182229	7182426	0	1	197,	0	-5.66	-5.18	2.24
CG_Chr01	7201364	7201511	ClCG01G006400	1.6e-11	-	7201364	7201511	0	1	147,	0	-10.8	-9.66	2.06
CG_Chr01	7300633	7302574	ClCG01G006460	2.6e-08	-	7300633	7302574	0	2	54,346,	0,1595	-7.58	-6.88	1.74
CG_Chr01	7315007	7316807	ClCG01G006480	5.6e-07	-	7315007	7316807	0	2	87,256,	0,1544	-6.25	-5.71	1.73
CG_Chr01	7329082	7331993	ClCG01G006500	4.5e-06	-	7329082	7331993	0	2	28,117,	0,2794	-5.35	-4.91	1.86
CG_Chr01	7559517	7559916	ClCG01G006690	2e-13	-	7559517	7559916	0	1	399,	0	-12.7	-11.4	2.65
CG_Chr01	7560272	7561549	ClCG01G006690	2e-13	-	7560272	7561549	0	2	74,476,	0,801	-12.7	-11.4	3.03
CG_Chr01	7573386	7573536	ClCG01G006690	0.0026	-	7573386	7573536	0	1	150,	0	-2.59	-2.27	1.76
CG_Chr01	7595890	7596039	ClCG01G006700	1.1e-08	-	7595890	7596039	0	1	149,	0	-7.94	-7.2	1.94
CG_Chr01	7622698	7622898	ClCG01G006710	3e-05	-	7622698	7622898	0	1	200,	0	-4.53	-4.15	3.64
CG_Chr01	7629014	7629263	ClCG01G006710	3e-05	-	7629014	7629263	0	1	249,	0	-4.53	-4.14	2.92
CG_Chr01	7748121	7748270	ClCG01G006770	2.5e-06	-	7748121	7748270	0	1	149,	0	-5.6	-5.13	2.21
CG_Chr01	7832796	7832993	ClCG01G006800	0.0025	-	7832796	7832993	0	1	197,	0	-2.6	-2.29	1.85
CG_Chr01	7833188	7833336	ClCG01G006800	1.5e-05	-	7833188	7833336	0	1	148,	0	-4.81	-4.41	2
CG_Chr01	7880473	7880721	ClCG01G006820	0.00011	-	7880473	7880721	0	1	248,	0	-3.97	-3.61	1.81
CG_Chr01	8054745	8054944	ClCG01G006950	1e-08	-	8054745	8054944	0	1	199,	0	-7.98	-7.22	2.17
CG_Chr01	8055195	8056994	ClCG01G006950	1e-08	-	8055195	8056994	0	4	51,138,105,5,	0,767,987,1794	-7.98	-7.22	2.03
CG_Chr01	8094364	8095158	ClCG01G006970	2.4e-06	-	8094364	8095158	0	1	794,	0	-5.62	-5.15	2.14
CG_Chr01	8102070	8102314	ClCG01G006980	2.5e-13	-	8102070	8102314	0	1	244,	0	-12.6	-11.3	1.78
CG_Chr01	8102410	8102653	ClCG01G006980	2.5e-13	-	8102410	8102653	0	1	243,	0	-12.6	-11.3	1.71
CG_Chr01	8102749	8102896	ClCG01G006980	2.5e-13	-	8102749	8102896	0	1	147,	0	-12.6	-11.3	1.57
CG_Chr01	8130754	8130902	ClCG01G007060	6.9e-07	-	8130754	8130902	0	1	148,	0	-6.16	-5.64	1.93
CG_Chr01	8136149	8137216	ClCG01G007070	1.6e-11	-	8136149	8137216	0	3	26,100,73,	0,422,994	-10.8	-9.71	1.77
CG_Chr01	8148607	8148908	ClCG01G007080	0.00022	-	8148607	8148908	0	1	301,	0	-3.65	-3.31	2.23
CG_Chr01	8149256	8149407	ClCG01G007080	9.5e-05	-	8149256	8149407	0	1	151,	0	-4.02	-3.66	1.97
CG_Chr01	8187677	8188210	ClCG01G007120	3e-06	-	8187677	8188210	0	2	92,357,	0,176	-5.53	-5.07	2.51
CG_Chr01	8188308	8188608	ClCG01G007120	3e-06	-	8188308	8188608	0	1	300,	0	-5.53	-5.07	1.76
CG_Chr01	8234501	8238712	ClCG01G007160	1.6e-14	-	8234501	8238712	0	5	51,63,56,58,66,	0,1353,1497,3299,4145	-13.8	-12.4	3.45
CG_Chr01	8261131	8261279	ClCG01G007200	5.4e-05	-	8261131	8261279	0	1	148,	0	-4.27	-3.9	1.5
CG_Chr01	8277127	8278523	ClCG01G007210	2.7e-07	-	8277127	8278523	0	2	168,28,	0,1368	-6.57	-6	1.61
CG_Chr01	8343345	8343784	ClCG01G007300	5.8e-08	-	8343345	8343784	0	2	82,259,	0,180	-7.24	-6.58	3.68
CG_Chr01	8381107	8381250	ClCG01G007350	6.3e-17	-	8381107	8381250	0	1	143,	0	-16.2	-14.7	1.59
CG_Chr01	8419374	8419522	ClCG01G007420	0.0041	-	8419374	8419522	0	1	148,	0	-2.39	-2.08	1.85
CG_Chr01	8419669	8419818	ClCG01G007420	3.7e-06	-	8419669	8419818	0	1	149,	0	-5.43	-4.97	2.95
CG_Chr01	8420399	8420734	ClCG01G007420	3.7e-06	-	8420399	8420734	0	2	24,223,	0,112	-5.43	-4.97	2.07
CG_Chr01	8429747	8431416	ClCG01G007430	1.1e-05	-	8429747	8431416	0	2	213,33,	0,1636	-4.97	-4.56	33.5
CG_Chr01	8638648	8640046	ClCG01G007580	1.4e-06	-	8638648	8640046	0	3	8,96,196,	0,500,1202	-5.86	-5.36	2.16
CG_Chr01	8640345	8640796	ClCG01G007580	1.9e-08	-	8640345	8640796	0	1	451,	0	-7.71	-7	1.73
CG_Chr01	8739709	8740107	ClCG01G007650	7.8e-08	-	8739709	8740107	0	1	398,	0	-7.11	-6.47	2.38
CG_Chr01	8756817	8758100	ClCG01G007660	0.0013	-	8756817	8758100	0	2	143,54,	0,1229	-2.9	-2.58	1.86
CG_Chr01	8758344	8759518	ClCG01G007660	5.8e-05	-	8758344	8759518	0	2	31,215,	0,959	-4.24	-3.87	3.13
CG_Chr01	8837527	8838139	ClCG01G007740	8.5e-06	-	8837527	8838139	0	2	61,439,	0,173	-5.07	-4.65	6.93
CG_Chr01	8877913	8878060	ClCG01G007800	3.1e-06	-	8877913	8878060	0	1	147,	0	-5.51	-5.06	1.88
CG_Chr01	9015054	9015303	ClCG01G007880	6e-09	-	9015054	9015303	0	1	249,	0	-8.22	-7.44	2.12
CG_Chr01	9090201	9093246	ClCG01G007940	4e-11	-	9090201	9093246	0	2	150,239,	0,2806	-10.4	-9.31	2.5
CG_Chr01	9141972	9143707	ClCG01G007990	3.5e-09	-	9141972	9143707	0	10	24,87,45,58,117,49,83,59,25,74,	0,102,269,418,569,767,904,1083,1561,1661	-8.46	-7.65	3.18
CG_Chr01	9186398	9186599	ClCG01G008010	2.6e-06	-	9186398	9186599	0	1	201,	0	-5.59	-5.13	2.62
CG_Chr01	9191636	9191785	ClCG01G008020	6e-05	-	9191636	9191785	0	1	149,	0	-4.22	-3.85	2.64
CG_Chr01	9276954	9277154	ClCG01G008080	1.4e-06	-	9276954	9277154	0	1	200,	0	-5.85	-5.19	2
CG_Chr01	9324219	9324992	ClCG01G008100	3.2e-12	-	9324219	9324992	0	2	386,52,	0,721	-11.5	-10.3	2.74
CG_Chr01	9352960	9353428	ClCG01G008120	2.3e-10	-	9352960	9353428	0	2	311,37,	0,431	-9.63	-8.67	2.12
CG_Chr01	9399332	9400607	ClCG01G008170	6.6e-07	-	9399332	9400607	0	4	70,165,75,187,	0,155,927,1088	-6.18	-5.65	1.89
CG_Chr01	9403254	9404710	ClCG01G008170	4.5e-07	-	9403254	9404710	0	2	6,193,	0,1263	-6.35	-5.81	2.4
CG_Chr01	9405056	9405305	ClCG01G008170	6.8e-06	-	9405056	9405305	0	1	249,	0	-5.17	-4.74	1.58
CG_Chr01	9532637	9533782	ClCG01G008230	1.2e-07	-	9532637	9533782	0	3	158,149,38,	0,823,1107	-6.93	-6.31	2.56
CG_Chr01	9536951	9538303	ClCG01G008230	1.9e-07	-	9536951	9538303	0	4	55,41,101,197,	0,773,947,1155	-6.71	-6.12	2.63
CG_Chr01	9538400	9538706	ClCG01G008230	1.9e-07	-	9538400	9538706	0	2	112,86,	0,220	-6.71	-6.12	2.87
CG_Chr01	9556009	9556393	ClCG01G008240	1.7e-06	-	9556009	9556393	0	1	384,	0	-5.76	-5.28	2.43
CG_Chr01	9878224	9886178	ClCG01G008420	1.5e-08	-	9878224	9886178	0	7	34,82,38,57,64,97,77,	0,4728,5050,6586,6717,6900,7877	-7.82	-7.09	2.19
CG_Chr01	9890067	9890416	ClCG01G008420	1.5e-08	-	9890067	9890416	0	1	349,	0	-7.82	-7.09	2.49
CG_Chr01	9939965	9940914	ClCG01G008440	2.4e-05	-	9939965	9940914	0	2	296,103,	0,846	-4.62	-4.23	2.08
CG_Chr01	9941765	9942165	ClCG01G008440	7.9e-06	-	9941765	9942165	0	1	400,	0	-5.1	-4.67	1.86
CG_Chr01	9948470	9948920	ClCG01G008440	1.9e-05	-	9948470	9948920	0	1	450,	0	-4.71	-4.31	2.06
CG_Chr01	10148474	10148856	ClCG01G008530	0.00011	-	10148474	10148856	0	2	195,54,	0,328	-3.96	-3.6	2.92
CG_Chr01	10201187	10201388	ClCG01G008570	2.3e-07	-	10201187	10201388	0	1	201,	0	-6.64	-6.06	1.55
CG_Chr01	10348056	10348401	ClCG01G008650	1.5e-10	-	10348056	10348401	0	1	345,	0	-9.83	-8.85	2.3
CG_Chr01	10348498	10349040	ClCG01G008650	1.5e-10	-	10348498	10349040	0	1	542,	0	-9.83	-8.85	4.35
CG_Chr01	10404454	10404602	ClCG01G008670	6e-09	-	10404454	10404602	0	1	148,	0	-8.22	-7.43	1.76
CG_Chr01	10405669	10405816	ClCG01G008670	6e-09	-	10405669	10405816	0	1	147,	0	-8.22	-7.43	2.38
CG_Chr01	10456481	10456828	ClCG01G008710	1e-10	-	10456481	10456828	0	1	347,	0	-9.98	-8.98	2.05
CG_Chr01	10562356	10564280	ClCG01G008760	3.4e-05	-	10562356	10564280	0	3	51,116,31,	0,397,1893	-4.47	-4.09	2.22
CG_Chr01	10736808	10738132	ClCG01G008800	4.3e-08	-	10736808	10738132	0	2	268,30,	0,1294	-7.37	-6.7	2.11
CG_Chr01	10738487	10738686	ClCG01G008800	3.5e-06	-	10738487	10738686	0	1	199,	0	-5.45	-5	2
CG_Chr01	10751427	10757836	ClCG01G008800	7.6e-07	-	10751427	10757836	0	3	71,69,9,	0,163,6400	-6.12	-5.6	2.38
CG_Chr01	10885363	10885753	ClCG01G008880	6.8e-05	-	10885363	10885753	0	2	121,24,	0,366	-4.17	-3.8	2.35
CG_Chr01	10930379	10930678	ClCG01G008900	1.7e-07	-	10930379	10930678	0	1	299,	0	-6.78	-6.18	2.34
CG_Chr01	10994810	10995055	ClCG01G008930	4.1e-06	-	10994810	10995055	0	1	245,	0	-5.39	-4.94	2.01
CG_Chr01	10996530	10996922	ClCG01G008930	9.8e-08	-	10996530	10996922	0	1	392,	0	-7.01	-6.38	2.25
CG_Chr01	11353427	11353774	ClCG01G009060	1.8e-08	-	11353427	11353774	0	1	347,	0	-7.75	-7.03	2.26
CG_Chr01	11578964	11579214	ClCG01G009130	1e-08	-	11578964	11579214	0	1	250,	0	-7.98	-7.23	1.54
CG_Chr01	12206362	12210265	ClCG01G009230	1.8e-07	-	12206362	12210265	0	2	282,3,	0,3900	-6.74	-6.15	1.97
CG_Chr01	12817229	12822891	ClCG01G009310	4e-12	-	12817229	12822891	0	3	57,95,98,	0,4407,5564	-11.4	-10.2	4
CG_Chr01	13028324	13028672	ClCG01G009400	2.5e-07	-	13028324	13028672	0	1	348,	0	-6.61	-6.03	2.25
CG_Chr01	13266626	13266824	ClCG01G009510	1.6e-05	-	13266626	13266824	0	1	198,	0	-4.8	-4.4	2.08
CG_Chr01	13446031	13446182	ClCG01G009590	1.4e-08	-	13446031	13446182	0	1	151,	0	-7.84	-7.11	1.85
CG_Chr01	13509826	13510025	ClCG01G009630	4.7e-05	-	13509826	13510025	0	1	199,	0	-4.33	-3.95	1.62
CG_Chr01	13785236	13785384	ClCG01G009700	2.5e-85	-	13785236	13785384	0	1	148,	0	-84.6	-81.7	1.76
CG_Chr01	13785480	13788357	ClCG01G009700	2.5e-85	-	13785480	13788357	0	3	5,139,3,	0,1922,2874	-84.6	-81.7	1.56
CG_Chr01	13817288	13817485	ClCG01G009710	1.3e-34	-	13817288	13817485	0	1	197,	0	-33.9	-31.7	2.79
CG_Chr01	14565605	14566035	ClCG01G009950	7.1e-09	-	14565605	14566035	0	1	430,	0	-8.15	-7.38	12.4
CG_Chr01	14998356	14998748	ClCG01G010120	1.3e-09	-	14998356	14998748	0	1	392,	0	-8.87	-8	4.5
CG_Chr01	15051657	15052148	ClCG01G010140	3.2e-07	-	15051657	15052148	0	2	221,76,	0,415	-6.49	-5.93	1.75
CG_Chr01	15121843	15122290	ClCG01G010150	1e-10	-	15121843	15122290	0	2	238,106,	0,341	-10	-9.02	2.47
CG_Chr01	15649218	15650196	ClCG01G010320	3.4e-08	-	15649218	15650196	0	3	61,148,38,	0,151,940	-7.47	-6.78	2.3
CG_Chr01	16158747	16159341	ClCG01G010540	4.4e-05	-	16158747	16159341	0	3	232,57,2,	0,461,592	-4.36	-3.98	2.59
CG_Chr01	16656520	16656670	ClCG01G010690	8.3e-10	-	16656520	16656670	0	1	150,	0	-9.08	-8.19	3.29
CG_Chr01	16698639	16698835	ClCG01G010700	2e-05	-	16698639	16698835	0	1	196,	0	-4.69	-4.14	2
CG_Chr01	16711520	16711669	ClCG01G010720	8.1e-08	-	16711520	16711669	0	1	149,	0	-7.09	-6.45	2.62
CG_Chr01	16854602	16854744	ClCG01G010760	1.9e-07	-	16854602	16854744	0	1	142,	0	-6.72	-6.13	2.05
CG_Chr01	16942226	16942647	ClCG01G010800	5.1e-10	-	16942226	16942647	0	3	136,78,30,	0,227,391	-9.29	-8.37	1.72
CG_Chr01	16949035	16949232	ClCG01G010820	4.3e-06	-	16949035	16949232	0	1	197,	0	-5.37	-4.92	2.6
CG_Chr01	17036478	17036678	ClCG01G010870	6.3e-14	-	17036478	17036678	0	1	200,	0	-13.2	-11.8	2.1
CG_Chr01	17039714	17041600	ClCG01G010880	6.9e-07	-	17039714	17041600	0	2	139,58,	0,1828	-6.16	-5.63	1.79
CG_Chr01	17049033	17049454	ClCG01G010890	2.3e-06	-	17049033	17049454	0	2	5,339,	0,82	-5.64	-5.17	2.92
CG_Chr01	17204787	17204936	ClCG01G010980	1.6e-05	-	17204787	17204936	0	1	149,	0	-4.79	-4.39	1.9
CG_Chr01	18345834	18346132	ClCG01G011290	4.2e-07	-	18345834	18346132	0	1	298,	0	-6.38	-5.83	1.82
CG_Chr01	18347738	18348185	ClCG01G011290	7.4e-08	-	18347738	18348185	0	1	447,	0	-7.13	-6.48	1.59
CG_Chr01	18498391	18502108	ClCG01G011310	2.5e-12	-	18498391	18502108	0	2	215,82,	0,3635	-11.6	-10.4	2.47
CG_Chr01	18564454	18564605	ClCG01G011320	1e-08	-	18564454	18564605	0	1	151,	0	-8	-7.25	1.91
CG_Chr01	18564959	18566101	ClCG01G011320	1e-08	-	18564959	18566101	0	3	71,170,10,	0,870,1132	-8	-7.25	1.84
CG_Chr01	18627167	18627413	ClCG01G011340	1.4e-05	-	18627167	18627413	0	1	246,	0	-4.84	-4.43	2.1
CG_Chr01	18627755	18627952	ClCG01G011340	4.2e-08	-	18627755	18627952	0	1	197,	0	-7.38	-6.71	2.2
CG_Chr01	19196486	19196685	ClCG01G011560	4.3e-07	-	19196486	19196685	0	1	199,	0	-6.37	-5.82	2.13
CG_Chr01	19483893	19484091	ClCG01G011640	1.7e-06	-	19483893	19484091	0	1	198,	0	-5.76	-5.28	2.45
CG_Chr01	19550367	19550613	ClCG01G011660	4.2e-08	-	19550367	19550613	0	1	246,	0	-7.38	-6.71	2.97
CG_Chr01	19550710	19557103	ClCG01G011660	4.2e-08	-	19550710	19557103	0	2	206,138,	0,6255	-7.38	-6.71	1.95
CG_Chr01	19562893	19563247	ClCG01G011660	4.2e-08	-	19562893	19563247	0	2	107,139,	0,215	-7.38	-6.71	2.03
CG_Chr01	20984254	20989915	ClCG01G011840	1.7e-07	-	20984254	20989915	0	4	386,175,66,19,	0,623,900,5642	-6.77	-6.17	3.12
CG_Chr01	21193869	21196360	ClCG01G011870	2.1e-07	-	21193869	21196360	0	2	107,42,	0,2449	-6.67	-6.08	1.75
CG_Chr01	21482714	21489125	ClCG01G011970	2e-14	-	21482714	21489125	0	3	197,39,104,	0,1013,6307	-13.7	-12.4	2.3
CG_Chr01	21505652	21505848	ClCG01G011980	1.8e-07	-	21505652	21505848	0	2	74,71,	0,125	-6.74	-5.99	2.14
CG_Chr01	21752875	21753020	ClCG01G012080	0.022	-	21752875	21753020	0	1	145,	0	-1.65	-1.35	2.49
CG_Chr01	21753162	21753545	ClCG01G012080	2.2e-07	-	21753162	21753545	0	1	383,	0	-6.66	-6.08	3.75
CG_Chr01	21856858	21857056	ClCG01G012090	2e-15	-	21856858	21857056	0	1	198,	0	-14.7	-13.3	1.73
CG_Chr01	22047128	22047273	ClCG01G012160	5e-12	-	22047128	22047273	0	1	145,	0	-11.3	-10	1.83
CG_Chr01	22134286	22134482	ClCG01G012180	6.3e-17	-	22134286	22134482	0	1	196,	0	-16.2	-14.7	2.49
CG_Chr01	22273160	22273585	ClCG01G012240	1.3e-12	-	22273160	22273585	0	2	184,157,	0,268	-11.9	-10.7	1.9
CG_Chr01	22363294	22363589	ClCG01G012260	4.1e-07	-	22363294	22363589	0	1	295,	0	-6.39	-5.84	3.09
CG_Chr01	22596955	22597106	ClCG01G012310	5.8e-06	-	22596955	22597106	0	1	151,	0	-5.24	-4.8	1.7
CG_Chr01	22597304	22597505	ClCG01G012310	6.6e-07	-	22597304	22597505	0	1	201,	0	-6.18	-5.66	1.64
CG_Chr01	22598433	22600479	ClCG01G012310	6.6e-07	-	22598433	22600479	0	5	41,58,71,72,59,	0,709,1495,1795,1987	-6.18	-5.66	2.05
CG_Chr01	22602140	22602340	ClCG01G012310	6.8e-07	-	22602140	22602340	0	1	200,	0	-6.17	-5.65	3.19
CG_Chr01	22629546	22630653	ClCG01G012320	9.1e-09	-	22629546	22630653	0	2	185,112,	0,995	-8.04	-7.28	1.5
CG_Chr01	24722077	24722361	ClCG01G012520	4.6e-09	-	24722077	24722361	0	2	29,171,	0,113	-8.34	-7.54	3.18
CG_Chr01	24750098	24751309	ClCG01G012550	1.7e-09	-	24750098	24751309	0	3	173,188,31,	0,803,1180	-8.77	-7.92	2.16
CG_Chr01	24813926	24814172	ClCG01G012560	5e-12	-	24813926	24814172	0	1	246,	0	-11.3	-10.2	5.4
CG_Chr01	24866976	24867410	ClCG01G012570	6.3e-08	-	24866976	24867410	0	3	139,58,52,	0,228,382	-7.2	-6.55	2.32
CG_Chr01	25612782	25612980	ClCG01G012750	1.1e-05	-	25612782	25612980	0	1	198,	0	-4.96	-4.55	1.93
CG_Chr01	25614042	25614558	ClCG01G012750	7.6e-06	-	25614042	25614558	0	2	284,110,	0,406	-5.12	-4.69	2.3
CG_Chr01	25660047	25661958	ClCG01G012780	2.5e-06	-	25660047	25661958	0	2	103,47,	0,1864	-5.6	-5.13	1.98
CG_Chr01	25693366	25693566	ClCG01G012820	9.1e-06	-	25693366	25693566	0	1	200,	0	-5.04	-4.62	2.75
CG_Chr01	26119207	26119344	ClCG01G012990	9.8e-06	-	26119207	26119344	0	1	137,	0	-5.01	-4.6	2.09
CG_Chr01	26269369	26269656	ClCG01G013130	1e-08	-	26269369	26269656	0	1	287,	0	-8	-7.24	1.77
CG_Chr01	26287266	26288299	ClCG01G013140	8.9e-08	-	26287266	26288299	0	3	215,96,81,	0,735,952	-7.05	-6.42	2.32
CG_Chr01	26310849	26311034	ClCG01G013160	1.6e-07	-	26310849	26311034	0	2	3,146,	0,39	-6.8	-6.2	1.66
CG_Chr01	26311575	26311822	ClCG01G013160	2.7e-07	-	26311575	26311822	0	1	247,	0	-6.57	-6	1.84
CG_Chr01	26312807	26313006	ClCG01G013160	4.8e-06	-	26312807	26313006	0	1	199,	0	-5.32	-4.88	2
CG_Chr01	26317717	26318358	ClCG01G013170	7.8e-07	-	26317717	26318358	0	3	104,72,23,	0,263,618	-6.11	-5.59	2.49
CG_Chr01	26328170	26329668	ClCG01G013170	2.7e-08	-	26328170	26329668	0	5	72,120,117,59,79,	0,185,780,1270,1419	-7.57	-6.87	2.36
CG_Chr01	26381045	26381338	ClCG01G013200	0.014	-	26381045	26381338	0	1	293,	0	-1.84	-1.54	2.46
CG_Chr01	26407973	26408172	ClCG01G013230	7.6e-09	-	26407973	26408172	0	1	199,	0	-8.12	-7.35	2.17
CG_Chr01	26430757	26431053	ClCG01G013260	1.5e-07	-	26430757	26431053	0	2	112,82,	0,214	-6.81	-6.21	1.67
CG_Chr01	26439907	26440306	ClCG01G013270	3.6e-07	-	26439907	26440306	0	1	399,	0	-6.44	-5.88	2.65
CG_Chr01	26451830	26451980	ClCG01G013280	0.00017	-	26451830	26451980	0	1	150,	0	-3.78	-3.43	1.62
CG_Chr01	26452825	26453124	ClCG01G013280	5.2e-09	-	26452825	26453124	0	1	299,	0	-8.28	-7.49	2.43
CG_Chr01	26462023	26462324	ClCG01G013290	9.3e-07	-	26462023	26462324	0	1	301,	0	-6.03	-5.52	2.34
CG_Chr01	26478584	26478995	ClCG01G013320	3.9e-09	-	26478584	26478995	0	2	85,210,	0,201	-8.41	-7.6	1.8
CG_Chr01	26592262	26592457	ClCG01G013410	4.7e-09	-	26592262	26592457	0	1	195,	0	-8.33	-7.53	2.72
CG_Chr01	26630305	26630554	ClCG01G013440	2e-12	-	26630305	26630554	0	1	249,	0	-11.7	-10.5	1.8
CG_Chr01	26639524	26641384	ClCG01G013460	1e-13	-	26639524	26641384	0	2	245,2,	0,1858	-13	-11.7	2.62
CG_Chr01	26824236	26824385	ClCG01G013570	1.1e-07	-	26824236	26824385	0	1	149,	0	-6.94	-6.32	1.91
CG_Chr01	26824483	26824830	ClCG01G013570	1.1e-07	-	26824483	26824830	0	1	347,	0	-6.94	-6.32	2.51
CG_Chr01	27076348	27076548	ClCG01G013660	7.6e-09	-	27076348	27076548	0	1	200,	0	-8.12	-7.35	1.72
CG_Chr01	27173242	27173585	ClCG01G013680	1.3e-06	-	27173242	27173585	0	1	343,	0	-5.89	-5.39	1.64
CG_Chr01	27173682	27174562	ClCG01G013680	1.1e-05	-	27173682	27174562	0	2	387,5,	0,875	-4.94	-4.52	2.44
CG_Chr01	27439346	27442096	ClCG01G013730	2.5e-13	-	27439346	27442096	0	2	8,530,	0,2220	-12.6	-11.3	5.31
CG_Chr01	27460832	27461340	ClCG01G013750	2.1e-07	-	27460832	27461340	0	2	63,135,	0,373	-6.67	-6.09	1.93
CG_Chr01	27466674	27467513	ClCG01G013750	8.5e-07	-	27466674	27467513	0	3	94,86,117,	0,537,722	-6.07	-5.56	1.65
CG_Chr01	27556481	27556714	ClCG01G013780	0.00011	-	27556481	27556714	0	1	233,	0	-3.96	-3.61	2.19
CG_Chr01	27556805	27556945	ClCG01G013780	0.00063	-	27556805	27556945	0	1	140,	0	-3.2	-2.87	1.9
CG_Chr01	27950305	27950599	ClCG01G013900	3e-08	-	27950305	27950599	0	1	294,	0	-7.52	-6.83	2.22
CG_Chr01	28220504	28220653	ClCG01G014010	6.3e-11	-	28220504	28220653	0	1	149,	0	-10.2	-9.14	2.57
CG_Chr01	28227573	28227723	ClCG01G014010	0.00026	-	28227573	28227723	0	1	150,	0	-3.59	-3.25	1.67
CG_Chr01	28264684	28265169	ClCG01G014020	8.3e-05	-	28264684	28265169	0	1	485,	0	-4.08	-3.72	2.8
CG_Chr01	28265265	28265701	ClCG01G014020	0.00024	-	28265265	28265701	0	1	436,	0	-3.62	-3.28	2.29
CG_Chr01	28271103	28272191	ClCG01G014030	1.2e-07	-	28271103	28272191	0	2	274,24,	0,1064	-6.93	-6.31	2.62
CG_Chr01	28381481	28382121	ClCG01G014110	3e-08	-	28381481	28382121	0	1	640,	0	-7.52	-6.83	2.44
CG_Chr01	28382759	28382957	ClCG01G014110	0.00028	-	28382759	28382957	0	1	198,	0	-3.55	-3.21	1.94
CG_Chr01	28434258	28434408	ClCG01G014130	1e-10	-	28434258	28434408	0	1	150,	0	-9.99	-8.99	1.95
CG_Chr01	28447702	28451000	ClCG01G014160	8.5e-08	-	28447702	28451000	0	5	38,65,90,52,544,	0,124,924,1254,2754	-7.07	-6.44	1.96
CG_Chr01	28458317	28458459	ClCG01G014170	1.1e-09	-	28458317	28458459	0	1	142,	0	-8.96	-8.08	2.03
CG_Chr01	28463582	28465243	ClCG01G014180	6.6e-10	-	28463582	28465243	0	2	190,59,	0,1602	-9.18	-8.28	2.35
CG_Chr01	28466084	28466481	ClCG01G014180	5.8e-08	-	28466084	28466481	0	1	397,	0	-7.24	-6.58	2
CG_Chr01	28503364	28503559	ClCG01G014220	1.1e-05	-	28503364	28503559	0	1	195,	0	-4.96	-4.54	2.11
CG_Chr01	28528776	28529312	ClCG01G014250	4e-17	-	28528776	28529312	0	2	171,267,	0,269	-16.4	-14.9	5.29
CG_Chr01	28610739	28610888	ClCG01G014300	1.5e-08	-	28610739	28610888	0	1	149,	0	-7.81	-7.08	2.49
CG_Chr01	28617561	28617712	ClCG01G014310	5e-19	-	28617561	28617712	0	1	151,	0	-18.3	-16.7	2.12
CG_Chr01	28617860	28618343	ClCG01G014310	5e-19	-	28617860	28618343	0	2	69,181,	0,302	-18.3	-16.7	1.68
CG_Chr01	28618744	28619105	ClCG01G014310	5e-19	-	28618744	28619105	0	3	8,70,73,	0,98,288	-18.3	-16.7	1.84
CG_Chr01	28619797	28621087	ClCG01G014310	5e-19	-	28619797	28621087	0	2	54,146,	0,1144	-18.3	-16.7	2.04
CG_Chr01	28735244	28735395	ClCG01G014410	8.9e-07	-	28735244	28735395	0	1	151,	0	-6.05	-5.54	2.69
CG_Chr01	28737283	28737483	ClCG01G014410	2.7e-05	-	28737283	28737483	0	1	200,	0	-4.57	-4.18	2.2
CG_Chr01	28746138	28746338	ClCG01G014430	6.5e-07	-	28746138	28746338	0	1	200,	0	-6.19	-5.66	2.17
CG_Chr01	28746669	28747464	ClCG01G014430	6.5e-07	-	28746669	28747464	0	4	30,197,103,20,	0,171,566,775	-6.19	-5.66	2.16
CG_Chr01	28752487	28752837	ClCG01G014430	4.7e-05	-	28752487	28752837	0	1	350,	0	-4.33	-3.95	1.57
CG_Chr01	28753135	28753286	ClCG01G014430	1.8e-06	-	28753135	28753286	0	1	151,	0	-5.74	-5.25	1.72
CG_Chr01	28755957	28756104	ClCG01G014440	3.5e-07	-	28755957	28756104	0	1	147,	0	-6.46	-5.9	1.88
CG_Chr01	28808584	28808781	ClCG01G014480	0.00011	-	28808584	28808781	0	1	197,	0	-3.94	-3.59	1.7
CG_Chr01	28947247	28947445	ClCG01G014630	6.6e-07	-	28947247	28947445	0	1	198,	0	-6.18	-5.66	1.62
CG_Chr01	29160164	29163811	ClCG01G014820	1.5e-10	-	29160164	29163811	0	7	297,39,32,46,50,40,89,	0,846,1958,2371,2490,2624,3558	-9.83	-8.86	2.17
CG_Chr01	29164042	29165656	ClCG01G014820	1.5e-10	-	29164042	29165656	0	3	101,28,70,	0,1236,1544	-9.83	-8.86	1.9
CG_Chr01	29186094	29186290	ClCG01G014850	8.9e-07	-	29186094	29186290	0	1	196,	0	-6.05	-5.54	2.25
CG_Chr01	29186532	29186776	ClCG01G014850	3.1e-07	-	29186532	29186776	0	1	244,	0	-6.51	-5.94	1.61
CG_Chr01	29186873	29188272	ClCG01G014850	3.1e-07	-	29186873	29188272	0	3	55,131,9,	0,954,1390	-6.51	-5.94	1.69
CG_Chr01	29203027	29203176	ClCG01G014870	1.2e-10	-	29203027	29203176	0	1	149,	0	-9.91	-8.92	2.25
CG_Chr01	29230506	29230797	ClCG01G014900	5e-11	-	29230506	29230797	0	1	291,	0	-10.3	-9.22	2.17
CG_Chr01	29241908	29242259	ClCG01G014910	9.5e-09	-	29241908	29242259	0	1	351,	0	-8.02	-7.27	3.85
CG_Chr01	29250792	29251280	ClCG01G014920	7.9e-11	-	29250792	29251280	0	1	488,	0	-10.1	-9.04	3.46
CG_Chr01	29257366	29257516	ClCG01G014940	0.00013	-	29257366	29257516	0	1	150,	0	-3.89	-3.54	3.4
CG_Chr01	29271577	29271771	ClCG01G014960	6.2e-06	-	29271577	29271771	0	1	194,	0	-5.21	-4.78	1.82
CG_Chr01	29344510	29344938	ClCG01G015080	1e-12	-	29344510	29344938	0	2	217,27,	0,401	-12	-10.8	1.95
CG_Chr01	29437824	29438104	ClCG01G015160	2e-13	-	29437824	29438104	0	2	116,32,	0,248	-12.7	-11.4	1.79
CG_Chr01	29438413	29439345	ClCG01G015160	2e-13	-	29438413	29439345	0	3	31,91,75,	0,448,857	-12.7	-11.4	1.55
CG_Chr01	29458167	29458915	ClCG01G015170	0.00026	-	29458167	29458915	0	1	748,	0	-3.58	-3.24	2.75
CG_Chr01	29610360	29610710	ClCG01G015410	3.1e-08	-	29610360	29610710	0	1	350,	0	-7.51	-6.82	1.57
CG_Chr01	29622776	29623142	ClCG01G015420	6.3e-11	-	29622776	29623142	0	2	212,36,	0,330	-10.2	-9.18	1.91
CG_Chr01	29646045	29646442	ClCG01G015430	3.6e-10	-	29646045	29646442	0	1	397,	0	-9.44	-8.51	2.39
CG_Chr01	29702926	29703123	ClCG01G015480	2e-08	-	29702926	29703123	0	1	197,	0	-7.69	-6.98	2.55
CG_Chr01	29731832	29735603	ClCG01G015510	2.4e-09	-	29731832	29735603	0	2	68,131,	0,3640	-8.62	-7.79	1.73
CG_Chr01	29735701	29735999	ClCG01G015510	2.4e-09	-	29735701	29735999	0	1	298,	0	-8.62	-7.79	1.72
CG_Chr01	29736789	29737137	ClCG01G015510	9.5e-07	-	29736789	29737137	0	1	348,	0	-6.02	-5.51	2.02
CG_Chr01	29737432	29737631	ClCG01G015510	9.5e-07	-	29737432	29737631	0	1	199,	0	-6.02	-5.51	1.77
CG_Chr01	29749386	29749584	ClCG01G015520	0.00023	-	29749386	29749584	0	1	198,	0	-3.63	-3.29	3.5
CG_Chr01	29756291	29756879	ClCG01G015530	5e-11	-	29756291	29756879	0	2	276,60,	0,528	-10.3	-9.22	3.09
CG_Chr01	29763861	29764342	ClCG01G015540	1.9e-07	-	29763861	29764342	0	2	276,65,	0,416	-6.73	-6.14	6.37
CG_Chr01	29775969	29776168	ClCG01G015550	4e-16	-	29775969	29776168	0	1	199,	0	-15.4	-13.9	1.51
CG_Chr01	29778005	29778255	ClCG01G015550	2.5e-13	-	29778005	29778255	0	1	250,	0	-12.6	-11.4	2.03
CG_Chr01	29819783	29820078	ClCG01G015580	2.5e-07	-	29819783	29820078	0	1	295,	0	-6.61	-6.03	1.87
CG_Chr01	29862267	29863383	ClCG01G015590	8.7e-05	-	29862267	29863383	0	3	17,99,33,	0,260,1083	-4.06	-3.7	2
CG_Chr01	29865318	29865468	ClCG01G015590	8.7e-05	-	29865318	29865468	0	1	150,	0	-4.06	-3.7	1.67
CG_Chr01	29893274	29900560	ClCG01G015640	1.6e-11	-	29893274	29900560	0	3	120,173,52,	0,6984,7234	-10.8	-9.71	2.05
CG_Chr01	29900805	29901003	ClCG01G015640	7.9e-11	-	29900805	29901003	0	1	198,	0	-10.1	-9.04	1.53
CG_Chr01	30084708	30086175	ClCG01G015780	9.8e-06	-	30084708	30086175	0	5	137,57,62,75,66,	0,556,706,1237,1401	-5.01	-4.59	2.54
CG_Chr01	30094942	30097217	ClCG01G015790	6.3e-09	-	30094942	30097217	0	3	57,79,701,	0,142,1574	-8.2	-7.42	5.53
CG_Chr01	30143968	30144265	ClCG01G015850	5.2e-06	-	30143968	30144265	0	1	297,	0	-5.28	-4.84	4.38
CG_Chr01	30320469	30323959	ClCG01G015980	1.3e-09	-	30320469	30323959	0	7	112,123,147,111,145,94,8,	0,400,1047,1703,2692,3100,3482	-8.9	-8.03	2.45
CG_Chr01	30458795	30460023	ClCG01G016130	3.1e-07	-	30458795	30460023	0	3	123,158,17,	0,736,1211	-6.51	-5.94	2.55
CG_Chr01	30461535	30462828	ClCG01G016130	9.5e-06	-	30461535	30462828	0	4	71,180,141,104,	0,232,512,1189	-5.02	-4.6	2.2
CG_Chr01	30463413	30463711	ClCG01G016130	1.9e-09	-	30463413	30463711	0	1	298,	0	-8.73	-7.88	2.32
CG_Chr01	30485724	30486014	ClCG01G016160	6.3e-13	-	30485724	30486014	0	1	290,	0	-12.2	-10.9	1.86
CG_Chr01	30567471	30567719	ClCG01G016220	2e-18	-	30567471	30567719	0	1	248,	0	-17.7	-16.1	1.99
CG_Chr01	30611458	30612218	ClCG01G016260	1.5e-09	-	30611458	30612218	0	3	234,76,36,	0,373,724	-8.83	-7.97	1.98
CG_Chr01	30616707	30616957	ClCG01G016270	1.3e-17	-	30616707	30616957	0	1	250,	0	-16.9	-15.4	2.12
CG_Chr01	30621734	30622279	ClCG01G016280	2e-17	-	30621734	30622279	0	1	545,	0	-16.7	-15.1	2.5
CG_Chr01	30665535	30665836	ClCG01G016300	7.9e-11	-	30665535	30665836	0	1	301,	0	-10.1	-9.08	1.76
CG_Chr01	30674887	30675037	ClCG01G016320	7.2e-07	-	30674887	30675037	0	1	150,	0	-6.14	-5.62	1.91
CG_Chr01	30676143	30676443	ClCG01G016320	7.2e-07	-	30676143	30676443	0	2	104,46,	0,254	-6.14	-5.62	2.18
CG_Chr01	30770649	30771511	ClCG01G016390	1.3e-08	-	30770649	30771511	0	2	589,196,	0,666	-7.9	-7.16	6.11
CG_Chr01	30810012	30810154	ClCG01G016440	3.7e-07	-	30810012	30810154	0	1	142,	0	-6.43	-5.87	1.63
CG_Chr01	30927373	30928081	ClCG01G016540	1.9e-08	-	30927373	30928081	0	3	98,60,91,	0,480,617	-7.73	-7.01	3.08
CG_Chr01	30955939	30956286	ClCG01G016550	1e-12	-	30955939	30956286	0	1	347,	0	-12	-10.8	1.99
CG_Chr01	31027814	31028756	ClCG01G016600	3.8e-07	-	31027814	31028756	0	3	16,169,14,	0,666,928	-6.42	-5.86	1.73
CG_Chr01	31174024	31174175	ClCG01G016710	9.8e-10	-	31174024	31174175	0	1	151,	0	-9.01	-8.13	4.06
CG_Chr01	31176768	31176968	ClCG01G016710	1e-06	-	31176768	31176968	0	1	200,	0	-5.99	-5.48	2.39
CG_Chr01	31249684	31250084	ClCG01G016760	2.5e-05	-	31249684	31250084	0	2	192,56,	0,344	-4.61	-4.22	1.72
CG_Chr01	31252622	31252934	ClCG01G016760	0.00022	-	31252622	31252934	0	2	5,243,	0,69	-3.66	-3.32	2.08
CG_Chr01	31264858	31265255	ClCG01G016780	3e-09	-	31264858	31265255	0	2	198,45,	0,352	-8.53	-7.7	4.21
CG_Chr01	31304129	31304418	ClCG01G016810	6.5e-10	-	31304129	31304418	0	1	289,	0	-9.19	-8.29	4.91
CG_Chr01	31351973	31352348	ClCG01G016860	1.1e-07	-	31351973	31352348	0	2	188,108,	0,267	-6.94	-6.32	1.52
CG_Chr01	31352643	31352792	ClCG01G016860	9.1e-05	-	31352643	31352792	0	1	149,	0	-4.04	-3.68	1.57
CG_Chr01	31363842	31364132	ClCG01G016860	3.7e-07	-	31363842	31364132	0	2	100,98,	0,192	-6.43	-5.87	1.77
CG_Chr01	31407424	31407571	ClCG01G016900	9.5e-06	-	31407424	31407571	0	1	147,	0	-5.02	-4.61	2.24
CG_Chr01	31408428	31408576	ClCG01G016900	6.3e-06	-	31408428	31408576	0	1	148,	0	-5.2	-4.76	1.63
CG_Chr01	31415087	31415236	ClCG01G016910	4.8e-08	-	31415087	31415236	0	1	149,	0	-7.32	-6.65	2.22
CG_Chr01	31472891	31473034	ClCG01G016940	1.7e-07	-	31472891	31473034	0	1	143,	0	-6.77	-6.17	1.69
CG_Chr01	31485229	31485553	ClCG01G016950	4.4e-08	-	31485229	31485553	0	2	176,66,	0,258	-7.36	-6.69	3.6
CG_Chr01	31496407	31496751	ClCG01G016960	9.1e-10	-	31496407	31496751	0	1	344,	0	-9.04	-8.15	2.29
CG_Chr01	31523374	31524040	ClCG01G016980	1.6e-11	-	31523374	31524040	0	2	26,523,	0,143	-10.8	-9.73	2.69
CG_Chr01	31575044	31575779	ClCG01G017040	1e-16	-	31575044	31575779	0	2	257,388,	0,347	-16	-14.4	2.55
CG_Chr01	31607731	31607878	ClCG01G017080	3.2e-11	-	31607731	31607878	0	1	147,	0	-10.5	-9.48	1.68
CG_Chr01	31608746	31608941	ClCG01G017080	3.2e-11	-	31608746	31608941	0	1	195,	0	-10.5	-9.48	2.18
CG_Chr01	31640472	31643637	ClCG01G017100	2e-05	-	31640472	31643637	0	3	27,36,137,	0,96,3028	-4.69	-4.29	1.93
CG_Chr01	31678664	31678862	ClCG01G017130	6.9e-05	-	31678664	31678862	0	1	198,	0	-4.16	-3.8	2.42
CG_Chr01	31680395	31681377	ClCG01G017130	3.9e-05	-	31680395	31681377	0	2	6,439,	0,543	-4.41	-4.03	2.5
CG_Chr01	31692189	31692389	ClCG01G017140	4e-15	-	31692189	31692389	0	1	200,	0	-14.4	-13	2.56
CG_Chr01	31692587	31694062	ClCG01G017140	4e-15	-	31692587	31694062	0	2	5,245,	0,1230	-14.4	-13	1.84
CG_Chr01	31694160	31694310	ClCG01G017140	4e-15	-	31694160	31694310	0	1	150,	0	-14.4	-13	1.64
CG_Chr01	31694458	31694658	ClCG01G017140	4e-15	-	31694458	31694658	0	1	200,	0	-14.4	-13	1.79
CG_Chr01	31791749	31792138	ClCG01G017230	3.5e-05	-	31791749	31792138	0	1	389,	0	-4.46	-4.07	2.39
CG_Chr01	31808800	31808950	ClCG01G017250	1.1e-05	-	31808800	31808950	0	1	150,	0	-4.96	-4.55	1.77
CG_Chr01	31809898	31812411	ClCG01G017250	5e-06	-	31809898	31812411	0	3	24,91,35,	0,2293,2478	-5.3	-4.86	1.61
CG_Chr01	31814271	31817125	ClCG01G017250	1.6e-06	-	31814271	31817125	0	3	70,207,22,	0,846,2832	-5.79	-5.3	2.22
CG_Chr01	31823605	31826718	ClCG01G017250	3.8e-05	-	31823605	31826718	0	3	27,71,52,	0,170,3061	-4.42	-4.04	1.53
CG_Chr01	31894061	31895432	ClCG01G017350	5e-10	-	31894061	31895432	0	2	56,582,	0,789	-9.3	-8.38	3.41
CG_Chr01	31902141	31904110	ClCG01G017370	1e-06	-	31902141	31904110	0	2	253,43,	0,1926	-5.98	-5.48	1.83
CG_Chr01	31919138	31920608	ClCG01G017390	5e-16	-	31919138	31920608	0	3	172,146,16,	0,1164,1454	-15.3	-13.8	1.84
CG_Chr01	31982126	31982424	ClCG01G017420	5e-05	-	31982126	31982424	0	1	298,	0	-4.3	-3.93	2.17
CG_Chr01	31995449	31997166	ClCG01G017430	1e-12	-	31995449	31997166	0	2	151,34,	0,1683	-12	-10.8	2.1
CG_Chr01	32032942	32033435	ClCG01G017480	5e-11	-	32032942	32033435	0	1	493,	0	-10.3	-9.26	2.04
CG_Chr01	32047693	32047889	ClCG01G017500	0.00038	-	32047693	32047889	0	1	196,	0	-3.42	-3.09	1.95
CG_Chr01	32078724	32078924	ClCG01G017540	3.8e-08	-	32078724	32078924	0	1	200,	0	-7.42	-6.74	2.18
CG_Chr01	32086657	32087057	ClCG01G017550	9.1e-08	-	32086657	32087057	0	1	400,	0	-7.04	-6.41	2.27
CG_Chr01	32087256	32087507	ClCG01G017550	2.6e-06	-	32087256	32087507	0	2	126,25,	0,226	-5.58	-5.12	1.7
CG_Chr01	32089000	32089457	ClCG01G017550	4.3e-06	-	32089000	32089457	0	3	156,76,19,	0,264,438	-5.37	-4.93	2.13
CG_Chr01	32099716	32100351	ClCG01G017570	3.5e-06	-	32099716	32100351	0	1	635,	0	-5.45	-5	3.05
CG_Chr01	32160014	32160326	ClCG01G017650	4e-88	-	32160014	32160326	0	2	126,22,	0,290	-87.4	-84.5	2.32
CG_Chr01	32198249	32198449	ClCG01G017700	8.1e-07	-	32198249	32198449	0	1	200,	0	-6.09	-5.57	2.19
CG_Chr01	32198995	32200251	ClCG01G017700	8.1e-07	-	32198995	32200251	0	2	8,142,	0,1114	-6.09	-5.57	1.74
CG_Chr01	32200448	32200598	ClCG01G017700	8.1e-07	-	32200448	32200598	0	1	150,	0	-6.09	-5.57	1.79
CG_Chr01	32228134	32228477	ClCG01G017740	1.6e-21	-	32228134	32228477	0	1	343,	0	-20.8	-19.1	2.2
CG_Chr01	32281875	32282023	ClCG01G017800	4.4e-05	-	32281875	32282023	0	1	148,	0	-4.36	-3.82	5
CG_Chr01	32341274	32341422	ClCG01G017850	1.9e-05	-	32341274	32341422	0	1	148,	0	-4.72	-4.16	3.25
CG_Chr01	32341797	32342507	ClCG01G017850	1.9e-05	-	32341797	32342507	0	3	96,125,25,	0,178,685	-4.72	-4.32	2
CG_Chr01	32413897	32414502	ClCG01G017910	1e-05	-	32413897	32414502	0	2	269,79,	0,526	-4.99	-4.57	2.72
CG_Chr01	32415713	32415863	ClCG01G017910	1.4e-06	-	32415713	32415863	0	1	150,	0	-5.85	-5.36	1.65
CG_Chr01	32416110	32419112	ClCG01G017910	4.5e-07	-	32416110	32419112	0	5	1242,84,271,254,84,	0,1432,1611,2585,2918	-6.35	-5.81	2.33
CG_Chr01	32459973	32460412	ClCG01G017940	8.9e-09	-	32459973	32460412	0	1	439,	0	-8.05	-7.29	1.61
CG_Chr01	32474786	32474985	ClCG01G017960	0.0051	-	32474786	32474985	0	1	199,	0	-2.29	-1.84	3.33
CG_Chr01	32475332	32475481	ClCG01G017960	0.00049	-	32475332	32475481	0	1	149,	0	-3.31	-2.82	2.5
CG_Chr01	32483510	32483753	ClCG01G017980	3.3e-08	-	32483510	32483753	0	1	243,	0	-7.48	-6.79	1.55
CG_Chr01	32517599	32517897	ClCG01G018020	7.6e-09	-	32517599	32517897	0	1	298,	0	-8.12	-7.35	2.15
CG_Chr01	32520862	32521061	ClCG01G018020	1.9e-06	-	32520862	32521061	0	1	199,	0	-5.72	-5.24	2.8
CG_Chr01	32528474	32529108	ClCG01G018030	3.8e-08	-	32528474	32529108	0	2	369,73,	0,561	-7.42	-6.74	2.55
CG_Chr01	32619167	32620285	ClCG01G018090	1.2e-09	-	32619167	32620285	0	4	68,87,149,338,	0,145,525,780	-8.93	-8.05	2.28
CG_Chr01	32620609	32622114	ClCG01G018090	1.2e-09	-	32620609	32622114	0	4	65,69,118,242,	0,150,699,1263	-8.93	-8.05	1.84
CG_Chr01	32747198	32747507	ClCG01G018200	0.035	-	32747198	32747507	0	2	99,101,	0,208	-1.46	-1.17	1.93
CG_Chr01	32783907	32784492	ClCG01G018250	2e-11	-	32783907	32784492	0	3	182,154,62,	0,280,523	-10.7	-9.63	3.16
CG_Chr01	32829985	32830532	ClCG01G018300	1.4e-09	-	32829985	32830532	0	1	547,	0	-8.85	-7.99	4.36
CG_Chr01	32830928	32831227	ClCG01G018300	5.6e-08	-	32830928	32831227	0	1	299,	0	-7.25	-6.59	1.81
CG_Chr01	32868152	32869905	ClCG01G018350	2e-08	-	32868152	32869905	0	2	119,171,	0,1582	-7.7	-6.99	2.15
CG_Chr01	32884932	32885511	ClCG01G018370	2.3e-10	-	32884932	32885511	0	2	348,96,	0,483	-9.63	-8.67	2.29
CG_Chr01	32895072	32897554	ClCG01G018380	9.5e-06	-	32895072	32897554	0	6	87,42,42,100,65,56,	0,172,509,628,1694,2426	-5.02	-4.6	2.46
CG_Chr01	32946053	32946805	ClCG01G018420	4.7e-07	-	32946053	32946805	0	3	139,54,101,	0,453,651	-6.33	-5.78	1.9
CG_Chr01	32956159	32956313	ClCG01G018440	5.1e-06	-	32956159	32956313	0	2	9,141,	0,13	-5.29	-4.85	1.54
CG_Chr01	33007708	33007908	ClCG01G018500	0.00054	-	33007708	33007908	0	1	200,	0	-3.27	-2.94	2.23
CG_Chr01	33048280	33048430	ClCG01G018570	6.5e-08	-	33048280	33048430	0	1	150,	0	-7.19	-6.54	1.62
CG_Chr01	33048628	33048878	ClCG01G018570	1.2e-07	-	33048628	33048878	0	1	250,	0	-6.93	-6.32	2.06
CG_Chr01	33102068	33102216	ClCG01G018590	1.3e-12	-	33102068	33102216	0	1	148,	0	-11.9	-10.6	1.62
CG_Chr01	33144325	33144472	ClCG01G018620	5.9e-09	-	33144325	33144472	0	1	147,	0	-8.23	-7.45	1.52
CG_Chr01	33144861	33145864	ClCG01G018620	5.9e-09	-	33144861	33145864	0	2	1,292,	0,711	-8.23	-7.45	1.6
CG_Chr01	33184252	33185337	ClCG01G018700	9.5e-07	-	33184252	33185337	0	4	309,14,93,26,	0,623,730,1059	-6.02	-5.51	3.64
CG_Chr01	33199668	33200156	ClCG01G018720	3.2e-12	-	33199668	33200156	0	1	488,	0	-11.5	-10.3	3.07
CG_Chr01	33238441	33238591	ClCG01G018750	0.00074	-	33238441	33238591	0	1	150,	0	-3.13	-2.65	1.6
CG_Chr01	33243415	33243746	ClCG01G018760	0.00062	-	33243415	33243746	0	2	60,88,	0,243	-3.21	-2.88	2.5
CG_Chr01	33259152	33259488	ClCG01G018780	4.4e-06	-	33259152	33259488	0	2	243,7,	0,329	-5.36	-4.92	1.57
CG_Chr01	33260098	33260343	ClCG01G018780	0.00017	-	33260098	33260343	0	2	66,135,	0,110	-3.76	-3.42	1.68
CG_Chr01	33274958	33275404	ClCG01G018820	3.2e-11	-	33274958	33275404	0	1	446,	0	-10.5	-9.45	2.43
CG_Chr01	33275502	33275799	ClCG01G018820	5.6e-08	-	33275502	33275799	0	1	297,	0	-7.25	-6.6	1.92
CG_Chr01	33290002	33290638	ClCG01G018830	1.3e-11	-	33290002	33290638	0	1	636,	0	-10.9	-9.76	2.89
CG_Chr01	33318123	33319012	ClCG01G018860	2e-18	-	33318123	33319012	0	1	889,	0	-17.7	-16.1	5.9
CG_Chr01	33339188	33339438	ClCG01G018880	1.3e-22	-	33339188	33339438	0	1	250,	0	-21.9	-20.1	1.56
CG_Chr01	33349856	33350329	ClCG01G018890	9.1e-08	-	33349856	33350329	0	3	15,102,32,	0,118,441	-7.04	-6.41	2.32
CG_Chr01	33369499	33369740	ClCG01G018900	3.1e-07	-	33369499	33369740	0	1	241,	0	-6.51	-5.95	3.87
CG_Chr01	33388033	33388231	ClCG01G018930	2.7e-07	-	33388033	33388231	0	1	198,	0	-6.57	-6	1.73
CG_Chr01	33433055	33433206	ClCG01G019000	0.00015	-	33433055	33433206	0	1	151,	0	-3.81	-3.46	1.64
CG_Chr01	33433454	33433740	ClCG01G019000	2.2e-07	-	33433454	33433740	0	2	105,95,	0,191	-6.66	-6.08	3.05
CG_Chr01	33448477	33449138	ClCG01G019020	5.1e-09	-	33448477	33449138	0	3	72,117,11,	0,169,650	-8.29	-7.5	1.58
CG_Chr01	33460660	33461016	ClCG01G019030	4.1e-06	-	33460660	33461016	0	2	235,11,	0,345	-5.39	-4.95	2.41
CG_Chr01	33461114	33461262	ClCG01G019030	4.1e-06	-	33461114	33461262	0	1	148,	0	-5.39	-4.95	1.54
CG_Chr01	33462136	33467356	ClCG01G019030	3.2e-09	-	33462136	33467356	0	7	47,120,93,78,153,138,500,	0,2446,2646,2868,3053,3309,4720	-8.49	-7.67	2.17
CG_Chr01	33506768	33507088	ClCG01G019100	1.8e-06	-	33506768	33507088	0	1	320,	0	-5.74	-5.26	3.71
CG_Chr01	33569054	33569201	ClCG01G019230	7.2e-05	-	33569054	33569201	0	1	147,	0	-4.14	-3.61	1.75
CG_Chr01	33594648	33596102	ClCG01G019260	6.5e-08	-	33594648	33596102	0	5	23,32,99,70,27,	0,269,723,968,1427	-7.19	-6.54	1.54
CG_Chr01	33599303	33600503	ClCG01G019260	3.9e-07	-	33599303	33600503	0	2	2,349,	0,851	-6.41	-5.86	2
CG_Chr01	33608033	33609441	ClCG01G019280	3.2e-14	-	33608033	33609441	0	4	421,129,63,37,	0,846,1186,1371	-13.5	-12.2	2.24
CG_Chr01	33650826	33651305	ClCG01G019320	1.1e-08	-	33650826	33651305	0	2	351,44,	0,435	-7.96	-7.21	2.09
CG_Chr01	33657493	33658814	ClCG01G019320	5.4e-07	-	33657493	33658814	0	4	86,140,64,6,	0,569,942,1315	-6.27	-5.73	1.68
CG_Chr01	33660354	33660949	ClCG01G019330	2.1e-06	-	33660354	33660949	0	2	193,57,	0,538	-5.68	-5.21	2.02
CG_Chr01	33661745	33663317	ClCG01G019330	1e-10	-	33661745	33663317	0	2	200,448,	0,1124	-10	-9.02	2.18
CG_Chr01	33706935	33707134	ClCG01G019380	9.5e-08	-	33706935	33707134	0	1	199,	0	-7.02	-6.39	1.64
CG_Chr01	33707628	33708178	ClCG01G019380	9.5e-08	-	33707628	33708178	0	2	33,116,	0,434	-7.02	-6.39	1.78
CG_Chr01	33708675	33708913	ClCG01G019380	9.5e-08	-	33708675	33708913	0	2	137,13,	0,225	-7.02	-6.39	2.15
CG_Chr01	33798365	33798513	ClCG01G019540	1.4e-07	-	33798365	33798513	0	1	148,	0	-6.85	-6.25	1.57
CG_Chr01	33801141	33802476	ClCG01G019550	3.7e-07	-	33801141	33802476	0	3	102,81,65,	0,609,1270	-6.43	-5.88	2.73
CG_Chr01	33814517	33816138	ClCG01G019580	0.00013	-	33814517	33816138	0	3	203,81,54,	0,907,1567	-3.89	-3.53	2.56
CG_Chr01	33866622	33866821	ClCG01G019640	7.9e-10	-	33866622	33866821	0	1	199,	0	-9.1	-8.21	2.43
CG_Chr01	33870006	33870453	ClCG01G019650	1.6e-10	-	33870006	33870453	0	1	447,	0	-9.8	-8.83	1.63
CG_Chr01	34052163	34052360	ClCG01G019870	6.5e-06	-	34052163	34052360	0	1	197,	0	-5.19	-4.76	1.89
CG_Chr01	34179943	34180413	ClCG01G020040	6.3e-11	-	34179943	34180413	0	2	119,129,	0,341	-10.2	-8.98	4.33
CG_Chr01	34180511	34180660	ClCG01G020040	6.3e-11	-	34180511	34180660	0	1	149,	0	-10.2	-8.98	3.5
CG_Chr01	34204815	34205012	ClCG01G020060	5e-16	-	34204815	34205012	0	1	197,	0	-15.3	-13.8	2.1
CG_Chr01	34220759	34221006	ClCG01G020090	1.4e-06	-	34220759	34221006	0	1	247,	0	-5.84	-5.35	3.6
CG_Chr01	34223276	34223424	ClCG01G020100	0.0034	-	34223276	34223424	0	1	148,	0	-2.47	-2.16	4.4
CG_Chr01	34223767	34223915	ClCG01G020100	0.0034	-	34223767	34223915	0	1	148,	0	-2.47	-2.16	2
CG_Chr01	34257362	34257864	ClCG01G020130	3.5e-08	-	34257362	34257864	0	2	130,109,	0,393	-7.45	-6.77	2.22
CG_Chr01	34304949	34305242	ClCG01G020160	7.9e-23	-	34304949	34305242	0	1	293,	0	-22.1	-20.3	2.17
CG_Chr01	34322228	34323598	ClCG01G020190	8.1e-07	-	34322228	34323598	0	2	404,39,	0,1331	-6.09	-5.57	2.13
CG_Chr01	34346814	34346965	ClCG01G020240	3e-07	-	34346814	34346965	0	1	151,	0	-6.52	-5.96	5.12
CG_Chr01	34377163	34377360	ClCG01G020270	6.5e-06	-	34377163	34377360	0	1	197,	0	-5.19	-4.76	2.72
CG_Chr01	34451417	34453336	ClCG01G020320	1.6e-08	-	34451417	34453336	0	4	290,128,122,8,	0,373,1075,1911	-7.79	-7.06	1.77
CG_Chr01	34575236	34575486	ClCG01G020440	2.8e-07	-	34575236	34575486	0	2	107,43,	0,207	-6.56	-5.99	1.67
CG_Chr01	34626752	34626902	ClCG01G020500	1.5e-05	-	34626752	34626902	0	1	150,	0	-4.82	-4.41	1.83
CG_Chr01	34628343	34628493	ClCG01G020500	6.8e-10	-	34628343	34628493	0	1	150,	0	-9.17	-8.27	1.67
CG_Chr01	34675820	34676172	ClCG01G020550	2.2e-10	-	34675820	34676172	0	2	219,31,	0,321	-9.66	-8.7	2.37
CG_Chr01	34725625	34726832	ClCG01G020610	4e-11	-	34725625	34726832	0	3	230,89,117,	0,829,1090	-10.4	-9.38	1.89
CG_Chr01	34755331	34755479	ClCG01G020650	2.1e-05	-	34755331	34755479	0	1	148,	0	-4.67	-4.27	1.68
CG_Chr01	34755836	34756143	ClCG01G020650	9.3e-08	-	34755836	34756143	0	2	77,120,	0,187	-7.03	-6.4	3.33
CG_Chr01	34756240	34756388	ClCG01G020650	1e-12	-	34756240	34756388	0	1	148,	0	-12	-10.7	2.21
CG_Chr01	34756484	34756632	ClCG01G020650	1.6e-06	-	34756484	34756632	0	1	148,	0	-5.8	-5.32	5.5
CG_Chr01	34779238	34779532	ClCG01G020690	2.1e-06	-	34779238	34779532	0	1	294,	0	-5.67	-5.2	2.26
CG_Chr01	34797315	34797753	ClCG01G020740	2.7e-05	-	34797315	34797753	0	1	438,	0	-4.57	-4.19	2.19
CG_Chr01	34816352	34816601	ClCG01G020760	2e-11	-	34816352	34816601	0	1	249,	0	-10.7	-9.64	2.34
CG_Chr01	34859591	34860233	ClCG01G020820	1.4e-08	-	34859591	34860233	0	2	293,3,	0,639	-7.84	-7.11	2.03
CG_Chr01	34912976	34913827	ClCG01G020900	1e-06	-	34912976	34913827	0	2	361,137,	0,714	-6	-5.49	3.27
CG_Chr01	34939369	34939812	ClCG01G020940	2.8e-05	-	34939369	34939812	0	2	117,33,	0,410	-4.55	-4.16	2.12
CG_Chr01	34940108	34940341	ClCG01G020940	2.8e-05	-	34940108	34940341	0	2	77,72,	0,161	-4.55	-4.16	2.6
CG_Chr01	34962005	34962400	ClCG01G020960	1.8e-08	-	34962005	34962400	0	1	395,	0	-7.75	-7.03	2.08
CG_Chr01	34975475	34975773	ClCG01G020980	5e-11	-	34975475	34975773	0	1	298,	0	-10.3	-9.22	2.03
CG_Chr01	34983286	34983485	ClCG01G020980	1.3e-15	-	34983286	34983485	0	1	199,	0	-14.9	-13.5	3.02
CG_Chr01	34986539	34986936	ClCG01G020990	1.6e-09	-	34986539	34986936	0	1	397,	0	-8.8	-7.94	1.65
CG_Chr01	34987826	34987976	ClCG01G020990	3.2e-14	-	34987826	34987976	0	1	150,	0	-13.5	-12.1	3.19
CG_Chr01	35007028	35007417	ClCG01G021020	1.3e-06	-	35007028	35007417	0	1	389,	0	-5.88	-5.38	1.77
CG_Chr01	35013505	35014252	ClCG01G021030	5.1e-07	-	35013505	35014252	0	1	747,	0	-6.29	-5.75	4
CG_Chr01	35019058	35019457	ClCG01G021030	1.7e-07	-	35019058	35019457	0	1	399,	0	-6.78	-6.18	2.32
CG_Chr01	35021781	35021930	ClCG01G021040	4.8e-05	-	35021781	35021930	0	1	149,	0	-4.32	-3.95	2.56
CG_Chr01	35022028	35022374	ClCG01G021040	4.8e-05	-	35022028	35022374	0	1	346,	0	-4.32	-3.95	2.83
CG_Chr01	35034783	35034931	ClCG01G021050	6.9e-09	-	35034783	35034931	0	1	148,	0	-8.16	-7.39	2.27
CG_Chr01	35036299	35037394	ClCG01G021050	2e-10	-	35036299	35037394	0	3	159,272,11,	0,310,1084	-9.69	-8.73	2.3
CG_Chr01	35063730	35064197	ClCG01G021100	0.00016	-	35063730	35064197	0	2	203,182,	0,285	-3.79	-3.44	2.51
CG_Chr01	35082367	35082762	ClCG01G021130	1.5e-09	-	35082367	35082762	0	1	395,	0	-8.81	-7.95	2.57
CG_Chr01	35132449	35132739	ClCG01G021220	1e-14	-	35132449	35132739	0	1	290,	0	-14	-12.6	1.66
CG_Chr01	35155747	35155992	ClCG01G021260	1.4e-09	-	35155747	35155992	0	1	245,	0	-8.84	-7.98	1.98
CG_Chr01	35156194	35158128	ClCG01G021260	3.2e-13	-	35156194	35158128	0	3	62,525,148,	0,1142,1786	-12.5	-11.2	2.92
CG_Chr01	35174494	35175318	ClCG01G021290	2.8e-09	-	35174494	35175318	0	2	101,639,	0,185	-8.55	-7.72	3.14
CG_Chr01	35175499	35176462	ClCG01G021290	5e-07	-	35175499	35176462	0	5	136,156,123,171,6,	0,220,510,709,957	-6.3	-5.76	2.82
CG_Chr01	35241888	35242188	ClCG01G021420	2.7e-06	-	35241888	35242188	0	1	300,	0	-5.57	-5.1	2.2
CG_Chr01	35271594	35271937	ClCG01G021460	1.4e-07	-	35271594	35271937	0	1	343,	0	-6.84	-6.24	2.76
CG_Chr01	35336024	35336222	ClCG01G021570	7.8e-07	-	35336024	35336222	0	1	198,	0	-6.11	-5.59	1.78
CG_Chr01	35354963	35355199	ClCG01G021590	4.6e-08	-	35354963	35355199	0	2	58,89,	0,147	-7.34	-6.67	2.38
CG_Chr01	35374425	35374716	ClCG01G021600	5.1e-09	-	35374425	35374716	0	1	291,	0	-8.29	-7.5	2.14
CG_Chr01	35422956	35423155	ClCG01G021670	2e-26	-	35422956	35423155	0	1	199,	0	-25.7	-23.7	2
CG_Chr01	35453603	35454313	ClCG01G021710	2.4e-05	-	35453603	35454313	0	4	161,63,17,3,	0,249,390,707	-4.62	-4.23	2.63
CG_Chr01	35474083	35474726	ClCG01G021740	5.4e-10	-	35474083	35474726	0	3	160,99,84,	0,356,559	-9.27	-8.35	2
CG_Chr01	35535527	35535673	ClCG01G021810	5.4e-06	-	35535527	35535673	0	1	146,	0	-5.27	-4.83	1.51
CG_Chr01	35539243	35539522	ClCG01G021820	5.8e-05	-	35539243	35539522	0	2	87,62,	0,217	-4.24	-3.87	2.4
CG_Chr01	35563269	35564375	ClCG01G021870	7.6e-09	-	35563269	35564375	0	3	34,119,35,	0,642,1071	-8.12	-7.35	1.63
CG_Chr01	35573675	35574432	ClCG01G021900	3.5e-08	-	35573675	35574432	0	2	47,599,	0,158	-7.45	-6.76	1.8
CG_Chr01	35612401	35612597	ClCG01G021960	0.0055	-	35612401	35612597	0	1	196,	0	-2.26	-1.95	3.5
CG_Chr01	35612743	35615691	ClCG01G021960	0.0055	-	35612743	35615691	0	3	25,110,13,	0,119,2935	-2.26	-1.95	1.56
CG_Chr01	35634656	35635063	ClCG01G022010	6.3e-20	-	35634656	35635063	0	2	295,5,	0,402	-19.2	-17.5	2.09
CG_Chr01	35638349	35638549	ClCG01G022010	6.3e-20	-	35638349	35638549	0	1	200,	0	-19.2	-17.5	1.51
CG_Chr01	35644409	35644554	ClCG01G022020	0.0036	-	35644409	35644554	0	1	145,	0	-2.44	-2.13	3.5
CG_Chr01	35659146	35659593	ClCG01G022030	0.00022	-	35659146	35659593	0	1	447,	0	-3.66	-3.32	3.4
CG_Chr01	35659938	35660088	ClCG01G022030	0.00022	-	35659938	35660088	0	1	150,	0	-3.66	-3.32	2.29
CG_Chr01	35700324	35700571	ClCG01G022100	1e-06	-	35700324	35700571	0	1	247,	0	-5.99	-5.48	4.08
CG_Chr01	35741677	35741825	ClCG01G022140	6.3e-05	-	35741677	35741825	0	1	148,	0	-4.2	-3.83	2.22
CG_Chr01	35742070	35742404	ClCG01G022140	3.2e-05	-	35742070	35742404	0	2	243,3,	0,331	-4.49	-4.11	2.11
CG_Chr01	35742599	35742747	ClCG01G022140	0.00013	-	35742599	35742747	0	1	148,	0	-3.9	-3.55	2.38
CG_Chr01	35742844	35742992	ClCG01G022140	0.0093	-	35742844	35742992	0	1	148,	0	-2.03	-1.72	2.47
CG_Chr01	35743139	35743336	ClCG01G022140	1.4e-06	-	35743139	35743336	0	1	197,	0	-5.84	-5.35	3.18
CG_Chr01	35747379	35747677	ClCG01G022150	6.3e-17	-	35747379	35747677	0	1	298,	0	-16.2	-14.7	2.22
CG_Chr01	35792496	35793251	ClCG01G022220	3.7e-08	-	35792496	35793251	0	3	93,145,62,	0,402,693	-7.43	-6.75	1.64
CG_Chr01	35848544	35850130	ClCG01G022260	1.6e-08	-	35848544	35850130	0	3	193,203,1,	0,1294,1585	-7.8	-7.07	2.02
CG_Chr01	35850843	35851042	ClCG01G022260	2.8e-08	-	35850843	35851042	0	1	199,	0	-7.56	-6.87	1.89
CG_Chr01	35890509	35890656	ClCG01G022320	7.8e-07	-	35890509	35890656	0	1	147,	0	-6.11	-5.59	2.9
CG_Chr01	35920116	35920367	ClCG01G022350	0.00026	-	35920116	35920367	0	1	251,	0	-3.58	-3.24	1.67
CG_Chr01	35947471	35947714	ClCG01G022400	5.6e-09	-	35947471	35947714	0	1	243,	0	-8.25	-7.46	1.7
CG_Chr01	35970225	35970988	ClCG01G022430	4e-15	-	35970225	35970988	0	2	145,53,	0,710	-14.4	-13	2.74
CG_Chr01	36001302	36002968	ClCG01G022470	5.4e-07	-	36001302	36002968	0	3	142,186,18,	0,256,1648	-6.27	-5.73	2.33
CG_Chr01	36046369	36047032	ClCG01G022530	1.8e-09	-	36046369	36047032	0	2	68,330,	0,333	-8.75	-7.9	1.56
CG_Chr01	36059478	36059622	ClCG01G022550	5.9e-06	-	36059478	36059622	0	1	144,	0	-5.23	-4.8	3.29
CG_Chr01	36133077	36133426	ClCG01G022630	8.3e-07	-	36133077	36133426	0	1	349,	0	-6.08	-5.57	2.51
CG_Chr01	36134687	36136811	ClCG01G022630	8.3e-07	-	36134687	36136811	0	2	198,1,	0,2123	-6.08	-5.57	2.26
CG_Chr01	36138062	36138212	ClCG01G022630	4.1e-06	-	36138062	36138212	0	1	150,	0	-5.39	-4.94	1.59
CG_Chr01	36251287	36251437	ClCG01G022740	2.2e-09	-	36251287	36251437	0	1	150,	0	-8.66	-7.82	2.8
CG_Chr01	36347872	36349785	ClCG01G022850	3.8e-06	-	36347872	36349785	0	3	221,91,39,	0,1622,1874	-5.42	-4.97	1.94
CG_Chr01	36350632	36350832	ClCG01G022850	5.2e-06	-	36350632	36350832	0	1	200,	0	-5.28	-4.84	1.88
CG_Chr01	36365824	36365974	ClCG01G022890	2.1e-07	-	36365824	36365974	0	1	150,	0	-6.67	-6.09	1.79
CG_Chr01	36404343	36404539	ClCG01G022960	4.8e-09	-	36404343	36404539	0	1	196,	0	-8.32	-7.52	2.5
CG_Chr01	36416294	36416594	ClCG01G022970	4.6e-06	-	36416294	36416594	0	1	300,	0	-5.34	-4.9	2.14
CG_Chr01	36420353	36421049	ClCG01G022970	5.4e-07	-	36420353	36421049	0	4	75,73,138,14,	0,228,453,682	-6.27	-5.74	2.35
CG_Chr01	36421244	36421621	ClCG01G022970	5.4e-07	-	36421244	36421621	0	3	53,87,10,	0,184,367	-6.27	-5.74	1.97
CG_Chr01	36550936	36551324	ClCG01G023150	0.00069	-	36550936	36551324	0	2	34,165,	0,223	-3.16	-2.83	2.15
CG_Chr01	36578821	36579366	ClCG01G023200	0.011	-	36578821	36579366	0	3	76,99,26,	0,340,519	-1.94	-1.64	1.65
CG_Chr01	36585330	36585477	ClCG01G023210	0.0018	-	36585330	36585477	0	1	147,	0	-2.74	-2.43	1.81
CG_Chr01	36607205	36607553	ClCG01G023230	1.1e-08	-	36607205	36607553	0	1	348,	0	-7.94	-7.2	2.01
CG_Chr01	36607651	36607899	ClCG01G023230	1.1e-08	-	36607651	36607899	0	1	248,	0	-7.94	-7.2	2.66
CG_Chr01	36630899	36631497	ClCG01G023260	7.9e-12	-	36630899	36631497	0	1	598,	0	-11.1	-10	3.63
CG_Chr01	36632770	36633069	ClCG01G023260	2.7e-09	-	36632770	36633069	0	1	299,	0	-8.57	-7.74	3.42
CG_Chr01	36633217	36633532	ClCG01G023260	1.5e-08	-	36633217	36633532	0	2	125,75,	0,240	-7.82	-7.09	6.44
CG_Chr01	36636111	36636523	ClCG01G023260	3.2e-11	-	36636111	36636523	0	2	205,95,	0,317	-10.5	-9.47	1.54
CG_Chr01	36636621	36637008	ClCG01G023260	3.2e-11	-	36636621	36637008	0	2	128,22,	0,365	-10.5	-9.47	1.77
CG_Chr01	36639830	36640489	ClCG01G023260	3.2e-11	-	36639830	36640489	0	4	37,165,90,7,	0,149,481,652	-10.5	-9.47	2.38
CG_Chr01	36697009	36697333	ClCG01G023340	4.4e-07	-	36697009	36697333	0	3	13,50,85,	0,96,239	-6.36	-5.65	3
CG_Chr01	36738250	36738498	ClCG01G023380	6.9e-06	-	36738250	36738498	0	1	248,	0	-5.16	-4.73	2
CG_Chr01	36741014	36741358	ClCG01G023380	1.4e-07	-	36741014	36741358	0	2	160,88,	0,256	-6.85	-6.24	1.52
CG_Chr01	36836963	36837114	ClCG01G023530	7.4e-05	-	36836963	36837114	0	1	151,	0	-4.13	-3.77	1.85
CG_Chr01	36842744	36843092	ClCG01G023540	0.00014	-	36842744	36843092	0	1	348,	0	-3.86	-3.51	2.67
CG_Chr01	36868432	36868578	ClCG01G023570	1.3e-07	-	36868432	36868578	0	1	146,	0	-6.88	-6.27	2.64
CG_Chr01	36888554	36888704	ClCG01G023600	4.5e-10	-	36888554	36888704	0	1	150,	0	-9.35	-8.43	2.2
CG_Chr01	36920206	36920455	ClCG01G023630	0.00074	-	36920206	36920455	0	1	249,	0	-3.13	-2.8	3.67
CG_Chr01	36943614	36944668	ClCG01G023660	1.4e-10	-	36943614	36944668	0	2	144,154,	0,900	-9.85	-8.86	2.43
CG_Chr01	36965464	36965731	ClCG01G023710	6.3e-07	-	36965464	36965731	0	2	120,79,	0,188	-6.2	-5.67	2.26
CG_Chr01	36999961	37000309	ClCG01G023750	6.3e-11	-	36999961	37000309	0	1	348,	0	-10.2	-9.18	23.8
CG_Chr01	37024594	37024740	ClCG01G023780	5e-11	-	37024594	37024740	0	1	146,	0	-10.3	-9.29	2.33
CG_Chr01	37043463	37043755	ClCG01G023800	6.3e-08	-	37043463	37043755	0	1	292,	0	-7.2	-6.55	1.67
CG_Chr01	37044673	37044819	ClCG01G023800	2.5e-09	-	37044673	37044819	0	1	146,	0	-8.6	-7.77	2.11
CG_Chr01	37122785	37123034	ClCG01G023880	2.1e-07	-	37122785	37123034	0	1	249,	0	-6.67	-6.09	1.79
CG_Chr01	37191603	37191800	ClCG01G023980	1e-05	-	37191603	37191800	0	1	197,	0	-4.99	-4.57	2.11
CG_Chr01	37200721	37201543	ClCG01G024000	2.1e-08	-	37200721	37201543	0	2	221,27,	0,795	-7.67	-6.96	2.37
CG_Chr01	37221451	37221651	ClCG01G024030	6.5e-08	-	37221451	37221651	0	1	200,	0	-7.19	-6.54	3.3
CG_Chr01	37407556	37408231	ClCG01G024280	1.7e-05	-	37407556	37408231	0	3	88,66,195,	0,153,480	-4.76	-4.37	2.19
CG_Chr01	37408329	37408478	ClCG01G024280	1.7e-05	-	37408329	37408478	0	1	149,	0	-4.76	-4.37	1.92
CG_Chr01	37408929	37409227	ClCG01G024280	1.7e-05	-	37408929	37409227	0	1	298,	0	-4.76	-4.37	1.62
CG_Chr01	37425034	37425490	ClCG01G024310	7.9e-09	-	37425034	37425490	0	2	338,10,	0,446	-8.1	-7.34	2.22
CG_Chr01	37539141	37539291	ClCG01G024460	1e-12	-	37539141	37539291	0	1	150,	0	-12	-10.8	2.8
CG_Chr01	37562661	37563147	ClCG01G024530	2.8e-07	-	37562661	37563147	0	2	142,158,	0,328	-6.55	-5.98	2.77
CG_Chr01	37565483	37565733	ClCG01G024530	0.00035	-	37565483	37565733	0	1	250,	0	-3.45	-3.11	2.84
CG_Chr01	37567521	37567818	ClCG01G024540	6.3e-11	-	37567521	37567818	0	1	297,	0	-10.2	-9.21	2.38
CG_Chr01	37580742	37581039	ClCG01G024550	3e-07	-	37580742	37581039	0	1	297,	0	-6.53	-5.96	2.12
CG_Chr01	37590598	37593066	ClCG01G024560	5.9e-06	-	37590598	37593066	0	6	162,94,183,66,48,40,	0,238,817,1067,1227,2428	-5.23	-4.8	2.05
CG_Chr01	37609045	37610651	ClCG01G024580	1.3e-07	-	37609045	37610651	0	2	173,177,	0,1429	-6.9	-6.29	2.63
CG_Chr01	37623848	37623998	ClCG01G024610	4.5e-05	-	37623848	37623998	0	1	150,	0	-4.35	-3.98	2.45
CG_Chr01	37627413	37627563	ClCG01G024610	0.00056	-	37627413	37627563	0	1	150,	0	-3.25	-2.92	1.89
CG_Chr01	37629989	37630229	ClCG01G024620	5e-06	-	37629989	37630229	0	1	240,	0	-5.3	-4.86	1.77
CG_Chr01	37631215	37631630	ClCG01G024620	5e-06	-	37631215	37631630	0	2	59,86,	0,329	-5.3	-4.86	1.86
CG_Chr01	37768609	37768805	ClCG01G024710	0.00035	-	37768609	37768805	0	1	196,	0	-3.46	-3.12	3.56
CG_Chr01	37843857	37844563	ClCG01G024800	1.2e-06	-	37843857	37844563	0	2	97,53,	0,653	-5.93	-5.43	2.95
CG_Chr01	37902606	37903327	ClCG01G024870	3.3e-06	-	37902606	37903327	0	3	41,68,88,	0,476,633	-5.48	-5.02	2.8
CG_Chr01	37917932	37918180	ClCG01G024880	7.2e-06	-	37917932	37918180	0	1	248,	0	-5.14	-4.71	2.6
CG_Chr01	37918525	37918675	ClCG01G024880	2e-05	-	37918525	37918675	0	1	150,	0	-4.7	-4.31	2.77
CG_Chr01	37939511	37939810	ClCG01G024910	3.2e-07	-	37939511	37939810	0	1	299,	0	-6.5	-5.94	2.77
CG_Chr01	37970210	37978422	ClCG01G024920	4.5e-08	-	37970210	37978422	0	8	105,102,54,69,122,260,113,410,	0,1223,1884,4296,5557,6109,7198,7802	-7.35	-6.68	3.63
CG_Chr01	38161263	38161413	ClCG01G025080	2e-08	-	38161263	38161413	0	1	150,	0	-7.7	-6.99	1.93
CG_Chr01	38162181	38168531	ClCG01G025080	2e-08	-	38162181	38168531	0	4	19,33,59,90,	0,130,679,6260	-7.7	-6.99	3.33
CG_Chr01	38182794	38183684	ClCG01G025080	0.00079	-	38182794	38183684	0	2	67,84,	0,806	-3.1	-2.77	1.86
CG_Chr01	38194894	38195094	ClCG01G025080	0.0015	-	38194894	38195094	0	1	200,	0	-2.83	-2.51	2
CG_Chr01	38197953	38198153	ClCG01G025090	0.00052	-	38197953	38198153	0	1	200,	0	-3.28	-2.94	3.86
CG_Chr01	38198252	38198902	ClCG01G025090	6.2e-07	-	38198252	38198902	0	1	650,	0	-6.21	-5.68	2.35
CG_Chr01	38244630	38244827	ClCG01G025130	1.4e-07	-	38244630	38244827	0	1	197,	0	-6.85	-6.25	1.94
CG_Chr01	38245169	38245366	ClCG01G025130	1.4e-07	-	38245169	38245366	0	1	197,	0	-6.85	-6.25	2.35
CG_Chr01	38280590	38281032	ClCG01G025180	1.4e-07	-	38280590	38281032	0	1	442,	0	-6.86	-6.25	2.44
CG_Chr01	38370321	38370670	ClCG01G025310	2.5e-11	-	38370321	38370670	0	1	349,	0	-10.6	-9.5	1.79
CG_Chr01	38387701	38387852	ClCG01G025310	6.3e-12	-	38387701	38387852	0	1	151,	0	-11.2	-10.1	3.71
CG_Chr01	38388000	38388150	ClCG01G025310	6.3e-12	-	38388000	38388150	0	1	150,	0	-11.2	-10.1	2.9
CG_Chr01	38389001	38389151	ClCG01G025310	6.3e-12	-	38389001	38389151	0	1	150,	0	-11.2	-10.1	2.35
CG_Chr01	38441589	38442116	ClCG01G025370	8.3e-06	-	38441589	38442116	0	2	76,174,	0,353	-5.08	-4.65	1.75
CG_Chr01	38513245	38517138	ClCG01G025460	1e-13	-	38513245	38517138	0	8	121,59,36,81,72,105,35,41,	0,871,1042,1180,2115,2268,3104,3852	-13	-11.7	2.38
CG_Chr01	38539222	38539512	ClCG01G025480	5.6e-07	-	38539222	38539512	0	2	185,15,	0,275	-6.25	-5.71	2.03
CG_Chr01	38546504	38549440	ClCG01G025480	2.8e-08	-	38546504	38549440	0	4	37,80,77,105,	0,1426,1691,2831	-7.55	-6.85	1.61
CG_Chr01	38590281	38590429	ClCG01G025510	4e-14	-	38590281	38590429	0	1	148,	0	-13.4	-12.1	2.76
CG_Chr01	38599020	38600746	ClCG01G025520	3.2e-21	-	38599020	38600746	0	4	114,108,34,38,	0,190,1567,1688	-20.5	-18.7	2.08
CG_Chr01	38602013	38603891	ClCG01G025520	3.2e-21	-	38602013	38603891	0	2	17,228,	0,1650	-20.5	-18.7	1.71
CG_Chr01	38603988	38604184	ClCG01G025520	3.2e-21	-	38603988	38604184	0	1	196,	0	-20.5	-18.7	1.81
CG_Chr01	38632716	38632867	ClCG01G025570	2.4e-05	-	38632716	38632867	0	1	151,	0	-4.62	-4.23	2.18
CG_Chr01	38644614	38645013	ClCG01G025580	3.6e-06	-	38644614	38645013	0	1	399,	0	-5.44	-4.99	1.71
CG_Chr01	38645161	38645551	ClCG01G025580	3.6e-06	-	38645161	38645551	0	2	141,10,	0,380	-5.44	-4.99	1.55
CG_Chr01	38708355	38708649	ClCG01G025640	0.004	-	38708355	38708649	0	1	294,	0	-2.4	-2.09	5.36
CG_Chr01	38722714	38727174	ClCG01G025670	3.2e-11	-	38722714	38727174	0	5	122,83,115,158,122,	0,1306,2769,3498,4338	-10.5	-9.44	2.03
CG_Chr01	38727322	38727473	ClCG01G025670	3.2e-11	-	38727322	38727473	0	1	151,	0	-10.5	-9.44	2.18
CG_Chr01	38729717	38730054	ClCG01G025670	0.00091	-	38729717	38730054	0	2	101,100,	0,237	-3.04	-2.72	1.52
CG_Chr01	38750409	38751294	ClCG01G025690	7.2e-08	-	38750409	38751294	0	2	252,49,	0,836	-7.14	-6.49	1.81
CG_Chr01	38770883	38771384	ClCG01G025690	1.3e-06	-	38770883	38771384	0	1	501,	0	-5.9	-5.4	1.51
CG_Chr01	38779911	38781036	ClCG01G025700	4.3e-05	-	38779911	38781036	0	3	25,142,31,	0,144,1094	-4.37	-4	2.04
CG_Chr01	38852437	38852760	ClCG01G025800	3.2e-21	-	38852437	38852760	0	2	198,48,	0,275	-20.5	-18.7	1.79
CG_Chr01	38873883	38874282	ClCG01G025820	4.6e-06	-	38873883	38874282	0	3	37,101,5,	0,152,394	-5.34	-4.89	1.78
CG_Chr01	38877688	38877991	ClCG01G025830	2.1e-06	-	38877688	38877991	0	2	104,90,	0,213	-5.67	-5.2	1.86
CG_Chr01	38890307	38891328	ClCG01G025850	1e-11	-	38890307	38891328	0	5	195,110,104,129,53,	0,280,507,712,968	-11	-9.9	2.33
CG_Chr01	38893281	38893479	ClCG01G025850	2.8e-07	-	38893281	38893479	0	1	198,	0	-6.55	-5.98	1.78
CG_Chr01	38899071	38900757	ClCG01G025860	5.8e-09	-	38899071	38900757	0	2	293,39,	0,1647	-8.24	-7.45	2.58
CG_Chr01	38964174	38966677	ClCG01G025950	4.8e-09	-	38964174	38966677	0	5	78,81,114,45,74,	0,1112,1752,2298,2429	-8.32	-7.52	2.01
CG_Chr01	38983406	38983707	ClCG01G025970	7.2e-09	-	38983406	38983707	0	1	301,	0	-8.14	-7.37	2.22
CG_Chr01	38989179	38989376	ClCG01G025980	5e-10	-	38989179	38989376	0	1	197,	0	-9.3	-8.38	2.42
CG_Chr01	39025607	39025878	ClCG01G025990	5e-12	-	39025607	39025878	0	2	131,18,	0,253	-11.3	-10.2	1.64
CG_Chr01	39031027	39031321	ClCG01G025990	5e-12	-	39031027	39031321	0	2	126,23,	0,271	-11.3	-10.2	1.65
CG_Chr01	39048719	39049387	ClCG01G026000	4e-08	-	39048719	39049387	0	3	244,144,53,	0,335,615	-7.4	-6.72	2.84
CG_Chr02	46629	47056	ClCG02G000010	1e-05	+	46629	47056	0	2	131,214,	0,213	-4.98	-4.56	2.71
CG_Chr02	48221	48369	ClCG02G000010	0.0014	+	48221	48369	0	1	148,	0	-2.85	-2.53	1.86
CG_Chr02	97524	97719	ClCG02G000030	5.9e-06	+	97524	97719	0	1	195,	0	-5.23	-4.8	1.86
CG_Chr02	122177	122554	ClCG02G000060	3.4e-07	+	122177	122554	0	2	23,224,	0,153	-6.47	-5.91	1.64
CG_Chr02	204246	204439	ClCG02G000140	5.9e-06	+	204246	204439	0	1	193,	0	-5.23	-4.8	8
CG_Chr02	250759	250957	ClCG02G000180	2e-15	+	250759	250957	0	1	198,	0	-14.7	-13.3	1.98
CG_Chr02	251103	251350	ClCG02G000180	2e-15	+	251103	251350	0	1	247,	0	-14.7	-13.3	2.82
CG_Chr02	251867	253219	ClCG02G000180	2e-15	+	251867	253219	0	4	71,245,158,411,	0,211,640,941	-14.7	-13.3	2.73
CG_Chr02	271007	271520	ClCG02G000210	5e-12	+	271007	271520	0	4	62,173,156,8,	0,113,322,505	-11.3	-10.2	2.5
CG_Chr02	271809	272478	ClCG02G000210	2.5e-17	+	271809	272478	0	2	187,212,	0,457	-16.6	-15.1	2.14
CG_Chr02	412739	412936	ClCG02G000310	9.5e-06	+	412739	412936	0	1	197,	0	-5.02	-4.6	1.53
CG_Chr02	620818	620967	ClCG02G000590	0.013	+	620818	620967	0	1	149,	0	-1.9	-1.6	3.78
CG_Chr02	621311	621509	ClCG02G000590	0.0032	+	621311	621509	0	1	198,	0	-2.5	-2.19	3.71
CG_Chr02	626115	626510	ClCG02G000590	1.6e-10	+	626115	626510	0	1	395,	0	-9.79	-8.81	4.33
CG_Chr02	626755	626953	ClCG02G000590	1.3e-05	+	626755	626953	0	1	198,	0	-4.87	-4.46	5.88
CG_Chr02	649985	650172	ClCG02G000620	1.2e-06	+	649985	650172	0	1	187,	0	-5.91	-5.41	2.91
CG_Chr02	660012	660353	ClCG02G000630	2.3e-10	+	660012	660353	0	1	341,	0	-9.63	-8.67	11.5
CG_Chr02	705725	705917	ClCG02G000670	6.2e-06	+	705725	705917	0	1	192,	0	-5.21	-4.78	2.33
CG_Chr02	720326	720474	ClCG02G000680	5.2e-07	+	720326	720474	0	1	148,	0	-6.28	-5.74	1.6
CG_Chr02	740611	741154	ClCG02G000700	7.9e-12	+	740611	741154	0	1	543,	0	-11.1	-9.99	2.3
CG_Chr02	741251	741498	ClCG02G000700	7.9e-12	+	741251	741498	0	1	247,	0	-11.1	-9.99	2.01
CG_Chr02	764605	766894	ClCG02G000720	6.3e-20	+	764605	766894	0	2	161,468,	0,1821	-19.2	-17.4	1.92
CG_Chr02	766990	767281	ClCG02G000720	6.3e-20	+	766990	767281	0	1	291,	0	-19.2	-17.4	2.23
CG_Chr02	906828	907028	ClCG02G000820	1.4e-08	+	906828	907028	0	1	200,	0	-7.86	-7.12	1.58
CG_Chr02	907824	909647	ClCG02G000820	1.4e-08	+	907824	909647	0	4	93,72,75,60,	0,399,1319,1763	-7.86	-7.12	2.75
CG_Chr02	910517	910667	ClCG02G000820	1.4e-08	+	910517	910667	0	1	150,	0	-7.86	-7.12	2.05
CG_Chr02	910875	911424	ClCG02G000820	1.4e-08	+	910875	911424	0	3	14,66,71,	0,334,478	-7.86	-7.12	1.75
CG_Chr02	913530	913778	ClCG02G000820	1.4e-08	+	913530	913778	0	2	47,104,	0,144	-7.86	-7.12	1.8
CG_Chr02	914662	914962	ClCG02G000820	1.4e-08	+	914662	914962	0	1	300,	0	-7.86	-7.12	1.63
CG_Chr02	1033158	1033942	ClCG02G000890	1.3e-07	+	1033158	1033942	0	4	33,108,105,50,	0,326,539,734	-6.88	-6.27	1.58
CG_Chr02	1038636	1039800	ClCG02G000890	1.2e-07	+	1038636	1039800	0	2	76,122,	0,1042	-6.93	-6.31	1.81
CG_Chr02	1176548	1176744	ClCG02G000980	2.5e-11	+	1176548	1176744	0	1	196,	0	-10.6	-9.51	1.53
CG_Chr02	1179102	1179546	ClCG02G001000	4e-23	+	1179102	1179546	0	1	444,	0	-22.4	-20.5	1.95
CG_Chr02	1196253	1198488	ClCG02G001020	2.7e-08	+	1196253	1198488	0	2	237,12,	0,2223	-7.57	-6.87	2
CG_Chr02	1278076	1278222	ClCG02G001080	3.2e-05	+	1278076	1278222	0	1	146,	0	-4.49	-4.11	1.52
CG_Chr02	1364487	1364933	ClCG02G001150	3.2e-15	+	1364487	1364933	0	1	446,	0	-14.5	-13.1	1.89
CG_Chr02	1370686	1371032	ClCG02G001180	1.8e-05	+	1370686	1371032	0	1	346,	0	-4.74	-4.34	3.36
CG_Chr02	1407904	1408651	ClCG02G001240	1.3e-12	+	1407904	1408651	0	3	90,131,27,	0,171,720	-11.9	-10.7	3.27
CG_Chr02	1412182	1412331	ClCG02G001240	1.3e-12	+	1412182	1412331	0	1	149,	0	-11.9	-10.7	1.72
CG_Chr02	1451172	1451371	ClCG02G001280	4.1e-10	+	1451172	1451371	0	1	199,	0	-9.39	-8.47	2.48
CG_Chr02	1478919	1479642	ClCG02G001300	5e-06	+	1478919	1479642	0	2	20,129,	0,594	-5.3	-4.86	1.52
CG_Chr02	1479740	1480038	ClCG02G001300	5e-06	+	1479740	1480038	0	1	298,	0	-5.3	-4.86	2.28
CG_Chr02	1513684	1514310	ClCG02G001360	2.4e-07	+	1513684	1514310	0	2	215,34,	0,592	-6.62	-6.04	4.83
CG_Chr02	1545137	1545531	ClCG02G001390	6.3e-05	+	1545137	1545531	0	1	394,	0	-4.2	-3.84	2.23
CG_Chr02	1600030	1600276	ClCG02G001450	5.4e-05	+	1600030	1600276	0	1	246,	0	-4.27	-3.9	3.4
CG_Chr02	1690485	1691232	ClCG02G001610	1.2e-10	+	1690485	1691232	0	1	747,	0	-9.92	-8.93	2.76
CG_Chr02	1691678	1692276	ClCG02G001610	1.4e-05	+	1691678	1692276	0	1	598,	0	-4.85	-4.44	1.88
CG_Chr02	1704856	1705492	ClCG02G001610	4.2e-08	+	1704856	1705492	0	2	90,110,	0,526	-7.38	-6.7	1.86
CG_Chr02	1724763	1725063	ClCG02G001700	2.5e-12	+	1724763	1725063	0	1	300,	0	-11.6	-10.4	4.55
CG_Chr02	1779231	1779453	ClCG02G001770	1.1e-06	+	1779231	1779453	0	2	22,126,	0,96	-5.95	-5.45	2.31
CG_Chr02	1818827	1819426	ClCG02G001820	5.1e-10	+	1818827	1819426	0	4	43,37,122,48,	0,137,321,551	-9.29	-8.37	1.66
CG_Chr02	1822848	1823661	ClCG02G001820	1e-09	+	1822848	1823661	0	3	25,54,222,	0,450,591	-8.98	-8.1	1.95
CG_Chr02	1973887	1974036	ClCG02G001940	1.5e-08	+	1973887	1974036	0	1	149,	0	-7.81	-7.08	1.71
CG_Chr02	1993627	1993971	ClCG02G001950	2.6e-05	+	1993627	1993971	0	2	53,96,	0,248	-4.59	-4.2	1.68
CG_Chr02	2124368	2124567	ClCG02G002050	3.2e-16	+	2124368	2124567	0	1	199,	0	-15.5	-14	2.62
CG_Chr02	2147034	2147323	ClCG02G002080	2.7e-08	+	2147034	2147323	0	1	289,	0	-7.57	-6.87	2.29
CG_Chr02	2200269	2200840	ClCG02G002140	3.2e-06	+	2200269	2200840	0	4	98,92,87,12,	0,169,357,559	-5.49	-5.03	1.94
CG_Chr02	2207093	2207329	ClCG02G002160	5e-11	+	2207093	2207329	0	1	236,	0	-10.3	-9.23	1.78
CG_Chr02	2214097	2214781	ClCG02G002170	3.9e-07	+	2214097	2214781	0	3	26,312,7,	0,342,677	-6.41	-5.86	1.86
CG_Chr02	2407647	2407797	ClCG02G002350	7.9e-13	+	2407647	2407797	0	1	150,	0	-12.1	-10.9	2.09
CG_Chr02	2407996	2408147	ClCG02G002350	7.9e-13	+	2407996	2408147	0	1	151,	0	-12.1	-10.9	3.1
CG_Chr02	2413083	2415034	ClCG02G002360	1.4e-06	+	2413083	2415034	0	4	119,101,43,38,	0,412,1381,1913	-5.84	-5.35	2.32
CG_Chr02	2421950	2422183	ClCG02G002360	1e-06	+	2421950	2422183	0	2	115,35,	0,198	-5.98	-5.47	1.75
CG_Chr02	2685294	2685487	ClCG02G002630	7.8e-06	+	2685294	2685487	0	1	193,	0	-5.11	-4.69	2.28
CG_Chr02	2686208	2686353	ClCG02G002630	2.2e-05	+	2686208	2686353	0	1	145,	0	-4.65	-4.26	2.4
CG_Chr02	2707319	2708890	ClCG02G002690	3.2e-31	+	2707319	2708890	0	3	76,217,102,	0,534,1469	-30.5	-28.4	1.67
CG_Chr02	2807412	2807595	ClCG02G002830	1.6e-12	+	2807412	2807595	0	1	183,	0	-11.8	-10.6	2.13
CG_Chr02	2864624	2864869	ClCG02G002910	1.1e-08	+	2864624	2864869	0	1	245,	0	-7.94	-7.2	3.32
CG_Chr02	2866372	2866666	ClCG02G002910	2.6e-07	+	2866372	2866666	0	1	294,	0	-6.59	-6.01	2.14
CG_Chr02	2934335	2937702	ClCG02G002990	2.3e-05	+	2934335	2937702	0	3	66,44,41,	0,2919,3326	-4.63	-4.24	1.76
CG_Chr02	2942888	2944173	ClCG02G002990	3.2e-06	+	2942888	2944173	0	2	149,200,	0,1085	-5.5	-5.04	1.54
CG_Chr02	2944272	2944671	ClCG02G002990	3.2e-06	+	2944272	2944671	0	1	399,	0	-5.5	-5.04	2.06
CG_Chr02	2979311	2979607	ClCG02G003040	1.1e-07	+	2979311	2979607	0	1	296,	0	-6.97	-6.35	1.62
CG_Chr02	2981798	2982044	ClCG02G003040	1.1e-07	+	2981798	2982044	0	1	246,	0	-6.97	-6.35	2.79
CG_Chr02	3038729	3039557	ClCG02G003100	1.6e-10	+	3038729	3039557	0	2	182,64,	0,764	-9.79	-8.81	1.81
CG_Chr02	3040415	3043112	ClCG02G003100	1.6e-10	+	3040415	3043112	0	4	40,120,177,106,	0,421,1705,2591	-9.79	-8.81	2.54
CG_Chr02	3057503	3059345	ClCG02G003120	4.2e-08	+	3057503	3059345	0	5	64,93,140,69,184,	0,556,1263,1498,1658	-7.38	-6.71	1.91
CG_Chr02	3218727	3218978	ClCG02G003250	1.9e-06	+	3218727	3218978	0	1	251,	0	-5.72	-5.24	2.9
CG_Chr02	3235602	3237360	ClCG02G003280	3.2e-09	+	3235602	3237360	0	2	105,95,	0,1663	-8.5	-7.68	2.17
CG_Chr02	3263602	3264009	ClCG02G003310	3e-08	+	3263602	3264009	0	2	30,169,	0,238	-7.52	-6.83	2.19
CG_Chr02	3327176	3327324	ClCG02G003390	1.1e-07	+	3327176	3327324	0	1	148,	0	-6.96	-6.34	2.23
CG_Chr02	3390082	3390483	ClCG02G003440	0.0001	+	3390082	3390483	0	1	401,	0	-4	-3.64	3.56
CG_Chr02	3401860	3402257	ClCG02G003450	8.5e-07	+	3401860	3402257	0	1	397,	0	-6.07	-5.55	2.83
CG_Chr02	3405719	3405868	ClCG02G003450	0.00062	+	3405719	3405868	0	1	149,	0	-3.21	-2.88	1.66
CG_Chr02	3406511	3406710	ClCG02G003450	7.9e-06	+	3406511	3406710	0	1	199,	0	-5.1	-4.68	1.95
CG_Chr02	3441121	3441322	ClCG02G003480	5.2e-05	+	3441121	3441322	0	1	201,	0	-4.28	-3.91	1.74
CG_Chr02	3444124	3444274	ClCG02G003480	0.00015	+	3444124	3444274	0	1	150,	0	-3.82	-3.47	2
CG_Chr02	3467104	3467304	ClCG02G003510	0.00015	+	3467104	3467304	0	1	200,	0	-3.81	-3.46	2.74
CG_Chr02	3474465	3474977	ClCG02G003530	3.2e-12	+	3474465	3474977	0	2	139,256,	0,256	-11.5	-10.3	2.06
CG_Chr02	3475124	3475421	ClCG02G003530	3.2e-12	+	3475124	3475421	0	1	297,	0	-11.5	-10.3	2.85
CG_Chr02	3478648	3478797	ClCG02G003540	1.3e-06	+	3478648	3478797	0	1	149,	0	-5.9	-5.41	1.82
CG_Chr02	3541973	3543514	ClCG02G003580	0.00026	+	3541973	3543514	0	2	68,130,	0,1411	-3.59	-3.25	1.65
CG_Chr02	3544159	3544407	ClCG02G003580	7.1e-07	+	3544159	3544407	0	1	248,	0	-6.15	-5.63	1.68
CG_Chr02	3827835	3828789	ClCG02G003780	3.8e-06	+	3827835	3828789	0	2	72,179,	0,775	-5.42	-4.97	1.73
CG_Chr02	3833144	3833394	ClCG02G003780	1.3e-05	+	3833144	3833394	0	1	250,	0	-4.9	-4.49	7.36
CG_Chr02	3841894	3842139	ClCG02G003790	2.2e-06	+	3841894	3842139	0	1	245,	0	-5.65	-5.18	2.12
CG_Chr02	3842382	3842627	ClCG02G003790	5.8e-06	+	3842382	3842627	0	1	245,	0	-5.24	-4.81	2.8
CG_Chr02	3867598	3867748	ClCG02G003820	1.6e-11	+	3867598	3867748	0	1	150,	0	-10.8	-9.73	1.88
CG_Chr02	3904601	3906398	ClCG02G003830	0.00012	+	3904601	3906398	0	2	68,178,	0,1619	-3.91	-3.55	1.82
CG_Chr02	3942151	3944147	ClCG02G003870	1.9e-09	+	3942151	3944147	0	2	174,74,	0,1922	-8.71	-7.87	1.86
CG_Chr02	3988023	3988365	ClCG02G003910	1e-06	+	3988023	3988365	0	1	342,	0	-5.99	-5.48	2.45
CG_Chr02	3988827	3990231	ClCG02G003910	1e-06	+	3988827	3990231	0	2	46,101,	0,1303	-5.99	-5.48	1.6
CG_Chr02	4050776	4051173	ClCG02G003960	1.6e-12	+	4050776	4051173	0	1	397,	0	-11.8	-10.6	2.29
CG_Chr02	4062960	4063786	ClCG02G003960	1.6e-08	+	4062960	4063786	0	2	88,358,	0,468	-7.8	-7.07	2.33
CG_Chr02	4075591	4076974	ClCG02G003970	3.3e-05	+	4075591	4076974	0	2	123,420,	0,963	-4.48	-4.1	2.46
CG_Chr02	4083500	4083896	ClCG02G003970	2.6e-06	+	4083500	4083896	0	1	396,	0	-5.58	-5.11	1.87
CG_Chr02	4089035	4089435	ClCG02G003980	9.5e-10	+	4089035	4089435	0	1	400,	0	-9.02	-8.13	2.05
CG_Chr02	4112204	4112532	ClCG02G004020	3.2e-16	+	4112204	4112532	0	2	60,184,	0,144	-15.5	-14	1.57
CG_Chr02	4189397	4190395	ClCG02G004090	4e-29	+	4189397	4190395	0	2	33,249,	0,749	-28.4	-26.3	1.71
CG_Chr02	4197411	4197800	ClCG02G004100	1e-05	+	4197411	4197800	0	1	389,	0	-5	-4.58	2.56
CG_Chr02	4286927	4287127	ClCG02G004200	3.4e-05	+	4286927	4287127	0	1	200,	0	-4.47	-3.93	3
CG_Chr02	4303792	4303940	ClCG02G004210	0.00023	+	4303792	4303940	0	1	148,	0	-3.63	-3.29	2
CG_Chr02	4330143	4330740	ClCG02G004240	7.1e-09	+	4330143	4330740	0	1	597,	0	-8.15	-7.37	2.74
CG_Chr02	4330838	4331335	ClCG02G004240	7.1e-09	+	4330838	4331335	0	1	497,	0	-8.15	-7.37	2.13
CG_Chr02	4331582	4331782	ClCG02G004240	7.2e-05	+	4331582	4331782	0	1	200,	0	-4.14	-3.78	2.1
CG_Chr02	4418905	4421284	ClCG02G004360	1.8e-09	+	4418905	4421284	0	6	45,75,75,93,156,103,	0,483,730,1421,1609,2276	-8.74	-7.89	1.91
CG_Chr02	4481520	4482454	ClCG02G004410	2.8e-09	+	4481520	4482454	0	3	59,102,186,	0,566,748	-8.55	-7.72	2.29
CG_Chr02	4483265	4485142	ClCG02G004410	5e-11	+	4483265	4485142	0	2	259,237,	0,1640	-10.3	-9.22	2.1
CG_Chr02	4715647	4716813	ClCG02G004530	3.2e-12	+	4715647	4716813	0	3	51,269,72,	0,379,1094	-11.5	-10.3	1.97
CG_Chr02	4784630	4784776	ClCG02G004610	0.00022	+	4784630	4784776	0	1	146,	0	-3.65	-3.31	1.85
CG_Chr02	4791030	4792420	ClCG02G004620	1.7e-08	+	4791030	4792420	0	1	1390,	0	-7.78	-7.05	2.79
CG_Chr02	4801801	4802000	ClCG02G004620	6.2e-06	+	4801801	4802000	0	1	199,	0	-5.21	-4.78	1.81
CG_Chr02	4802148	4804550	ClCG02G004620	1.8e-06	+	4802148	4804550	0	6	45,128,60,51,49,164,	0,156,465,627,1549,2238	-5.74	-5.25	2.9
CG_Chr02	4805939	4806188	ClCG02G004620	2.2e-06	+	4805939	4806188	0	1	249,	0	-5.66	-5.18	1.69
CG_Chr02	4806336	4806485	ClCG02G004620	2.6e-05	+	4806336	4806485	0	1	149,	0	-4.58	-4.19	2.33
CG_Chr02	4847447	4847780	ClCG02G004660	0.001	+	4847447	4847780	0	3	13,132,4,	0,109,329	-2.98	-2.66	1.57
CG_Chr02	4848917	4849550	ClCG02G004660	5.2e-08	+	4848917	4849550	0	4	62,120,51,16,	0,170,391,617	-7.28	-6.62	1.98
CG_Chr02	4850491	4850888	ClCG02G004660	5.2e-08	+	4850491	4850888	0	1	397,	0	-7.28	-6.62	2.51
CG_Chr02	4851358	4851962	ClCG02G004660	5.2e-08	+	4851358	4851962	0	3	6,109,134,	0,148,470	-7.28	-6.62	1.82
CG_Chr02	4882916	4883065	ClCG02G004680	1.7e-05	+	4882916	4883065	0	1	149,	0	-4.76	-4.36	1.51
CG_Chr02	4901059	4901825	ClCG02G004700	2.1e-05	+	4901059	4901825	0	5	70,79,137,54,57,	0,157,335,551,709	-4.68	-4.29	2.67
CG_Chr02	4935575	4935722	ClCG02G004740	3e-10	+	4935575	4935722	0	1	147,	0	-9.52	-8.58	1.89
CG_Chr02	5368101	5368350	ClCG02G005000	1.4e-10	+	5368101	5368350	0	1	249,	0	-9.84	-8.86	4.24
CG_Chr02	5375122	5375406	ClCG02G005000	9.3e-07	+	5375122	5375406	0	2	35,165,	0,119	-6.03	-5.52	2.16
CG_Chr02	5383232	5384430	ClCG02G005020	7.2e-08	+	5383232	5384430	0	2	48,151,	0,1047	-7.14	-6.49	1.55
CG_Chr02	5408719	5410542	ClCG02G005040	1.4e-07	+	5408719	5410542	0	2	444,5,	0,1818	-6.85	-6.25	2.42
CG_Chr02	5435582	5437593	ClCG02G005070	8.1e-06	+	5435582	5437593	0	3	19,114,15,	0,239,1996	-5.09	-4.67	1.81
CG_Chr02	5547256	5547453	ClCG02G005150	1.3e-05	+	5547256	5547453	0	1	197,	0	-4.88	-4.48	2.4
CG_Chr02	5582578	5582778	ClCG02G005170	0.001	+	5582578	5582778	0	1	200,	0	-2.98	-2.66	1.82
CG_Chr02	5591992	5592314	ClCG02G005170	1.5e-07	+	5591992	5592314	0	2	82,68,	0,254	-6.82	-6.22	1.53
CG_Chr02	5605048	5605198	ClCG02G005170	5.8e-09	+	5605048	5605198	0	1	150,	0	-8.24	-7.46	2.1
CG_Chr02	5763669	5764016	ClCG02G005280	9.1e-06	+	5763669	5764016	0	1	347,	0	-5.04	-4.62	2
CG_Chr02	5784803	5785387	ClCG02G005300	1e-06	+	5784803	5785387	0	1	584,	0	-5.98	-5.47	3.06
CG_Chr02	5811242	5811390	ClCG02G005320	0.0076	+	5811242	5811390	0	1	148,	0	-2.12	-1.81	1.78
CG_Chr02	6033604	6033803	ClCG02G005520	6.5e-08	+	6033604	6033803	0	1	199,	0	-7.19	-6.54	2.9
CG_Chr02	6079454	6080178	ClCG02G005580	7.9e-11	+	6079454	6080178	0	2	142,55,	0,669	-10.1	-9.04	9.17
CG_Chr02	6081536	6082424	ClCG02G005580	7.9e-11	+	6081536	6082424	0	2	24,124,	0,764	-10.1	-9.04	1.73
CG_Chr02	6082696	6083188	ClCG02G005580	3.2e-13	+	6082696	6083188	0	3	143,91,12,	0,263,480	-12.5	-11.2	2
CG_Chr02	6083334	6084376	ClCG02G005580	3.2e-13	+	6083334	6084376	0	2	62,184,	0,858	-12.5	-11.2	2.66
CG_Chr02	6126877	6129208	ClCG02G005610	5.6e-08	+	6126877	6129208	0	2	324,268,	0,2063	-7.25	-6.6	1.93
CG_Chr02	6137855	6138049	ClCG02G005640	8.9e-05	+	6137855	6138049	0	1	194,	0	-4.05	-3.69	3.5
CG_Chr02	6174297	6174447	ClCG02G005660	1.3e-15	+	6174297	6174447	0	1	150,	0	-14.9	-13.4	2.86
CG_Chr02	6183149	6183449	ClCG02G005660	5e-10	+	6183149	6183449	0	1	300,	0	-9.3	-8.39	2.07
CG_Chr02	6205154	6205302	ClCG02G005680	5e-23	+	6205154	6205302	0	1	148,	0	-22.3	-20.4	1.99
CG_Chr02	6205685	6206090	ClCG02G005680	2.5e-12	+	6205685	6206090	0	2	135,110,	0,295	-11.6	-10.5	1.84
CG_Chr02	6266921	6268555	ClCG02G005730	3e-08	+	6266921	6268555	0	3	73,55,22,	0,1460,1612	-7.53	-6.84	1.77
CG_Chr02	6270168	6270952	ClCG02G005730	5.5e-10	+	6270168	6270952	0	3	61,66,221,	0,169,563	-9.26	-8.35	2.14
CG_Chr02	6291061	6292422	ClCG02G005740	5.1e-07	+	6291061	6292422	0	4	69,44,64,120,	0,958,1075,1241	-6.29	-5.75	2.18
CG_Chr02	6323319	6323519	ClCG02G005760	1.3e-05	+	6323319	6323519	0	1	200,	0	-4.87	-4.47	3.36
CG_Chr02	6346250	6346638	ClCG02G005780	6.3e-11	+	6346250	6346638	0	2	106,94,	0,294	-10.2	-9.18	2.06
CG_Chr02	6349187	6349337	ClCG02G005780	2.5e-11	+	6349187	6349337	0	1	150,	0	-10.6	-9.54	2.59
CG_Chr02	6349616	6350028	ClCG02G005780	2.5e-11	+	6349616	6350028	0	2	197,101,	0,311	-10.6	-9.54	2.37
CG_Chr02	6413207	6414736	ClCG02G005810	0.00037	+	6413207	6414736	0	4	73,72,51,53,	0,161,1038,1476	-3.43	-3.09	3.09
CG_Chr02	6452762	6453310	ClCG02G005870	2e-05	+	6452762	6453310	0	1	548,	0	-4.69	-4.3	1.87
CG_Chr02	6650486	6650636	ClCG02G006010	2e-06	+	6650486	6650636	0	1	150,	0	-5.69	-5.21	2.16
CG_Chr02	6698581	6698730	ClCG02G006050	2.2e-06	+	6698581	6698730	0	1	149,	0	-5.65	-5.18	1.69
CG_Chr02	6728823	6729071	ClCG02G006070	3.7e-07	+	6728823	6729071	0	1	248,	0	-6.43	-5.87	1.98
CG_Chr02	6793714	6793965	ClCG02G006120	3.9e-08	+	6793714	6793965	0	1	251,	0	-7.41	-6.73	3
CG_Chr02	6862125	6862373	ClCG02G006160	5.2e-10	+	6862125	6862373	0	1	248,	0	-9.28	-8.37	2
CG_Chr02	6966992	6967142	ClCG02G006200	1.2e-06	+	6966992	6967142	0	1	150,	0	-5.93	-5.43	2.47
CG_Chr02	6971186	6972793	ClCG02G006210	2.5e-11	+	6971186	6972793	0	4	64,72,46,262,	0,193,1172,1345	-10.6	-9.48	2.83
CG_Chr02	6991325	6991472	ClCG02G006220	6e-06	+	6991325	6991472	0	1	147,	0	-5.22	-4.79	2.4
CG_Chr02	6992052	6992322	ClCG02G006220	1e-05	+	6992052	6992322	0	2	43,104,	0,166	-5	-4.59	2.43
CG_Chr02	6994026	6994222	ClCG02G006220	1.5e-10	+	6994026	6994222	0	1	196,	0	-9.81	-8.84	3
CG_Chr02	7068548	7069138	ClCG02G006250	6.6e-07	+	7068548	7069138	0	1	590,	0	-6.18	-5.65	4.14
CG_Chr02	7305468	7305616	ClCG02G006370	0.00013	+	7305468	7305616	0	1	148,	0	-3.87	-3.36	2
CG_Chr02	7386688	7388526	ClCG02G006440	2e-12	+	7386688	7388526	0	2	106,285,	0,1553	-11.7	-10.5	2.82
CG_Chr02	7394211	7394455	ClCG02G006440	0.005	+	7394211	7394455	0	1	244,	0	-2.3	-1.99	5
CG_Chr02	7528992	7529137	ClCG02G006550	3.9e-09	+	7528992	7529137	0	1	145,	0	-8.41	-7.6	2
CG_Chr02	7610109	7610352	ClCG02G006600	1.7e-08	+	7610109	7610352	0	1	243,	0	-7.76	-7.03	2.17
CG_Chr02	7610642	7610837	ClCG02G006600	2.6e-07	+	7610642	7610837	0	1	195,	0	-6.59	-6.01	2.67
CG_Chr02	7662745	7662946	ClCG02G006650	4.7e-07	+	7662745	7662946	0	1	201,	0	-6.33	-5.78	3.69
CG_Chr02	7663694	7663945	ClCG02G006650	1e-05	+	7663694	7663945	0	1	251,	0	-4.99	-4.57	1.88
CG_Chr02	7755529	7756351	ClCG02G006740	1.4e-05	+	7755529	7756351	0	3	83,108,109,	0,513,713	-4.84	-4.43	2.87
CG_Chr02	7797368	7797972	ClCG02G006760	0.0001	+	7797368	7797972	0	3	15,183,243,	0,90,361	-4	-3.65	3.11
CG_Chr02	7805588	7805925	ClCG02G006770	4e-11	+	7805588	7805925	0	2	122,121,	0,216	-10.4	-9.33	1.79
CG_Chr02	7904704	7905660	ClCG02G006820	6.6e-08	+	7904704	7905660	0	2	35,411,	0,545	-7.18	-6.53	2.26
CG_Chr02	7934529	7934775	ClCG02G006860	5.9e-08	+	7934529	7934775	0	1	246,	0	-7.23	-6.58	1.63
CG_Chr02	7951405	7951556	ClCG02G006870	4.6e-06	+	7951405	7951556	0	1	151,	0	-5.34	-4.9	1.7
CG_Chr02	8203090	8203539	ClCG02G007130	9.3e-06	+	8203090	8203539	0	1	449,	0	-5.03	-4.62	3.77
CG_Chr02	8212431	8212626	ClCG02G007140	3.1e-07	+	8212431	8212626	0	1	195,	0	-6.51	-5.94	6.17
CG_Chr02	8672131	8672381	ClCG02G007370	6.3e-07	+	8672131	8672381	0	2	72,127,	0,123	-6.2	-5.67	1.9
CG_Chr02	8672478	8672984	ClCG02G007370	6.3e-07	+	8672478	8672984	0	3	72,50,225,	0,145,281	-6.2	-5.67	1.66
CG_Chr02	8907867	8908166	ClCG02G007540	2.1e-09	+	8907867	8908166	0	1	299,	0	-8.67	-7.82	2.47
CG_Chr02	8981108	8981726	ClCG02G007610	3.9e-05	+	8981108	8981726	0	2	111,88,	0,530	-4.41	-4.03	1.74
CG_Chr02	8985669	8986371	ClCG02G007610	5.2e-07	+	8985669	8986371	0	2	140,108,	0,594	-6.28	-5.74	1.67
CG_Chr02	8987409	8988213	ClCG02G007610	5.6e-09	+	8987409	8988213	0	2	40,159,	0,645	-8.25	-7.46	3.01
CG_Chr02	9012578	9012874	ClCG02G007630	1.8e-08	+	9012578	9012874	0	1	296,	0	-7.75	-7.03	2.6
CG_Chr02	9091492	9091735	ClCG02G007670	6.9e-09	+	9091492	9091735	0	2	14,136,	0,107	-8.16	-7.38	3.5
CG_Chr02	9360217	9360415	ClCG02G007720	0.00019	+	9360217	9360415	0	1	198,	0	-3.72	-3.37	2.04
CG_Chr02	9404755	9405183	ClCG02G007730	2.4e-08	+	9404755	9405183	0	2	243,101,	0,327	-7.62	-6.92	3.93
CG_Chr02	9447009	9447680	ClCG02G007790	2e-18	+	9447009	9447680	0	2	203,44,	0,627	-17.7	-16	2.02
CG_Chr02	9447827	9449389	ClCG02G007790	2e-18	+	9447827	9449389	0	2	333,111,	0,1451	-17.7	-16	1.97
CG_Chr02	9461142	9461600	ClCG02G007800	2e-19	+	9461142	9461600	0	3	7,106,87,	0,99,371	-18.7	-17	2.33
CG_Chr02	9511708	9511857	ClCG02G007820	6.8e-08	+	9511708	9511857	0	1	149,	0	-7.17	-6.52	1.5
CG_Chr02	9557451	9558099	ClCG02G007840	1.3e-08	+	9557451	9558099	0	3	14,66,114,	0,99,534	-7.87	-7.14	1.68
CG_Chr02	9582548	9582846	ClCG02G007850	9.5e-08	+	9582548	9582846	0	1	298,	0	-7.02	-6.39	1.65
CG_Chr02	9583496	9583695	ClCG02G007850	9.5e-08	+	9583496	9583695	0	1	199,	0	-7.02	-6.39	1.82
CG_Chr02	9584502	9584652	ClCG02G007850	9.5e-08	+	9584502	9584652	0	1	150,	0	-7.02	-6.39	2.37
CG_Chr02	9645182	9645874	ClCG02G007900	6.3e-12	+	9645182	9645874	0	1	692,	0	-11.2	-10.1	2.74
CG_Chr02	9827240	9827387	ClCG02G007980	1.6e-11	+	9827240	9827387	0	1	147,	0	-10.8	-9.72	2.43
CG_Chr02	9827629	9829182	ClCG02G007980	1.6e-11	+	9827629	9829182	0	4	8,112,96,28,	0,505,1345,1525	-10.8	-9.72	1.5
CG_Chr02	9977763	9978112	ClCG02G008040	8.1e-08	+	9977763	9978112	0	1	349,	0	-7.09	-6.45	1.73
CG_Chr02	10230258	10231163	ClCG02G008140	1.4e-08	+	10230258	10231163	0	4	66,174,155,148,	0,182,474,757	-7.84	-7.11	1.93
CG_Chr02	10430912	10431976	ClCG02G008200	6.9e-10	+	10430912	10431976	0	3	138,99,11,	0,227,1053	-9.16	-8.26	1.82
CG_Chr02	10597609	10597806	ClCG02G008260	0.00059	+	10597609	10597806	0	1	197,	0	-3.23	-2.9	1.85
CG_Chr02	10598578	10599021	ClCG02G008260	0.00059	+	10598578	10599021	0	1	443,	0	-3.23	-2.9	2.33
CG_Chr02	10616916	10617113	ClCG02G008270	3e-06	+	10616916	10617113	0	1	197,	0	-5.53	-5.07	1.93
CG_Chr02	10755778	10756360	ClCG02G008350	3.2e-06	+	10755778	10756360	0	3	36,34,170,	0,248,412	-5.49	-5.04	2.17
CG_Chr02	10785352	10785732	ClCG02G008370	1.2e-07	+	10785352	10785732	0	2	148,52,	0,328	-6.91	-6.3	1.53
CG_Chr02	10910227	10915741	ClCG02G008440	3.2e-06	+	10910227	10915741	0	2	30,119,	0,5395	-5.49	-5.03	1.61
CG_Chr02	10930629	10931558	ClCG02G008450	0.0026	+	10930629	10931558	0	2	117,31,	0,898	-2.58	-2.26	2.08
CG_Chr02	11129607	11129751	ClCG02G008550	0.0026	+	11129607	11129751	0	1	144,	0	-2.58	-2.26	2.4
CG_Chr02	11321765	11322304	ClCG02G008560	8.1e-05	+	11321765	11322304	0	3	176,118,57,	0,275,482	-4.09	-3.73	2.59
CG_Chr02	11325766	11325917	ClCG02G008560	2.1e-06	+	11325766	11325917	0	1	151,	0	-5.68	-5.21	2.31
CG_Chr02	11375623	11375868	ClCG02G008580	1.8e-05	+	11375623	11375868	0	2	43,107,	0,138	-4.74	-4.34	1.55
CG_Chr02	11375966	11376215	ClCG02G008580	0.00016	+	11375966	11376215	0	1	249,	0	-3.8	-3.45	1.92
CG_Chr02	11774201	11774926	ClCG02G008710	1.6e-12	+	11774201	11774926	0	3	19,102,179,	0,367,546	-11.8	-10.6	2.79
CG_Chr02	11844031	11844747	ClCG02G008740	1.9e-05	+	11844031	11844747	0	2	60,90,	0,626	-4.72	-4.33	1.89
CG_Chr02	11856765	11857015	ClCG02G008740	6.9e-06	+	11856765	11857015	0	1	250,	0	-5.16	-4.73	1.7
CG_Chr02	11867884	11868208	ClCG02G008750	4.9e-07	+	11867884	11868208	0	2	102,47,	0,277	-6.31	-5.77	2.37
CG_Chr02	11870352	11870502	ClCG02G008750	1.4e-05	+	11870352	11870502	0	1	150,	0	-4.86	-4.46	2.07
CG_Chr02	12034159	12034472	ClCG02G008810	0.001	+	12034159	12034472	0	2	10,191,	0,122	-3	-2.67	2.28
CG_Chr02	12034570	12034921	ClCG02G008810	0.0087	+	12034570	12034921	0	1	351,	0	-2.06	-1.75	2.26
CG_Chr02	12236845	12238544	ClCG02G008900	1.4e-09	+	12236845	12238544	0	2	25,121,	0,1578	-8.85	-7.98	1.55
CG_Chr02	12351804	12352238	ClCG02G008930	2.2e-07	+	12351804	12352238	0	2	125,72,	0,362	-6.66	-6.07	2.67
CG_Chr02	12360046	12360341	ClCG02G008930	5e-13	+	12360046	12360341	0	1	295,	0	-12.3	-11	2.08
CG_Chr02	12455634	12455784	ClCG02G008980	4.6e-08	+	12455634	12455784	0	1	150,	0	-7.34	-6.67	1.64
CG_Chr02	12594591	12594738	ClCG02G009070	0.00023	+	12594591	12594738	0	1	147,	0	-3.64	-3.29	1.94
CG_Chr02	12595030	12595372	ClCG02G009070	3.5e-09	+	12595030	12595372	0	1	342,	0	-8.46	-7.65	3.8
CG_Chr02	12610445	12610593	ClCG02G009090	8.3e-05	+	12610445	12610593	0	1	148,	0	-4.08	-3.71	1.57
CG_Chr02	12613246	12613394	ClCG02G009090	4.8e-06	+	12613246	12613394	0	1	148,	0	-5.32	-4.88	1.84
CG_Chr02	12875068	12875460	ClCG02G009180	4.5e-06	+	12875068	12875460	0	1	392,	0	-5.35	-4.91	4.6
CG_Chr02	13209299	13209541	ClCG02G009220	2.5e-06	+	13209299	13209541	0	1	242,	0	-5.6	-5.13	1.73
CG_Chr02	13828676	13828875	ClCG02G009340	8.1e-07	+	13828676	13828875	0	1	199,	0	-6.09	-5.57	2.19
CG_Chr02	13903610	13906643	ClCG02G009360	7.8e-07	+	13903610	13906643	0	4	81,60,75,35,	0,2656,2832,2998	-6.11	-5.59	1.51
CG_Chr02	13909237	13910306	ClCG02G009360	3.2e-09	+	13909237	13910306	0	4	39,103,175,34,	0,185,770,1035	-8.49	-7.67	2.44
CG_Chr02	13914778	13916329	ClCG02G009370	2.4e-07	+	13914778	13916329	0	2	105,735,	0,816	-6.62	-6.04	2.36
CG_Chr02	14018920	14020121	ClCG02G009380	3.6e-07	+	14018920	14020121	0	2	578,123,	0,1078	-6.44	-5.88	1.86
CG_Chr02	14043688	14043887	ClCG02G009400	3e-07	+	14043688	14043887	0	1	199,	0	-6.53	-5.96	1.83
CG_Chr02	14986311	14986982	ClCG02G009630	9.5e-06	+	14986311	14986982	0	3	248,44,207,	0,299,464	-5.02	-4.6	2.6
CG_Chr02	14990059	14990880	ClCG02G009630	3.2e-07	+	14990059	14990880	0	4	80,104,54,12,	0,193,728,809	-6.49	-5.93	2.27
CG_Chr02	15156102	15156350	ClCG02G009680	7.9e-11	+	15156102	15156350	0	1	248,	0	-10.1	-9.06	1.81
CG_Chr02	15787970	15789082	ClCG02G009880	0.00013	+	15787970	15789082	0	2	108,141,	0,971	-3.87	-3.52	1.67
CG_Chr02	16619903	16620337	ClCG02G009980	5e-12	+	16619903	16620337	0	2	34,315,	0,119	-11.3	-10.1	2.12
CG_Chr02	16683915	16684215	ClCG02G010010	1.2e-07	+	16683915	16684215	0	1	300,	0	-6.91	-6.3	1.97
CG_Chr02	16684713	16684963	ClCG02G010010	1.2e-07	+	16684713	16684963	0	1	250,	0	-6.91	-6.3	2.57
CG_Chr02	16981304	16981451	ClCG02G010070	5e-05	+	16981304	16981451	0	1	147,	0	-4.3	-3.93	1.53
CG_Chr02	16984454	16984698	ClCG02G010070	1.7e-05	+	16984454	16984698	0	1	244,	0	-4.77	-4.37	2.15
CG_Chr02	17030189	17030388	ClCG02G010080	3.1e-05	+	17030189	17030388	0	1	199,	0	-4.51	-4.12	3.67
CG_Chr02	17153509	17154171	ClCG02G010120	0.0026	+	17153509	17154171	0	4	32,65,66,31,	0,140,295,631	-2.58	-2.27	2.86
CG_Chr02	17492204	17492353	ClCG02G010170	5.8e-06	+	17492204	17492353	0	1	149,	0	-5.24	-4.81	1.94
CG_Chr02	18812872	18813114	ClCG02G010310	0.002	+	18812872	18813114	0	1	242,	0	-2.69	-2.38	2.75
CG_Chr02	18883757	18883903	ClCG02G010320	9.3e-06	+	18883757	18883903	0	1	146,	0	-5.03	-4.61	1.82
CG_Chr02	20161654	20161997	ClCG02G010490	3.5e-10	+	20161654	20161997	0	1	343,	0	-9.46	-8.53	2.92
CG_Chr02	20162094	20162242	ClCG02G010490	3.5e-10	+	20162094	20162242	0	1	148,	0	-9.46	-8.53	1.88
CG_Chr02	20162895	20163092	ClCG02G010490	3.5e-10	+	20162895	20163092	0	1	197,	0	-9.46	-8.53	4.31
CG_Chr02	20996524	20996823	ClCG02G010570	2.5e-08	+	20996524	20996823	0	1	299,	0	-7.6	-6.9	2.67
CG_Chr02	21041051	21045759	ClCG02G010590	0.00017	+	21041051	21045759	0	2	110,40,	0,4668	-3.77	-3.43	1.66
CG_Chr02	21048425	21048624	ClCG02G010590	2.7e-07	+	21048425	21048624	0	1	199,	0	-6.57	-6	1.93
CG_Chr02	21048722	21048971	ClCG02G010590	2.7e-07	+	21048722	21048971	0	1	249,	0	-6.57	-6	2.06
CG_Chr02	21289517	21291993	ClCG02G010650	3.1e-09	+	21289517	21291993	0	5	34,166,93,140,56,	0,144,1457,2192,2420	-8.51	-7.69	1.77
CG_Chr02	21294087	21294326	ClCG02G010660	0.0038	+	21294087	21294326	0	2	128,20,	0,219	-2.42	-1.96	1.75
CG_Chr02	21893970	21894121	ClCG02G010790	1e-06	+	21893970	21894121	0	1	151,	0	-5.98	-5.47	3.68
CG_Chr02	22891999	22892669	ClCG02G011050	2.8e-08	+	22891999	22892669	0	2	68,281,	0,389	-7.56	-6.87	1.6
CG_Chr02	22892935	22893135	ClCG02G011050	2.8e-08	+	22892935	22893135	0	1	200,	0	-7.56	-6.87	1.86
CG_Chr02	22943292	22943542	ClCG02G011090	4.5e-07	+	22943292	22943542	0	1	250,	0	-6.35	-5.8	2.25
CG_Chr02	22943641	22943891	ClCG02G011090	4.5e-07	+	22943641	22943891	0	1	250,	0	-6.35	-5.8	2.12
CG_Chr02	22949726	22950428	ClCG02G011090	7.9e-12	+	22949726	22950428	0	2	22,129,	0,573	-11.1	-9.94	1.92
CG_Chr02	22950863	22951063	ClCG02G011090	7.9e-12	+	22950863	22951063	0	1	200,	0	-11.1	-9.94	2.73
CG_Chr02	23099440	23099590	ClCG02G011150	2e-10	+	23099440	23099590	0	1	150,	0	-9.69	-8.73	2.58
CG_Chr02	23130236	23130384	ClCG02G011160	4e-05	+	23130236	23130384	0	1	148,	0	-4.4	-4.02	1.98
CG_Chr02	23130481	23130775	ClCG02G011160	3.5e-06	+	23130481	23130775	0	1	294,	0	-5.45	-4.99	1.81
CG_Chr02	23539094	23539362	ClCG02G011310	1.5e-06	+	23539094	23539362	0	2	77,123,	0,145	-5.81	-5.32	1.67
CG_Chr02	23900956	23901433	ClCG02G011390	1.8e-10	+	23900956	23901433	0	2	82,219,	0,258	-9.74	-8.77	1.53
CG_Chr02	23902417	23902618	ClCG02G011390	2.5e-11	+	23902417	23902618	0	1	201,	0	-10.6	-9.49	1.76
CG_Chr02	24096828	24097028	ClCG02G011470	0.011	+	24096828	24097028	0	1	200,	0	-1.94	-1.64	2.21
CG_Chr02	24097315	24097564	ClCG02G011470	1.6e-08	+	24097315	24097564	0	1	249,	0	-7.79	-7.07	2.27
CG_Chr02	24169768	24170091	ClCG02G011490	4.4e-06	+	24169768	24170091	0	2	238,10,	0,313	-5.36	-4.92	2.93
CG_Chr02	24170972	24171220	ClCG02G011490	1e-10	+	24170972	24171220	0	1	248,	0	-10	-9.03	3.86
CG_Chr02	24383887	24385239	ClCG02G011530	6.5e-06	+	24383887	24385239	0	3	66,72,112,	0,1072,1240	-5.19	-4.76	4.38
CG_Chr02	24394730	24394878	ClCG02G011540	5.8e-06	+	24394730	24394878	0	1	148,	0	-5.24	-4.64	2.67
CG_Chr02	24544793	24545387	ClCG02G011610	2.6e-06	+	24544793	24545387	0	1	594,	0	-5.59	-5.13	3.46
CG_Chr02	24559371	24559621	ClCG02G011630	4.8e-06	+	24559371	24559621	0	1	250,	0	-5.32	-4.88	2.44
CG_Chr02	24562231	24562453	ClCG02G011630	0.0085	+	24562231	24562453	0	2	116,34,	0,188	-2.07	-1.77	2
CG_Chr02	24563794	24564719	ClCG02G011630	5.1e-06	+	24563794	24564719	0	2	91,108,	0,817	-5.29	-4.85	2.46
CG_Chr02	24879240	24879387	ClCG02G011760	5e-11	+	24879240	24879387	0	1	147,	0	-10.3	-9.26	2.56
CG_Chr02	24880711	24880907	ClCG02G011760	0.0001	+	24880711	24880907	0	1	196,	0	-3.99	-3.64	3.12
CG_Chr02	24937925	24938123	ClCG02G011790	4.6e-10	+	24937925	24938123	0	1	198,	0	-9.34	-8.41	4.83
CG_Chr02	24942833	24943282	ClCG02G011810	2.8e-09	+	24942833	24943282	0	1	449,	0	-8.56	-7.74	2.72
CG_Chr02	24960785	24960980	ClCG02G011820	2e-06	+	24960785	24960980	0	2	119,25,	0,170	-5.7	-5.22	2.26
CG_Chr02	25074296	25074546	ClCG02G011880	2.5e-08	+	25074296	25074546	0	1	250,	0	-7.61	-6.91	2.29
CG_Chr02	25090436	25090663	ClCG02G011890	9.3e-07	+	25090436	25090663	0	2	54,94,	0,133	-6.03	-5.36	2
CG_Chr02	25097766	25098941	ClCG02G011900	5.6e-07	+	25097766	25098941	0	5	41,88,65,66,90,	0,139,731,933,1085	-6.25	-5.71	1.72
CG_Chr02	25115513	25115714	ClCG02G011910	2.2e-07	+	25115513	25115714	0	1	201,	0	-6.66	-6.07	2.52
CG_Chr02	25126890	25127041	ClCG02G011920	3.9e-05	+	25126890	25127041	0	1	151,	0	-4.41	-4.04	1.94
CG_Chr02	25184324	25184556	ClCG02G011950	1.5e-07	+	25184324	25184556	0	2	3,144,	0,88	-6.81	-6.21	1.59
CG_Chr02	25210344	25210697	ClCG02G011970	5e-08	+	25210344	25210697	0	2	7,239,	0,114	-7.3	-6.63	1.84
CG_Chr02	25377888	25379436	ClCG02G012090	3.2e-08	+	25377888	25379436	0	2	56,642,	0,906	-7.5	-6.81	1.93
CG_Chr02	25443352	25443551	ClCG02G012130	0.0016	+	25443352	25443551	0	1	199,	0	-2.79	-2.48	2.07
CG_Chr02	25445916	25446164	ClCG02G012130	2.1e-06	+	25445916	25446164	0	1	248,	0	-5.68	-5.21	2.59
CG_Chr02	25446607	25446904	ClCG02G012130	1.7e-06	+	25446607	25446904	0	1	297,	0	-5.77	-5.29	2.66
CG_Chr02	25478965	25479161	ClCG02G012180	1.5e-09	+	25478965	25479161	0	1	196,	0	-8.81	-7.95	2.7
CG_Chr02	25551576	25552920	ClCG02G012240	2.8e-07	+	25551576	25552920	0	2	89,360,	0,984	-6.56	-5.99	2.51
CG_Chr02	25617345	25618221	ClCG02G012260	5.2e-07	+	25617345	25618221	0	2	131,619,	0,257	-6.28	-5.74	2
CG_Chr02	25618470	25618620	ClCG02G012260	5.2e-07	+	25618470	25618620	0	1	150,	0	-6.28	-5.74	1.53
CG_Chr02	25619418	25619569	ClCG02G012260	2.5e-12	+	25619418	25619569	0	1	151,	0	-11.6	-10.4	2.92
CG_Chr02	25619668	25621107	ClCG02G012260	2.5e-12	+	25619668	25621107	0	3	365,58,427,	0,647,1012	-11.6	-10.4	2.47
CG_Chr02	25621205	25621356	ClCG02G012260	2.5e-12	+	25621205	25621356	0	1	151,	0	-11.6	-10.4	2.53
CG_Chr02	25654033	25654313	ClCG02G012280	0.00038	+	25654033	25654313	0	2	18,132,	0,148	-3.42	-3.09	1.8
CG_Chr02	25663954	25665082	ClCG02G012290	4.6e-06	+	25663954	25665082	0	3	43,102,105,	0,808,1023	-5.34	-4.9	2.23
CG_Chr02	25671898	25673196	ClCG02G012290	5.2e-05	+	25671898	25673196	0	2	179,71,	0,1227	-4.28	-3.91	2.4
CG_Chr02	25676935	25677518	ClCG02G012290	0.00039	+	25676935	25677518	0	2	34,464,	0,119	-3.41	-3.07	2.06
CG_Chr02	25683038	25684244	ClCG02G012300	1.3e-07	+	25683038	25684244	0	2	81,217,	0,989	-6.89	-6.28	1.78
CG_Chr02	25750295	25750767	ClCG02G012340	1.7e-07	+	25750295	25750767	0	3	45,113,136,	0,138,336	-6.76	-6.17	1.8
CG_Chr02	25783581	25783730	ClCG02G012360	3.7e-10	+	25783581	25783730	0	1	149,	0	-9.43	-8.5	1.6
CG_Chr02	25812431	25812729	ClCG02G012380	4.2e-09	+	25812431	25812729	0	1	298,	0	-8.38	-7.58	2.44
CG_Chr02	25851709	25851909	ClCG02G012410	1.1e-08	+	25851709	25851909	0	1	200,	0	-7.94	-7.19	6.11
CG_Chr02	25864854	25865141	ClCG02G012420	0.00026	+	25864854	25865141	0	1	287,	0	-3.58	-3.24	1.53
CG_Chr02	25999732	25999882	ClCG02G012500	2.5e-25	+	25999732	25999882	0	1	150,	0	-24.6	-22.6	2.17
CG_Chr02	26079121	26079266	ClCG02G012570	1e-05	+	26079121	26079266	0	1	145,	0	-5	-4.58	5.75
CG_Chr02	26126840	26126991	ClCG02G012600	1.3e-06	+	26126840	26126991	0	1	151,	0	-5.88	-5.39	2.07
CG_Chr02	26138824	26144162	ClCG02G012620	1.7e-05	+	26138824	26144162	0	2	380,14,	0,5324	-4.77	-4.37	2.4
CG_Chr02	26144850	26145047	ClCG02G012620	5.6e-05	+	26144850	26145047	0	1	197,	0	-4.25	-3.88	4.05
CG_Chr02	26150130	26152588	ClCG02G012630	5.9e-10	+	26150130	26152588	0	2	158,142,	0,2316	-9.23	-8.32	2.89
CG_Chr02	26154056	26154207	ClCG02G012630	4.8e-06	+	26154056	26154207	0	1	151,	0	-5.32	-4.88	2.09
CG_Chr02	26154305	26155478	ClCG02G012630	0.0028	+	26154305	26155478	0	2	136,64,	0,1109	-2.55	-2.24	2.16
CG_Chr02	26155826	26155976	ClCG02G012630	2.9e-05	+	26155826	26155976	0	1	150,	0	-4.54	-4.15	1.7
CG_Chr02	26414366	26414665	ClCG02G012740	1e-06	+	26414366	26414665	0	1	299,	0	-6	-5.49	2.84
CG_Chr02	26468255	26468870	ClCG02G012780	1e-08	+	26468255	26468870	0	3	47,47,153,	0,169,462	-7.99	-7.23	1.62
CG_Chr02	26469215	26469364	ClCG02G012780	6.6e-07	+	26469215	26469364	0	1	149,	0	-6.18	-5.65	2.92
CG_Chr02	26529828	26533092	ClCG02G012810	2.5e-22	+	26529828	26533092	0	6	52,37,28,153,103,107,	0,145,269,948,1373,3157	-21.6	-19.8	3.33
CG_Chr02	26542496	26543443	ClCG02G012820	1.3e-14	+	26542496	26543443	0	2	115,382,	0,565	-13.9	-12.5	4.17
CG_Chr02	26606649	26607603	ClCG02G012870	6.3e-06	+	26606649	26607603	0	4	70,91,59,29,	0,278,748,925	-5.2	-4.76	2.14
CG_Chr02	26607700	26607948	ClCG02G012870	1.1e-06	+	26607700	26607948	0	1	248,	0	-5.94	-5.44	2.16
CG_Chr02	26611340	26611632	ClCG02G012870	7.1e-06	+	26611340	26611632	0	2	182,16,	0,276	-5.15	-4.72	1.74
CG_Chr02	26612263	26612561	ClCG02G012870	6.2e-07	+	26612263	26612561	0	1	298,	0	-6.21	-5.68	2.47
CG_Chr02	26651010	26651200	ClCG02G012900	3.9e-05	+	26651010	26651200	0	1	190,	0	-4.41	-4.03	2.67
CG_Chr02	26697967	26698293	ClCG02G012940	1.2e-06	+	26697967	26698293	0	1	326,	0	-5.92	-5.42	2.01
CG_Chr02	26829551	26829801	ClCG02G013070	7.1e-06	+	26829551	26829801	0	1	250,	0	-5.15	-4.73	2.37
CG_Chr02	26835674	26835824	ClCG02G013080	7.4e-08	+	26835674	26835824	0	1	150,	0	-7.13	-6.49	1.54
CG_Chr02	26956945	26957094	ClCG02G013170	4.1e-07	+	26956945	26957094	0	1	149,	0	-6.39	-5.84	1.86
CG_Chr02	27074787	27074937	ClCG02G013230	3.2e-08	+	27074787	27074937	0	1	150,	0	-7.49	-6.8	3.46
CG_Chr02	27084069	27085034	ClCG02G013230	3.2e-05	+	27084069	27085034	0	3	79,115,305,	0,452,660	-4.49	-4.11	4
CG_Chr02	27104780	27104980	ClCG02G013250	2e-07	+	27104780	27104980	0	1	200,	0	-6.7	-6.11	1.58
CG_Chr02	27195607	27197685	ClCG02G013290	3.6e-05	+	27195607	27197685	0	2	149,48,	0,2030	-4.44	-4.06	2.66
CG_Chr02	27197996	27204736	ClCG02G013290	3.7e-05	+	27197996	27204736	0	3	51,99,47,	0,814,6693	-4.43	-4.05	3.34
CG_Chr02	27307419	27308354	ClCG02G013380	7.9e-15	+	27307419	27308354	0	3	59,66,125,	0,147,810	-14.1	-12.7	2.45
CG_Chr02	27331187	27331432	ClCG02G013410	2.3e-07	+	27331187	27331432	0	2	125,110,	0,135	-6.64	-6.06	2.14
CG_Chr02	27390956	27391106	ClCG02G013450	2.6e-07	+	27390956	27391106	0	1	150,	0	-6.58	-6	2.43
CG_Chr02	27450703	27450853	ClCG02G013500	1.7e-06	+	27450703	27450853	0	1	150,	0	-5.78	-5.3	1.72
CG_Chr02	27451546	27451796	ClCG02G013500	1.1e-09	+	27451546	27451796	0	1	250,	0	-8.96	-8.08	1.81
CG_Chr02	27453283	27454444	ClCG02G013500	2e-11	+	27453283	27454444	0	3	74,117,207,	0,688,954	-10.7	-9.62	1.91
CG_Chr02	27482142	27482874	ClCG02G013520	4.4e-06	+	27482142	27482874	0	2	78,72,	0,660	-5.36	-4.92	1.7
CG_Chr02	27600431	27600574	ClCG02G013580	2e-05	+	27600431	27600574	0	1	143,	0	-4.7	-4.3	3
CG_Chr02	27678589	27678887	ClCG02G013650	1e-16	+	27678589	27678887	0	1	298,	0	-16	-14.4	2.89
CG_Chr02	27684114	27686402	ClCG02G013660	9.1e-08	+	27684114	27686402	0	2	760,33,	0,2255	-7.04	-6.41	3.65
CG_Chr02	27687433	27688175	ClCG02G013660	7.6e-05	+	27687433	27688175	0	3	105,161,181,	0,194,561	-4.12	-3.76	1.81
CG_Chr02	27688322	27688620	ClCG02G013660	0.00038	+	27688322	27688620	0	1	298,	0	-3.42	-3.09	1.74
CG_Chr02	27713200	27714147	ClCG02G013680	4.8e-09	+	27713200	27714147	0	3	138,81,520,	0,223,427	-8.32	-7.52	2.7
CG_Chr02	27755324	27755600	ClCG02G013720	2.3e-06	+	27755324	27755600	0	2	103,47,	0,229	-5.63	-5.16	2.04
CG_Chr02	27756625	27756874	ClCG02G013720	2.5e-15	+	27756625	27756874	0	1	249,	0	-14.6	-13.2	2.35
CG_Chr02	27776083	27776381	ClCG02G013750	5.1e-06	+	27776083	27776381	0	1	298,	0	-5.29	-4.85	1.79
CG_Chr02	27778726	27781690	ClCG02G013750	8.9e-09	+	27778726	27781690	0	5	40,62,70,81,96,	0,523,2055,2710,2868	-8.05	-7.29	2.78
CG_Chr02	27787285	27791716	ClCG02G013750	8.9e-09	+	27787285	27791716	0	2	70,80,	0,4351	-8.05	-7.29	2.31
CG_Chr02	27816836	27818283	ClCG02G013770	9.5e-07	+	27816836	27818283	0	3	29,144,215,	0,119,1232	-6.02	-5.51	2.92
CG_Chr02	27833554	27838890	ClCG02G013800	0.00023	+	27833554	27838890	0	5	37,189,131,103,123,	0,838,1158,1372,5213	-3.64	-3.3	3.28
CG_Chr02	27927886	27928537	ClCG02G013820	3.2e-40	+	27927886	27928537	0	3	113,56,75,	0,385,576	-39.5	-37.1	1.84
CG_Chr02	28008704	28009104	ClCG02G013880	1.3e-05	+	28008704	28009104	0	1	400,	0	-4.89	-4.48	2.06
CG_Chr02	28009750	28010050	ClCG02G013880	6.9e-07	+	28009750	28010050	0	1	300,	0	-6.16	-5.63	2.66
CG_Chr02	28012342	28012492	ClCG02G013880	6.8e-05	+	28012342	28012492	0	1	150,	0	-4.17	-3.81	1.62
CG_Chr02	28012890	28014237	ClCG02G013880	7.9e-11	+	28012890	28014237	0	1	1347,	0	-10.1	-9.1	3.05
CG_Chr02	28026094	28026487	ClCG02G013900	4.4e-08	+	28026094	28026487	0	1	393,	0	-7.36	-6.69	2.74
CG_Chr02	28026928	28027125	ClCG02G013900	6.8e-06	+	28026928	28027125	0	1	197,	0	-5.17	-4.74	1.94
CG_Chr02	28027516	28027664	ClCG02G013900	6.8e-06	+	28027516	28027664	0	1	148,	0	-5.17	-4.74	1.82
CG_Chr02	28027860	28028400	ClCG02G013900	6.8e-06	+	28027860	28028400	0	1	540,	0	-5.17	-4.74	1.72
CG_Chr02	28081214	28081515	ClCG02G013930	1.7e-09	+	28081214	28081515	0	1	301,	0	-8.78	-7.92	2.02
CG_Chr02	28084888	28085657	ClCG02G013930	4e-12	+	28084888	28085657	0	3	35,142,24,	0,115,745	-11.4	-10.2	2.05
CG_Chr02	28090553	28090754	ClCG02G013930	7.1e-06	+	28090553	28090754	0	1	201,	0	-5.15	-4.72	2.33
CG_Chr02	28325368	28326799	ClCG02G014100	8.1e-07	+	28325368	28326799	0	2	308,225,	0,1206	-6.09	-5.58	2.26
CG_Chr02	28442826	28443626	ClCG02G014140	2.1e-10	+	28442826	28443626	0	1	800,	0	-9.68	-8.72	2.16
CG_Chr02	28453636	28453787	ClCG02G014150	4.1e-08	+	28453636	28453787	0	1	151,	0	-7.39	-6.71	1.69
CG_Chr02	28454034	28454185	ClCG02G014150	5e-14	+	28454034	28454185	0	1	151,	0	-13.3	-12	2.56
CG_Chr02	28506145	28506391	ClCG02G014220	1.9e-08	+	28506145	28506391	0	1	246,	0	-7.73	-6.86	2.75
CG_Chr02	28506488	28507515	ClCG02G014220	1.9e-08	+	28506488	28507515	0	2	128,20,	0,1007	-7.73	-6.86	3.5
CG_Chr02	28606878	28607960	ClCG02G014300	1.9e-08	+	28606878	28607960	0	2	203,96,	0,986	-7.72	-7	1.82
CG_Chr02	28656148	28656398	ClCG02G014320	2.5e-11	+	28656148	28656398	0	1	250,	0	-10.6	-9.56	2.89
CG_Chr02	28680278	28680528	ClCG02G014350	3.6e-06	+	28680278	28680528	0	1	250,	0	-5.44	-4.99	1.67
CG_Chr02	28698615	28701895	ClCG02G014360	2.3e-08	+	28698615	28701895	0	2	13,631,	0,2649	-7.64	-6.93	3.24
CG_Chr02	28702092	28702341	ClCG02G014360	2.3e-08	+	28702092	28702341	0	1	249,	0	-7.64	-6.93	1.8
CG_Chr02	28725407	28729223	ClCG02G014370	1.3e-19	+	28725407	28729223	0	4	24,90,108,129,	0,118,2094,3687	-18.9	-17.2	2.23
CG_Chr02	28730673	28730870	ClCG02G014380	5.2e-08	+	28730673	28730870	0	1	197,	0	-7.28	-6.62	2.82
CG_Chr02	28731315	28735252	ClCG02G014380	5.2e-08	+	28731315	28735252	0	5	41,53,73,93,183,	0,755,1871,2049,3754	-7.28	-6.62	1.6
CG_Chr02	28772598	28773049	ClCG02G014430	2e-15	+	28772598	28773049	0	2	181,163,	0,288	-14.7	-13.3	1.89
CG_Chr02	28779399	28779797	ClCG02G014440	2.3e-08	+	28779399	28779797	0	1	398,	0	-7.63	-6.92	1.77
CG_Chr02	28779945	28781202	ClCG02G014440	2.3e-08	+	28779945	28781202	0	3	307,85,55,	0,1029,1202	-7.63	-6.92	1.96
CG_Chr02	28782497	28782786	ClCG02G014440	1.5e-06	+	28782497	28782786	0	2	38,162,	0,127	-5.81	-5.33	2.05
CG_Chr02	28941413	28941610	ClCG02G014560	3.2e-05	+	28941413	28941610	0	1	197,	0	-4.49	-4.11	2.06
CG_Chr02	28977633	28977782	ClCG02G014610	7.9e-11	+	28977633	28977782	0	1	149,	0	-10.1	-9.11	2.52
CG_Chr02	29047024	29047171	ClCG02G014660	1.2e-07	+	29047024	29047171	0	1	147,	0	-6.91	-6.3	1.5
CG_Chr02	29054861	29055225	ClCG02G014670	3.2e-14	+	29054861	29055225	0	2	153,45,	0,319	-13.5	-12.1	1.88
CG_Chr02	29057472	29058156	ClCG02G014670	3.2e-14	+	29057472	29058156	0	3	78,102,116,	0,170,568	-13.5	-12.1	2.33
CG_Chr02	29117723	29117921	ClCG02G014740	2.4e-07	+	29117723	29117921	0	1	198,	0	-6.62	-6.04	1.78
CG_Chr02	29119708	29120062	ClCG02G014740	3.3e-06	+	29119708	29120062	0	2	20,226,	0,128	-5.48	-5.03	3.09
CG_Chr02	29217398	29218998	ClCG02G014850	5e-11	+	29217398	29218998	0	3	69,62,118,	0,488,1482	-10.3	-9.22	1.76
CG_Chr02	29228779	29229019	ClCG02G014860	2.2e-07	+	29228779	29229019	0	2	58,92,	0,148	-6.65	-5.91	2
CG_Chr02	29238326	29240276	ClCG02G014870	1.6e-11	+	29238326	29240276	0	3	26,156,14,	0,190,1936	-10.8	-9.69	2.73
CG_Chr02	29242828	29243831	ClCG02G014870	1.6e-11	+	29242828	29243831	0	2	20,127,	0,876	-10.8	-9.69	2.63
CG_Chr02	29260689	29261220	ClCG02G014880	1.3e-06	+	29260689	29261220	0	2	203,145,	0,386	-5.9	-5.4	1.86
CG_Chr02	29261368	29261567	ClCG02G014880	8.5e-10	+	29261368	29261567	0	1	199,	0	-9.07	-8.17	2.45
CG_Chr02	29277323	29277621	ClCG02G014900	1e-12	+	29277323	29277621	0	1	298,	0	-12	-10.7	2.06
CG_Chr02	29277967	29278266	ClCG02G014900	1e-12	+	29277967	29278266	0	1	299,	0	-12	-10.7	1.7
CG_Chr02	29278413	29278563	ClCG02G014900	1e-12	+	29278413	29278563	0	1	150,	0	-12	-10.7	1.81
CG_Chr02	29347655	29347803	ClCG02G014970	3.5e-06	+	29347655	29347803	0	1	148,	0	-5.45	-5	1.8
CG_Chr02	29355108	29355354	ClCG02G014990	3.7e-07	+	29355108	29355354	0	1	246,	0	-6.43	-5.87	1.64
CG_Chr02	29370791	29371440	ClCG02G015010	2.9e-06	+	29370791	29371440	0	5	4,96,48,30,66,	0,90,275,449,583	-5.54	-5.08	2.33
CG_Chr02	29402434	29402781	ClCG02G015050	4e-08	+	29402434	29402781	0	1	347,	0	-7.4	-6.72	3.32
CG_Chr02	29461122	29461672	ClCG02G015130	1.1e-06	+	29461122	29461672	0	3	24,108,68,	0,173,482	-5.95	-5.45	1.76
CG_Chr02	29468426	29468573	ClCG02G015140	1.4e-06	+	29468426	29468573	0	1	147,	0	-5.86	-5.37	1.53
CG_Chr02	29480993	29481306	ClCG02G015150	2.1e-07	+	29480993	29481306	0	2	163,35,	0,278	-6.67	-6.09	1.91
CG_Chr02	29493624	29495993	ClCG02G015170	2.5e-11	+	29493624	29495993	0	4	41,130,71,493,	0,298,516,1876	-10.6	-9.53	4.03
CG_Chr02	29639970	29640118	ClCG02G015280	0.017	+	29639970	29640118	0	1	148,	0	-1.77	-1.47	3.26
[truncated: 11,006 more rows]

## Sheet: Additional File 7-2
Additional File 6-2 High-confidence m6A peaks identified for CGMMV-infected samples.
chr	chromStart	chromEnd	name	score	strand	thickStart	thickEnd	itemRgb	blockCount	blockSizes	blockStarts	lg.p	lg.fdr	fold_enrchment	transcriptId	distanceToTSS
CG_Chr00	120961	121161	ClCG00G000080	5e-11	+	120961	121161	0	1	200,	0	-10.3	-9.25	1.82	ClCG00G000080.1	2350
CG_Chr00	451494	452382	ClCG00G000320	5.8e-07	+	451494	452382	0	2	77,73,	0,815	-6.24	-5.52	3.33	ClCG00G000320.1	11841
CG_Chr00	1457858	1458192	ClCG00G000640	2.1e-08	+	1457858	1458192	0	2	149,2,	0,332	-7.67	-6.93	1.72	ClCG00G000640.1	425
CG_Chr00	1458490	1458831	ClCG00G000640	2.1e-08	+	1458490	1458831	0	2	128,122,	0,219	-7.67	-6.93	1.62	ClCG00G000640.1	1057
CG_Chr00	1459279	1459679	ClCG00G000640	2.7e-06	+	1459279	1459679	0	1	400,	0	-5.57	-5.09	1.97	ClCG00G000640.1	1846
CG_Chr00	1549830	1550079	ClCG00G000680	3.5e-05	+	1549830	1550079	0	1	249,	0	-4.45	-4.07	1.82	ClCG00G000680.1	99
CG_Chr00	1550836	1552627	ClCG00G000680	3.3e-06	+	1550836	1552627	0	4	270,57,114,106,	0,398,1316,1685	-5.48	-5.01	2.22	ClCG00G000680.1	1105
CG_Chr00	3937955	3938859	ClCG00G001180	1.2e-08	+	3937955	3938859	0	3	19,42,139,	0,338,765	-7.93	-7.16	2.75	ClCG00G001180.1	198
CG_Chr00	3939353	3939503	ClCG00G001180	1e-08	+	3939353	3939503	0	1	150,	0	-8	-7.22	2.33	ClCG00G001180.1	1596
CG_Chr00	5172868	5174490	ClCG00G001670	4.7e-08	+	5172868	5174490	0	4	37,52,70,132,	0,131,843,1490	-7.33	-6.64	5.6	ClCG00G001670.1	2035
CG_Chr00	6064290	6064440	ClCG00G001960	2.2e-08	+	6064290	6064440	0	1	150,	0	-7.65	-6.91	1.62	ClCG00G001960.1	49
CG_Chr00	6065933	6066703	ClCG00G001960	0.0001	+	6065933	6066703	0	5	121,54,93,93,36,	0,216,356,561,734	-4	-3.64	7.43	ClCG00G001960.1	1692
CG_Chr00	6066852	6067488	ClCG00G001960	0.0001	+	6066852	6067488	0	3	10,99,139,	0,116,497	-4	-3.47	3.5	ClCG00G001960.1	2611
CG_Chr00	6304078	6304671	ClCG00G002140	1.3e-08	+	6304078	6304671	0	3	58,163,126,	0,233,467	-7.87	-7.1	4.5	ClCG00G002140.1	2314
CG_Chr00	7434417	7435019	ClCG00G002750	1.6e-05	+	7434417	7435019	0	5	27,89,50,41,41,	0,119,301,434,561	-4.8	-4.22	4.67	ClCG00G002750.1	499
CG_Chr00	7594556	7595309	ClCG00G002850	1.3e-14	+	7594556	7595309	0	3	65,149,231,	0,156,522	-13.9	-12.5	2.62	ClCG00G002850.1	7392
CG_Chr00	7595593	7595973	ClCG00G002850	1.3e-14	+	7595593	7595973	0	3	43,54,102,	0,116,278	-13.9	-12.5	2.33	ClCG00G002850.1	8429
CG_Chr00	7596071	7596319	ClCG00G002850	1.3e-14	+	7596071	7596319	0	1	248,	0	-13.9	-12.5	4.35	ClCG00G002850.1	8907
CG_Chr00	8014779	8014978	ClCG00G003060	6.8e-07	+	8014779	8014978	0	1	199,	0	-6.17	-5.63	5	ClCG00G003060.1	10057
CG_Chr00	8392444	8393574	ClCG00G003320	1.7e-07	+	8392444	8393574	0	6	152,106,66,96,72,7,	0,242,503,745,940,1123	-6.78	-6.16	48.4	ClCG00G003320.1	1911
CG_Chr00	9524689	9525864	ClCG00G003970	5.4e-06	+	9524689	9525864	0	5	130,95,83,44,45,	0,365,774,949,1130	-5.27	-4.83	4.8	ClCG00G003970.1	247
CG_Chr00	9537792	9538477	ClCG00G003980	0.0028	+	9537792	9538477	0	3	94,40,161,	0,369,524	-2.56	-2.25	2.97	ClCG00G003980.1	2395
CG_Chr00	10508093	10508243	ClCG00G004530	0.00072	+	10508093	10508243	0	1	150,	0	-3.14	-2.66	2.67	ClCG00G004530.1	5108
CG_Chr00	10674743	10675466	ClCG00G004580	6.3e-09	+	10674743	10675466	0	3	31,195,122,	0,271,601	-8.2	-7.39	13.3	ClCG00G004580.1	4633
CG_Chr00	15089424	15089652	ClCG00G006480	1.4e-07	+	15089424	15089652	0	1	228,	0	-6.85	-6.23	2.38	ClCG00G006480.1	91
CG_Chr00	943023	943281	ClCG00G000480	7.9e-05	-	943023	943281	0	2	124,26,	0,232	-4.1	-3.74	2.15	ClCG00G000480.1	-1241
CG_Chr00	943528	943827	ClCG00G000480	0.00011	-	943528	943827	0	1	299,	0	-3.95	-3.59	2.58	ClCG00G000480.1	-695
CG_Chr00	1459399	1459541	ClCG00G000650	3.5e-08	-	1459399	1459541	0	1	142,	0	-7.46	-6.74	1.51	ClCG00G000640.1	1966
CG_Chr00	3287954	3288155	ClCG00G000940	7.2e-05	-	3287954	3288155	0	1	201,	0	-4.14	-3.78	2.23	ClCG00G000940.1	-2087
CG_Chr00	3613738	3613877	ClCG00G001010	1.6e-13	-	3613738	3613877	0	1	139,	0	-12.8	-11.5	1.62	ClCG00G001010.1	-2179
CG_Chr00	3921613	3922648	ClCG00G001160	6.3e-11	-	3921613	3922648	0	3	20,62,66,	0,831,969	-10.2	-9.16	1.58	ClCG00G001160.1	-1579
CG_Chr00	4422706	4422900	ClCG00G001350	0.0071	-	4422706	4422900	0	1	194,	0	-2.15	-1.7	27	ClCG00G001350.1	-2711
CG_Chr00	6262017	6262364	ClCG00G002090	1.2e-06	-	6262017	6262364	0	1	347,	0	-5.92	-5.41	13.3	ClCG00G002090.1	-345
CG_Chr00	6590324	6590619	ClCG00G002220	3.4e-10	-	6590324	6590619	0	1	295,	0	-9.47	-8.5	2.5	ClCG00G002220.1	-979
CG_Chr00	7304966	7305160	ClCG00G002670	5.5e-09	-	7304966	7305160	0	1	194,	0	-8.26	-7.44	2.12	ClCG00G002670.1	-820
CG_Chr00	8077558	8077991	ClCG00G003120	1.7e-08	-	8077558	8077991	0	2	156,145,	0,288	-7.76	-7.01	60	ClCG00G003120.1	-2468
CG_Chr00	8425944	8426183	ClCG00G003370	5e-37	-	8425944	8426183	0	1	239,	0	-36.3	-34	2.5	ClCG00G003370.1	-238
CG_Chr00	8442531	8444586	ClCG00G003380	7.6e-05	-	8442531	8444586	0	3	247,77,26,	0,1850,2029	-4.12	-3.59	21	ClCG00G003380.1	-908
CG_Chr00	8848786	8849305	ClCG00G003600	2.5e-11	-	8848786	8849305	0	2	189,10,	0,509	-10.6	-9.49	3.05	ClCG00G003600.1	-1187
CG_Chr00	8952372	8953447	ClCG00G003640	9.5e-08	-	8952372	8953447	0	2	109,37,	0,1038	-7.02	-6.37	1.5	ClCG00G003640.1	-355
CG_Chr00	9108121	9108321	ClCG00G003720	1.3e-18	-	9108121	9108321	0	1	200,	0	-17.9	-16.3	2.85	ClCG00G003720.1	-598
CG_Chr00	9411921	9412476	ClCG00G003900	8.3e-06	-	9411921	9412476	0	2	400,73,	0,482	-5.08	-4.65	2.38	ClCG00G003900.1	-1377
CG_Chr00	10451939	10452239	ClCG00G004470	1.7e-10	-	10451939	10452239	0	1	300,	0	-9.76	-8.75	1.81	ClCG00G004470.1	-2015
CG_Chr00	10452586	10452787	ClCG00G004470	1.7e-10	-	10452586	10452787	0	1	201,	0	-9.76	-8.75	2	ClCG00G004470.1	-1467
CG_Chr00	10488042	10488342	ClCG00G004520	7.1e-05	-	10488042	10488342	0	1	300,	0	-4.15	-3.78	3.39	ClCG00G004520.1	-2507
CG_Chr00	10738233	10738833	ClCG00G004620	0.00019	-	10738233	10738833	0	5	17,30,48,96,4,	0,121,277,414,596	-3.72	-3.38	3.83	ClCG00G004620.1	-2419
CG_Chr00	10739176	10739750	ClCG00G004620	0.00019	-	10739176	10739750	0	4	64,48,57,124,	0,149,296,450	-3.72	-3.38	1.8	ClCG00G004620.1	-1502
CG_Chr00	11104889	11105137	ClCG00G004780	4e-18	-	11104889	11105137	0	1	248,	0	-17.4	-15.8	1.83	ClCG00G004780.1	-2145
CG_Chr00	11107133	11107282	ClCG00G004780	1e-20	-	11107133	11107282	0	1	149,	0	-20	-18.3	1.99	ClCG00G004780.1	0
CG_Chr00	11818132	11819471	ClCG00G005180	6.3e-11	-	11818132	11819471	0	3	22,97,76,	0,119,1263	-10.2	-9.15	3.7	ClCG00G005180.1	-779
CG_Chr00	12676649	12676850	ClCG00G005640	5e-13	-	12676649	12676850	0	1	201,	0	-12.3	-11.1	2.08	ClCG00G005630.1	432
CG_Chr00	13102573	13103009	ClCG00G005840	6.6e-07	-	13102573	13103009	0	1	436,	0	-6.18	-5.63	2.85	ClCG00G005840.1	-1364
CG_Chr01	12628	13453	ClCG01G000010	9.8e-05	+	12628	13453	0	3	60,91,90,	0,134,735	-4.01	-3.65	1.74	ClCG01G000010.1	144
CG_Chr01	13623	14151	ClCG01G000010	2.9e-05	+	13623	14151	0	1	528,	0	-4.54	-4.15	2.27	ClCG01G000010.1	1139
CG_Chr01	60786	61029	ClCG01G000060	0.0012	+	60786	61029	0	1	243,	0	-2.92	-2.6	2.36	ClCG01G000060.1	48
CG_Chr01	126129	126278	ClCG01G000150	8.5e-05	+	126129	126278	0	1	149,	0	-4.07	-3.7	2.33	ClCG01G000150.1	246
CG_Chr01	137964	138151	ClCG01G000160	7.6e-06	+	137964	138151	0	1	187,	0	-5.12	-4.69	1.59	ClCG01G000160.1	1745
CG_Chr01	147003	147348	ClCG01G000190	5e-10	+	147003	147348	0	1	345,	0	-9.3	-8.35	2.61	ClCG01G000190.1	2574
CG_Chr01	149627	151343	ClCG01G000200	1.3e-07	+	149627	151343	0	2	525,70,	0,1646	-6.9	-6.27	1.51	ClCG01G000200.1	99
CG_Chr01	155374	155573	ClCG01G000200	7.6e-05	+	155374	155573	0	1	199,	0	-4.12	-3.76	3.2	ClCG01G000200.1	5846
CG_Chr01	163028	166389	ClCG01G000220	2.1e-08	+	163028	166389	0	4	48,67,215,169,	0,725,1014,3192	-7.67	-6.93	2.21	ClCG01G000220.1	1479
CG_Chr01	167334	167633	ClCG01G000220	1.8e-06	+	167334	167633	0	1	299,	0	-5.74	-5.25	2.85	ClCG01G000220.1	5785
CG_Chr01	178179	178893	ClCG01G000230	2e-12	+	178179	178893	0	2	72,323,	0,391	-11.7	-10.5	2.18	ClCG01G000230.1	4414
CG_Chr01	183274	183424	ClCG01G000250	1e-21	+	183274	183424	0	1	150,	0	-21	-19.2	1.76	ClCG01G000250.1	1282
CG_Chr01	189011	189376	ClCG01G000250	3.2e-11	+	189011	189376	0	2	72,227,	0,138	-10.5	-9.37	2.15	ClCG01G000250.1	7019
CG_Chr01	255986	262276	ClCG01G000330	2.7e-05	+	255986	262276	0	4	76,106,107,9,	0,927,1141,6281	-4.57	-4.18	1.87	ClCG01G000330.1	594
CG_Chr01	265782	265981	ClCG01G000330	2.7e-05	+	265782	265981	0	1	199,	0	-4.57	-4.18	2.62	ClCG01G000330.1	10390
CG_Chr01	290592	291615	ClCG01G000360	3.2e-08	+	290592	291615	0	4	128,92,136,89,	0,215,384,934	-7.5	-6.79	1.91	ClCG01G000360.1	3208
CG_Chr01	291761	293218	ClCG01G000360	3.2e-08	+	291761	293218	0	3	97,253,292,	0,200,1165	-7.5	-6.79	1.9	ClCG01G000360.1	4377
CG_Chr01	293315	293562	ClCG01G000360	3.2e-08	+	293315	293562	0	1	247,	0	-7.5	-6.79	2.86	ClCG01G000360.1	5931
CG_Chr01	296600	296750	ClCG01G000370	3.5e-09	+	296600	296750	0	1	150,	0	-8.45	-7.61	1.5	ClCG01G000370.1	1482
CG_Chr01	300817	301016	ClCG01G000370	3.5e-09	+	300817	301016	0	1	199,	0	-8.45	-7.61	1.65	ClCG01G000370.1	5699
CG_Chr01	331965	332165	ClCG01G000430	1.2e-07	+	331965	332165	0	1	200,	0	-6.93	-6.29	2.12	ClCG01G000430.1	5007
CG_Chr01	356697	357886	ClCG01G000450	2.5e-11	+	356697	357886	0	2	310,34,	0,1155	-10.6	-9.49	2.38	ClCG01G000450.1	245
CG_Chr01	358111	360723	ClCG01G000450	2.5e-11	+	358111	360723	0	4	42,167,84,198,	0,245,2236,2414	-10.6	-9.49	2.86	ClCG01G000450.1	1659
CG_Chr01	376345	376799	ClCG01G000460	5e-07	+	376345	376799	0	2	125,125,	0,329	-6.3	-5.74	1.95	ClCG01G000460.1	2279
CG_Chr01	414532	415585	ClCG01G000500	8.9e-07	+	414532	415585	0	2	34,261,	0,792	-6.05	-5.53	2.29	ClCG01G000500.1	3920
CG_Chr01	492059	492258	ClCG01G000570	1.3e-07	+	492059	492258	0	1	199,	0	-6.88	-6.25	2.3	ClCG01G000570.1	1876
CG_Chr01	493247	493397	ClCG01G000570	2.3e-06	+	493247	493397	0	1	150,	0	-5.64	-5.15	2.57	ClCG01G000570.1	3064
CG_Chr01	511825	512495	ClCG01G000590	6.9e-06	+	511825	512495	0	3	2,88,293,	0,149,377	-5.16	-4.72	4.45	ClCG01G000590.1	238
CG_Chr01	573739	573939	ClCG01G000680	2.1e-09	+	573739	573939	0	1	200,	0	-8.67	-7.79	3.22	ClCG01G000680.1	2478
CG_Chr01	587936	588211	ClCG01G000700	5.9e-07	+	587936	588211	0	3	31,89,30,	0,126,245	-6.23	-5.68	2.27	ClCG01G000700.1	6389
CG_Chr01	708579	709083	ClCG01G000810	2.9e-10	+	708579	709083	0	3	80,88,131,	0,193,373	-9.54	-8.56	1.66	ClCG01G000810.1	4138
CG_Chr01	709747	709997	ClCG01G000810	2.9e-10	+	709747	709997	0	1	250,	0	-9.54	-8.56	1.54	ClCG01G000810.1	5306
CG_Chr01	710538	711475	ClCG01G000810	2.9e-10	+	710538	711475	0	4	20,69,240,119,	0,107,277,818	-9.54	-8.56	2.94	ClCG01G000810.1	6097
CG_Chr01	711573	711922	ClCG01G000810	2.9e-10	+	711573	711922	0	1	349,	0	-9.54	-8.56	3	ClCG01G000810.1	7132
CG_Chr01	732154	733104	ClCG01G000840	1.7e-06	+	732154	733104	0	3	25,54,67,	0,725,883	-5.78	-5.28	1.81	ClCG01G000840.1	774
CG_Chr01	742533	746406	ClCG01G000870	2.3e-07	+	742533	746406	0	3	83,72,42,	0,193,3831	-6.64	-6.04	2.66	ClCG01G000870.1	1376
CG_Chr01	749516	749920	ClCG01G000870	3e-08	+	749516	749920	0	2	108,186,	0,218	-7.52	-6.8	4.46	ClCG01G000870.1	8359
CG_Chr01	809698	809943	ClCG01G000910	0.00032	+	809698	809943	0	1	245,	0	-3.5	-3.17	1.52	ClCG01G000910.1	5238
CG_Chr01	810039	810235	ClCG01G000910	0.0059	+	810039	810235	0	1	196,	0	-2.23	-1.92	2.04	ClCG01G000910.1	5579
CG_Chr01	827481	827707	ClCG01G000950	2.6e-09	+	827481	827707	0	2	38,111,	0,115	-8.59	-7.73	1.63	ClCG01G000950.1	148
CG_Chr01	827804	828003	ClCG01G000950	2.6e-09	+	827804	828003	0	1	199,	0	-8.59	-7.73	3.49	ClCG01G000950.1	471
CG_Chr01	834912	835212	ClCG01G000960	1.3e-07	+	834912	835212	0	1	300,	0	-6.9	-6.27	3.36	ClCG01G000960.1	5182
CG_Chr01	878351	878594	ClCG01G000980	1e-11	+	878351	878594	0	1	243,	0	-11	-9.86	2.08	ClCG01G000980.1	2257
CG_Chr01	885715	885915	ClCG01G000990	3e-07	+	885715	885915	0	1	200,	0	-6.52	-5.94	1.52	ClCG01G000990.1	5250
CG_Chr01	1044220	1044918	ClCG01G001200	8.9e-06	+	1044220	1044918	0	1	698,	0	-5.05	-4.62	2.07	ClCG01G001200.1	611
CG_Chr01	1045215	1045849	ClCG01G001200	2.5e-05	+	1045215	1045849	0	2	414,134,	0,500	-4.6	-4.2	1.78	ClCG01G001200.1	1606
CG_Chr01	1133042	1133289	ClCG01G001250	1e-12	+	1133042	1133289	0	1	247,	0	-12	-10.8	2.29	ClCG01G001250.1	3811
CG_Chr01	1170936	1171382	ClCG01G001280	2.8e-08	+	1170936	1171382	0	1	446,	0	-7.56	-6.83	2.54	ClCG01G001280.1	396
CG_Chr01	1222036	1222279	ClCG01G001310	1.7e-08	+	1222036	1222279	0	2	29,122,	0,121	-7.76	-7	2.18	ClCG01G001310.1	1110
CG_Chr01	1271517	1272205	ClCG01G001350	1e-10	+	1271517	1272205	0	2	227,17,	0,671	-10	-8.97	2.03	ClCG01G001350.1	1707
CG_Chr01	1301968	1302117	ClCG01G001390	6.8e-07	+	1301968	1302117	0	1	149,	0	-6.17	-5.63	1.74	ClCG01G001390.1	591
CG_Chr01	1335556	1335755	ClCG01G001420	7.9e-17	+	1335556	1335755	0	1	199,	0	-16.1	-14.5	1.59	ClCG01G001420.1	4101
CG_Chr01	1557013	1557351	ClCG01G001550	1.4e-07	+	1557013	1557351	0	1	338,	0	-6.86	-6.23	3	ClCG01G001550.1	289
CG_Chr01	1565562	1565967	ClCG01G001570	3.5e-06	+	1565562	1565967	0	2	105,191,	0,214	-5.46	-5	2.56	ClCG01G001570.1	1669
CG_Chr01	1569560	1570993	ClCG01G001580	1.7e-08	+	1569560	1570993	0	4	68,120,72,138,	0,188,1146,1295	-7.77	-7.01	2.57	ClCG01G001580.1	1101
CG_Chr01	1645152	1645453	ClCG01G001640	7.2e-07	+	1645152	1645453	0	1	301,	0	-6.14	-5.6	1.56	ClCG01G001640.1	656
CG_Chr01	1649619	1649819	ClCG01G001640	4.8e-07	+	1649619	1649819	0	1	200,	0	-6.32	-5.76	2.22	ClCG01G001640.1	5123
CG_Chr01	1669807	1670084	ClCG01G001690	4.6e-07	+	1669807	1670084	0	2	65,84,	0,193	-6.34	-5.78	2.21	ClCG01G001690.1	2889
CG_Chr01	1706229	1706428	ClCG01G001730	2.2e-07	+	1706229	1706428	0	1	199,	0	-6.66	-6.05	2.14	ClCG01G001730.1	13376
CG_Chr01	1706922	1707071	ClCG01G001730	2.2e-07	+	1706922	1707071	0	1	149,	0	-6.66	-6.05	2.04	ClCG01G001730.1	14069
CG_Chr01	1710392	1711115	ClCG01G001730	3.2e-12	+	1710392	1711115	0	2	172,423,	0,300	-11.5	-10.3	3.25	ClCG01G001730.1	17539
CG_Chr01	1716135	1716283	ClCG01G001740	4e-05	+	1716135	1716283	0	1	148,	0	-4.4	-4.02	1.76	ClCG01G001740.1	1799
CG_Chr01	1719999	1721595	ClCG01G001750	9.3e-06	+	1719999	1721595	0	2	208,135,	0,1461	-5.03	-4.61	2.46	ClCG01G001750.1	683
CG_Chr01	1749848	1750142	ClCG01G001770	4e-07	+	1749848	1750142	0	2	41,109,	0,185	-6.4	-5.83	1.59	ClCG01G001770.1	5096
CG_Chr01	1750751	1751386	ClCG01G001770	3.2e-11	+	1750751	1751386	0	2	188,362,	0,273	-10.5	-9.39	2.14	ClCG01G001770.1	5999
CG_Chr01	1752085	1752335	ClCG01G001770	3.4e-05	+	1752085	1752335	0	1	250,	0	-4.47	-4.08	2.61	ClCG01G001770.1	7333
CG_Chr01	1802468	1803234	ClCG01G001810	3.2e-21	+	1802468	1803234	0	3	12,83,500,	0,97,266	-20.5	-18.7	2.1	ClCG01G001810.1	2603
CG_Chr01	1824104	1824253	ClCG01G001830	6.9e-10	+	1824104	1824253	0	1	149,	0	-9.16	-8.23	2.51	ClCG01G001830.1	10924
CG_Chr01	1926650	1926841	ClCG01G001930	1.9e-07	+	1926650	1926841	0	1	191,	0	-6.72	-6.11	2.4	ClCG01G001930.1	143
CG_Chr01	1926936	1927222	ClCG01G001930	1.9e-07	+	1926936	1927222	0	1	286,	0	-6.72	-6.11	2.65	ClCG01G001930.1	429
CG_Chr01	1932237	1932435	ClCG01G001940	2.5e-11	+	1932237	1932435	0	1	198,	0	-10.6	-9.47	2.1	ClCG01G001940.1	197
CG_Chr01	1934729	1934878	ClCG01G001940	0.0065	+	1934729	1934878	0	1	149,	0	-2.19	-1.89	1.96	ClCG01G001940.1	2689
CG_Chr01	1980664	1980914	ClCG01G002030	2e-07	+	1980664	1980914	0	1	250,	0	-6.69	-6.09	1.73	ClCG01G002030.1	1200
CG_Chr01	1983945	1984095	ClCG01G002030	5.1e-06	+	1983945	1984095	0	1	150,	0	-5.29	-4.84	1.86	ClCG01G002030.1	4481
CG_Chr01	1986418	1986893	ClCG01G002030	8.9e-07	+	1986418	1986893	0	2	145,104,	0,371	-6.05	-5.53	1.83	ClCG01G002030.1	6954
CG_Chr01	2130233	2131021	ClCG01G002150	1.3e-06	+	2130233	2131021	0	1	788,	0	-5.89	-5.38	2.69	ClCG01G002150.1	886
CG_Chr01	2274248	2274965	ClCG01G002310	2.5e-16	+	2274248	2274965	0	2	47,253,	0,464	-15.6	-14.1	3.19	ClCG01G002310.1	16537
CG_Chr01	2296304	2298010	ClCG01G002350	5.6e-07	+	2296304	2298010	0	2	123,20,	0,1686	-6.25	-5.7	1.74	ClCG01G002340.1	-459
CG_Chr01	2298450	2298640	ClCG01G002350	2.3e-06	+	2298450	2298640	0	1	190,	0	-5.64	-5.16	2.56	ClCG01G002340.1	0
CG_Chr01	2367095	2367977	ClCG01G002390	6.3e-11	+	2367095	2367977	0	3	19,130,251,	0,312,631	-10.2	-9.13	2.32	ClCG01G002390.1	825
CG_Chr01	2375752	2375901	ClCG01G002400	1.3e-09	+	2375752	2375901	0	1	149,	0	-8.89	-7.99	3.21	ClCG01G002400.1	4548
CG_Chr01	2385669	2386563	ClCG01G002420	6e-08	+	2385669	2386563	0	2	31,298,	0,596	-7.22	-6.54	2.29	ClCG01G002420.1	495
CG_Chr01	2437405	2437797	ClCG01G002470	2e-14	+	2437405	2437797	0	3	72,81,45,	0,182,347	-13.7	-12.3	1.64	ClCG01G002470.1	2650
CG_Chr01	2467051	2467198	ClCG01G002500	2e-08	+	2467051	2467198	0	1	147,	0	-7.7	-6.95	2.04	ClCG01G002500.1	48
CG_Chr01	2521967	2522190	ClCG01G002530	8.3e-08	+	2521967	2522190	0	2	179,19,	0,204	-7.08	-6.42	1.87	ClCG01G002530.1	11009
CG_Chr01	2577273	2577764	ClCG01G002590	1.4e-09	+	2577273	2577764	0	1	491,	0	-8.86	-7.96	3.02	ClCG01G002590.1	833
CG_Chr01	2583926	2584316	ClCG01G002600	6.6e-09	+	2583926	2584316	0	1	390,	0	-8.18	-7.37	1.73	ClCG01G002600.1	729
CG_Chr01	2626123	2626522	ClCG01G002640	4.1e-08	+	2626123	2626522	0	1	399,	0	-7.39	-6.69	1.63	ClCG01G002640.1	4852
CG_Chr01	2636023	2637021	ClCG01G002660	1.7e-07	+	2636023	2637021	0	2	271,75,	0,923	-6.76	-6.14	1.91	ClCG01G002660.1	395
CG_Chr01	2638309	2639372	ClCG01G002660	1.4e-07	+	2638309	2639372	0	2	22,423,	0,640	-6.86	-6.23	2.33	ClCG01G002660.1	2681
CG_Chr01	2653458	2654784	ClCG01G002680	5.2e-05	+	2653458	2654784	0	3	93,30,28,	0,197,1298	-4.28	-3.9	2.67	ClCG01G002680.1	4491
CG_Chr01	2660170	2660420	ClCG01G002680	1.9e-06	+	2660170	2660420	0	1	250,	0	-5.73	-5.24	2.38	ClCG01G002680.1	11203
CG_Chr01	2670902	2671444	ClCG01G002700	1.3e-08	+	2670902	2671444	0	2	95,303,	0,239	-7.89	-7.12	2	ClCG01G002700.1	8652
CG_Chr01	2733625	2734880	ClCG01G002740	6.8e-05	+	2733625	2734880	0	3	17,70,307,	0,117,948	-4.17	-3.8	2.16	ClCG01G002740.1	5413
CG_Chr01	2743326	2743626	ClCG01G002750	2.9e-07	+	2743326	2743626	0	1	300,	0	-6.54	-5.96	1.92	ClCG01G002750.1	2298
CG_Chr01	2765271	2765422	ClCG01G002770	0.011	+	2765271	2765422	0	1	151,	0	-1.97	-1.67	1.58	ClCG01G002770.1	685
CG_Chr01	2790817	2791658	ClCG01G002770	4.5e-07	+	2790817	2791658	0	2	67,84,	0,757	-6.35	-5.78	1.77	ClCG01G002770.1	26231
CG_Chr01	2792118	2793175	ClCG01G002770	5e-12	+	2792118	2793175	0	2	62,288,	0,769	-11.3	-10.1	2.31	ClCG01G002770.1	27532
CG_Chr01	2795164	2795995	ClCG01G002790	2.5e-23	+	2795164	2795995	0	4	2,58,69,17,	0,111,670,814	-22.6	-20.8	1.79	ClCG01G002790.1	364
CG_Chr01	2796366	2798357	ClCG01G002790	2.5e-23	+	2796366	2798357	0	4	24,50,20,101,	0,199,1200,1890	-22.6	-20.8	1.81	ClCG01G002790.1	1566
CG_Chr01	2886904	2887597	ClCG01G002830	1.1e-05	+	2886904	2887597	0	1	693,	0	-4.97	-4.55	2.66	ClCG01G002830.1	594
CG_Chr01	2894766	2894966	ClCG01G002840	1.6e-14	+	2894766	2894966	0	1	200,	0	-13.8	-12.4	2.27	ClCG01G002840.1	1379
CG_Chr01	2895573	2895772	ClCG01G002840	1.6e-14	+	2895573	2895772	0	1	199,	0	-13.8	-12.4	1.76	ClCG01G002840.1	2186
CG_Chr01	2901718	2901919	ClCG01G002850	0.0017	+	2901718	2901919	0	1	201,	0	-2.78	-2.46	4	ClCG01G002850.1	5052
CG_Chr01	2904300	2905094	ClCG01G002860	3e-07	+	2904300	2905094	0	1	794,	0	-6.53	-5.95	2.68	ClCG01G002860.1	903
CG_Chr01	3036748	3037343	ClCG01G002970	7.9e-05	+	3036748	3037343	0	1	595,	0	-4.1	-3.74	3.75	ClCG01G002970.1	6878
CG_Chr01	3037639	3037789	ClCG01G002970	8.3e-05	+	3037639	3037789	0	1	150,	0	-4.08	-3.71	1.72	ClCG01G002970.1	7769
CG_Chr01	3070844	3071429	ClCG01G003030	5.4e-10	+	3070844	3071429	0	3	57,92,249,	0,141,336	-9.27	-8.32	2.41	ClCG01G003030.1	1947
CG_Chr01	3076433	3076677	ClCG01G003040	4e-07	+	3076433	3076677	0	1	244,	0	-6.4	-5.83	3.15	ClCG01G003040.1	1856
CG_Chr01	3076823	3077116	ClCG01G003040	0.00011	+	3076823	3077116	0	1	293,	0	-3.94	-3.58	1.9	ClCG01G003040.1	2246
CG_Chr01	3110632	3110833	ClCG01G003080	4.5e-05	+	3110632	3110833	0	1	201,	0	-4.35	-3.97	2.2	ClCG01G003080.1	5426
CG_Chr01	3271812	3272061	ClCG01G003190	6.9e-08	+	3271812	3272061	0	1	249,	0	-7.16	-6.49	2.08	ClCG01G003190.1	8519
CG_Chr01	3272208	3272506	ClCG01G003190	6.9e-08	+	3272208	3272506	0	1	298,	0	-7.16	-6.49	1.62	ClCG01G003190.1	8915
CG_Chr01	3291866	3292063	ClCG01G003210	0.025	+	3291866	3292063	0	1	197,	0	-1.61	-1.31	2.11	ClCG01G003210.1	245
CG_Chr01	3293139	3293385	ClCG01G003210	3.3e-06	+	3293139	3293385	0	1	246,	0	-5.48	-5.01	2.43	ClCG01G003210.1	1518
CG_Chr01	3357949	3359940	ClCG01G003280	6.5e-06	+	3357949	3359940	0	4	54,42,42,294,	0,176,411,1697	-5.19	-4.75	2.43	ClCG01G003280.1	1550
CG_Chr01	3578406	3578603	ClCG01G003430	3.5e-05	+	3578406	3578603	0	1	197,	0	-4.45	-4.06	2.19	ClCG01G003430.1	49
CG_Chr01	3579192	3579340	ClCG01G003430	0.0011	+	3579192	3579340	0	1	148,	0	-2.96	-2.64	1.7	ClCG01G003430.1	835
CG_Chr01	3612849	3613144	ClCG01G003470	8.3e-06	+	3612849	3613144	0	1	295,	0	-5.08	-4.65	1.74	ClCG01G003470.1	2437
CG_Chr01	3646514	3647913	ClCG01G003500	2.5e-07	+	3646514	3647913	0	4	148,150,135,116,	0,234,1035,1283	-6.61	-6.01	2.89	ClCG01G003500.1	5753
CG_Chr01	3649620	3650096	ClCG01G003500	5.9e-07	+	3649620	3650096	0	2	77,323,	0,153	-6.23	-5.68	1.87	ClCG01G003500.1	8859
CG_Chr01	3685920	3686361	ClCG01G003520	3e-06	+	3685920	3686361	0	1	441,	0	-5.52	-5.05	5.9	ClCG01G003520.1	928
CG_Chr01	3701152	3701751	ClCG01G003530	3.2e-12	+	3701152	3701751	0	1	599,	0	-11.5	-10.3	2.15	ClCG01G003530.1	2390
CG_Chr01	3806194	3807298	ClCG01G003610	2e-17	+	3806194	3807298	0	5	25,92,82,72,268,	0,138,401,559,836	-16.7	-15.1	5	ClCG01G003610.1	2064
CG_Chr01	3835352	3835800	ClCG01G003630	9.3e-08	+	3835352	3835800	0	1	448,	0	-7.03	-6.38	2.28	ClCG01G003630.1	3383
CG_Chr01	3878380	3878577	ClCG01G003690	1.4e-05	+	3878380	3878577	0	1	197,	0	-4.86	-4.44	3.81	ClCG01G003690.1	98
CG_Chr01	3879115	3879410	ClCG01G003690	0.0001	+	3879115	3879410	0	1	295,	0	-4	-3.64	2.19	ClCG01G003690.1	833
CG_Chr01	3969482	3970356	ClCG01G003730	5.1e-07	+	3969482	3970356	0	5	35,61,86,90,73,	0,127,267,438,801	-6.29	-5.73	1.5	ClCG01G003730.1	1445
CG_Chr01	3993831	3994548	ClCG01G003760	5.8e-07	+	3993831	3994548	0	2	110,485,	0,232	-6.24	-5.69	1.71	ClCG01G003760.1	2112
CG_Chr01	3999046	3999336	ClCG01G003770	1.4e-06	+	3999046	3999336	0	2	138,60,	0,230	-5.84	-5.34	1.64	ClCG01G003770.1	1876
CG_Chr01	4020903	4022234	ClCG01G003780	9.5e-10	+	4020903	4022234	0	2	99,240,	0,1091	-9.02	-8.1	2.46	ClCG01G003780.1	301
CG_Chr01	4204581	4205059	ClCG01G003910	6.5e-06	+	4204581	4205059	0	3	23,114,110,	0,160,368	-5.19	-4.75	2.92	ClCG01G003910.1	5684
CG_Chr01	4207404	4207602	ClCG01G003910	6.5e-06	+	4207404	4207602	0	1	198,	0	-5.19	-4.75	2.16	ClCG01G003910.1	8507
CG_Chr01	4351865	4352959	ClCG01G004000	3.6e-07	+	4351865	4352959	0	2	530,151,	0,943	-6.44	-5.87	1.95	ClCG01G004000.1	753
CG_Chr01	4525652	4525894	ClCG01G004210	2e-06	+	4525652	4525894	0	1	242,	0	-5.69	-5.21	3.08	ClCG01G004210.1	48
CG_Chr01	4526133	4526327	ClCG01G004210	0.0014	+	4526133	4526327	0	1	194,	0	-2.85	-2.54	2.04	ClCG01G004210.1	529
CG_Chr01	4542035	4542184	ClCG01G004230	2.2e-05	+	4542035	4542184	0	1	149,	0	-4.65	-4.26	2.36	ClCG01G004230.1	2361
CG_Chr01	4544133	4545218	ClCG01G004230	3.9e-08	+	4544133	4545218	0	2	21,178,	0,907	-7.41	-6.71	3.4	ClCG01G004230.1	4459
CG_Chr01	4589145	4589492	ClCG01G004270	8.5e-09	+	4589145	4589492	0	1	347,	0	-8.07	-7.28	1.77	ClCG01G004270.1	346
CG_Chr01	4626744	4626992	ClCG01G004350	2.6e-05	+	4626744	4626992	0	1	248,	0	-4.58	-4.19	2.3	ClCG01G004350.1	49
CG_Chr01	4641560	4641708	ClCG01G004370	0.00042	+	4641560	4641708	0	1	148,	0	-3.38	-3.04	2.09	ClCG01G004370.1	981
CG_Chr01	4808749	4808898	ClCG01G004500	0.00014	+	4808749	4808898	0	1	149,	0	-3.86	-3.51	1.6	ClCG01G004500.1	3661
CG_Chr01	4847937	4848285	ClCG01G004530	1.6e-08	+	4847937	4848285	0	1	348,	0	-7.8	-7.04	2.88	ClCG01G004530.1	7529
CG_Chr01	4854926	4855073	ClCG01G004540	6.2e-05	+	4854926	4855073	0	1	147,	0	-4.21	-3.84	2.26	ClCG01G004540.1	3250
CG_Chr01	4890682	4891067	ClCG01G004580	6.3e-13	+	4890682	4891067	0	1	385,	0	-12.2	-10.9	4.7	ClCG01G004580.1	527
CG_Chr01	4932478	4932823	ClCG01G004620	3.3e-06	+	4932478	4932823	0	1	345,	0	-5.48	-5.01	3	ClCG01G004620.1	863
CG_Chr01	4976136	4976286	ClCG01G004680	0.0011	+	4976136	4976286	0	1	150,	0	-2.97	-2.65	2	ClCG01G004680.1	6205
CG_Chr01	5069051	5069329	ClCG01G004800	0.00017	+	5069051	5069329	0	2	190,8,	0,270	-3.78	-3.43	1.62	ClCG01G004800.1	49
CG_Chr01	5151527	5155913	ClCG01G004860	5e-07	+	5151527	5155913	0	8	40,256,302,69,43,66,196,24,	0,119,1276,1670,2679,3053,4069,4362	-6.3	-5.74	2.44	ClCG01G004860.1	905
CG_Chr01	5240597	5240846	ClCG01G004960	1.1e-06	+	5240597	5240846	0	1	249,	0	-5.95	-5.43	1.84	ClCG01G004960.1	50
CG_Chr01	5267051	5267350	ClCG01G004970	8.7e-08	+	5267051	5267350	0	1	299,	0	-7.06	-6.41	2.55	ClCG01G004970.1	3325
CG_Chr01	5338956	5339106	ClCG01G005050	7.9e-19	+	5338956	5339106	0	1	150,	0	-18.1	-16.5	6.43	ClCG01G005050.1	2920
CG_Chr01	5407189	5407339	ClCG01G005100	7.9e-06	+	5407189	5407339	0	1	150,	0	-5.1	-4.67	1.88	ClCG01G005100.1	447
CG_Chr01	5439891	5441017	ClCG01G005130	4e-07	+	5439891	5441017	0	2	84,114,	0,1012	-6.4	-5.84	1.91	ClCG01G005130.1	4380
CG_Chr01	5501816	5502009	ClCG01G005170	0.0032	+	5501816	5502009	0	1	193,	0	-2.5	-2.19	1.93	ClCG01G005170.1	1595
CG_Chr01	5560499	5560798	ClCG01G005220	1e-11	+	5560499	5560798	0	1	299,	0	-11	-9.86	2.07	ClCG01G005220.1	50
CG_Chr01	5576582	5576780	ClCG01G005230	8.3e-07	+	5576582	5576780	0	1	198,	0	-6.08	-5.55	2.05	ClCG01G005230.1	3950
CG_Chr01	5586433	5586713	ClCG01G005250	1.7e-05	+	5586433	5586713	0	2	127,66,	0,214	-4.78	-4.37	1.56	ClCG01G005250.1	1512
CG_Chr01	5592209	5592658	ClCG01G005260	8.7e-06	+	5592209	5592658	0	1	449,	0	-5.06	-4.63	1.72	ClCG01G005260.1	149
CG_Chr01	5596526	5597020	ClCG01G005260	2.3e-05	+	5596526	5597020	0	2	6,244,	0,250	-4.63	-4.23	3.35	ClCG01G005260.1	4466
CG_Chr01	5757962	5758160	ClCG01G005380	2.1e-06	+	5757962	5758160	0	1	198,	0	-5.68	-5.2	1.63	ClCG01G005380.1	98
CG_Chr01	5764882	5765080	ClCG01G005380	4.6e-06	+	5764882	5765080	0	1	198,	0	-5.34	-4.89	1.55	ClCG01G005380.1	7018
CG_Chr01	5786857	5787304	ClCG01G005410	1.6e-11	+	5786857	5787304	0	1	447,	0	-10.8	-9.71	2.27	ClCG01G005410.1	7354
CG_Chr01	5826941	5827306	ClCG01G005430	3e-06	+	5826941	5827306	0	2	31,219,	0,146	-5.52	-5.05	2.63	ClCG01G005430.1	21932
CG_Chr01	5891283	5892143	ClCG01G005500	6e-07	+	5891283	5892143	0	2	118,319,	0,541	-6.22	-5.67	1.92	ClCG01G005500.1	10336
CG_Chr01	5925751	5925995	ClCG01G005530	1.8e-07	+	5925751	5925995	0	1	244,	0	-6.74	-6.13	1.57	ClCG01G005530.1	923
CG_Chr01	6017434	6017683	ClCG01G005620	1.7e-08	+	6017434	6017683	0	1	249,	0	-7.76	-7	1.92	ClCG01G005620.1	3762
CG_Chr01	6073421	6074660	ClCG01G005650	1.3e-08	+	6073421	6074660	0	3	217,147,226,	0,766,1013	-7.87	-7.1	1.87	ClCG01G005650.1	1466
CG_Chr01	6137002	6137202	ClCG01G005700	4e-14	+	6137002	6137202	0	1	200,	0	-13.4	-12.1	27	ClCG01G005700.1	7297
CG_Chr01	6140210	6140460	ClCG01G005700	4e-14	+	6140210	6140460	0	1	250,	0	-13.4	-12.1	1.81	ClCG01G005700.1	10505
CG_Chr01	6260988	6265052	ClCG01G005770	1.6e-10	+	6260988	6265052	0	2	184,263,	0,3801	-9.8	-8.79	1.86	ClCG01G005770.1	7508
CG_Chr01	6266000	6266448	ClCG01G005770	1.6e-10	+	6266000	6266448	0	1	448,	0	-9.8	-8.79	2.56	ClCG01G005770.1	12520
CG_Chr01	6266645	6266993	ClCG01G005770	1.6e-10	+	6266645	6266993	0	1	348,	0	-9.8	-8.79	2.46	ClCG01G005770.1	13165
CG_Chr01	6267884	6269785	ClCG01G005770	1.8e-05	+	6267884	6269785	0	2	68,82,	0,1819	-4.74	-4.33	1.64	ClCG01G005770.1	14404
CG_Chr01	6270116	6270315	ClCG01G005770	7.4e-07	+	6270116	6270315	0	1	199,	0	-6.13	-5.6	2.78	ClCG01G005770.1	16636
CG_Chr01	6339305	6339791	ClCG01G005810	1.1e-06	+	6339305	6339791	0	2	189,11,	0,475	-5.97	-5.45	3.04	ClCG01G005810.1	9976
CG_Chr01	6340386	6340735	ClCG01G005810	0.00013	+	6340386	6340735	0	1	349,	0	-3.9	-3.55	1.9	ClCG01G005810.1	11057
CG_Chr01	6451977	6454794	ClCG01G005870	3.4e-08	+	6451977	6454794	0	3	82,84,84,	0,2564,2733	-7.47	-6.76	1.84	ClCG01G005870.1	1302
CG_Chr01	6455583	6458477	ClCG01G005870	3.4e-08	+	6455583	6458477	0	3	162,69,19,	0,284,2875	-7.47	-6.76	1.75	ClCG01G005870.1	4908
CG_Chr01	6465197	6465446	ClCG01G005870	3.4e-08	+	6465197	6465446	0	1	249,	0	-7.47	-6.76	1.57	ClCG01G005870.1	14522
CG_Chr01	6485192	6485492	ClCG01G005880	5e-13	+	6485192	6485492	0	1	300,	0	-12.3	-11	1.85	ClCG01G005880.1	3356
CG_Chr01	6485641	6485842	ClCG01G005880	6e-10	+	6485641	6485842	0	1	201,	0	-9.22	-8.29	1.78	ClCG01G005880.1	3805
CG_Chr01	6508191	6508341	ClCG01G005910	2.1e-09	+	6508191	6508341	0	1	150,	0	-8.67	-7.79	1.92	ClCG01G005910.1	1138
CG_Chr01	6551312	6551461	ClCG01G005960	1.3e-08	+	6551312	6551461	0	1	149,	0	-7.9	-7.13	2.55	ClCG01G005960.1	344
CG_Chr01	6665477	6665776	ClCG01G006000	2.5e-07	+	6665477	6665776	0	1	299,	0	-6.6	-6	2.64	ClCG01G006000.1	4875
CG_Chr01	6683178	6684423	ClCG01G006030	0.0018	+	6683178	6684423	0	2	44,104,	0,1141	-2.74	-2.42	2.03	ClCG01G006030.1	2726
CG_Chr01	6688215	6688415	ClCG01G006040	1.6e-13	+	6688215	6688415	0	1	200,	0	-12.8	-11.5	1.85	ClCG01G006040.1	100
CG_Chr01	6698514	6698914	ClCG01G006040	6.8e-10	+	6698514	6698914	0	1	400,	0	-9.17	-8.24	1.96	ClCG01G006040.1	10399
CG_Chr01	6869621	6869761	ClCG01G006150	0.0023	+	6869621	6869761	0	1	140,	0	-2.63	-2.32	1.57	ClCG01G006150.1	325
CG_Chr01	7067201	7067344	ClCG01G006330	0.00049	+	7067201	7067344	0	1	143,	0	-3.31	-2.98	2.95	ClCG01G006330.1	2367
CG_Chr01	7079412	7081558	ClCG01G006350	1.1e-06	+	7079412	7081558	0	2	137,14,	0,2132	-5.96	-5.44	1.87	ClCG01G006350.1	3860
CG_Chr01	7081807	7082008	ClCG01G006350	1.1e-06	+	7081807	7082008	0	1	201,	0	-5.96	-5.44	1.54	ClCG01G006350.1	6255
CG_Chr01	7082107	7082258	ClCG01G006350	1.1e-06	+	7082107	7082258	0	1	151,	0	-5.96	-5.44	1.5	ClCG01G006350.1	6555
CG_Chr01	7112019	7112369	ClCG01G006360	4.7e-07	+	7112019	7112369	0	1	350,	0	-6.33	-5.77	2.04	ClCG01G006360.1	698
CG_Chr01	7112468	7112904	ClCG01G006360	4.7e-07	+	7112468	7112904	0	2	297,4,	0,432	-6.33	-5.77	2.15	ClCG01G006360.1	1147
CG_Chr01	7113388	7114087	ClCG01G006360	4.7e-07	+	7113388	7114087	0	1	699,	0	-6.33	-5.77	1.61	ClCG01G006360.1	2067
CG_Chr01	7114186	7114336	ClCG01G006360	4.7e-07	+	7114186	7114336	0	1	150,	0	-6.33	-5.77	2.26	ClCG01G006360.1	2865
CG_Chr01	7135191	7135675	ClCG01G006370	4.2e-07	+	7135191	7135675	0	2	97,303,	0,181	-6.38	-5.82	2.87	ClCG01G006370.1	50
CG_Chr01	7180940	7181506	ClCG01G006380	6.3e-08	+	7180940	7181506	0	3	22,117,161,	0,195,405	-7.2	-6.53	1.85	ClCG01G006380.1	8168
CG_Chr01	7225841	7226084	ClCG01G006410	4.2e-05	+	7225841	7226084	0	1	243,	0	-4.38	-3.99	2.43	ClCG01G006410.1	4372
CG_Chr01	7236757	7237245	ClCG01G006430	6.9e-07	+	7236757	7237245	0	1	488,	0	-6.16	-5.62	3.47	ClCG01G006430.1	2075
CG_Chr01	7254962	7255550	ClCG01G006440	9.3e-06	+	7254962	7255550	0	2	99,101,	0,487	-5.03	-4.6	2.29	ClCG01G006440.1	12218
CG_Chr01	7428069	7428267	ClCG01G006590	0.0001	+	7428069	7428267	0	1	198,	0	-3.98	-3.62	2.17	ClCG01G006590.1	9127
CG_Chr01	7517449	7517746	ClCG01G006650	6.9e-07	+	7517449	7517746	0	1	297,	0	-6.16	-5.62	2.92	ClCG01G006650.1	49
CG_Chr01	7539039	7539187	ClCG01G006660	4.3e-08	+	7539039	7539187	0	1	148,	0	-7.37	-6.67	2	ClCG01G006660.1	2344
CG_Chr01	7704464	7704908	ClCG01G006740	2.3e-09	+	7704464	7704908	0	1	444,	0	-8.64	-7.77	2.37	ClCG01G006740.1	3413
CG_Chr01	7740165	7741689	ClCG01G006760	4.2e-10	+	7740165	7741689	0	3	20,428,88,	0,955,1436	-9.38	-8.43	2.29	ClCG01G006760.1	1053
CG_Chr01	7827421	7827783	ClCG01G006790	0.00029	+	7827421	7827783	0	2	157,40,	0,322	-3.54	-3.2	2.29	ClCG01G006790.1	713
CG_Chr01	7828315	7828593	ClCG01G006790	0.00052	+	7828315	7828593	0	2	59,138,	0,140	-3.28	-2.95	1.6	ClCG01G006790.1	1607
CG_Chr01	7828767	7830822	ClCG01G006790	8.3e-05	+	7828767	7830822	0	6	81,152,88,74,75,168,	0,205,553,1568,1718,1887	-4.08	-3.71	1.89	ClCG01G006790.1	2059
CG_Chr01	7831386	7831534	ClCG01G006790	0.00014	+	7831386	7831534	0	1	148,	0	-3.85	-3.5	1.85	ClCG01G006790.1	4678
CG_Chr01	7865545	7865837	ClCG01G006810	1e-06	+	7865545	7865837	0	1	292,	0	-5.98	-5.46	2.12	ClCG01G006810.1	1397
CG_Chr01	7911503	7916803	ClCG01G006840	1e-26	+	7911503	7916803	0	2	356,36,	0,5264	-26	-24.1	1.84	ClCG01G006840.1	1529
CG_Chr01	8029130	8029280	ClCG01G006910	8.7e-08	+	8029130	8029280	0	1	150,	0	-7.06	-6.4	3.25	ClCG01G006910.1	1383
CG_Chr01	8051591	8051788	ClCG01G006940	0.0013	+	8051591	8051788	0	1	197,	0	-2.88	-2.56	2.25	ClCG01G006940.1	3679
CG_Chr01	8160730	8161257	ClCG01G007090	4.4e-05	+	8160730	8161257	0	2	133,216,	0,311	-4.36	-3.98	11.5	ClCG01G007090.1	782
CG_Chr01	8161455	8162165	ClCG01G007090	1.7e-06	+	8161455	8162165	0	2	55,344,	0,366	-5.76	-5.27	5.38	ClCG01G007090.1	1507
CG_Chr01	8203007	8203795	ClCG01G007130	1.5e-10	+	8203007	8203795	0	3	154,130,167,	0,354,621	-9.83	-8.81	1.6	ClCG01G007130.1	2992
CG_Chr01	8203944	8204095	ClCG01G007130	1.5e-10	+	8203944	8204095	0	1	151,	0	-9.83	-8.81	1.77	ClCG01G007130.1	3929
CG_Chr01	8211323	8211521	ClCG01G007140	1.1e-07	+	8211323	8211521	0	1	198,	0	-6.95	-6.31	2.45	ClCG01G007140.1	1930
CG_Chr01	8212112	8212403	ClCG01G007140	1.1e-07	+	8212112	8212403	0	2	102,96,	0,195	-6.95	-6.31	1.72	ClCG01G007140.1	2719
CG_Chr01	8212945	8213241	ClCG01G007140	1.1e-07	+	8212945	8213241	0	1	296,	0	-6.95	-6.31	1.54	ClCG01G007140.1	3552
CG_Chr01	8245624	8246847	ClCG01G007170	2.6e-06	+	8245624	8246847	0	4	62,219,94,65,	0,193,945,1158	-5.59	-5.12	1.56	ClCG01G007170.1	3892
CG_Chr01	8312401	8313615	ClCG01G007260	3.1e-09	+	8312401	8313615	0	4	374,124,74,23,	0,479,780,1191	-8.51	-7.66	2.35	ClCG01G007260.1	148
CG_Chr01	8335977	8336739	ClCG01G007290	9.1e-07	+	8335977	8336739	0	4	72,48,75,3,	0,427,557,759	-6.04	-5.52	3.26	ClCG01G007290.1	2258
CG_Chr01	8340895	8341191	ClCG01G007290	1.1e-10	+	8340895	8341191	0	1	296,	0	-9.94	-8.91	1.95	ClCG01G007290.1	7176
CG_Chr01	8372481	8373219	ClCG01G007340	1.6e-07	+	8372481	8373219	0	1	738,	0	-6.79	-6.17	1.86	ClCG01G007340.1	1189
CG_Chr01	8373562	8374215	ClCG01G007340	8.5e-05	+	8373562	8374215	0	2	52,96,	0,557	-4.07	-3.7	1.55	ClCG01G007340.1	2270
CG_Chr01	8413453	8413696	ClCG01G007400	0.00083	+	8413453	8413696	0	1	243,	0	-3.08	-2.75	3.85	ClCG01G007400.1	3978
CG_Chr01	8494170	8494466	ClCG01G007460	3.1e-06	+	8494170	8494466	0	1	296,	0	-5.51	-5.04	2.93	ClCG01G007460.1	16812
CG_Chr01	8496200	8496349	ClCG01G007460	3.5e-07	+	8496200	8496349	0	1	149,	0	-6.45	-5.88	2.95	ClCG01G007460.1	18842
CG_Chr01	8572242	8572443	ClCG01G007520	3.6e-10	+	8572242	8572443	0	1	201,	0	-9.44	-8.47	1.51	ClCG01G007520.1	34984
CG_Chr01	8572542	8572792	ClCG01G007520	3.6e-10	+	8572542	8572792	0	1	250,	0	-9.44	-8.47	1.92	ClCG01G007520.1	35284
CG_Chr01	8573140	8573441	ClCG01G007520	3.6e-10	+	8573140	8573441	0	1	301,	0	-9.44	-8.47	1.91	ClCG01G007520.1	35882
CG_Chr01	8575558	8575858	ClCG01G007520	3.6e-10	+	8575558	8575858	0	1	300,	0	-9.44	-8.47	2.46	ClCG01G007520.1	38300
CG_Chr01	8582668	8582966	ClCG01G007530	4.5e-07	+	8582668	8582966	0	1	298,	0	-6.35	-5.79	1.58	ClCG01G007530.1	4250
CG_Chr01	8628132	8629861	ClCG01G007560	1.3e-06	+	8628132	8629861	0	2	240,144,	0,1585	-5.89	-5.38	1.85	ClCG01G007560.1	48
CG_Chr01	8632742	8632992	ClCG01G007570	7.6e-05	+	8632742	8632992	0	1	250,	0	-4.12	-3.76	2.61	ClCG01G007570.1	50
CG_Chr01	8633488	8633887	ClCG01G007570	5.1e-09	+	8633488	8633887	0	1	399,	0	-8.29	-7.46	1.94	ClCG01G007570.1	796
CG_Chr01	8634632	8634832	ClCG01G007570	4.7e-08	+	8634632	8634832	0	1	200,	0	-7.33	-6.63	1.7	ClCG01G007570.1	1940
CG_Chr01	8661130	8661461	ClCG01G007590	0.0039	+	8661130	8661461	0	2	24,223,	0,108	-2.41	-2.1	3.33	ClCG01G007590.1	327
CG_Chr01	8663101	8663694	ClCG01G007590	1.5e-06	+	8663101	8663694	0	1	593,	0	-5.81	-5.31	2.88	ClCG01G007590.1	2298
CG_Chr01	8819450	8819771	ClCG01G007720	2.4e-08	+	8819450	8819771	0	2	9,188,	0,133	-7.62	-6.89	2.81	ClCG01G007720.1	9103
CG_Chr01	8833080	8833230	ClCG01G007730	4e-09	+	8833080	8833230	0	1	150,	0	-8.4	-7.56	1.83	ClCG01G007730.1	2399
CG_Chr01	8860050	8860250	ClCG01G007750	2e-13	+	8860050	8860250	0	1	200,	0	-12.7	-11.4	2.71	ClCG01G007750.1	12800
CG_Chr01	8873392	8873534	ClCG01G007790	3.2e-11	+	8873392	8873534	0	1	142,	0	-10.5	-9.42	2.45	ClCG01G007790.1	47
CG_Chr01	8874157	8875753	ClCG01G007790	1e-07	+	8874157	8875753	0	3	176,33,121,	0,1367,1475	-7	-6.35	2.09	ClCG01G007790.1	812
CG_Chr01	8965685	8965933	ClCG01G007860	5.5e-05	+	8965685	8965933	0	2	145,5,	0,243	-4.26	-3.89	1.57	ClCG01G007860.1	1483
CG_Chr01	8967256	8968535	ClCG01G007860	6.9e-06	+	8967256	8968535	0	3	81,123,45,	0,836,1234	-5.16	-4.72	2.01	ClCG01G007860.1	3054
CG_Chr01	8971264	8971869	ClCG01G007860	2.8e-06	+	8971264	8971869	0	3	31,124,193,	0,118,412	-5.55	-5.07	1.62	ClCG01G007860.1	7062
CG_Chr01	8972166	8972415	ClCG01G007860	7.2e-05	+	8972166	8972415	0	1	249,	0	-4.14	-3.77	1.54	ClCG01G007860.1	7964
CG_Chr01	9064087	9064287	ClCG01G007920	0.018	+	9064087	9064287	0	1	200,	0	-1.74	-1.44	2.06	ClCG01G007920.1	149
CG_Chr01	9122339	9122829	ClCG01G007960	4.8e-06	+	9122339	9122829	0	1	490,	0	-5.32	-4.87	3.31	ClCG01G007960.1	733
CG_Chr01	9159431	9159919	ClCG01G008000	6.5e-10	+	9159431	9159919	0	2	11,390,	0,98	-9.19	-8.26	1.94	ClCG01G008000.1	7203
CG_Chr01	9223302	9223598	ClCG01G008040	1.3e-11	+	9223302	9223598	0	1	296,	0	-10.9	-9.77	3.44	ClCG01G008040.1	99
CG_Chr01	9224403	9229489	ClCG01G008040	1.3e-11	+	9224403	9229489	0	3	26,66,57,	0,131,5029	-10.9	-9.77	1.52	ClCG01G008040.1	1200
CG_Chr01	9272786	9273341	ClCG01G008070	2e-10	+	9272786	9273341	0	2	20,126,	0,429	-9.7	-8.7	1.85	ClCG01G008070.1	589
CG_Chr01	9447604	9448099	ClCG01G008180	1e-07	+	9447604	9448099	0	1	495,	0	-7	-6.36	3.12	ClCG01G008180.1	148
CG_Chr01	9453802	9454001	ClCG01G008180	1.1e-07	+	9453802	9454001	0	1	199,	0	-6.97	-6.32	1.54	ClCG01G008180.1	6346
CG_Chr01	9454877	9457074	ClCG01G008180	3e-06	+	9454877	9457074	0	5	71,120,62,41,53,	0,958,1540,1777,2144	-5.53	-5.06	1.87	ClCG01G008180.1	7421
CG_Chr01	9581066	9581313	ClCG01G008260	6.9e-09	+	9581066	9581313	0	1	247,	0	-8.16	-7.36	2.07	ClCG01G008260.1	3205
CG_Chr01	9584468	9590491	ClCG01G008270	3.7e-05	+	9584468	9590491	0	7	134,92,64,116,41,95,97,	0,584,746,1180,2524,5252,5926	-4.43	-4.05	1.51	ClCG01G008270.1	2109
CG_Chr01	9591769	9592016	ClCG01G008270	0.00017	+	9591769	9592016	0	1	247,	0	-3.78	-3.43	2.24	ClCG01G008270.1	9410
CG_Chr01	9774734	9775372	ClCG01G008360	1e-10	+	9774734	9775372	0	1	638,	0	-10	-8.97	2.53	ClCG01G008360.1	981
CG_Chr01	9806067	9806216	ClCG01G008380	1.3e-05	+	9806067	9806216	0	1	149,	0	-4.89	-4.48	1.84	ClCG01G008380.1	98
CG_Chr01	9806953	9807594	ClCG01G008380	3.2e-11	+	9806953	9807594	0	1	641,	0	-10.5	-9.39	2.24	ClCG01G008380.1	984
CG_Chr01	9861488	9861733	ClCG01G008400	1.1e-07	+	9861488	9861733	0	1	245,	0	-6.97	-6.32	3.11	ClCG01G008400.1	3879
CG_Chr01	10041429	10042905	ClCG01G008470	2.8e-08	+	10041429	10042905	0	3	35,193,215,	0,488,1261	-7.55	-6.83	2.68	ClCG01G008470.1	1472
CG_Chr01	10104702	10105156	ClCG01G008480	2.8e-07	+	10104702	10105156	0	2	156,195,	0,259	-6.56	-5.97	1.69	ClCG01G008480.1	4184
CG_Chr01	10128596	10130712	ClCG01G008500	3.5e-07	+	10128596	10130712	0	2	75,122,	0,1994	-6.45	-5.87	1.58	ClCG01G008500.1	6993
CG_Chr01	10331367	10331516	ClCG01G008630	1.1e-05	+	10331367	10331516	0	1	149,	0	-4.97	-4.55	1.96	ClCG01G008630.1	6649
CG_Chr01	10334055	10334252	ClCG01G008630	0.00017	+	10334055	10334252	0	1	197,	0	-3.78	-3.43	1.75	ClCG01G008630.1	9337
CG_Chr01	10385739	10387993	ClCG01G008660	7.4e-08	+	10385739	10387993	0	3	71,87,31,	0,1041,2223	-7.13	-6.46	1.82	ClCG01G008660.1	188
CG_Chr01	10426360	10429105	ClCG01G008680	1.3e-14	+	10426360	10429105	0	2	58,329,	0,2416	-13.9	-12.5	1.99	ClCG01G008680.1	193
CG_Chr01	10453845	10453993	ClCG01G008700	0.00015	+	10453845	10453993	0	1	148,	0	-3.83	-3.48	2	ClCG01G008700.1	4413
CG_Chr01	10556234	10556842	ClCG01G008750	1.4e-07	+	10556234	10556842	0	3	69,46,284,	0,148,324	-6.85	-6.23	1.84	ClCG01G008750.1	14789
CG_Chr01	10611176	10614329	ClCG01G008770	2.7e-07	+	10611176	10614329	0	2	73,276,	0,2877	-6.57	-5.98	2.28	ClCG01G008770.1	17577
CG_Chr01	10807868	10808066	ClCG01G008820	1.9e-08	+	10807868	10808066	0	1	198,	0	-7.72	-6.97	2.31	ClCG01G008820.1	838
CG_Chr01	10838464	10838664	ClCG01G008850	9.5e-06	+	10838464	10838664	0	1	200,	0	-5.02	-4.59	1.78	ClCG01G008850.1	844
CG_Chr01	10847454	10847654	ClCG01G008850	5.4e-05	+	10847454	10847654	0	1	200,	0	-4.27	-3.89	2.96	ClCG01G008850.1	9834
CG_Chr01	10923582	10924555	ClCG01G008890	1.5e-05	+	10923582	10924555	0	2	68,224,	0,749	-4.82	-4.41	1.95	ClCG01G008890.1	11177
CG_Chr01	10994385	10994534	ClCG01G008920	2.4e-06	+	10994385	10994534	0	1	149,	0	-5.62	-5.14	1.75	ClCG01G008920.1	1692
CG_Chr01	11075796	11077864	ClCG01G008970	1.8e-10	+	11075796	11077864	0	2	63,87,	0,1981	-9.74	-8.74	1.81	ClCG01G008970.1	28057
CG_Chr01	11114228	11115580	ClCG01G008980	1.2e-08	+	11114228	11115580	0	2	50,300,	0,1052	-7.93	-7.16	2.03	ClCG01G008980.1	19491
CG_Chr01	11149620	11150408	ClCG01G008990	4.9e-08	+	11149620	11150408	0	1	788,	0	-7.31	-6.62	2.63	ClCG01G008990.1	15478
CG_Chr01	11531428	11535509	ClCG01G009110	1.5e-05	+	11531428	11535509	0	4	65,65,157,6,	0,153,1294,4075	-4.81	-4.4	2.1	ClCG01G009110.1	1562
CG_Chr01	11539442	11539735	ClCG01G009110	1.5e-07	+	11539442	11539735	0	1	293,	0	-6.81	-6.19	2.03	ClCG01G009110.1	9576
CG_Chr01	11571395	11571595	ClCG01G009120	8.7e-07	+	11571395	11571595	0	1	200,	0	-6.06	-5.53	2	ClCG01G009120.1	398
CG_Chr01	11772217	11772565	ClCG01G009170	0.0022	+	11772217	11772565	0	1	348,	0	-2.65	-2.34	2.14	ClCG01G009170.1	483
CG_Chr01	12763131	12763279	ClCG01G009280	4.7e-05	+	12763131	12763279	0	1	148,	0	-4.33	-3.95	1.55	ClCG01G009280.1	2619
CG_Chr01	12893487	12894449	ClCG01G009370	2.6e-06	+	12893487	12894449	0	2	90,107,	0,855	-5.58	-5.1	1.51	ClCG01G009370.1	3197
CG_Chr01	12904963	12912905	ClCG01G009380	4e-06	+	12904963	12912905	0	3	70,63,306,	0,6945,7636	-5.4	-4.94	2.53	ClCG01G009380.1	2746
CG_Chr01	12966381	12966611	ClCG01G009390	3e-05	+	12966381	12966611	0	2	118,32,	0,198	-4.53	-4.14	2.4	ClCG01G009390.1	50
CG_Chr01	12966759	12967495	ClCG01G009390	8.1e-08	+	12966759	12967495	0	2	166,481,	0,255	-7.09	-6.43	17.7	ClCG01G009390.1	428
CG_Chr01	13281454	13281603	ClCG01G009520	1.3e-06	+	13281454	13281603	0	1	149,	0	-5.88	-5.37	2	ClCG01G009520.1	4728
CG_Chr01	13378448	13378592	ClCG01G009540	3.5e-06	+	13378448	13378592	0	1	144,	0	-5.45	-4.99	2.27	ClCG01G009540.1	3226
CG_Chr01	13428719	13428970	ClCG01G009560	1.1e-08	+	13428719	13428970	0	1	251,	0	-7.94	-7.16	2.11	ClCG01G009560.1	25039
CG_Chr01	13563532	13563831	ClCG01G009650	8.7e-07	+	13563532	13563831	0	1	299,	0	-6.06	-5.53	3.33	ClCG01G009650.1	5729
CG_Chr01	13600997	13601196	ClCG01G009660	9.5e-08	+	13600997	13601196	0	1	199,	0	-7.02	-6.37	1.91	ClCG01G009660.1	11185
CG_Chr01	13759357	13759606	ClCG01G009670	3.1e-09	+	13759357	13759606	0	1	249,	0	-8.51	-7.66	1.93	ClCG01G009670.1	4626
CG_Chr01	14003960	14004461	ClCG01G009780	7.4e-10	+	14003960	14004461	0	1	501,	0	-9.13	-8.2	2.31	ClCG01G009780.1	12466
CG_Chr01	14093813	14094013	ClCG01G009820	2.5e-20	+	14093813	14094013	0	1	200,	0	-19.6	-17.8	1.68	ClCG01G009820.1	1092
CG_Chr01	14094359	14095055	ClCG01G009820	2.5e-20	+	14094359	14095055	0	1	696,	0	-19.6	-17.8	2.56	ClCG01G009820.1	1638
CG_Chr01	14213395	14213542	ClCG01G009870	7.9e-11	+	14213395	14213542	0	1	147,	0	-10.1	-9.09	1.59	ClCG01G009870.1	49
CG_Chr01	14458664	14460105	ClCG01G009930	6.9e-09	+	14458664	14460105	0	4	61,69,62,5,	0,716,870,1436	-8.16	-7.35	1.74	ClCG01G009930.1	289
CG_Chr01	14623974	14625862	ClCG01G009990	1.2e-07	+	14623974	14625862	0	3	80,110,10,	0,891,1878	-6.93	-6.29	1.93	ClCG01G009990.1	4747
CG_Chr01	14626159	14626620	ClCG01G009990	1.2e-07	+	14626159	14626620	0	3	70,60,19,	0,147,442	-6.93	-6.29	2.27	ClCG01G009990.1	6932
CG_Chr01	14626719	14626868	ClCG01G009990	1.2e-07	+	14626719	14626868	0	1	149,	0	-6.93	-6.29	1.95	ClCG01G009990.1	7492
CG_Chr01	14658454	14658711	ClCG01G010000	1.3e-23	+	14658454	14658711	0	2	130,21,	0,236	-22.9	-21.1	2.48	ClCG01G010000.1	249
CG_Chr01	14669450	14669645	ClCG01G010010	5e-11	+	14669450	14669645	0	1	195,	0	-10.3	-9.18	1.75	ClCG01G010010.1	864
CG_Chr01	15304051	15304245	ClCG01G010200	0.00065	+	15304051	15304245	0	1	194,	0	-3.19	-2.87	2.26	ClCG01G010200.1	242
CG_Chr01	15343043	15343280	ClCG01G010230	5.9e-08	+	15343043	15343280	0	2	20,127,	0,110	-7.23	-6.55	1.62	ClCG01G010230.1	3049
CG_Chr01	15344927	15345454	ClCG01G010230	5.9e-08	+	15344927	15345454	0	2	26,413,	0,114	-7.23	-6.55	2.32	ClCG01G010230.1	4933
CG_Chr01	15363461	15365010	ClCG01G010260	1e-15	+	15363461	15365010	0	2	204,44,	0,1505	-15	-13.5	2.01	ClCG01G010260.1	740
CG_Chr01	15365107	15365306	ClCG01G010260	1e-15	+	15365107	15365306	0	1	199,	0	-15	-13.5	2.66	ClCG01G010260.1	2386
CG_Chr01	15531264	15532235	ClCG01G010280	9.8e-09	+	15531264	15532235	0	2	164,35,	0,936	-8.01	-7.23	1.58	ClCG01G010280.1	3834
CG_Chr01	15639454	15639840	ClCG01G010310	2.6e-05	+	15639454	15639840	0	2	53,237,	0,149	-4.58	-4.19	1.87	ClCG01G010310.1	4755
CG_Chr01	16218830	16219053	ClCG01G010570	1.8e-08	+	16218830	16219053	0	2	79,107,	0,116	-7.75	-7	2	ClCG01G010570.1	150
CG_Chr01	16260960	16261159	ClCG01G010600	2.3e-07	+	16260960	16261159	0	1	199,	0	-6.63	-6.04	1.56	ClCG01G010600.1	5571
CG_Chr01	16518867	16519166	ClCG01G010620	7.1e-08	+	16518867	16519166	0	1	299,	0	-7.15	-6.48	4	ClCG01G010620.1	3306
CG_Chr01	16651011	16651259	ClCG01G010680	8.3e-07	+	16651011	16651259	0	1	248,	0	-6.08	-5.55	2.88	ClCG01G010680.1	2704
CG_Chr01	16926250	16926445	ClCG01G010780	0.00032	+	16926250	16926445	0	1	195,	0	-3.49	-3.15	1.89	ClCG01G010780.1	49
CG_Chr01	16928406	16928796	ClCG01G010780	9.3e-06	+	16928406	16928796	0	1	390,	0	-5.03	-4.6	2.92	ClCG01G010780.1	2205
CG_Chr01	17036063	17036704	ClCG01G010860	1.9e-07	+	17036063	17036704	0	1	641,	0	-6.72	-6.11	2.4	ClCG01G010860.1	3548
CG_Chr01	17064514	17064712	ClCG01G010900	1.3e-05	+	17064514	17064712	0	1	198,	0	-4.87	-4.46	2.1	ClCG01G010900.1	147
CG_Chr01	17068172	17069671	ClCG01G010900	0.0012	+	17068172	17069671	0	2	26,122,	0,1377	-2.91	-2.59	3.16	ClCG01G010900.1	3805
CG_Chr01	17152288	17152437	ClCG01G010930	0.00029	+	17152288	17152437	0	1	149,	0	-3.54	-3.2	1.93	ClCG01G010930.1	49
CG_Chr01	17155169	17161211	ClCG01G010930	4.3e-05	+	17155169	17161211	0	5	13,59,90,223,58,	0,89,248,5522,5984	-4.37	-3.99	2.46	ClCG01G010930.1	2930
CG_Chr01	17161357	17163307	ClCG01G010930	4.3e-05	+	17161357	17163307	0	3	7,267,71,	0,463,1879	-4.37	-3.99	1.55	ClCG01G010930.1	9118
CG_Chr01	17380846	17381092	ClCG01G011010	2.9e-07	+	17380846	17381092	0	1	246,	0	-6.54	-5.96	4.02	ClCG01G011010.1	605
CG_Chr01	17647886	17648086	ClCG01G011090	3e-07	+	17647886	17648086	0	1	200,	0	-6.53	-5.94	2.14	ClCG01G011090.1	99
CG_Chr01	17652229	17652429	ClCG01G011090	3e-06	+	17652229	17652429	0	1	200,	0	-5.52	-5.05	1.55	ClCG01G011090.1	4442
CG_Chr01	17722794	17722993	ClCG01G011120	3.2e-05	+	17722794	17722993	0	1	199,	0	-4.49	-4.1	2.71	ClCG01G011120.1	3940
CG_Chr01	17740804	17740953	ClCG01G011130	0.00011	+	17740804	17740953	0	1	149,	0	-3.96	-3.6	1.54	ClCG01G011130.1	245
CG_Chr01	17803542	17805512	ClCG01G011160	4.7e-10	+	17803542	17805512	0	3	64,90,245,	0,1544,1725	-9.33	-8.38	2.07	ClCG01G011160.1	18924
CG_Chr01	17805859	17810002	ClCG01G011160	4.7e-10	+	17805859	17810002	0	7	62,108,80,52,87,38,22,	0,220,2017,2579,2762,2966,4121	-9.33	-8.38	1.78	ClCG01G011160.1	21241
CG_Chr01	17810228	17811131	ClCG01G011160	4.7e-10	+	17810228	17811131	0	2	48,351,	0,552	-9.33	-8.38	2.21	ClCG01G011160.1	25610
CG_Chr01	18096139	18097333	ClCG01G011180	7.6e-07	+	18096139	18097333	0	2	31,216,	0,978	-6.12	-5.58	1.78	ClCG01G011180.1	6351
CG_Chr01	18658298	18658895	ClCG01G011380	1.7e-06	+	18658298	18658895	0	2	493,51,	0,546	-5.76	-5.27	2.06	ClCG01G011380.1	1481
CG_Chr01	18716878	18717247	ClCG01G011400	6.6e-08	+	18716878	18717247	0	3	35,90,21,	0,128,348	-7.18	-6.51	1.73	ClCG01G011400.1	3035
CG_Chr01	18938387	18938587	ClCG01G011480	1.3e-10	+	18938387	18938587	0	1	200,	0	-9.89	-8.87	1.74	ClCG01G011480.1	5810
CG_Chr01	19024031	19025238	ClCG01G011520	6.6e-08	+	19024031	19025238	0	2	161,174,	0,1033	-7.18	-6.51	1.98	ClCG01G011520.1	3395
CG_Chr01	19154563	19154759	ClCG01G011540	4e-11	+	19154563	19154759	0	1	196,	0	-10.4	-9.33	2.81	ClCG01G011540.1	49
CG_Chr01	19155001	19155344	ClCG01G011540	1.5e-07	+	19155001	19155344	0	1	343,	0	-6.81	-6.19	3.42	ClCG01G011540.1	487
CG_Chr01	19696695	19696843	ClCG01G011690	0.00033	+	19696695	19696843	0	1	148,	0	-3.48	-3.14	1.66	ClCG01G011690.1	1857
CG_Chr01	20193261	20194294	ClCG01G011770	4e-31	+	20193261	20194294	0	1	1033,	0	-30.4	-28.3	2.87	ClCG01G011770.1	2124
CG_Chr01	20864042	20864193	ClCG01G011820	6.2e-07	+	20864042	20864193	0	1	151,	0	-6.21	-5.66	1.71	ClCG01G011820.1	200
CG_Chr01	21572996	21573146	ClCG01G012000	1.5e-07	+	21572996	21573146	0	1	150,	0	-6.81	-6.19	2.03	ClCG01G012000.1	3050
CG_Chr01	21617049	21617447	ClCG01G012010	3.2e-05	+	21617049	21617447	0	2	43,151,	0,247	-4.49	-4.1	1.58	ClCG01G012010.1	144
CG_Chr01	21617691	21617885	ClCG01G012010	8.5e-05	+	21617691	21617885	0	1	194,	0	-4.07	-3.71	1.77	ClCG01G012010.1	786
CG_Chr01	22198822	22199021	ClCG01G012200	4e-11	+	22198822	22199021	0	1	199,	0	-10.4	-9.31	3.32	ClCG01G012200.1	2926
CG_Chr01	22589137	22589333	ClCG01G012300	0.0074	+	22589137	22589333	0	1	196,	0	-2.13	-1.68	2.2	ClCG01G012300.1	889
CG_Chr01	24973365	24978601	ClCG01G012600	4e-05	+	24973365	24978601	0	3	249,76,75,	0,4976,5161	-4.4	-4.02	2.24	ClCG01G012600.1	12761
CG_Chr01	24979344	24979973	ClCG01G012600	1.1e-05	+	24979344	24979973	0	3	76,73,51,	0,84,578	-4.95	-4.53	2.98	ClCG01G012600.1	18740
CG_Chr01	24994528	24994875	ClCG01G012610	3.4e-08	+	24994528	24994875	0	1	347,	0	-7.47	-6.76	2.3	ClCG01G012610.1	849
CG_Chr01	24996255	24996401	ClCG01G012620	2.6e-05	+	24996255	24996401	0	1	146,	0	-4.59	-4.19	1.89	ClCG01G012620.1	484
CG_Chr01	25360768	25361117	ClCG01G012680	9.5e-07	+	25360768	25361117	0	1	349,	0	-6.02	-5.5	1.96	ClCG01G012680.1	3997
CG_Chr01	25391665	25392203	ClCG01G012700	1.3e-07	+	25391665	25392203	0	1	538,	0	-6.87	-6.24	3.42	ClCG01G012700.1	49
CG_Chr01	25828934	25832151	ClCG01G012840	1.3e-05	+	25828934	25832151	0	4	43,68,106,27,	0,773,988,3190	-4.9	-4.48	1.82	ClCG01G012840.1	1031
CG_Chr01	25832620	25837513	ClCG01G012840	1.3e-05	+	25832620	25837513	0	3	18,136,138,	0,1115,4755	-4.9	-4.48	2.27	ClCG01G012840.1	4717
CG_Chr01	25932930	25933126	ClCG01G012900	8.1e-09	+	25932930	25933126	0	1	196,	0	-8.09	-7.3	2.76	ClCG01G012900.1	97
CG_Chr01	25938375	25938891	ClCG01G012900	0.00012	+	25938375	25938891	0	2	95,247,	0,269	-3.92	-3.56	1.59	ClCG01G012900.1	5542
CG_Chr01	26078868	26079213	ClCG01G012970	2.8e-08	+	26078868	26079213	0	1	345,	0	-7.55	-6.83	2.68	ClCG01G012970.1	6712
CG_Chr01	26130620	26130770	ClCG01G013000	5.5e-08	+	26130620	26130770	0	1	150,	0	-7.26	-6.58	1.88	ClCG01G013000.1	3533
CG_Chr01	26130868	26131217	ClCG01G013000	3e-06	+	26130868	26131217	0	1	349,	0	-5.53	-5.06	2.97	ClCG01G013000.1	3781
CG_Chr01	26149390	26151518	ClCG01G013030	1.2e-08	+	26149390	26151518	0	2	64,235,	0,1893	-7.91	-7.14	2.61	ClCG01G013030.1	627
CG_Chr01	26233785	26236766	ClCG01G013080	4.4e-07	+	26233785	26236766	0	4	26,85,38,1,	0,124,2851,2980	-6.36	-5.8	2.17	ClCG01G013080.1	2656
CG_Chr01	26239642	26239892	ClCG01G013080	7.9e-08	+	26239642	26239892	0	1	250,	0	-7.1	-6.44	2	ClCG01G013080.1	8513
CG_Chr01	26306486	26306734	ClCG01G013150	5e-11	+	26306486	26306734	0	1	248,	0	-10.3	-9.2	2.84	ClCG01G013150.1	495
CG_Chr01	26374457	26375386	ClCG01G013190	1.4e-08	+	26374457	26375386	0	2	57,243,	0,686	-7.84	-7.07	1.59	ClCG01G013190.1	4957
CG_Chr01	26393470	26396369	ClCG01G013210	2.1e-07	+	26393470	26396369	0	4	286,114,173,19,	0,1183,2588,2880	-6.67	-6.07	1.57	ClCG01G013210.1	197
CG_Chr01	26406050	26406296	ClCG01G013220	1.3e-14	+	26406050	26406296	0	1	246,	0	-13.9	-12.5	3.14	ClCG01G013220.1	2916
CG_Chr01	26429242	26429440	ClCG01G013250	0.0001	+	26429242	26429440	0	1	198,	0	-4	-3.64	2.48	ClCG01G013250.1	3472
CG_Chr01	26472815	26473014	ClCG01G013300	2.3e-08	+	26472815	26473014	0	1	199,	0	-7.64	-6.91	2	ClCG01G013300.1	1091
CG_Chr01	26474982	26475132	ClCG01G013300	3e-06	+	26474982	26475132	0	1	150,	0	-5.53	-5.06	2.25	ClCG01G013300.1	3258
CG_Chr01	26543311	26543511	ClCG01G013370	0.0076	+	26543311	26543511	0	1	200,	0	-2.12	-1.81	3	ClCG01G013370.1	99
CG_Chr01	26546849	26547000	ClCG01G013370	0.00011	+	26546849	26547000	0	1	151,	0	-3.94	-3.59	3.42	ClCG01G013370.1	3637
CG_Chr01	26612157	26612302	ClCG01G013430	2.2e-05	+	26612157	26612302	0	1	145,	0	-4.65	-4.25	2.52	ClCG01G013430.1	876
CG_Chr01	26691817	26692043	ClCG01G013500	2e-07	+	26691817	26692043	0	2	72,76,	0,150	-6.69	-6.09	2.55	ClCG01G013500.1	4516
CG_Chr01	26756012	26756511	ClCG01G013530	1.9e-06	+	26756012	26756511	0	1	499,	0	-5.71	-5.22	2.03	ClCG01G013530.1	4439
CG_Chr01	26858278	26859885	ClCG01G013590	7.1e-06	+	26858278	26859885	0	2	90,58,	0,1549	-5.15	-4.71	1.69	ClCG01G013590.1	4699
CG_Chr01	27018855	27019054	ClCG01G013650	1.8e-06	+	27018855	27019054	0	1	199,	0	-5.75	-5.25	1.64	ClCG01G013650.1	4173
CG_Chr01	27723304	27723685	ClCG01G013830	2e-17	+	27723304	27723685	0	1	381,	0	-16.7	-15.2	2.26	ClCG01G013830.1	48
CG_Chr01	27768744	27769125	ClCG01G013840	0.0079	+	27768744	27769125	0	1	381,	0	-2.1	-1.8	2.6	ClCG01G013840.1	48
CG_Chr01	27785536	27785727	ClCG01G013850	8.3e-06	+	27785536	27785727	0	1	191,	0	-5.08	-4.65	1.68	ClCG01G013850.1	48
CG_Chr01	27829070	27829267	ClCG01G013870	8.1e-06	+	27829070	27829267	0	1	197,	0	-5.09	-4.66	2.62	ClCG01G013870.1	5844
CG_Chr01	28182721	28182944	ClCG01G013980	4.9e-05	+	28182721	28182944	0	2	53,97,	0,126	-4.31	-3.93	9.14	ClCG01G013980.1	148
CG_Chr01	28319065	28319485	ClCG01G014070	0.00048	+	28319065	28319485	0	3	50,107,43,	0,137,377	-3.32	-2.98	1.76	ClCG01G014070.1	349
CG_Chr01	28439540	28439690	ClCG01G014140	4e-05	+	28439540	28439690	0	1	150,	0	-4.4	-4.02	2.75	ClCG01G014140.1	2934
CG_Chr01	28473818	28474168	ClCG01G014190	1.4e-08	+	28473818	28474168	0	1	350,	0	-7.85	-7.09	2.09	ClCG01G014190.1	1244
CG_Chr01	28479080	28479594	ClCG01G014190	0.00013	+	28479080	28479594	0	2	35,364,	0,150	-3.87	-3.52	2.32	ClCG01G014190.1	6506
CG_Chr01	28491471	28492685	ClCG01G014200	1.5e-07	+	28491471	28492685	0	3	82,209,103,	0,311,1111	-6.82	-6.2	1.95	ClCG01G014200.1	294
CG_Chr01	28540337	28540917	ClCG01G014260	7.9e-11	+	28540337	28540917	0	2	206,42,	0,538	-10.1	-9.1	2.7	ClCG01G014260.1	790
CG_Chr01	28571651	28571999	ClCG01G014280	1.1e-09	+	28571651	28571999	0	1	348,	0	-8.97	-8.06	1.64	ClCG01G014280.1	446
CG_Chr01	28572097	28572346	ClCG01G014280	1.1e-09	+	28572097	28572346	0	1	249,	0	-8.97	-8.06	1.53	ClCG01G014280.1	892
CG_Chr01	28575967	28576166	ClCG01G014280	0.026	+	28575967	28576166	0	1	199,	0	-1.59	-1.29	2.32	ClCG01G014280.1	4762
CG_Chr01	28576363	28576513	ClCG01G014280	1.9e-07	+	28576363	28576513	0	1	150,	0	-6.73	-6.12	2.02	ClCG01G014280.1	5158
CG_Chr01	28604622	28604821	ClCG01G014290	0.00043	+	28604622	28604821	0	1	199,	0	-3.37	-3.03	1.86	ClCG01G014290.1	989
CG_Chr01	28652460	28652902	ClCG01G014320	8.3e-05	+	28652460	28652902	0	1	442,	0	-4.08	-3.71	1.75	ClCG01G014320.1	294
CG_Chr01	28661130	28661278	ClCG01G014330	1.4e-08	+	28661130	28661278	0	1	148,	0	-7.84	-7.08	2.65	ClCG01G014330.1	197
CG_Chr01	28661376	28663572	ClCG01G014330	1.4e-08	+	28661376	28663572	0	2	274,415,	0,1781	-7.84	-7.08	5.11	ClCG01G014330.1	443
CG_Chr01	28682775	28683100	ClCG01G014340	4.1e-09	+	28682775	28683100	0	2	167,82,	0,243	-8.39	-7.55	1.59	ClCG01G014340.1	5087
CG_Chr01	28704535	28704681	ClCG01G014360	3.6e-08	+	28704535	28704681	0	1	146,	0	-7.44	-6.73	2.11	ClCG01G014360.1	4425
CG_Chr01	28731144	28731345	ClCG01G014390	1.5e-09	+	28731144	28731345	0	1	201,	0	-8.83	-7.94	3.59	ClCG01G014390.1	1937
CG_Chr01	28777860	28778862	ClCG01G014450	2.4e-05	+	28777860	28778862	0	2	68,181,	0,821	-4.62	-4.22	4.2	ClCG01G014450.1	2724
CG_Chr01	28790218	28794868	ClCG01G014460	5e-12	+	28790218	28794868	0	3	682,28,84,	0,1027,4566	-11.3	-10.1	2.12	ClCG01G014460.1	3998
CG_Chr01	28898778	28899028	ClCG01G014580	5.6e-07	+	28898778	28899028	0	1	250,	0	-6.25	-5.7	3.43	ClCG01G014580.1	1697
CG_Chr01	28900681	28900920	ClCG01G014580	7.1e-06	+	28900681	28900920	0	2	55,95,	0,144	-5.15	-4.71	2.5	ClCG01G014580.1	3600
CG_Chr01	28989831	28990530	ClCG01G014650	0.0091	+	28989831	28990530	0	2	82,67,	0,632	-2.04	-1.74	1.82	ClCG01G014650.1	595
CG_Chr01	28995664	28995913	ClCG01G014650	4.5e-09	+	28995664	28995913	0	1	249,	0	-8.35	-7.52	1.8	ClCG01G014650.1	6428
CG_Chr01	28996011	28996606	ClCG01G014650	4.5e-09	+	28996011	28996606	0	1	595,	0	-8.35	-7.52	2.89	ClCG01G014650.1	6775
CG_Chr01	29008074	29008318	ClCG01G014670	3e-09	+	29008074	29008318	0	1	244,	0	-8.53	-7.67	2.36	ClCG01G014670.1	3101
CG_Chr01	29015835	29016034	ClCG01G014690	0.0065	+	29015835	29016034	0	1	199,	0	-2.19	-1.89	1.94	ClCG01G014690.1	50
CG_Chr01	29016182	29016431	ClCG01G014690	0.00025	+	29016182	29016431	0	1	249,	0	-3.6	-3.26	2.18	ClCG01G014690.1	397
CG_Chr01	29020843	29021141	ClCG01G014690	2.2e-06	+	29020843	29021141	0	1	298,	0	-5.65	-5.17	3.03	ClCG01G014690.1	5058
CG_Chr01	29026243	29027226	ClCG01G014710	2.3e-06	+	29026243	29027226	0	2	26,173,	0,810	-5.64	-5.16	2.81	ClCG01G014710.1	3028
CG_Chr01	29031740	29036254	ClCG01G014720	1.3e-06	+	29031740	29036254	0	2	90,159,	0,4355	-5.88	-5.37	1.62	ClCG01G014720.1	2273
CG_Chr01	29093702	29095095	ClCG01G014780	4.7e-07	+	29093702	29095095	0	3	90,55,39,	0,306,1354	-6.33	-5.77	2.37	ClCG01G014780.1	545
CG_Chr01	29101979	29102327	ClCG01G014790	9.8e-09	+	29101979	29102327	0	1	348,	0	-8.01	-7.23	1.68	ClCG01G014790.1	3038
CG_Chr01	29116011	29116358	ClCG01G014800	7.1e-08	+	29116011	29116358	0	1	347,	0	-7.15	-6.48	1.89	ClCG01G014800.1	4301
CG_Chr01	29183443	29185207	ClCG01G014840	6.3e-11	+	29183443	29185207	0	2	14,186,	0,1578	-10.2	-9.15	1.95	ClCG01G014840.1	3881
CG_Chr01	29217706	29219981	ClCG01G014880	5e-11	+	29217706	29219981	0	2	311,77,	0,2198	-10.3	-9.21	2.21	ClCG01G014880.1	1193
CG_Chr01	29254438	29254970	ClCG01G014930	7.6e-05	+	29254438	29254970	0	2	111,187,	0,345	-4.12	-3.75	3	ClCG01G014930.1	2219
CG_Chr01	29303451	29304708	ClCG01G015020	1.4e-05	+	29303451	29304708	0	2	333,15,	0,1242	-4.85	-4.43	4.84	ClCG01G015020.1	346
CG_Chr01	29307232	29307798	ClCG01G015020	0.0026	+	29307232	29307798	0	2	266,32,	0,534	-2.58	-2.27	1.68	ClCG01G015020.1	4127
CG_Chr01	29322362	29323302	ClCG01G015040	7.1e-07	+	29322362	29323302	0	2	22,264,	0,676	-6.15	-5.61	3.33	ClCG01G015040.1	522
CG_Chr01	29389944	29390480	ClCG01G015110	5.1e-06	+	29389944	29390480	0	3	30,218,50,	0,168,486	-5.29	-4.85	1.7	ClCG01G015110.1	7051
CG_Chr01	29391031	29391527	ClCG01G015110	3.8e-06	+	29391031	29391527	0	1	496,	0	-5.42	-4.96	3.03	ClCG01G015110.1	8138
CG_Chr01	29474641	29474792	ClCG01G015190	2.8e-07	+	29474641	29474792	0	1	151,	0	-6.56	-5.97	2	ClCG01G015190.1	3473
CG_Chr01	29538921	29539105	ClCG01G015300	0.016	+	29538921	29539105	0	1	184,	0	-1.8	-1.5	1.72	ClCG01G015300.1	91
CG_Chr01	29567133	29568114	ClCG01G015350	3.5e-09	+	29567133	29568114	0	3	37,186,128,	0,111,853	-8.46	-7.61	2.3	ClCG01G015350.1	2938
CG_Chr01	29589901	29593080	ClCG01G015390	1.5e-07	+	29589901	29593080	0	3	39,58,146,	0,254,3033	-6.81	-6.19	5.24	ClCG01G015390.1	3189
CG_Chr01	29658439	29659167	ClCG01G015450	1e-12	+	29658439	29659167	0	2	218,31,	0,697	-12	-10.8	1.57	ClCG01G015450.1	149
CG_Chr01	29670716	29670964	ClCG01G015450	1.3e-08	+	29670716	29670964	0	1	248,	0	-7.87	-7.1	1.7	ClCG01G015450.1	12426
CG_Chr01	29873928	29875175	ClCG01G015600	5.4e-08	+	29873928	29875175	0	2	44,251,	0,996	-7.27	-6.59	3.16	ClCG01G015600.1	5709
CG_Chr01	30073740	30073986	ClCG01G015760	7.2e-05	+	30073740	30073986	0	2	146,4,	0,242	-4.14	-3.78	1.64	ClCG01G015760.1	4818
CG_Chr01	30075317	30075765	ClCG01G015760	1.9e-05	+	30075317	30075765	0	1	448,	0	-4.73	-4.32	2.43	ClCG01G015760.1	6395
CG_Chr01	30122258	30122508	ClCG01G015810	7.9e-14	+	30122258	30122508	0	1	250,	0	-13.1	-11.8	1.59	ClCG01G015810.1	11522
CG_Chr01	30127425	30127576	ClCG01G015820	8.3e-07	+	30127425	30127576	0	1	151,	0	-6.08	-5.55	1.72	ClCG01G015820.1	2982
CG_Chr01	30165056	30166905	ClCG01G015860	5.2e-08	+	30165056	30166905	0	3	56,177,114,	0,1475,1735	-7.28	-6.6	2.89	ClCG01G015860.1	880
CG_Chr01	30169822	30170157	ClCG01G015860	2.5e-05	+	30169822	30170157	0	2	21,227,	0,108	-4.61	-4.21	1.53	ClCG01G015860.1	5646
CG_Chr01	30195860	30196156	ClCG01G015900	1.6e-11	+	30195860	30196156	0	1	296,	0	-10.8	-9.68	2.63	ClCG01G015900.1	4547
CG_Chr01	30213776	30213927	ClCG01G015910	6.5e-08	+	30213776	30213927	0	1	151,	0	-7.19	-6.52	1.71	ClCG01G015910.1	2849
CG_Chr01	30214276	30214527	ClCG01G015910	2.8e-08	+	30214276	30214527	0	1	251,	0	-7.55	-6.83	1.66	ClCG01G015910.1	3349
CG_Chr01	30274559	30274810	ClCG01G015940	1.5e-09	+	30274559	30274810	0	1	251,	0	-8.82	-7.93	2.35	ClCG01G015940.1	23611
CG_Chr01	30318646	30319283	ClCG01G015970	4e-11	+	30318646	30319283	0	3	62,66,267,	0,209,370	-10.4	-9.28	2.2	ClCG01G015970.1	19396
CG_Chr01	30346417	30346641	ClCG01G016020	0.0013	+	30346417	30346641	0	2	99,52,	0,172	-2.9	-2.58	1.71	ClCG01G016020.1	2738
CG_Chr01	30353902	30354234	ClCG01G016040	4.8e-09	+	30353902	30354234	0	1	332,	0	-8.32	-7.49	2.49	ClCG01G016040.1	2225
CG_Chr01	30470715	30472892	ClCG01G016140	1.1e-08	+	30470715	30472892	0	2	174,110,	0,2067	-7.95	-7.17	1.69	ClCG01G016140.1	1455
CG_Chr01	30651903	30652052	ClCG01G016290	4.9e-06	+	30651903	30652052	0	1	149,	0	-5.31	-4.86	2.3	ClCG01G016290.1	197
CG_Chr01	30673871	30674337	ClCG01G016310	3.2e-08	+	30673871	30674337	0	2	241,34,	0,432	-7.5	-6.79	1.54	ClCG01G016310.1	938
CG_Chr01	30916959	30917309	ClCG01G016530	1.2e-09	+	30916959	30917309	0	1	350,	0	-8.92	-8.02	1.69	ClCG01G016530.1	5435
CG_Chr01	30920659	30920909	ClCG01G016530	2.1e-10	+	30920659	30920909	0	1	250,	0	-9.67	-8.68	1.58	ClCG01G016530.1	9135
CG_Chr01	30977668	30978693	ClCG01G016560	5.5e-06	+	30977668	30978693	0	3	1,138,159,	0,115,866	-5.26	-4.81	3.13	ClCG01G016560.1	15124
CG_Chr01	30999881	31000230	ClCG01G016580	5e-13	+	30999881	31000230	0	2	116,134,	0,215	-12.3	-11.1	2.28	ClCG01G016580.1	7642
CG_Chr01	31095331	31095478	ClCG01G016640	3.1e-08	+	31095331	31095478	0	1	147,	0	-7.51	-6.79	3	ClCG01G016640.1	419
CG_Chr01	31095899	31096133	ClCG01G016640	2.5e-11	+	31095899	31096133	0	2	121,26,	0,208	-10.6	-9.5	1.53	ClCG01G016640.1	987
CG_Chr01	31096345	31096589	ClCG01G016640	2.5e-11	+	31096345	31096589	0	1	244,	0	-10.6	-9.5	2.67	ClCG01G016640.1	1433
CG_Chr01	31105899	31106291	ClCG01G016650	2.9e-09	+	31105899	31106291	0	1	392,	0	-8.54	-7.68	1.88	ClCG01G016650.1	4812
CG_Chr01	31111857	31112058	ClCG01G016660	2.9e-09	+	31111857	31112058	0	1	201,	0	-8.54	-7.68	2.42	ClCG01G016660.1	1511
CG_Chr01	31115310	31115809	ClCG01G016660	1.2e-06	+	31115310	31115809	0	3	149,101,50,	0,226,449	-5.93	-5.42	1.84	ClCG01G016660.1	4964
CG_Chr01	31116057	31116383	ClCG01G016660	0.00023	+	31116057	31116383	0	2	50,200,	0,126	-3.64	-3.29	2.49	ClCG01G016660.1	5711
CG_Chr01	31130853	31131998	ClCG01G016680	9.3e-07	+	31130853	31131998	0	2	469,24,	0,1121	-6.03	-5.51	3	ClCG01G016680.1	98
CG_Chr01	31135444	31135593	ClCG01G016680	6.9e-05	+	31135444	31135593	0	1	149,	0	-4.16	-3.79	2.9	ClCG01G016680.1	4689
CG_Chr01	31280862	31281063	ClCG01G016790	0.0017	+	31280862	31281063	0	1	201,	0	-2.76	-2.44	1.54	ClCG01G016790.1	1765
CG_Chr01	31281361	31281760	ClCG01G016790	7.9e-11	+	31281361	31281760	0	1	399,	0	-10.1	-9.08	2.15	ClCG01G016790.1	2264
CG_Chr01	31282657	31283056	ClCG01G016790	5e-11	+	31282657	31283056	0	1	399,	0	-10.3	-9.24	2.4	ClCG01G016790.1	3560
CG_Chr01	31284650	31284932	ClCG01G016790	3.8e-09	+	31284650	31284932	0	2	122,79,	0,203	-8.42	-7.58	1.99	ClCG01G016790.1	5553
CG_Chr01	31347327	31348319	ClCG01G016840	2.4e-08	+	31347327	31348319	0	2	106,42,	0,950	-7.62	-6.89	2.14	ClCG01G016840.1	1483
CG_Chr01	31348904	31349295	ClCG01G016840	2.4e-08	+	31348904	31349295	0	3	115,73,57,	0,222,334	-7.62	-6.89	1.56	ClCG01G016850.1	0
CG_Chr01	31396139	31396289	ClCG01G016890	6.8e-06	+	31396139	31396289	0	1	150,	0	-5.17	-4.73	2.23	ClCG01G016890.1	50
CG_Chr01	31405808	31406094	ClCG01G016890	1.8e-07	+	31405808	31406094	0	2	155,45,	0,241	-6.75	-6.14	1.66	ClCG01G016890.1	9719
CG_Chr01	31406243	31406896	ClCG01G016890	1.8e-07	+	31406243	31406896	0	3	30,87,232,	0,159,421	-6.75	-6.14	1.65	ClCG01G016890.1	10154
CG_Chr01	31432645	31432892	ClCG01G016920	2.1e-06	+	31432645	31432892	0	1	247,	0	-5.68	-5.2	2.31	ClCG01G016920.1	8460
CG_Chr01	31539380	31539581	ClCG01G016990	1.3e-05	+	31539380	31539581	0	1	201,	0	-4.9	-4.48	1.75	ClCG01G016990.1	5274
CG_Chr01	31550207	31550356	ClCG01G017000	0.0013	+	31550207	31550356	0	1	149,	0	-2.87	-2.55	2.86	ClCG01G017000.1	4820
CG_Chr01	31574092	31574242	ClCG01G017030	1.7e-06	+	31574092	31574242	0	1	150,	0	-5.78	-5.28	2.16	ClCG01G017030.1	4896
CG_Chr01	31630697	31630895	ClCG01G017090	1.4e-07	+	31630697	31630895	0	1	198,	0	-6.85	-6.23	2.2	ClCG01G017090.1	49
CG_Chr01	31631237	31631386	ClCG01G017090	1.4e-07	+	31631237	31631386	0	1	149,	0	-6.85	-6.23	2.12	ClCG01G017090.1	589
CG_Chr01	31701853	31702732	ClCG01G017150	7.8e-09	+	31701853	31702732	0	2	376,70,	0,809	-8.11	-7.31	2.28	ClCG01G017150.1	2592
CG_Chr01	31703709	31710974	ClCG01G017150	7.8e-09	+	31703709	31710974	0	3	125,64,9,	0,4224,7256	-8.11	-7.31	1.6	ClCG01G017150.1	4448
CG_Chr01	31782542	31783763	ClCG01G017210	1.6e-06	+	31782542	31783763	0	3	81,59,109,	0,418,1112	-5.79	-5.29	2.1	ClCG01G017210.1	50
CG_Chr01	31995218	31996843	ClCG01G017440	8.9e-06	+	31995218	31996843	0	3	108,108,78,	0,245,1547	-5.05	-4.62	1.83	ClCG01G017430.1	-323
CG_Chr01	32001470	32003770	ClCG01G017460	8.1e-05	+	32001470	32003770	0	3	293,130,21,	0,666,2279	-4.09	-3.72	1.7	ClCG01G017460.1	148
CG_Chr01	32068127	32068278	ClCG01G017510	1.1e-07	+	32068127	32068278	0	1	151,	0	-6.96	-6.32	1.69	ClCG01G017510.1	1775
CG_Chr01	32131609	32132140	ClCG01G017610	0.0028	+	32131609	32132140	0	2	401,43,	0,488	-2.55	-2.24	2.21	ClCG01G017610.1	197
CG_Chr01	32133148	32134587	ClCG01G017610	9.8e-07	+	32133148	32134587	0	3	96,94,8,	0,1252,1431	-6.01	-5.49	2.56	ClCG01G017610.1	1736
CG_Chr01	32136256	32136404	ClCG01G017610	0.0019	+	32136256	32136404	0	1	148,	0	-2.71	-2.4	3.13	ClCG01G017610.1	4844
CG_Chr01	32155669	32157475	ClCG01G017640	1.3e-10	+	32155669	32157475	0	3	79,30,242,	0,894,1564	-9.87	-8.85	2.02	ClCG01G017640.1	3205
CG_Chr01	32187067	32187217	ClCG01G017680	0.00021	+	32187067	32187217	0	1	150,	0	-3.67	-3.33	2.44	ClCG01G017680.1	3242
CG_Chr01	32194049	32194399	ClCG01G017690	1.3e-17	+	32194049	32194399	0	1	350,	0	-16.9	-15.3	2.43	ClCG01G017690.1	6212
CG_Chr01	32221619	32221915	ClCG01G017730	1.7e-07	+	32221619	32221915	0	1	296,	0	-6.76	-6.15	1.61	ClCG01G017730.1	98
CG_Chr01	32226210	32226408	ClCG01G017730	6.5e-06	+	32226210	32226408	0	1	198,	0	-5.19	-4.75	1.94	ClCG01G017730.1	4689
CG_Chr01	32226603	32226801	ClCG01G017730	0.0038	+	32226603	32226801	0	1	198,	0	-2.42	-2.11	6.11	ClCG01G017730.1	5082
CG_Chr01	32234096	32234340	ClCG01G017750	6.3e-07	+	32234096	32234340	0	1	244,	0	-6.2	-5.66	2.56	ClCG01G017750.1	680
CG_Chr01	32325945	32326089	ClCG01G017820	2.8e-07	+	32325945	32326089	0	1	144,	0	-6.55	-5.96	1.62	ClCG01G017820.1	191
CG_Chr01	32336212	32336412	ClCG01G017830	1.4e-07	+	32336212	32336412	0	1	200,	0	-6.85	-6.23	2.13	ClCG01G017830.1	5834
CG_Chr01	32355690	32355885	ClCG01G017860	3.9e-06	+	32355690	32355885	0	1	195,	0	-5.41	-4.95	2.87	ClCG01G017860.1	8619
CG_Chr01	32436903	32437439	ClCG01G017920	1.3e-11	+	32436903	32437439	0	3	78,80,180,	0,178,356	-10.9	-9.76	1.57	ClCG01G017920.1	579
CG_Chr01	32451881	32452018	ClCG01G017930	0.0027	+	32451881	32452018	0	1	137,	0	-2.57	-2.26	1.87	ClCG01G017930.1	447
CG_Chr01	32463748	32463898	ClCG01G017950	1.3e-13	+	32463748	32463898	0	1	150,	0	-12.9	-11.6	1.61	ClCG01G017950.1	497
CG_Chr01	32464494	32464942	ClCG01G017950	3.2e-19	+	32464494	32464942	0	1	448,	0	-18.5	-16.8	3.2	ClCG01G017950.1	1243
CG_Chr01	32465041	32465290	ClCG01G017950	3.2e-19	+	32465041	32465290	0	1	249,	0	-18.5	-16.8	3.21	ClCG01G017950.1	1790
CG_Chr01	32465488	32465787	ClCG01G017950	3.2e-19	+	32465488	32465787	0	1	299,	0	-18.5	-16.8	2.67	ClCG01G017950.1	2237
CG_Chr01	32499792	32500504	ClCG01G018000	7.8e-08	+	32499792	32500504	0	4	1,90,95,159,	0,116,289,553	-7.11	-6.45	3.93	ClCG01G018000.1	2306
CG_Chr01	32584637	32584786	ClCG01G018070	5.1e-06	+	32584637	32584786	0	1	149,	0	-5.29	-4.84	1.61	ClCG01G018070.1	3119
CG_Chr01	32643986	32644487	ClCG01G018110	3.2e-07	+	32643986	32644487	0	2	27,322,	0,179	-6.5	-5.92	3.65	ClCG01G018110.1	5047
CG_Chr01	32736141	32736338	ClCG01G018170	0.0001	+	32736141	32736338	0	1	197,	0	-3.98	-3.62	2.09	ClCG01G018170.1	3046
CG_Chr01	32815453	32815653	ClCG01G018280	1.2e-09	+	32815453	32815653	0	1	200,	0	-8.92	-8.01	2.57	ClCG01G018280.1	13073
CG_Chr01	32854819	32855822	ClCG01G018320	5.2e-08	+	32854819	32855822	0	3	47,141,360,	0,422,643	-7.28	-6.6	1.6	ClCG01G018320.1	1059
CG_Chr01	32856667	32857055	ClCG01G018320	2.8e-08	+	32856667	32857055	0	2	100,100,	0,288	-7.56	-6.83	2.78	ClCG01G018320.1	2907
CG_Chr01	32866045	32867136	ClCG01G018340	1.7e-05	+	32866045	32867136	0	2	111,84,	0,1007	-4.76	-4.35	1.68	ClCG01G018340.1	893
CG_Chr01	32919057	32920176	ClCG01G018390	3e-07	+	32919057	32920176	0	3	98,147,53,	0,823,1066	-6.52	-5.94	1.82	ClCG01G018390.1	8424
CG_Chr01	32928616	32929063	ClCG01G018390	3e-07	+	32928616	32929063	0	1	447,	0	-6.52	-5.94	2.72	ClCG01G018390.1	17983
CG_Chr01	32940795	32941044	ClCG01G018410	3.8e-07	+	32940795	32941044	0	1	249,	0	-6.42	-5.85	3.24	ClCG01G018410.1	745
CG_Chr01	32943228	32943820	ClCG01G018410	3.1e-10	+	32943228	32943820	0	2	11,486,	0,106	-9.51	-8.53	2.02	ClCG01G018410.1	3178
CG_Chr01	33124462	33125833	ClCG01G018600	1.3e-05	+	33124462	33125833	0	3	200,75,19,	0,362,1352	-4.89	-4.48	1.51	ClCG01G018600.1	147
CG_Chr01	33126857	33127102	ClCG01G018600	2.4e-06	+	33126857	33127102	0	1	245,	0	-5.62	-5.14	2.7	ClCG01G018600.1	2542
CG_Chr01	33132086	33133704	ClCG01G018610	6e-07	+	33132086	33133704	0	4	4,104,133,59,	0,9,281,1559	-6.22	-5.67	1.75	ClCG01G018610.1	1621
CG_Chr01	33140340	33140590	ClCG01G018610	9.1e-07	+	33140340	33140590	0	1	250,	0	-6.04	-5.52	2.14	ClCG01G018610.1	9875
CG_Chr01	33168110	33168677	ClCG01G018660	3e-06	+	33168110	33168677	0	2	153,90,	0,477	-5.52	-5.05	2.03	ClCG01G018660.1	534
CG_Chr01	33169076	33169733	ClCG01G018660	9.5e-08	+	33169076	33169733	0	2	53,336,	0,321	-7.02	-6.37	2.21	ClCG01G018660.1	1500
CG_Chr01	33256501	33256815	ClCG01G018770	4.8e-08	+	33256501	33256815	0	2	6,145,	0,169	-7.32	-6.63	1.57	ClCG01G018770.1	4666
CG_Chr01	33257557	33257708	ClCG01G018770	1.4e-08	+	33257557	33257708	0	1	151,	0	-7.86	-7.09	2.38	ClCG01G018770.1	5722
CG_Chr01	33308661	33309107	ClCG01G018850	3.8e-07	+	33308661	33309107	0	2	208,40,	0,406	-6.42	-5.85	2.13	ClCG01G018850.1	5492
CG_Chr01	33335833	33336076	ClCG01G018870	2.6e-05	+	33335833	33336076	0	1	243,	0	-4.58	-4.18	2.04	ClCG01G018870.1	2389
CG_Chr01	33396503	33396749	ClCG01G018940	3.5e-06	+	33396503	33396749	0	1	246,	0	-5.45	-4.98	4.28	ClCG01G018940.1	524
CG_Chr01	33424530	33424678	ClCG01G018980	3.2e-06	+	33424530	33424678	0	1	148,	0	-5.5	-5.04	2.36	ClCG01G018980.1	1768
CG_Chr01	33607212	33607361	ClCG01G019270	3.2e-06	+	33607212	33607361	0	1	149,	0	-5.49	-5.02	3.4	ClCG01G019270.1	3559
CG_Chr01	33623819	33624769	ClCG01G019290	1.9e-08	+	33623819	33624769	0	2	30,368,	0,582	-7.73	-6.98	1.88	ClCG01G019290.1	749
CG_Chr01	33636520	33636769	ClCG01G019300	4.1e-07	+	33636520	33636769	0	1	249,	0	-6.39	-5.82	5.5	ClCG01G019300.1	1141
CG_Chr01	33696228	33698232	ClCG01G019360	1.3e-06	+	33696228	33698232	0	7	77,58,49,227,78,126,105,	0,159,304,432,897,1677,1899	-5.87	-5.36	2.14	ClCG01G019360.1	983
CG_Chr01	33735152	33735398	ClCG01G019420	3.2e-10	+	33735152	33735398	0	1	246,	0	-9.5	-8.53	1.5	ClCG01G019420.1	1272
CG_Chr01	33754871	33755167	ClCG01G019450	0.00063	+	33754871	33755167	0	1	296,	0	-3.2	-2.87	2.14	ClCG01G019450.1	2617
CG_Chr01	33762671	33763505	ClCG01G019460	2e-11	+	33762671	33763505	0	4	6,65,63,63,	0,91,233,771	-10.7	-9.62	1.52	ClCG01G019460.1	1713
CG_Chr01	33764621	33765744	ClCG01G019460	4e-20	+	33764621	33765744	0	3	83,72,583,	0,324,540	-19.4	-17.7	3.31	ClCG01G019460.1	3663
CG_Chr01	33765984	33766329	ClCG01G019460	4e-20	+	33765984	33766329	0	1	345,	0	-19.4	-17.7	2.86	ClCG01G019460.1	5026
CG_Chr01	33775733	33776031	ClCG01G019490	1.6e-08	+	33775733	33776031	0	1	298,	0	-7.8	-7.04	2.56	ClCG01G019490.1	1270
CG_Chr01	33797236	33797385	ClCG01G019530	4.8e-06	+	33797236	33797385	0	1	149,	0	-5.32	-4.87	2.4	ClCG01G019530.1	5133
CG_Chr01	33843650	33843945	ClCG01G019620	1.3e-10	+	33843650	33843945	0	1	295,	0	-9.89	-8.87	8.79	ClCG01G019620.1	490
CG_Chr01	33858708	33858901	ClCG01G019630	1.4e-08	+	33858708	33858901	0	1	193,	0	-7.84	-7.07	1.9	ClCG01G019630.1	144
CG_Chr01	33859235	33859572	ClCG01G019630	9.1e-05	+	33859235	33859572	0	1	337,	0	-4.04	-3.68	1.96	ClCG01G019630.1	671
CG_Chr01	33905675	33906018	ClCG01G019700	1.1e-07	+	33905675	33906018	0	2	22,224,	0,119	-6.94	-6.3	1.84	ClCG01G019700.1	2666
CG_Chr01	33918562	33918713	ClCG01G019710	1.9e-07	+	33918562	33918713	0	1	151,	0	-6.73	-6.12	1.5	ClCG01G019710.1	1192
CG_Chr01	33918961	33919162	ClCG01G019710	1.9e-07	+	33918961	33919162	0	1	201,	0	-6.73	-6.12	3.33	ClCG01G019710.1	1591
CG_Chr01	33919360	33919761	ClCG01G019710	1.9e-07	+	33919360	33919761	0	1	401,	0	-6.73	-6.12	2.43	ClCG01G019710.1	1990
CG_Chr01	33919859	33920259	ClCG01G019710	1.9e-07	+	33919859	33920259	0	1	400,	0	-6.73	-6.12	2.86	ClCG01G019710.1	2489
CG_Chr01	33920608	33920758	ClCG01G019710	1.9e-07	+	33920608	33920758	0	1	150,	0	-6.73	-6.12	2.33	ClCG01G019710.1	3238
CG_Chr01	33920957	33921357	ClCG01G019710	1.9e-07	+	33920957	33921357	0	1	400,	0	-6.73	-6.12	3.69	ClCG01G019710.1	3587
CG_Chr01	33921840	33922196	ClCG01G019710	1.9e-07	+	33921840	33922196	0	3	2,83,66,	0,124,290	-6.73	-6.12	2	ClCG01G019710.1	4470
CG_Chr01	33934741	33936574	ClCG01G019720	4.4e-08	+	33934741	33936574	0	2	258,237,	0,1596	-7.36	-6.66	2.3	ClCG01G019720.1	3563
CG_Chr01	33940244	33940589	ClCG01G019730	2.1e-05	+	33940244	33940589	0	2	95,55,	0,290	-4.68	-4.28	1.78	ClCG01G019730.1	1055
CG_Chr01	33941191	33941490	ClCG01G019730	8.5e-09	+	33941191	33941490	0	1	299,	0	-8.07	-7.28	2.93	ClCG01G019730.1	2002
CG_Chr01	34009344	34009533	ClCG01G019820	3e-08	+	34009344	34009533	0	1	189,	0	-7.52	-6.8	2.13	ClCG01G019820.1	263
CG_Chr01	34025017	34025698	ClCG01G019830	1.5e-09	+	34025017	34025698	0	2	136,163,	0,518	-8.82	-7.93	2.56	ClCG01G019830.1	3807
CG_Chr01	34036131	34036481	ClCG01G019860	1.2e-06	+	34036131	34036481	0	1	350,	0	-5.91	-5.4	1.85	ClCG01G019860.1	50
CG_Chr01	34037379	34041077	ClCG01G019860	7.4e-06	+	34037379	34041077	0	2	158,43,	0,3655	-5.13	-4.7	2.67	ClCG01G019860.1	1298
CG_Chr01	34041276	34041526	ClCG01G019860	1.6e-08	+	34041276	34041526	0	1	250,	0	-7.79	-7.04	2.27	ClCG01G019860.1	5195
CG_Chr01	34042225	34042475	ClCG01G019860	1.4e-06	+	34042225	34042475	0	1	250,	0	-5.85	-5.35	2.31	ClCG01G019860.1	6144
CG_Chr01	34044965	34045216	ClCG01G019860	0.00095	+	34044965	34045216	0	1	251,	0	-3.02	-2.69	1.5	ClCG01G019860.1	8884
CG_Chr01	34045464	34045665	ClCG01G019860	3.9e-05	+	34045464	34045665	0	1	201,	0	-4.41	-4.03	2.7	ClCG01G019860.1	9383
CG_Chr01	34046191	34048929	ClCG01G019860	8.9e-06	+	34046191	34048929	0	2	397,253,	0,2485	-5.05	-4.62	4.5	ClCG01G019860.1	10110
CG_Chr01	34061008	34061208	ClCG01G019880	2.1e-06	+	34061008	34061208	0	1	200,	0	-5.67	-5.18	1.8	ClCG01G019880.1	297
CG_Chr01	34062277	34062526	ClCG01G019880	6.9e-05	+	34062277	34062526	0	1	249,	0	-4.16	-3.79	2.71	ClCG01G019880.1	1566
CG_Chr01	34106610	34108108	ClCG01G019940	7.2e-10	+	34106610	34108108	0	4	18,67,54,357,	0,368,534,1141	-9.14	-8.21	2.64	ClCG01G019940.1	9851
CG_Chr01	34114099	34116186	ClCG01G019960	2.8e-07	+	34114099	34116186	0	2	329,210,	0,1877	-6.55	-5.96	1.96	ClCG01G019960.1	392
CG_Chr01	34198369	34198617	ClCG01G020050	7.1e-06	+	34198369	34198617	0	1	248,	0	-5.15	-4.71	4	ClCG01G020050.1	49
CG_Chr01	34213897	34214145	ClCG01G020080	6.3e-28	+	34213897	34214145	0	1	248,	0	-27.2	-25.2	2.06	ClCG01G020080.1	99
CG_Chr01	34244785	34246114	ClCG01G020110	0.00011	+	34244785	34246114	0	2	50,191,	0,1138	-3.97	-3.61	2	ClCG01G020110.1	529
CG_Chr01	34256566	34256714	ClCG01G020120	2.5e-09	+	34256566	34256714	0	1	148,	0	-8.61	-7.74	2.16	ClCG01G020120.1	4700
CG_Chr01	34275784	34275985	ClCG01G020140	2.3e-10	+	34275784	34275985	0	1	201,	0	-9.63	-8.64	1.78	ClCG01G020140.1	3145
CG_Chr01	34314742	34314991	ClCG01G020170	1e-05	+	34314742	34314991	0	2	43,104,	0,145	-4.99	-4.57	1.59	ClCG01G020170.1	2320
CG_Chr01	34315088	34315235	ClCG01G020170	4.6e-08	+	34315088	34315235	0	1	147,	0	-7.34	-6.65	1.52	ClCG01G020170.1	2666
CG_Chr01	34315332	34315625	ClCG01G020170	4.6e-08	+	34315332	34315625	0	1	293,	0	-7.34	-6.65	2	ClCG01G020170.1	2910
CG_Chr01	34339696	34339896	ClCG01G020210	0.0001	+	34339696	34339896	0	1	200,	0	-3.99	-3.63	1.64	ClCG01G020210.1	2093
CG_Chr01	34342132	34342281	ClCG01G020230	2.5e-13	+	34342132	34342281	0	1	149,	0	-12.6	-11.3	1.7	ClCG01G020230.1	50
CG_Chr01	34348870	34349216	ClCG01G020250	1.9e-07	+	34348870	34349216	0	1	346,	0	-6.73	-6.12	1.52	ClCG01G020250.1	800
CG_Chr01	34352148	34352297	ClCG01G020250	1.6e-07	+	34352148	34352297	0	1	149,	0	-6.79	-6.17	1.62	ClCG01G020250.1	4078
CG_Chr01	34352394	34352986	ClCG01G020250	1.6e-07	+	34352394	34352986	0	1	592,	0	-6.79	-6.17	1.88	ClCG01G020250.1	4324
CG_Chr01	34430318	34430469	ClCG01G020300	6e-07	+	34430318	34430469	0	1	151,	0	-6.22	-5.68	2.02	ClCG01G020300.1	35846
CG_Chr01	34434248	34435078	ClCG01G020300	6e-07	+	34434248	34435078	0	2	47,452,	0,378	-6.22	-5.68	2.95	ClCG01G020300.1	39776
CG_Chr01	34449058	34449209	ClCG01G020310	7.2e-10	+	34449058	34449209	0	1	151,	0	-9.14	-8.21	1.51	ClCG01G020310.1	4779
CG_Chr01	34449307	34449508	ClCG01G020310	7.2e-10	+	34449307	34449508	0	1	201,	0	-9.14	-8.21	2.43	ClCG01G020310.1	5028
CG_Chr01	34459865	34460370	ClCG01G020330	2.9e-06	+	34459865	34460370	0	2	231,18,	0,487	-5.54	-5.07	1.75	ClCG01G020330.1	5277
CG_Chr01	34461511	34461810	ClCG01G020330	0.00033	+	34461511	34461810	0	1	299,	0	-3.48	-3.14	2.8	ClCG01G020330.1	6923
CG_Chr01	34488708	34488906	ClCG01G020350	7.4e-06	+	34488708	34488906	0	1	198,	0	-5.13	-4.69	1.58	ClCG01G020350.1	985
CG_Chr01	34512548	34513180	ClCG01G020370	0.00034	+	34512548	34513180	0	2	131,16,	0,616	-3.47	-3.13	2.33	ClCG01G020370.1	10974
CG_Chr01	34513326	34513474	ClCG01G020370	4e-05	+	34513326	34513474	0	1	148,	0	-4.4	-4.02	2.83	ClCG01G020370.1	11752
CG_Chr01	34540502	34542492	ClCG01G020390	3.2e-45	+	34540502	34542492	0	4	39,41,54,16,	0,131,1313,1974	-44.5	-42.1	2	ClCG01G020390.1	5577
CG_Chr01	34547691	34548750	ClCG01G020390	3.2e-89	+	34547691	34548750	0	3	80,69,102,	0,195,957	-88.5	-85.7	1.75	ClCG01G020390.1	12766
CG_Chr01	34558535	34559144	ClCG01G020400	8.1e-07	+	34558535	34559144	0	4	73,48,69,108,	0,149,331,501	-6.09	-5.56	1.51	ClCG01G020400.1	6526
CG_Chr01	34567280	34567726	ClCG01G020420	2.6e-09	+	34567280	34567726	0	1	446,	0	-8.58	-7.72	2	ClCG01G020420.1	1889
CG_Chr01	34630985	34631184	ClCG01G020510	4.3e-10	+	34630985	34631184	0	1	199,	0	-9.37	-8.41	2.1	ClCG01G020510.1	1105
CG_Chr01	34704359	34704560	ClCG01G020580	4.7e-08	+	34704359	34704560	0	1	201,	0	-7.33	-6.64	2	ClCG01G020580.1	3050
CG_Chr01	34723341	34723749	ClCG01G020600	2.6e-06	+	34723341	34723749	0	2	32,269,	0,139	-5.58	-5.1	2.63	ClCG01G020600.1	5231
CG_Chr01	34745333	34746173	ClCG01G020620	2.7e-06	+	34745333	34746173	0	2	33,516,	0,324	-5.57	-5.09	2.68	ClCG01G020620.1	7074
CG_Chr01	34752230	34752478	ClCG01G020640	4.1e-06	+	34752230	34752478	0	1	248,	0	-5.39	-4.94	1.98	ClCG01G020640.1	446
CG_Chr01	34770557	34772326	ClCG01G020670	4.9e-10	+	34770557	34772326	0	3	26,138,129,	0,344,1640	-9.31	-8.36	2.01	ClCG01G020670.1	1809
CG_Chr01	34871207	34871403	ClCG01G020830	1.4e-05	+	34871207	34871403	0	1	196,	0	-4.84	-4.43	3.25	ClCG01G020830.1	2675
CG_Chr01	34904776	34906022	ClCG01G020880	1.6e-05	+	34904776	34906022	0	3	438,48,109,	0,1010,1137	-4.79	-4.39	2.1	ClCG01G020880.1	1904
CG_Chr01	34911022	34911555	ClCG01G020890	1.1e-05	+	34911022	34911555	0	1	533,	0	-4.97	-4.55	3.21	ClCG01G020890.1	1792
CG_Chr01	34960408	34960850	ClCG01G020950	3.3e-10	+	34960408	34960850	0	1	442,	0	-9.48	-8.51	1.8	ClCG01G020950.1	4597
CG_Chr01	35005666	35006292	ClCG01G021010	1e-14	+	35005666	35006292	0	2	112,285,	0,341	-14	-12.6	2.47	ClCG01G021010.1	7326
CG_Chr01	35055150	35055296	ClCG01G021080	0.0011	+	35055150	35055296	0	1	146,	0	-2.94	-2.62	1.69	ClCG01G021080.1	49
CG_Chr01	35057937	35058083	ClCG01G021080	0.0015	+	35057937	35058083	0	1	146,	0	-2.81	-2.5	2.33	ClCG01G021080.1	2836
CG_Chr01	35098878	35100000	ClCG01G021150	0.00028	+	35098878	35100000	0	3	44,104,199,	0,712,923	-3.56	-3.22	2.86	ClCG01G021150.1	2536
CG_Chr01	35112211	35112362	ClCG01G021180	7.4e-06	+	35112211	35112362	0	1	151,	0	-5.13	-4.7	1.79	ClCG01G021180.1	749
CG_Chr01	35149678	35150794	ClCG01G021240	2e-07	+	35149678	35150794	0	4	47,35,109,349,	0,160,394,767	-6.7	-6.09	2.45	ClCG01G021240.1	2954
CG_Chr01	35171260	35171685	ClCG01G021270	3.2e-11	+	35171260	35171685	0	1	425,	0	-10.5	-9.37	2.86	ClCG01G021270.1	619
CG_Chr01	35182983	35183281	ClCG01G021300	5.6e-06	+	35182983	35183281	0	1	298,	0	-5.25	-4.81	1.93	ClCG01G021300.1	741
CG_Chr01	35184947	35185245	ClCG01G021300	2.7e-05	+	35184947	35185245	0	1	298,	0	-4.57	-4.17	3.53	ClCG01G021300.1	2705
CG_Chr01	35221876	35222376	ClCG01G021360	1.5e-07	+	35221876	35222376	0	1	500,	0	-6.83	-6.21	1.93	ClCG01G021360.1	2597
CG_Chr01	35223447	35223593	ClCG01G021370	4.6e-07	+	35223447	35223593	0	1	146,	0	-6.34	-5.78	2.43	ClCG01G021370.1	746
CG_Chr01	35224015	35224306	ClCG01G021370	4.6e-07	+	35224015	35224306	0	1	291,	0	-6.34	-5.78	4.06	ClCG01G021370.1	1314
CG_Chr01	35301844	35302861	ClCG01G021510	8.9e-09	+	35301844	35302861	0	2	22,173,	0,844	-8.05	-7.26	2.53	ClCG01G021510.1	4411
CG_Chr01	35324791	35325121	ClCG01G021560	4.6e-06	+	35324791	35325121	0	1	330,	0	-5.34	-4.88	2.33	ClCG01G021560.1	282
CG_Chr01	35346564	35346762	ClCG01G021580	6.3e-12	+	35346564	35346762	0	1	198,	0	-11.2	-10	1.96	ClCG01G021580.1	49
CG_Chr01	35395638	35396185	ClCG01G021630	7.9e-07	+	35395638	35396185	0	3	151,116,32,	0,253,515	-6.1	-5.57	2.15	ClCG01G021630.1	4839
CG_Chr01	35397134	35397710	ClCG01G021630	6.9e-06	+	35397134	35397710	0	2	33,315,	0,261	-5.16	-4.72	3.42	ClCG01G021630.1	6335
CG_Chr01	35421672	35422301	ClCG01G021650	4.8e-08	+	35421672	35422301	0	4	29,123,44,102,	0,114,373,527	-7.32	-6.63	2.31	ClCG01G021650.1	7287
CG_Chr01	35467509	35467808	ClCG01G021720	1.5e-08	+	35467509	35467808	0	1	299,	0	-7.81	-7.05	2.25	ClCG01G021720.1	12088
CG_Chr01	35472135	35472617	ClCG01G021730	1e-07	+	35472135	35472617	0	2	54,94,	0,388	-6.98	-6.34	2.14	ClCG01G021730.1	3615
CG_Chr01	35508727	35509497	ClCG01G021770	0.0002	+	35508727	35509497	0	3	56,168,318,	0,185,452	-3.69	-3.34	2.44	ClCG01G021770.1	482
CG_Chr01	35533736	35533884	ClCG01G021800	5e-13	+	35533736	35533884	0	1	148,	0	-12.3	-11	2.1	ClCG01G021800.1	685
CG_Chr01	35558048	35558377	ClCG01G021850	4e-09	+	35558048	35558377	0	2	86,111,	0,218	-8.4	-7.57	1.55	ClCG01G021850.1	1701
CG_Chr01	35589900	35595287	ClCG01G021910	2.5e-65	+	35589900	35595287	0	4	109,179,35,167,	0,634,909,5220	-64.6	-61.9	2.69	ClCG01G021910.1	2601
CG_Chr01	35628792	35629386	ClCG01G022000	1.6e-07	+	35628792	35629386	0	2	184,16,	0,578	-6.8	-6.18	1.71	ClCG01G022000.1	644
CG_Chr01	35633853	35634300	ClCG01G022000	8.7e-09	+	35633853	35634300	0	1	447,	0	-8.06	-7.27	2.16	ClCG01G022000.1	5705
CG_Chr01	35681071	35681269	ClCG01G022060	2.8e-08	+	35681071	35681269	0	1	198,	0	-7.55	-6.83	2.17	ClCG01G022060.1	3374
CG_Chr01	35748499	35749857	ClCG01G022160	3.5e-09	+	35748499	35749857	0	4	34,130,92,143,	0,169,1020,1215	-8.46	-7.62	1.65	ClCG01G022160.1	249
CG_Chr01	35836645	35838457	ClCG01G022240	2.5e-05	+	35836645	35838457	0	3	92,50,8,	0,128,1804	-4.61	-4.21	1.87	ClCG01G022240.1	1212
CG_Chr01	35878520	35878863	ClCG01G022290	2.1e-07	+	35878520	35878863	0	1	343,	0	-6.68	-6.08	1.9	ClCG01G022290.1	831
CG_Chr01	35884974	35885520	ClCG01G022310	0.0041	+	35884974	35885520	0	2	106,143,	0,403	-2.39	-2.09	1.94	ClCG01G022310.1	834
CG_Chr01	35885917	35886117	ClCG01G022310	0.00011	+	35885917	35886117	0	1	200,	0	-3.96	-3.61	2.02	ClCG01G022310.1	1777
CG_Chr01	35886514	35886763	ClCG01G022310	8.5e-06	+	35886514	35886763	0	1	249,	0	-5.07	-4.64	1.75	ClCG01G022310.1	2374
CG_Chr01	35886961	35887609	ClCG01G022310	2.1e-06	+	35886961	35887609	0	1	648,	0	-5.68	-5.19	3.31	ClCG01G022310.1	2821
CG_Chr01	35888005	35888305	ClCG01G022310	2.1e-06	+	35888005	35888305	0	1	300,	0	-5.68	-5.19	1.84	ClCG01G022310.1	3865
CG_Chr01	35888453	35888603	ClCG01G022310	2.1e-06	+	35888453	35888603	0	1	150,	0	-5.68	-5.19	1.84	ClCG01G022310.1	4313
CG_Chr01	35907243	35907948	ClCG01G022330	2.8e-07	+	35907243	35907948	0	3	216,135,47,	0,306,658	-6.55	-5.96	1.94	ClCG01G022330.1	647
CG_Chr01	35963231	35963531	ClCG01G022420	2.9e-08	+	35963231	35963531	0	1	300,	0	-7.54	-6.82	4.04	ClCG01G022420.1	249
CG_Chr01	36016207	36016582	ClCG01G022500	4.3e-07	+	36016207	36016582	0	2	53,95,	0,280	-6.37	-5.8	2.09	ClCG01G022500.1	2251
CG_Chr01	36146108	36146758	ClCG01G022650	1.4e-05	+	36146108	36146758	0	2	97,51,	0,599	-4.86	-4.45	1.68	ClCG01G022650.1	1293
CG_Chr01	36157867	36158255	ClCG01G022660	6.3e-12	+	36157867	36158255	0	2	68,132,	0,256	-11.2	-10	2.52	ClCG01G022660.1	3832
CG_Chr01	36184391	36189694	ClCG01G022680	6.5e-05	+	36184391	36189694	0	6	46,63,264,50,114,11,	0,571,717,2606,4776,5292	-4.19	-3.82	11	ClCG01G022680.1	5027
CG_Chr01	36190200	36190648	ClCG01G022680	2.7e-05	+	36190200	36190648	0	1	448,	0	-4.57	-4.18	2.1	ClCG01G022680.1	10836
CG_Chr01	36190746	36190897	ClCG01G022680	2.7e-05	+	36190746	36190897	0	1	151,	0	-4.57	-4.18	2.64	ClCG01G022680.1	11382
CG_Chr01	36277971	36278170	ClCG01G022760	1.9e-10	+	36277971	36278170	0	1	199,	0	-9.73	-8.73	1.74	ClCG01G022760.1	10107
CG_Chr01	36297395	36297842	ClCG01G022780	1.1e-05	+	36297395	36297842	0	1	447,	0	-4.94	-4.52	4	ClCG01G022780.1	332
CG_Chr01	36298315	36298564	ClCG01G022780	7.6e-07	+	36298315	36298564	0	1	249,	0	-6.12	-5.58	2.55	ClCG01G022780.1	1252
CG_Chr01	36321170	36321368	ClCG01G022810	6e-10	+	36321170	36321368	0	1	198,	0	-9.22	-8.28	1.78	ClCG01G022810.1	4102
CG_Chr01	36329289	36331084	ClCG01G022820	3.8e-05	+	36329289	36331084	0	3	81,154,398,	0,1150,1397	-4.42	-4.03	1.91	ClCG01G022820.1	340
CG_Chr01	36346925	36347119	ClCG01G022840	2.5e-07	+	36346925	36347119	0	1	194,	0	-6.6	-6	2	ClCG01G022840.1	1662
CG_Chr01	36385593	36387945	ClCG01G022910	2.8e-07	+	36385593	36387945	0	4	42,74,254,24,	0,1194,1520,2328	-6.56	-5.97	2.37	ClCG01G022910.1	4055
CG_Chr01	36389415	36390302	ClCG01G022910	2.8e-07	+	36389415	36390302	0	2	27,367,	0,520	-6.56	-5.97	2.08	ClCG01G022910.1	7877
CG_Chr01	36467401	36467546	ClCG01G023040	0.00041	+	36467401	36467546	0	1	145,	0	-3.39	-2.89	2.8	ClCG01G023040.1	863
CG_Chr01	36514686	36516439	ClCG01G023100	6.2e-07	+	36514686	36516439	0	2	189,42,	0,1711	-6.21	-5.66	2.74	ClCG01G023100.1	137
CG_Chr01	36537928	36538129	ClCG01G023130	6.8e-09	+	36537928	36538129	0	1	201,	0	-8.17	-7.37	1.88	ClCG01G023130.1	4187
CG_Chr01	36538917	36539268	ClCG01G023130	6.8e-09	+	36538917	36539268	0	1	351,	0	-8.17	-7.37	2.25	ClCG01G023130.1	5176
CG_Chr01	36728486	36730891	ClCG01G023360	1.3e-05	+	36728486	36730891	0	3	59,87,287,	0,510,2118	-4.9	-4.49	2.84	ClCG01G023360.1	2793
CG_Chr01	36736335	36736535	ClCG01G023370	1.3e-21	+	36736335	36736535	0	1	200,	0	-20.9	-19.1	1.65	ClCG01G023370.1	3816
CG_Chr01	36747295	36748623	ClCG01G023390	2.8e-08	+	36747295	36748623	0	5	91,35,86,66,115,	0,409,584,1039,1213	-7.55	-6.82	2.28	ClCG01G023390.1	1664
CG_Chr01	36808611	36808859	ClCG01G023480	1.9e-10	+	36808611	36808859	0	1	248,	0	-9.73	-8.73	1.82	ClCG01G023480.1	3190
CG_Chr01	36818086	36818386	ClCG01G023490	1.1e-06	+	36818086	36818386	0	1	300,	0	-5.95	-5.44	8.91	ClCG01G023490.1	7957
CG_Chr01	36830608	36830950	ClCG01G023510	1.6e-18	+	36830608	36830950	0	3	107,82,5,	0,210,337	-17.8	-16.1	1.92	ClCG01G023510.1	2657
CG_Chr01	36832667	36833458	ClCG01G023520	1.9e-08	+	36832667	36833458	0	3	245,89,15,	0,337,776	-7.73	-6.98	1.77	ClCG01G023520.1	1416
CG_Chr01	36934176	36934326	ClCG01G023640	0.00015	+	36934176	36934326	0	1	150,	0	-3.81	-3.45	2	ClCG01G023640.1	444
CG_Chr01	36934423	36934622	ClCG01G023640	0.00015	+	36934423	36934622	0	1	199,	0	-3.81	-3.45	1.81	ClCG01G023640.1	691
CG_Chr01	36935977	36937052	ClCG01G023640	0.00036	+	36935977	36937052	0	3	29,112,58,	0,118,1017	-3.44	-3.1	1.96	ClCG01G023640.1	2245
CG_Chr01	36937261	36937509	ClCG01G023640	0.00036	+	36937261	36937509	0	1	248,	0	-3.44	-3.1	2.24	ClCG01G023640.1	3529
CG_Chr01	36942585	36942932	ClCG01G023650	2.9e-09	+	36942585	36942932	0	1	347,	0	-8.54	-7.68	3.53	ClCG01G023650.1	3096
CG_Chr01	36951430	36951728	ClCG01G023670	1.5e-05	+	36951430	36951728	0	1	298,	0	-4.82	-4.41	2.58	ClCG01G023670.1	727
CG_Chr01	37064236	37064673	ClCG01G023810	6.2e-07	+	37064236	37064673	0	1	437,	0	-6.21	-5.66	1.89	ClCG01G023810.1	4299
CG_Chr01	37074507	37074752	ClCG01G023830	7.2e-07	+	37074507	37074752	0	1	245,	0	-6.14	-5.6	2	ClCG01G023830.1	97
CG_Chr01	37074848	37076419	ClCG01G023830	7.2e-07	+	37074848	37076419	0	2	191,151,	0,1420	-6.14	-5.6	3.43	ClCG01G023830.1	438
CG_Chr01	37153151	37153449	ClCG01G023920	4.2e-07	+	37153151	37153449	0	1	298,	0	-6.38	-5.81	1.79	ClCG01G023920.1	1484
CG_Chr01	37178644	37178943	ClCG01G023950	5.6e-10	+	37178644	37178943	0	1	299,	0	-9.25	-8.31	1.73	ClCG01G023950.1	1180
CG_Chr01	37179140	37179339	ClCG01G023950	5.6e-10	+	37179140	37179339	0	1	199,	0	-9.25	-8.31	2.5	ClCG01G023950.1	1676
CG_Chr01	37182618	37182768	ClCG01G023950	7.6e-09	+	37182618	37182768	0	1	150,	0	-8.12	-7.32	1.73	ClCG01G023950.1	5154
CG_Chr01	37182866	37184752	ClCG01G023950	7.6e-09	+	37182866	37184752	0	3	90,64,144,	0,1162,1742	-8.12	-7.32	1.83	ClCG01G023950.1	5402
CG_Chr01	37187278	37187714	ClCG01G023970	3.7e-06	+	37187278	37187714	0	1	436,	0	-5.43	-4.97	2.94	ClCG01G023970.1	194
CG_Chr01	37228310	37233066	ClCG01G024040	1e-16	+	37228310	37233066	0	2	299,97,	0,4659	-16	-14.4	2.5	ClCG01G024040.1	4145
CG_Chr01	37241360	37241507	ClCG01G024060	7.9e-53	+	37241360	37241507	0	1	147,	0	-52.1	-49.6	2.05	ClCG01G024060.1	1585
CG_Chr01	37248247	37248394	ClCG01G024070	5.1e-05	+	37248247	37248394	0	1	147,	0	-4.29	-3.91	2.97	ClCG01G024070.1	5707
CG_Chr01	37281787	37282136	ClCG01G024120	2.7e-06	+	37281787	37282136	0	1	349,	0	-5.57	-5.1	3.04	ClCG01G024120.1	7262
CG_Chr01	37303194	37304614	ClCG01G024140	3e-10	+	37303194	37304614	0	4	119,67,122,41,	0,210,1165,1379	-9.52	-8.55	1.84	ClCG01G024140.1	2822
CG_Chr01	37304712	37305012	ClCG01G024140	3e-10	+	37304712	37305012	0	1	300,	0	-9.52	-8.55	3.22	ClCG01G024140.1	4340
CG_Chr01	37332456	37333611	ClCG01G024160	3.5e-06	+	37332456	37333611	0	2	180,67,	0,1088	-5.45	-4.99	2.16	ClCG01G024160.1	2313
CG_Chr01	37346807	37347008	ClCG01G024170	1.1e-05	+	37346807	37347008	0	1	201,	0	-4.95	-4.53	1.91	ClCG01G024170.1	6603
CG_Chr01	37352404	37352811	ClCG01G024180	1.4e-06	+	37352404	37352811	0	3	67,56,74,	0,179,333	-5.86	-5.35	1.56	ClCG01G024180.1	1586
CG_Chr01	37361826	37362113	ClCG01G024210	1.8e-10	+	37361826	37362113	0	1	287,	0	-9.75	-8.75	2.18	ClCG01G024210.1	96
CG_Chr01	37362447	37362591	ClCG01G024210	1.8e-10	+	37362447	37362591	0	1	144,	0	-9.75	-8.75	2.33	ClCG01G024210.1	717
CG_Chr01	37392723	37392872	ClCG01G024250	1.1e-09	+	37392723	37392872	0	1	149,	0	-8.97	-8.06	2	ClCG01G024250.1	7494
CG_Chr01	37409031	37409525	ClCG01G024290	1.3e-10	+	37409031	37409525	0	1	494,	0	-9.88	-8.86	2.17	ClCG01G024280.1	-99
CG_Chr01	37413842	37414142	ClCG01G024300	3e-06	+	37413842	37414142	0	1	300,	0	-5.52	-5.05	2.2	ClCG01G024300.1	50
CG_Chr01	37423048	37423547	ClCG01G024300	1.5e-06	+	37423048	37423547	0	1	499,	0	-5.82	-5.32	2.38	ClCG01G024300.1	9256
CG_Chr01	37438954	37442971	ClCG01G024320	1.1e-07	+	37438954	37442971	0	4	48,65,50,134,	0,158,3510,3883	-6.97	-6.33	1.9	ClCG01G024320.1	2084
CG_Chr01	37466865	37467934	ClCG01G024340	4.9e-06	+	37466865	37467934	0	3	102,147,44,	0,208,1025	-5.31	-4.86	3.25	ClCG01G024340.1	146
CG_Chr01	37480470	37480618	ClCG01G024350	5.6e-06	+	37480470	37480618	0	1	148,	0	-5.25	-4.8	2	ClCG01G024350.1	6093
CG_Chr01	37490901	37491151	ClCG01G024360	7.9e-08	+	37490901	37491151	0	1	250,	0	-7.1	-6.44	2.19	ClCG01G024360.1	8908
CG_Chr01	37509985	37510281	ClCG01G024410	0.00033	+	37509985	37510281	0	1	296,	0	-3.48	-3.14	3.23	ClCG01G024410.1	3167
CG_Chr01	37518504	37520574	ClCG01G024440	2.5e-34	+	37518504	37520574	0	3	35,64,97,	0,1213,1973	-33.6	-31.4	1.97	ClCG01G024440.1	742
CG_Chr01	37546887	37547037	ClCG01G024480	2.3e-05	+	37546887	37547037	0	1	150,	0	-4.64	-4.24	2.52	ClCG01G024480.1	3729
CG_Chr01	37556991	37557401	ClCG01G024510	1.7e-08	+	37556991	37557401	0	2	133,17,	0,393	-7.78	-7.03	1.64	ClCG01G024510.1	4195
CG_Chr01	37562060	37562305	ClCG01G024520	0.00032	+	37562060	37562305	0	1	245,	0	-3.49	-3.15	2.62	ClCG01G024520.1	2277
CG_Chr01	37677045	37677505	ClCG01G024640	4.5e-08	+	37677045	37677505	0	2	34,116,	0,344	-7.35	-6.66	2.6	ClCG01G024640.1	6509
CG_Chr01	37723920	37724166	ClCG01G024680	0.0072	+	37723920	37724166	0	1	246,	0	-2.14	-1.84	4	ClCG01G024680.1	98
CG_Chr01	37788550	37788751	ClCG01G024740	1.4e-07	+	37788550	37788751	0	1	201,	0	-6.85	-6.23	1.6	ClCG01G024740.1	1005
CG_Chr01	37800577	37801506	ClCG01G024750	8.9e-09	+	37800577	37801506	0	2	237,63,	0,866	-8.05	-7.26	1.89	ClCG01G024750.1	945
CG_Chr01	37801654	37801804	ClCG01G024750	8.9e-09	+	37801654	37801804	0	1	150,	0	-8.05	-7.26	1.61	ClCG01G024750.1	2022
CG_Chr01	37824525	37825714	ClCG01G024770	2.5e-07	+	37824525	37825714	0	2	2,596,	0,593	-6.6	-6.01	2.49	ClCG01G024770.1	955
CG_Chr01	37841980	37842907	ClCG01G024790	1.2e-05	+	37841980	37842907	0	2	26,369,	0,558	-4.91	-4.5	3.92	ClCG01G024790.1	3346
CG_Chr01	37849229	37849374	ClCG01G024810	7.6e-05	+	37849229	37849374	0	1	145,	0	-4.12	-3.75	2.31	ClCG01G024810.1	96
CG_Chr01	37851380	37851573	ClCG01G024810	0.021	+	37851380	37851573	0	1	193,	0	-1.68	-1.38	1.68	ClCG01G024810.1	2247
CG_Chr01	37860394	37861195	ClCG01G024820	0.00072	+	37860394	37861195	0	2	139,202,	0,599	-3.14	-2.81	2.56	ClCG01G024820.1	7158
CG_Chr01	37880584	37882249	ClCG01G024850	0.002	+	37880584	37882249	0	2	173,26,	0,1639	-2.7	-2.38	4.25	ClCG01G024850.1	124
CG_Chr01	37900431	37900581	ClCG01G024860	6.8e-10	+	37900431	37900581	0	1	150,	0	-9.17	-8.24	2.72	ClCG01G024860.1	11893
CG_Chr01	37934911	37935785	ClCG01G024900	6.8e-09	+	37934911	37935785	0	3	279,68,293,	0,393,581	-8.17	-7.36	2.53	ClCG01G024900.1	1875
CG_Chr01	37984355	37984504	ClCG01G024940	4e-11	+	37984355	37984504	0	1	149,	0	-10.4	-9.33	1.61	ClCG01G024940.1	381
CG_Chr01	37988990	37989140	ClCG01G024940	2.5e-13	+	37988990	37989140	0	1	150,	0	-12.6	-11.3	1.85	ClCG01G024940.1	5016
CG_Chr01	38008133	38008429	ClCG01G024960	2.1e-05	+	38008133	38008429	0	1	296,	0	-4.67	-4.27	1.86	ClCG01G024960.1	5158
CG_Chr01	38102734	38103828	ClCG01G025050	1.3e-11	+	38102734	38103828	0	2	102,347,	0,747	-10.9	-9.75	1.84	ClCG01G025050.1	20564
CG_Chr01	38112096	38112246	ClCG01G025050	5e-12	+	38112096	38112246	0	1	150,	0	-11.3	-10.2	1.71	ClCG01G025050.1	29926
CG_Chr01	38112345	38121033	ClCG01G025050	5e-12	+	38112345	38121033	0	4	58,97,35,59,	0,353,507,8629	-11.3	-10.2	3.55	ClCG01G025050.1	30175
CG_Chr01	38147455	38147804	ClCG01G025060	1.2e-10	+	38147455	38147804	0	1	349,	0	-9.92	-8.89	3.96	ClCG01G025060.1	4492
CG_Chr01	38156877	38157027	ClCG01G025070	5.9e-06	+	38156877	38157027	0	1	150,	0	-5.23	-4.78	1.76	ClCG01G025070.1	2861
CG_Chr01	38158020	38159657	ClCG01G025070	2.6e-09	+	38158020	38159657	0	2	5,643,	0,994	-8.59	-7.73	2.33	ClCG01G025070.1	4004
CG_Chr01	38220365	38226829	ClCG01G025100	4.5e-06	+	38220365	38226829	0	3	631,279,24,	0,5447,6440	-5.35	-4.9	2.48	ClCG01G025110.1	0
CG_Chr01	38259303	38260748	ClCG01G025140	0.014	+	38259303	38260748	0	2	55,193,	0,1252	-1.85	-1.55	1.94	ClCG01G025140.1	3228
CG_Chr01	38276532	38276972	ClCG01G025170	1.4e-06	+	38276532	38276972	0	2	142,177,	0,263	-5.85	-5.34	2.6	ClCG01G025170.1	215
CG_Chr01	38292832	38293030	ClCG01G025190	1.5e-07	+	38292832	38293030	0	1	198,	0	-6.81	-6.19	1.77	ClCG01G025190.1	2389
CG_Chr01	38293128	38296913	ClCG01G025190	1.5e-07	+	38293128	38296913	0	2	490,3,	0,3782	-6.81	-6.19	1.52	ClCG01G025190.1	2685
CG_Chr01	38306185	38306386	ClCG01G025210	2e-08	+	38306185	38306386	0	1	201,	0	-7.7	-6.96	1.63	ClCG01G025210.1	2246
CG_Chr01	38350670	38350915	ClCG01G025280	1.2e-08	+	38350670	38350915	0	1	245,	0	-7.91	-7.14	2.56	ClCG01G025280.1	49
CG_Chr01	38351304	38351695	ClCG01G025280	1.3e-13	+	38351304	38351695	0	1	391,	0	-12.9	-11.6	2.95	ClCG01G025280.1	683
CG_Chr01	38360886	38367148	ClCG01G025300	0.00011	+	38360886	38367148	0	2	117,78,	0,6184	-3.96	-3.6	1.54	ClCG01G025300.1	48
CG_Chr01	38472682	38472929	ClCG01G025410	1e-06	+	38472682	38472929	0	1	247,	0	-6	-5.48	2.54	ClCG01G025410.1	99
CG_Chr01	38477558	38477805	ClCG01G025410	6.2e-05	+	38477558	38477805	0	1	247,	0	-4.21	-3.84	1.6	ClCG01G025410.1	4975
CG_Chr01	38488354	38488593	ClCG01G025430	1.6e-08	+	38488354	38488593	0	1	239,	0	-7.8	-7.04	3.03	ClCG01G025430.1	569
CG_Chr01	38535330	38535476	ClCG01G025470	8.9e-09	+	38535330	38535476	0	1	146,	0	-8.05	-7.26	1.74	ClCG01G025470.1	1843
CG_Chr01	38580870	38583006	ClCG01G025490	9.3e-07	+	38580870	38583006	0	3	62,144,279,	0,1210,1857	-6.03	-5.51	3.86	ClCG01G025490.1	6500
CG_Chr01	38665491	38665844	ClCG01G025600	3.6e-10	+	38665491	38665844	0	2	133,114,	0,239	-9.44	-8.48	1.79	ClCG01G025600.1	4621
CG_Chr01	38673612	38673961	ClCG01G025610	7.2e-10	+	38673612	38673961	0	2	107,144,	0,205	-9.14	-8.21	2.53	ClCG01G025610.1	6470
CG_Chr01	38794419	38794862	ClCG01G025720	3.6e-06	+	38794419	38794862	0	1	443,	0	-5.44	-4.98	1.89	ClCG01G025720.1	638
CG_Chr01	38797992	38800536	ClCG01G025720	1.7e-05	+	38797992	38800536	0	2	56,338,	0,2206	-4.76	-4.35	2.21	ClCG01G025720.1	4211
CG_Chr01	38821111	38821365	ClCG01G025750	3.2e-08	+	38821111	38821365	0	2	66,82,	0,172	-7.49	-6.77	1.61	ClCG01G025750.1	2022
CG_Chr01	38873472	38873771	ClCG01G025810	1.6e-18	+	38873472	38873771	0	1	299,	0	-17.8	-16.2	3.41	ClCG01G025810.1	12252
CG_Chr01	38873869	38874135	ClCG01G025810	1.6e-18	+	38873869	38874135	0	2	51,100,	0,166	-17.8	-16.2	1.9	ClCG01G025810.1	12649
CG_Chr01	38949818	38950017	ClCG01G025930	0.00069	+	38949818	38950017	0	1	199,	0	-3.16	-2.84	2.38	ClCG01G025930.1	99
CG_Chr01	38951393	38951543	ClCG01G025930	0.0011	+	38951393	38951543	0	1	150,	0	-2.95	-2.63	4.09	ClCG01G025930.1	1674
CG_Chr01	38952733	38952932	ClCG01G025930	0.00017	+	38952733	38952932	0	1	199,	0	-3.76	-3.41	3.22	ClCG01G025930.1	3014
CG_Chr01	38959033	38959232	ClCG01G025940	6.6e-06	+	38959033	38959232	0	1	199,	0	-5.18	-4.74	2.22	ClCG01G025940.1	1400
CG_Chr01	38977860	38978449	ClCG01G025960	5.6e-05	+	38977860	38978449	0	3	1,117,130,	0,102,459	-4.25	-3.87	2.33	ClCG01G025960.1	6366
CG_Chr01	38978723	38978921	ClCG01G025960	0.0013	+	38978723	38978921	0	1	198,	0	-2.9	-2.58	2.52	ClCG01G025960.1	7229
CG_Chr01	65437	65584	ClCG01G000070	0.00069	-	65437	65584	0	1	147,	0	-3.16	-2.83	2.13	ClCG01G000070.1	-98
CG_Chr01	70481	70710	ClCG01G000080	1.6e-05	-	70481	70710	0	2	6,143,	0,86	-4.79	-4.38	2.15	ClCG01G000080.1	-4258
CG_Chr01	73101	73343	ClCG01G000080	0.0011	-	73101	73343	0	2	137,12,	0,230	-2.94	-2.62	2.55	ClCG01G000080.1	-1625
CG_Chr01	82935	84499	ClCG01G000100	2.6e-07	-	82935	84499	0	5	206,37,64,57,27,	0,852,970,1392,1537	-6.58	-5.98	2.69	ClCG01G000100.1	-5125
CG_Chr01	96059	106211	ClCG01G000130	2.8e-06	-	96059	106211	0	2	118,71,	0,10081	-5.55	-5.08	1.52	ClCG01G000130.1	-141
CG_Chr01	110576	111391	ClCG01G000140	2.3e-05	-	110576	111391	0	3	107,33,59,	0,603,756	-4.63	-4.23	2.78	ClCG01G000140.1	-9907
CG_Chr01	113713	120094	ClCG01G000140	3.2e-05	-	113713	120094	0	7	45,180,112,56,99,237,13,	0,408,5084,5430,5580,6051,6368	-4.49	-4.1	1.91	ClCG01G000140.1	-1204
CG_Chr01	138384	139124	ClCG01G000170	3e-06	-	138384	139124	0	3	117,94,135,	0,237,605	-5.52	-5.05	1.89	ClCG01G000170.1	-1323
CG_Chr01	156388	156931	ClCG01G000210	2.3e-08	-	156388	156931	0	2	375,64,	0,479	-7.64	-6.9	1.65	ClCG01G000210.1	-1418
CG_Chr01	197795	197985	ClCG01G000270	8.5e-07	-	197795	197985	0	1	190,	0	-6.07	-5.54	5.56	ClCG01G000270.1	-615
CG_Chr01	302230	302478	ClCG01G000380	2.3e-07	-	302230	302478	0	1	248,	0	-6.64	-6.04	1.78	ClCG01G000380.1	-632
CG_Chr01	339998	341547	ClCG01G000440	8.9e-07	-	339998	341547	0	2	124,271,	0,1278	-6.05	-5.52	2.77	ClCG01G000440.1	-786
CG_Chr01	341841	342284	ClCG01G000440	1.5e-07	-	341841	342284	0	1	443,	0	-6.81	-6.19	2.36	ClCG01G000440.1	-49
CG_Chr01	381045	381293	ClCG01G000470	9.8e-05	-	381045	381293	0	1	248,	0	-4.01	-3.65	2.5	ClCG01G000470.1	-7782
CG_Chr01	382546	382696	ClCG01G000470	0.00049	-	382546	382696	0	1	150,	0	-3.31	-2.98	1.84	ClCG01G000470.1	-6379
CG_Chr01	385182	388531	ClCG01G000470	7.2e-06	-	385182	388531	0	2	512,132,	0,3217	-5.14	-4.71	15.6	ClCG01G000470.1	-544
CG_Chr01	388678	388976	ClCG01G000470	2.2e-05	-	388678	388976	0	1	298,	0	-4.66	-4.26	11.1	ClCG01G000470.1	-99
CG_Chr01	417393	417592	ClCG01G000510	8.7e-07	-	417393	417592	0	1	199,	0	-6.06	-5.53	1.73	ClCG01G000510.1	-6442
CG_Chr01	485144	485293	ClCG01G000560	3.2e-16	-	485144	485293	0	1	149,	0	-15.5	-14	2	ClCG01G000560.1	-2443
CG_Chr01	513770	513920	ClCG01G000600	3.2e-15	-	513770	513920	0	1	150,	0	-14.5	-13	2.61	ClCG01G000600.1	-5283
CG_Chr01	514334	514998	ClCG01G000600	4e-11	-	514334	514998	0	3	58,150,92,	0,331,572	-10.4	-9.33	1.78	ClCG01G000600.1	-4205
CG_Chr01	575421	575617	ClCG01G000690	6.6e-05	-	575421	575617	0	1	196,	0	-4.18	-3.81	2.02	ClCG01G000690.1	-4503
CG_Chr01	627892	629428	ClCG01G000750	4.9e-08	-	627892	629428	0	2	138,59,	0,1477	-7.31	-6.62	2.31	ClCG01G000750.1	-3856
CG_Chr01	783716	783913	ClCG01G000890	5.5e-08	-	783716	783913	0	1	197,	0	-7.26	-6.58	3.4	ClCG01G000890.1	0
CG_Chr01	791617	792614	ClCG01G000900	4.7e-08	-	791617	792614	0	2	249,38,	0,959	-7.33	-6.64	1.56	ClCG01G000900.1	-338
CG_Chr01	845401	845902	ClCG01G000970	4e-14	-	845401	845902	0	1	501,	0	-13.4	-12.1	1.6	ClCG01G000970.1	-1149
CG_Chr01	846850	847001	ClCG01G000970	1e-23	-	846850	847001	0	1	151,	0	-23	-21.2	1.57	ClCG01G000970.1	-50
CG_Chr01	896620	903093	ClCG01G001020	1.7e-10	-	896620	903093	0	3	249,60,481,	0,5889,5992	-9.77	-8.77	2.89	ClCG01G001020.1	0
CG_Chr01	918391	918539	ClCG01G001070	2.3e-06	-	918391	918539	0	1	148,	0	-5.63	-5.15	1.61	ClCG01G001070.1	-6840
CG_Chr01	920513	921795	ClCG01G001070	1e-06	-	920513	921795	0	4	26,76,111,179,	0,293,910,1103	-5.98	-5.46	2.13	ClCG01G001070.1	-3584
CG_Chr01	971187	973536	ClCG01G001130	5.1e-06	-	971187	973536	0	2	312,27,	0,2322	-5.29	-4.84	1.91	ClCG01G001130.1	-1357
CG_Chr01	974210	974507	ClCG01G001130	5.1e-06	-	974210	974507	0	2	159,36,	0,261	-5.29	-4.84	3	ClCG01G001130.1	-386
CG_Chr01	974747	974893	ClCG01G001130	3e-06	-	974747	974893	0	1	146,	0	-5.53	-5.06	2.07	ClCG01G001130.1	0
CG_Chr01	1015831	1016028	ClCG01G001180	2.3e-10	-	1015831	1016028	0	1	197,	0	-9.63	-8.64	3.07	ClCG01G001180.1	-1291
CG_Chr01	1062037	1062386	ClCG01G001210	0.0083	-	1062037	1062386	0	1	349,	0	-2.08	-1.78	1.99	ClCG01G001210.1	-8842
CG_Chr01	1077572	1078050	ClCG01G001220	6.9e-07	-	1077572	1078050	0	2	110,289,	0,189	-6.16	-5.62	2.05	ClCG01G001220.1	-2775
CG_Chr01	1079237	1079635	ClCG01G001220	6.9e-07	-	1079237	1079635	0	1	398,	0	-6.16	-5.62	1.61	ClCG01G001220.1	-1190
CG_Chr01	1090133	1090283	ClCG01G001230	1.4e-09	-	1090133	1090283	0	1	150,	0	-8.84	-7.95	3.38	ClCG01G001230.1	-26292
CG_Chr01	1111295	1111529	ClCG01G001230	0.044	-	1111295	1111529	0	2	131,19,	0,215	-1.36	-1.07	2.29	ClCG01G001230.1	-5046
CG_Chr01	1188663	1188863	ClCG01G001290	3.4e-05	-	1188663	1188863	0	1	200,	0	-4.47	-4.08	2.5	ClCG01G001290.1	-3884
CG_Chr01	1274747	1274896	ClCG01G001360	3.4e-06	-	1274747	1274896	0	1	149,	0	-5.47	-5.01	1.6	ClCG01G001360.1	-3604
CG_Chr01	1343580	1344158	ClCG01G001440	4.7e-08	-	1343580	1344158	0	2	187,261,	0,317	-7.33	-6.64	2.5	ClCG01G001440.1	-7873
CG_Chr01	1363762	1364207	ClCG01G001450	7.9e-13	-	1363762	1364207	0	3	140,50,8,	0,271,437	-12.1	-10.8	5.6	ClCG01G001450.1	-289
CG_Chr01	1458327	1460540	ClCG01G001480	5.9e-05	-	1458327	1460540	0	2	411,154,	0,2059	-4.23	-3.86	2.23	ClCG01G001480.1	-94
CG_Chr01	1531125	1531374	ClCG01G001520	3.4e-09	-	1531125	1531374	0	1	249,	0	-8.47	-7.63	1.86	ClCG01G001520.1	-4791
CG_Chr01	1559171	1559776	ClCG01G001560	1.3e-11	-	1559171	1559776	0	2	297,94,	0,511	-10.9	-9.75	4.4	ClCG01G001560.1	-2263
CG_Chr01	1578965	1579116	ClCG01G001590	1.6e-20	-	1578965	1579116	0	1	151,	0	-19.8	-18	1.93	ClCG01G001590.1	-136
CG_Chr01	1585210	1585557	ClCG01G001600	1.3e-11	-	1585210	1585557	0	1	347,	0	-10.9	-9.78	1.92	ClCG01G001600.1	-3024
CG_Chr01	1587082	1587392	ClCG01G001600	1.3e-11	-	1587082	1587392	0	2	28,171,	0,139	-10.9	-9.78	1.83	ClCG01G001600.1	-1189
CG_Chr01	1594927	1598333	ClCG01G001610	8.1e-07	-	1594927	1598333	0	3	124,171,5,	0,261,3401	-6.09	-5.56	2.52	ClCG01G001610.1	-1095
CG_Chr01	1610671	1610867	ClCG01G001630	5e-08	-	1610671	1610867	0	1	196,	0	-7.3	-6.61	2.51	ClCG01G001630.1	-926
CG_Chr01	1656021	1657744	ClCG01G001660	2e-12	-	1656021	1657744	0	4	400,89,80,21,	0,553,871,1702	-11.7	-10.5	2.74	ClCG01G001660.1	-2887
CG_Chr01	1671783	1672284	ClCG01G001700	3.5e-07	-	1671783	1672284	0	2	65,82,	0,419	-6.45	-5.88	1.82	ClCG01G001700.1	-3875
CG_Chr01	1723065	1724442	ClCG01G001760	3.9e-08	-	1723065	1724442	0	3	53,84,11,	0,286,1366	-7.41	-6.7	2.41	ClCG01G001760.1	-1621
CG_Chr01	1724588	1724833	ClCG01G001760	3.9e-08	-	1724588	1724833	0	1	245,	0	-7.41	-6.7	60	ClCG01G001760.1	-1230
CG_Chr01	1724930	1725176	ClCG01G001760	3.9e-08	-	1724930	1725176	0	1	246,	0	-7.41	-6.7	2.12	ClCG01G001760.1	-887
CG_Chr01	1752135	1753812	ClCG01G001780	4.5e-06	-	1752135	1753812	0	2	172,75,	0,1602	-5.35	-4.9	2.6	ClCG01G001770.1	7383
CG_Chr01	1760631	1761026	ClCG01G001790	1.3e-15	-	1760631	1761026	0	1	395,	0	-14.9	-13.4	2.44	ClCG01G001790.1	-9985
CG_Chr01	1804452	1804712	ClCG01G001820	2e-13	-	1804452	1804712	0	2	103,46,	0,214	-12.7	-11.4	1.61	ClCG01G001820.1	-4903
CG_Chr01	1830911	1831057	ClCG01G001850	1.1e-06	-	1830911	1831057	0	1	146,	0	-5.96	-5.44	2.1	ClCG01G001850.1	-7250
CG_Chr01	1840588	1841579	ClCG01G001860	3.2e-05	-	1840588	1841579	0	2	125,20,	0,971	-4.49	-4.1	2.13	ClCG01G001860.1	-1779
CG_Chr01	1843165	1843310	ClCG01G001860	0.0011	-	1843165	1843310	0	1	145,	0	-2.97	-2.65	1.68	ClCG01G001860.1	-48
CG_Chr01	1898697	1898994	ClCG01G001910	7.2e-07	-	1898697	1898994	0	1	297,	0	-6.14	-5.6	3.79	ClCG01G001910.1	-4585
CG_Chr01	1938976	1939821	ClCG01G001960	5.5e-05	-	1938976	1939821	0	3	91,61,270,	0,302,575	-4.26	-3.89	1.77	ClCG01G001960.1	-140
CG_Chr01	1945370	1945571	ClCG01G001980	5.6e-06	-	1945370	1945571	0	1	201,	0	-5.25	-4.8	2.44	ClCG01G001980.1	-1799
CG_Chr01	1953232	1953373	ClCG01G001990	1.3e-13	-	1953232	1953373	0	1	141,	0	-12.9	-11.6	2.59	ClCG01G001990.1	0
CG_Chr01	2002211	2004030	ClCG01G002060	3.8e-08	-	2002211	2004030	0	3	95,76,59,	0,1374,1760	-7.42	-6.72	2.15	ClCG01G002060.1	-229
CG_Chr01	2033660	2034931	ClCG01G002090	3.9e-10	-	2033660	2034931	0	2	335,3,	0,1268	-9.41	-8.45	2.52	ClCG01G002090.1	-5598
CG_Chr01	2099383	2099533	ClCG01G002120	6.6e-08	-	2099383	2099533	0	1	150,	0	-7.18	-6.51	2.33	ClCG01G002120.1	-3987
CG_Chr01	2099730	2100079	ClCG01G002120	6.6e-08	-	2099730	2100079	0	1	349,	0	-7.18	-6.51	2.64	ClCG01G002120.1	-3441
CG_Chr01	2100177	2100526	ClCG01G002120	6.6e-08	-	2100177	2100526	0	1	349,	0	-7.18	-6.51	1.78	ClCG01G002120.1	-2994
CG_Chr01	2216747	2216894	ClCG01G002280	3.4e-06	-	2216747	2216894	0	1	147,	0	-5.47	-5	2.01	ClCG01G002280.1	0
CG_Chr01	2228422	2228693	ClCG01G002290	1.1e-09	-	2228422	2228693	0	2	23,176,	0,95	-8.96	-8.05	1.75	ClCG01G002290.1	-7825
CG_Chr01	2282991	2285548	ClCG01G002320	8.3e-08	-	2282991	2285548	0	5	126,117,237,179,35,	0,673,873,1299,2522	-7.08	-6.42	2.02	ClCG01G002310.1	25280
CG_Chr01	2286345	2287565	ClCG01G002320	1.3e-07	-	2286345	2287565	0	5	28,25,77,85,34,	0,108,229,995,1186	-6.88	-6.25	1.72	ClCG01G002320.1	-148
CG_Chr01	2302370	2302617	ClCG01G002360	1.3e-08	-	2302370	2302617	0	1	247,	0	-7.87	-7.11	2.42	ClCG01G002360.1	-18179
CG_Chr01	2404557	2404705	ClCG01G002450	0.00066	-	2404557	2404705	0	1	148,	0	-3.18	-2.85	2.18	ClCG01G002450.1	-4628
CG_Chr01	2404899	2405047	ClCG01G002450	2.1e-05	-	2404899	2405047	0	1	148,	0	-4.67	-4.27	2.1	ClCG01G002450.1	-4286
CG_Chr01	2407703	2408182	ClCG01G002450	6.6e-05	-	2407703	2408182	0	2	163,34,	0,445	-4.18	-3.81	4.56	ClCG01G002450.1	-1151
CG_Chr01	2441622	2441873	ClCG01G002490	5.1e-05	-	2441622	2441873	0	1	251,	0	-4.29	-3.91	2	ClCG01G002490.1	-150
CG_Chr01	2501850	2502048	ClCG01G002520	3.7e-09	-	2501850	2502048	0	1	198,	0	-8.43	-7.59	3.73	ClCG01G002520.1	-7312
CG_Chr01	2502294	2503235	ClCG01G002520	4.8e-07	-	2502294	2503235	0	4	130,143,59,14,	0,242,455,927	-6.32	-5.76	2.14	ClCG01G002520.1	-6125
CG_Chr01	2588902	2589051	ClCG01G002610	8.7e-05	-	2588902	2589051	0	1	149,	0	-4.06	-3.7	1.99	ClCG01G002610.1	-197
CG_Chr01	2598130	2598278	ClCG01G002620	5.1e-06	-	2598130	2598278	0	1	148,	0	-5.29	-4.84	2.29	ClCG01G002620.1	-5766
CG_Chr01	2605541	2606892	ClCG01G002630	9.1e-05	-	2605541	2606892	0	2	183,17,	0,1334	-4.04	-3.68	2.36	ClCG01G002630.1	-4129
CG_Chr01	2642996	2643743	ClCG01G002670	4.3e-06	-	2642996	2643743	0	3	21,290,33,	0,125,714	-5.37	-4.91	1.62	ClCG01G002670.1	-596
CG_Chr01	2672909	2673108	ClCG01G002710	0.00032	-	2672909	2673108	0	1	199,	0	-3.5	-3.16	3.5	ClCG01G002710.1	-3904
CG_Chr01	2714129	2714522	ClCG01G002730	2.5e-05	-	2714129	2714522	0	1	393,	0	-4.6	-4.2	2.21	ClCG01G002730.1	-6392
CG_Chr01	2718203	2718547	ClCG01G002730	0.029	-	2718203	2718547	0	1	344,	0	-1.54	-1.25	1.68	ClCG01G002730.1	-2367
CG_Chr01	2719879	2720767	ClCG01G002730	6.9e-06	-	2719879	2720767	0	2	6,338,	0,550	-5.16	-4.72	3.84	ClCG01G002730.1	-147
CG_Chr01	2747501	2747752	ClCG01G002760	1e-07	-	2747501	2747752	0	1	251,	0	-6.99	-6.35	2.09	ClCG01G002760.1	-7471
CG_Chr01	2824647	2824945	ClCG01G002820	7.1e-05	-	2824647	2824945	0	2	138,63,	0,235	-4.15	-3.78	1.93	ClCG01G002820.1	-7076
CG_Chr01	2908410	2908666	ClCG01G002870	1.6e-06	-	2908410	2908666	0	2	17,131,	0,125	-5.79	-5.29	1.94	ClCG01G002870.1	-3002
CG_Chr01	2922338	2922488	ClCG01G002880	2.2e-05	-	2922338	2922488	0	1	150,	0	-4.66	-4.26	2.94	ClCG01G002880.1	-4386
CG_Chr01	2955151	2955349	ClCG01G002910	4.6e-05	-	2955151	2955349	0	1	198,	0	-4.34	-3.96	1.88	ClCG01G002910.1	-5043
CG_Chr01	2955447	2956530	ClCG01G002910	1.7e-07	-	2955447	2956530	0	4	85,125,138,97,	0,201,652,986	-6.76	-6.14	2.24	ClCG01G002910.1	-3862
CG_Chr01	2956628	2956974	ClCG01G002910	1.7e-07	-	2956628	2956974	0	1	346,	0	-6.76	-6.14	2.07	ClCG01G002910.1	-3418
CG_Chr01	2957171	2957863	ClCG01G002910	5.5e-07	-	2957171	2957863	0	1	692,	0	-6.26	-5.71	2.83	ClCG01G002910.1	-2529
CG_Chr01	2958158	2958307	ClCG01G002910	3.4e-05	-	2958158	2958307	0	1	149,	0	-4.47	-4.08	1.77	ClCG01G002910.1	-2085
CG_Chr01	3006410	3006734	ClCG01G002940	7.2e-07	-	3006410	3006734	0	2	68,183,	0,141	-6.14	-5.6	1.8	ClCG01G002940.1	-2661
CG_Chr01	3007811	3007961	ClCG01G002940	2.7e-07	-	3007811	3007961	0	1	150,	0	-6.57	-5.98	1.65	ClCG01G002940.1	-1434
CG_Chr01	3008110	3008996	ClCG01G002940	2.7e-07	-	3008110	3008996	0	2	212,39,	0,847	-6.57	-5.98	1.7	ClCG01G002940.1	-399
CG_Chr01	3091582	3094589	ClCG01G003070	1.4e-06	-	3091582	3094589	0	2	34,212,	0,2795	-5.85	-5.35	1.82	ClCG01G003070.1	-49
CG_Chr01	3111076	3111226	ClCG01G003090	7.9e-18	-	3111076	3111226	0	1	150,	0	-17.1	-15.5	1.83	ClCG01G003080.1	5870
CG_Chr01	3233102	3233252	ClCG01G003180	2.8e-09	-	3233102	3233252	0	1	150,	0	-8.55	-7.69	2.29	ClCG01G003180.1	-3824
CG_Chr01	3311294	3311899	ClCG01G003250	1.4e-06	-	3311294	3311899	0	4	91,118,80,112,	0,219,368,493	-5.86	-5.36	2.21	ClCG01G003250.1	-2881
CG_Chr01	3379334	3379532	ClCG01G003300	5e-11	-	3379334	3379532	0	1	198,	0	-10.3	-9.22	2.68	ClCG01G003300.1	0
CG_Chr01	3542621	3543016	ClCG01G003390	1e-13	-	3542621	3543016	0	1	395,	0	-13	-11.7	6.17	ClCG01G003390.1	-9935
CG_Chr01	3556578	3556826	ClCG01G003400	3.5e-05	-	3556578	3556826	0	1	248,	0	-4.46	-4.07	2	ClCG01G003400.1	-9234
CG_Chr01	3565369	3565518	ClCG01G003400	3e-06	-	3565369	3565518	0	1	149,	0	-5.53	-5.06	1.51	ClCG01G003400.1	-542
CG_Chr01	3837931	3838463	ClCG01G003640	3.9e-07	-	3837931	3838463	0	1	532,	0	-6.41	-5.84	4.71	ClCG01G003640.1	-272
CG_Chr01	3849593	3849741	ClCG01G003660	8.5e-08	-	3849593	3849741	0	1	148,	0	-7.07	-6.42	1.52	ClCG01G003660.1	-5264
CG_Chr01	3849837	3850157	ClCG01G003660	8.5e-08	-	3849837	3850157	0	2	215,31,	0,289	-7.07	-6.42	1.95	ClCG01G003660.1	-4848
CG_Chr01	3904878	3905127	ClCG01G003710	1e-33	-	3904878	3905127	0	3	11,82,107,	0,47,142	-33	-30.8	1.88	ClCG01G003710.1	-25043
CG_Chr01	3916161	3916560	ClCG01G003710	4e-36	-	3916161	3916560	0	1	399,	0	-35.4	-33.2	2.13	ClCG01G003710.1	-13610
CG_Chr01	3929422	3929623	ClCG01G003710	4e-33	-	3929422	3929623	0	1	201,	0	-32.4	-30.2	2.34	ClCG01G003710.1	-547
CG_Chr01	4042905	4043288	ClCG01G003810	1e-08	-	4042905	4043288	0	2	124,17,	0,366	-7.98	-7.2	1.83	ClCG01G003810.1	-1872
CG_Chr01	4059290	4059538	ClCG01G003820	3.5e-05	-	4059290	4059538	0	1	248,	0	-4.45	-4.07	2.64	ClCG01G003820.1	-4052
CG_Chr01	4091636	4092127	ClCG01G003850	5e-13	-	4091636	4092127	0	2	238,6,	0,485	-12.3	-11	2.57	ClCG01G003850.1	-3629
CG_Chr01	4100187	4100578	ClCG01G003860	8.3e-10	-	4100187	4100578	0	1	391,	0	-9.08	-8.16	5.18	ClCG01G003860.1	-7169
CG_Chr01	4324097	4324342	ClCG01G003970	1e-07	-	4324097	4324342	0	1	245,	0	-6.98	-6.34	2.8	ClCG01G003970.1	-49
CG_Chr01	4353755	4354338	ClCG01G004010	8.1e-06	-	4353755	4354338	0	2	278,14,	0,569	-5.09	-4.66	2.36	ClCG01G004010.1	-3120
CG_Chr01	4359217	4359626	ClCG01G004020	1.6e-06	-	4359217	4359626	0	2	270,16,	0,393	-5.79	-5.29	2.18	ClCG01G004020.1	-4610
CG_Chr01	4387088	4387540	ClCG01G004050	1.7e-05	-	4387088	4387540	0	2	207,139,	0,313	-4.77	-4.36	3.29	ClCG01G004050.1	-4429
CG_Chr01	4394618	4394818	ClCG01G004060	1.5e-06	-	4394618	4394818	0	1	200,	0	-5.82	-5.32	2.59	ClCG01G004060.1	-1093
CG_Chr01	4395711	4395911	ClCG01G004060	6.6e-06	-	4395711	4395911	0	1	200,	0	-5.18	-4.74	1.61	ClCG01G004060.1	0
CG_Chr01	4485656	4488148	ClCG01G004150	2e-11	-	4485656	4488148	0	4	201,126,78,38,	0,1214,1845,2454	-10.7	-9.54	3.4	ClCG01G004140.1	2812
CG_Chr01	4529796	4530029	ClCG01G004220	3.8e-10	-	4529796	4530029	0	2	96,51,	0,182	-9.42	-8.45	1.79	ClCG01G004220.1	-4574
CG_Chr01	4552232	4552530	ClCG01G004240	4e-37	-	4552232	4552530	0	2	42,158,	0,140	-36.4	-34.1	1.87	ClCG01G004240.1	-249
CG_Chr01	4563055	4563256	ClCG01G004260	8.7e-07	-	4563055	4563256	0	1	201,	0	-6.06	-5.53	2.75	ClCG01G004260.1	-6375
CG_Chr01	4563952	4564153	ClCG01G004260	2e-06	-	4563952	4564153	0	1	201,	0	-5.69	-5.21	1.93	ClCG01G004260.1	-5478
CG_Chr01	4596416	4597477	ClCG01G004280	3.7e-10	-	4596416	4597477	0	3	251,93,45,	0,794,1016	-9.43	-8.46	2.87	ClCG01G004280.1	-2786
CG_Chr01	4602805	4603546	ClCG01G004290	1.4e-07	-	4602805	4603546	0	3	31,93,27,	0,492,714	-6.85	-6.22	1.73	ClCG01G004290.1	-2573
CG_Chr01	4693745	4696496	ClCG01G004420	4.7e-07	-	4693745	4696496	0	3	163,104,82,	0,1884,2669	-6.33	-5.77	2.4	ClCG01G004420.1	-1317
CG_Chr01	4715153	4718245	ClCG01G004440	3.5e-06	-	4715153	4718245	0	5	107,93,99,96,54,	0,752,992,2210,3038	-5.45	-4.98	1.7	ClCG01G004440.1	-18689
CG_Chr01	4738308	4739211	ClCG01G004450	1.7e-07	-	4738308	4739211	0	2	196,177,	0,726	-6.78	-6.16	2.65	ClCG01G004450.1	-623
CG_Chr01	4776382	4776533	ClCG01G004470	2.4e-10	-	4776382	4776533	0	1	151,	0	-9.62	-8.64	1.78	ClCG01G004470.1	-5624
CG_Chr01	4967081	4967332	ClCG01G004670	0.0038	-	4967081	4967332	0	1	251,	0	-2.42	-2.12	1.67	ClCG01G004670.1	-899
CG_Chr01	4984962	4985193	ClCG01G004700	2.8e-06	-	4984962	4985193	0	1	231,	0	-5.56	-5.09	7	ClCG01G004700.1	-138
CG_Chr01	4989896	4990283	ClCG01G004710	9.3e-06	-	4989896	4990283	0	1	387,	0	-5.03	-4.6	2.39	ClCG01G004710.1	-242
CG_Chr01	5040509	5040659	ClCG01G004780	0.002	-	5040509	5040659	0	1	150,	0	-2.7	-2.38	1.54	ClCG01G004780.1	-2990
CG_Chr01	5129666	5130320	ClCG01G004840	8.1e-07	-	5129666	5130320	0	2	136,58,	0,596	-6.09	-5.56	1.97	ClCG01G004840.1	-6152
CG_Chr01	5140667	5141103	ClCG01G004850	5.1e-05	-	5140667	5141103	0	1	436,	0	-4.29	-3.92	2.9	ClCG01G004850.1	-8784
CG_Chr01	5163894	5164042	ClCG01G004880	8.9e-10	-	5163894	5164042	0	1	148,	0	-9.05	-8.13	2.82	ClCG01G004880.1	-7452
CG_Chr01	5182713	5182864	ClCG01G004900	2e-05	-	5182713	5182864	0	1	151,	0	-4.7	-4.3	1.86	ClCG01G004900.1	-2558
CG_Chr01	5196820	5196970	ClCG01G004920	2.1e-09	-	5196820	5196970	0	1	150,	0	-8.67	-7.8	1.71	ClCG01G004920.1	-1943
CG_Chr01	5277013	5277456	ClCG01G004980	1.6e-07	-	5277013	5277456	0	1	443,	0	-6.79	-6.17	2.63	ClCG01G004980.1	-5852
CG_Chr01	5416479	5417147	ClCG01G005120	7.8e-07	-	5416479	5417147	0	1	668,	0	-6.11	-5.57	2.74	ClCG01G005120.1	-143
CG_Chr01	5504480	5506638	ClCG01G005180	9.8e-07	-	5504480	5506638	0	2	77,73,	0,2085	-6.01	-5.49	1.63	ClCG01G005180.1	-5113
CG_Chr01	5510560	5510711	ClCG01G005180	5.1e-07	-	5510560	5510711	0	1	151,	0	-6.29	-5.73	2.39	ClCG01G005180.1	-1040
CG_Chr01	5511600	5511751	ClCG01G005180	1.6e-11	-	5511600	5511751	0	1	151,	0	-10.8	-9.69	2.16	ClCG01G005180.1	0
CG_Chr01	5577479	5578322	ClCG01G005240	2.6e-07	-	5577479	5578322	0	4	276,93,129,36,	0,371,556,807	-6.59	-6	2.19	ClCG01G005240.1	-1394
CG_Chr01	5579225	5579372	ClCG01G005240	2.3e-06	-	5579225	5579372	0	1	147,	0	-5.63	-5.15	1.61	ClCG01G005240.1	-344
CG_Chr01	5674944	5675142	ClCG01G005310	3e-06	-	5674944	5675142	0	1	198,	0	-5.52	-5.05	2.36	ClCG01G005310.1	-98
CG_Chr01	5732665	5732814	ClCG01G005360	4.1e-06	-	5732665	5732814	0	1	149,	0	-5.39	-4.93	4.33	ClCG01G005360.1	-98
CG_Chr01	5767429	5772480	ClCG01G005390	4e-11	-	5767429	5772480	0	7	205,83,95,137,75,27,103,	0,1059,1610,2027,4104,4299,4948	-10.4	-9.32	3.5	ClCG01G005390.1	-1178
CG_Chr01	5844258	5844408	ClCG01G005470	4.9e-07	-	5844258	5844408	0	1	150,	0	-6.31	-5.75	1.64	ClCG01G005470.1	-2884
CG_Chr01	5875042	5876526	ClCG01G005490	9.5e-07	-	5875042	5876526	0	5	7,395,213,201,70,	0,106,580,1125,1414	-6.02	-5.5	2.14	ClCG01G005490.1	-2576
CG_Chr01	5895458	5895706	ClCG01G005510	1.8e-08	-	5895458	5895706	0	1	248,	0	-7.74	-6.99	2.02	ClCG01G005510.1	-5584
CG_Chr01	5922342	5922537	ClCG01G005520	1.6e-07	-	5922342	5922537	0	1	195,	0	-6.79	-6.17	2.87	ClCG01G005520.1	-97
CG_Chr01	5929489	5929733	ClCG01G005540	4.9e-07	-	5929489	5929733	0	1	244,	0	-6.31	-5.75	3.27	ClCG01G005540.1	-876
CG_Chr01	6020118	6020717	ClCG01G005640	6.3e-12	-	6020118	6020717	0	1	599,	0	-11.2	-10	1.96	ClCG01G005640.1	-12728
CG_Chr01	6020816	6022606	ClCG01G005640	6.3e-12	-	6020816	6022606	0	4	95,70,94,41,	0,493,673,1749	-11.2	-10	1.68	ClCG01G005640.1	-10839
CG_Chr01	6095945	6096472	ClCG01G005680	6.3e-11	-	6095945	6096472	0	2	339,57,	0,470	-10.2	-9.16	2.17	ClCG01G005680.1	-13666
CG_Chr01	6121149	6121444	ClCG01G005690	5.5e-07	-	6121149	6121444	0	1	295,	0	-6.26	-5.71	2.57	ClCG01G005690.1	0
CG_Chr01	6141715	6142050	ClCG01G005710	4.8e-06	-	6141715	6142050	0	1	335,	0	-5.32	-4.87	3	ClCG01G005710.1	-771
CG_Chr01	6225097	6225247	ClCG01G005740	0.00063	-	6225097	6225247	0	1	150,	0	-3.2	-2.88	2	ClCG01G005740.1	-927
CG_Chr01	6243830	6244212	ClCG01G005760	2.9e-07	-	6243830	6244212	0	3	37,111,51,	0,113,331	-6.54	-5.96	4.59	ClCG01G005760.1	-5661
CG_Chr01	6399316	6399466	ClCG01G005830	2.7e-06	-	6399316	6399466	0	1	150,	0	-5.57	-5.09	2.44	ClCG01G005830.1	-12202
CG_Chr01	6493908	6495469	ClCG01G005900	1.4e-06	-	6493908	6495469	0	2	343,47,	0,1514	-5.86	-5.35	2.14	ClCG01G005900.1	-5920
CG_Chr01	6535928	6536645	ClCG01G005950	1.7e-09	-	6535928	6536645	0	2	144,449,	0,268	-8.77	-7.88	2.3	ClCG01G005950.1	-3039
CG_Chr01	6538205	6538354	ClCG01G005950	8.9e-06	-	6538205	6538354	0	1	149,	0	-5.05	-4.62	1.79	ClCG01G005950.1	-1330
CG_Chr01	6673283	6673426	ClCG01G006020	3.6e-07	-	6673283	6673426	0	1	143,	0	-6.44	-5.86	2.21	ClCG01G006020.1	-1092
CG_Chr01	6747206	6747407	ClCG01G006060	1.8e-07	-	6747206	6747407	0	1	201,	0	-6.74	-6.13	2.13	ClCG01G006060.1	-3417
CG_Chr01	6781137	6781335	ClCG01G006070	2.5e-11	-	6781137	6781335	0	1	198,	0	-10.6	-9.5	2.91	ClCG01G006070.1	0
CG_Chr01	6798336	6798580	ClCG01G006080	2e-17	-	6798336	6798580	0	1	244,	0	-16.7	-15.2	2.53	ClCG01G006080.1	0
CG_Chr01	6826416	6826563	ClCG01G006110	0.00042	-	6826416	6826563	0	1	147,	0	-3.38	-3.05	2.04	ClCG01G006110.1	-1445
CG_Chr01	6826904	6827052	ClCG01G006110	0.00042	-	6826904	6827052	0	1	148,	0	-3.38	-3.05	1.51	ClCG01G006110.1	-956
CG_Chr01	6916862	6919244	ClCG01G006200	3e-07	-	6916862	6919244	0	2	128,615,	0,1767	-6.53	-5.95	2.88	ClCG01G006200.1	-1156
CG_Chr01	6919342	6919887	ClCG01G006200	1.3e-07	-	6919342	6919887	0	1	545,	0	-6.87	-6.24	2.35	ClCG01G006200.1	-513
CG_Chr01	7201364	7201511	ClCG01G006400	1.4e-10	-	7201364	7201511	0	1	147,	0	-9.85	-8.84	2.3	ClCG01G006400.1	0
CG_Chr01	7300633	7302624	ClCG01G006460	3.5e-07	-	7300633	7302624	0	2	54,396,	0,1595	-6.46	-5.89	2.54	ClCG01G006460.1	-799
CG_Chr01	7315007	7316807	ClCG01G006480	1.3e-15	-	7315007	7316807	0	2	87,256,	0,1544	-14.9	-13.4	1.73	ClCG01G006480.1	-587
CG_Chr01	7328792	7328938	ClCG01G006500	7.6e-05	-	7328792	7328938	0	1	146,	0	-4.12	-3.75	2.59	ClCG01G006500.1	-5789
CG_Chr01	7329033	7331993	ClCG01G006500	1.3e-07	-	7329033	7331993	0	2	77,117,	0,2843	-6.9	-6.26	2.06	ClCG01G006500.1	-2734
CG_Chr01	7352309	7352599	ClCG01G006520	2.3e-06	-	7352309	7352599	0	1	290,	0	-5.64	-5.16	4.65	ClCG01G006520.1	-1380
CG_Chr01	7541165	7541315	ClCG01G006670	0.00042	-	7541165	7541315	0	1	150,	0	-3.38	-3.05	1.67	ClCG01G006670.1	-2094
CG_Chr01	7559417	7559617	ClCG01G006690	4e-11	-	7559417	7559617	0	1	200,	0	-10.4	-9.32	1.85	ClCG01G006690.1	-25381
CG_Chr01	7559716	7560124	ClCG01G006690	4e-11	-	7559716	7560124	0	2	217,83,	0,325	-10.4	-9.32	2.33	ClCG01G006690.1	-24874
CG_Chr01	7560223	7561598	ClCG01G006690	4e-11	-	7560223	7561598	0	2	123,525,	0,850	-10.4	-9.32	2.89	ClCG01G006690.1	-23400
CG_Chr01	7561747	7561897	ClCG01G006690	4e-11	-	7561747	7561897	0	1	150,	0	-10.4	-9.32	1.74	ClCG01G006690.1	-23101
CG_Chr01	7595890	7596039	ClCG01G006700	2.5e-11	-	7595890	7596039	0	1	149,	0	-10.6	-9.48	2.27	ClCG01G006700.1	-1924
CG_Chr01	7622698	7622898	ClCG01G006710	2e-05	-	7622698	7622898	0	1	200,	0	-4.69	-4.29	2.06	ClCG01G006710.1	-7542
CG_Chr01	8009237	8009686	ClCG01G006890	4e-13	-	8009237	8009686	0	1	449,	0	-12.4	-11.1	1.91	ClCG01G006890.1	-1131
CG_Chr01	8054745	8054944	ClCG01G006950	3.3e-09	-	8054745	8054944	0	1	199,	0	-8.48	-7.63	5.2	ClCG01G006950.1	-17887
CG_Chr01	8055145	8057867	ClCG01G006950	3.3e-09	-	8055145	8057867	0	5	101,138,105,48,6,	0,817,1037,1844,2716	-8.48	-7.63	1.8	ClCG01G006950.1	-14964
CG_Chr01	8094413	8095109	ClCG01G006970	1.4e-06	-	8094413	8095109	0	1	696,	0	-5.86	-5.35	2.3	ClCG01G006970.1	-1041
CG_Chr01	8101925	8102314	ClCG01G006980	0.00059	-	8101925	8102314	0	1	389,	0	-3.23	-2.9	1.8	ClCG01G006980.1	-582
CG_Chr01	8141747	8142774	ClCG01G007080	6.9e-06	-	8141747	8142774	0	2	120,180,	0,847	-5.16	-4.72	1.73	ClCG01G007080.1	-6733
CG_Chr01	8148657	8148958	ClCG01G007080	1e-05	-	8148657	8148958	0	1	301,	0	-4.99	-4.57	2.3	ClCG01G007080.1	-549
CG_Chr01	8149256	8149457	ClCG01G007080	9.1e-07	-	8149256	8149457	0	1	201,	0	-6.04	-5.51	1.76	ClCG01G007080.1	-50
CG_Chr01	8173231	8173529	ClCG01G007100	4.9e-05	-	8173231	8173529	0	1	298,	0	-4.31	-3.93	1.65	ClCG01G007100.1	-198
CG_Chr01	8187677	8188210	ClCG01G007120	0.0012	-	8187677	8188210	0	2	92,357,	0,176	-2.91	-2.59	2.46	ClCG01G007120.1	-1916
CG_Chr01	8234053	8239000	ClCG01G007160	1.6e-09	-	8234053	8239000	0	7	28,72,63,56,58,75,186,	0,427,1801,1945,3747,4593,4761	-8.8	-7.91	3.88	ClCG01G007160.1	-49
CG_Chr01	8261131	8261279	ClCG01G007200	5.5e-07	-	8261131	8261279	0	1	148,	0	-6.26	-5.71	1.69	ClCG01G007200.1	-5587
CG_Chr01	8276738	8276933	ClCG01G007210	0.049	-	8276738	8276933	0	1	195,	0	-1.31	-1.01	2.28	ClCG01G007210.1	-3392
CG_Chr01	8277078	8277274	ClCG01G007210	0.00042	-	8277078	8277274	0	1	196,	0	-3.38	-3.05	1.71	ClCG01G007210.1	-3051
CG_Chr01	8317764	8317910	ClCG01G007270	1.5e-07	-	8317764	8317910	0	1	146,	0	-6.82	-6.2	2.07	ClCG01G007270.1	-4654
CG_Chr01	8343296	8343784	ClCG01G007300	5.6e-08	-	8343296	8343784	0	2	131,259,	0,229	-7.25	-6.57	2.52	ClCG01G007300.1	-584
CG_Chr01	8419669	8419818	ClCG01G007420	1e-20	-	8419669	8419818	0	1	149,	0	-20	-18.3	2.09	ClCG01G007420.1	-2938
CG_Chr01	8420349	8420586	ClCG01G007420	1e-20	-	8420349	8420586	0	2	74,75,	0,162	-20	-18.3	1.87	ClCG01G007420.1	-2170
CG_Chr01	8429649	8431465	ClCG01G007430	0.0017	-	8429649	8431465	0	2	311,82,	0,1734	-2.77	-2.45	36.5	ClCG01G007430.1	-5118
CG_Chr01	8603916	8604067	ClCG01G007550	2.1e-06	-	8603916	8604067	0	1	151,	0	-5.68	-5.19	2.37	ClCG01G007550.1	-2040
CG_Chr01	8638648	8640096	ClCG01G007580	3.2e-12	-	8638648	8640096	0	3	8,96,246,	0,500,1202	-11.5	-10.3	2.29	ClCG01G007580.1	-3138
CG_Chr01	8640395	8640746	ClCG01G007580	1.6e-11	-	8640395	8640746	0	1	351,	0	-10.8	-9.65	2.44	ClCG01G007580.1	-2488
CG_Chr01	8642983	8643134	ClCG01G007580	1.1e-08	-	8642983	8643134	0	1	151,	0	-7.95	-7.17	1.97	ClCG01G007580.1	-100
CG_Chr01	8739808	8740157	ClCG01G007650	5.5e-07	-	8739808	8740157	0	1	349,	0	-6.26	-5.71	1.89	ClCG01G007650.1	-993
CG_Chr01	8754151	8755051	ClCG01G007660	2.5e-05	-	8754151	8755051	0	2	283,61,	0,839	-4.61	-4.21	1.97	ClCG01G007660.1	-4761
CG_Chr01	8756561	8758100	ClCG01G007660	7.8e-07	-	8756561	8758100	0	3	39,153,54,	0,246,1485	-6.11	-5.58	1.99	ClCG01G007660.1	-1712
CG_Chr01	8758344	8759518	ClCG01G007660	7.8e-07	-	8758344	8759518	0	2	31,215,	0,959	-6.11	-5.58	2.64	ClCG01G007660.1	-294
CG_Chr01	8779623	8780953	ClCG01G007690	3.1e-06	-	8779623	8780953	0	2	75,75,	0,1255	-5.51	-5.04	1.54	ClCG01G007690.1	-5650
CG_Chr01	8837527	8838139	ClCG01G007740	1.7e-09	-	8837527	8838139	0	2	61,439,	0,173	-8.77	-7.89	7.49	ClCG01G007740.1	-498
CG_Chr01	8877913	8878060	ClCG01G007800	2.8e-07	-	8877913	8878060	0	1	147,	0	-6.55	-5.96	1.69	ClCG01G007800.1	-3413
CG_Chr01	8885616	8885911	ClCG01G007810	6.8e-05	-	8885616	8885911	0	1	295,	0	-4.17	-3.8	1.85	ClCG01G007810.1	-7133
CG_Chr01	8916422	8917683	ClCG01G007830	6.2e-10	-	8916422	8917683	0	3	68,69,13,	0,612,1248	-9.21	-8.27	1.54	ClCG01G007830.1	-17021
CG_Chr01	8954216	8957829	ClCG01G007850	2.3e-05	-	8954216	8957829	0	2	89,59,	0,3554	-4.63	-4.23	1.51	ClCG01G007850.1	-794
CG_Chr01	9015004	9015303	ClCG01G007880	4.7e-08	-	9015004	9015303	0	1	299,	0	-7.33	-6.63	1.73	ClCG01G007880.1	-3367
CG_Chr01	9142273	9143707	ClCG01G007990	2.6e-08	-	9142273	9143707	0	8	13,58,117,49,83,59,25,74,	0,117,268,466,603,782,1260,1360	-7.59	-6.86	2.46	ClCG01G007990.1	-48
CG_Chr01	9185647	9185947	ClCG01G008010	0.00018	-	9185647	9185947	0	1	300,	0	-3.74	-3.39	2.78	ClCG01G008010.1	-951
CG_Chr01	9186398	9186649	ClCG01G008010	2.5e-05	-	9186398	9186649	0	1	251,	0	-4.61	-4.21	2.55	ClCG01G008010.1	-249
CG_Chr01	9191636	9191785	ClCG01G008020	3.4e-07	-	9191636	9191785	0	1	149,	0	-6.47	-5.9	3.45	ClCG01G008020.1	-17576
CG_Chr01	9201650	9208194	ClCG01G008020	2e-05	-	9201650	9208194	0	4	15,36,69,28,	0,584,5047,6516	-4.7	-4.3	1.54	ClCG01G008020.1	-1167
CG_Chr01	9324219	9324992	ClCG01G008100	2.5e-11	-	9324219	9324992	0	2	386,52,	0,721	-10.6	-9.5	2.33	ClCG01G008100.1	-3530
CG_Chr01	9352960	9353259	ClCG01G008120	3.2e-14	-	9352960	9353259	0	1	299,	0	-13.5	-12.1	1.66	ClCG01G008120.1	-913
CG_Chr01	9399332	9400607	ClCG01G008170	8.9e-06	-	9399332	9400607	0	4	70,165,75,187,	0,155,927,1088	-5.05	-4.62	1.55	ClCG01G008170.1	-7226
CG_Chr01	9403204	9404661	ClCG01G008170	0.00013	-	9403204	9404661	0	2	56,144,	0,1313	-3.89	-3.54	2.1	ClCG01G008170.1	-3172
CG_Chr01	9405056	9405305	ClCG01G008170	1.4e-05	-	9405056	9405305	0	1	249,	0	-4.84	-4.43	1.5	ClCG01G008170.1	-2528
CG_Chr01	9532637	9533598	ClCG01G008230	2.6e-06	-	9532637	9533598	0	2	158,138,	0,823	-5.58	-5.1	2.48	ClCG01G008230.1	-9875
CG_Chr01	9537000	9538205	ClCG01G008230	2.2e-06	-	9537000	9538205	0	4	6,41,101,99,	0,724,898,1106	-5.65	-5.16	2.29	ClCG01G008230.1	-5268
CG_Chr01	9538302	9538500	ClCG01G008230	2.2e-06	-	9538302	9538500	0	1	198,	0	-5.65	-5.16	2.73	ClCG01G008230.1	-4973
CG_Chr01	9555961	9556441	ClCG01G008240	2.6e-06	-	9555961	9556441	0	1	480,	0	-5.58	-5.11	2.58	ClCG01G008240.1	-48
CG_Chr01	9878224	9885149	ClCG01G008420	4e-07	-	9878224	9885149	0	6	34,82,38,57,64,25,	0,4728,5050,6586,6717,6900	-6.4	-5.83	2.76	ClCG01G008420.1	-5915
CG_Chr01	9890017	9890217	ClCG01G008420	4e-07	-	9890017	9890217	0	1	200,	0	-6.4	-5.83	1.61	ClCG01G008420.1	-847
CG_Chr01	9911859	9912007	ClCG01G008430	7.9e-06	-	9911859	9912007	0	1	148,	0	-5.1	-4.67	1.5	ClCG01G008430.1	-2069
CG_Chr01	9939915	9940115	ClCG01G008440	2.6e-06	-	9939915	9940115	0	1	200,	0	-5.58	-5.11	2.1	ClCG01G008440.1	-10319
CG_Chr01	9941964	9942165	ClCG01G008440	1.4e-06	-	9941964	9942165	0	1	201,	0	-5.86	-5.36	1.79	ClCG01G008440.1	-8269
CG_Chr01	9948520	9948820	ClCG01G008440	1.5e-05	-	9948520	9948820	0	1	300,	0	-4.81	-4.4	1.96	ClCG01G008440.1	-1614
CG_Chr01	10200250	10200600	ClCG01G008570	3.4e-05	-	10200250	10200600	0	1	350,	0	-4.47	-4.08	1.62	ClCG01G008570.1	-3114
CG_Chr01	10201187	10201338	ClCG01G008570	3.9e-06	-	10201187	10201338	0	1	151,	0	-5.41	-4.95	1.97	ClCG01G008570.1	-2376
CG_Chr01	10348056	10348401	ClCG01G008650	1e-11	-	10348056	10348401	0	1	345,	0	-11	-9.85	2.37	ClCG01G008650.1	-9818
CG_Chr01	10348498	10349040	ClCG01G008650	1e-11	-	10348498	10349040	0	1	542,	0	-11	-9.85	5.09	ClCG01G008650.1	-9179
CG_Chr01	10405522	10405865	ClCG01G008670	4.6e-07	-	10405522	10405865	0	1	343,	0	-6.34	-5.78	2.67	ClCG01G008670.1	-781
CG_Chr01	10456481	10456828	ClCG01G008710	1.1e-10	-	10456481	10456828	0	1	347,	0	-9.95	-8.93	3.44	ClCG01G008710.1	-3322
CG_Chr01	10459951	10460100	ClCG01G008710	1.3e-12	-	10459951	10460100	0	1	149,	0	-11.9	-10.7	1.83	ClCG01G008710.1	-50
CG_Chr01	10512395	10512543	ClCG01G008740	2.9e-06	-	10512395	10512543	0	1	148,	0	-5.54	-5.06	3.91	ClCG01G008740.1	-4030
CG_Chr01	10560492	10564280	ClCG01G008760	3e-06	-	10560492	10564280	0	4	12,137,116,31,	0,1778,2261,3757	-5.52	-5.05	2.27	ClCG01G008760.1	-521
CG_Chr01	10791590	10791787	ClCG01G008810	3.2e-09	-	10791590	10791787	0	1	197,	0	-8.5	-7.65	3	ClCG01G008810.1	-1758
CG_Chr01	10885363	10885753	ClCG01G008880	2.6e-05	-	10885363	10885753	0	2	121,24,	0,366	-4.58	-4.18	2.44	ClCG01G008880.1	-4304
CG_Chr01	10930280	10930678	ClCG01G008900	3.8e-08	-	10930280	10930678	0	1	398,	0	-7.42	-6.71	2.78	ClCG01G008900.1	-7681
CG_Chr01	10994810	10995055	ClCG01G008930	1.1e-06	-	10994810	10995055	0	1	245,	0	-5.96	-5.44	2.11	ClCG01G008930.1	-3332
CG_Chr01	10996628	10996873	ClCG01G008930	1.3e-07	-	10996628	10996873	0	1	245,	0	-6.89	-6.26	2.13	ClCG01G008930.1	-1514
CG_Chr01	11286532	11286683	ClCG01G009040	1e-06	-	11286532	11286683	0	1	151,	0	-5.98	-5.46	1.9	ClCG01G009040.1	-3621
CG_Chr01	11353328	11353774	ClCG01G009060	2e-11	-	11353328	11353774	0	1	446,	0	-10.7	-9.53	2.34	ClCG01G009060.1	-4948
CG_Chr01	11496310	11496507	ClCG01G009100	0.00011	-	11496310	11496507	0	1	197,	0	-3.94	-3.58	1.83	ClCG01G009100.1	-3756
CG_Chr01	11793857	11794888	ClCG01G009180	8.9e-07	-	11793857	11794888	0	3	242,114,27,	0,567,1004	-6.05	-5.52	2.12	ClCG01G009180.1	-1390
CG_Chr01	12000918	12001251	ClCG01G009210	3.2e-07	-	12000918	12001251	0	1	333,	0	-6.5	-5.92	2.91	ClCG01G009210.1	-1778
CG_Chr01	12206315	12206600	ClCG01G009230	3e-06	-	12206315	12206600	0	1	285,	0	-5.52	-5.05	2.18	ClCG01G009230.1	-5212
CG_Chr01	12805679	12805826	ClCG01G009300	1.5e-06	-	12805679	12805826	0	1	147,	0	-5.82	-5.31	2.11	ClCG01G009300.1	-49
CG_Chr01	12838514	12838652	ClCG01G009330	4.4e-08	-	12838514	12838652	0	1	138,	0	-7.36	-6.66	3.15	ClCG01G009330.1	-1559
CG_Chr01	13028324	13028622	ClCG01G009400	1e-05	-	13028324	13028622	0	1	298,	0	-5	-4.58	1.71	ClCG01G009400.1	-533
CG_Chr01	13204785	13204934	ClCG01G009460	0.00034	-	13204785	13204934	0	1	149,	0	-3.47	-3.13	1.59	ClCG01G009460.1	-2761
CG_Chr01	13216117	13216316	ClCG01G009470	8.7e-07	-	13216117	13216316	0	1	199,	0	-6.06	-5.53	1.71	ClCG01G009470.1	-944
CG_Chr01	13266626	13266994	ClCG01G009510	1.4e-05	-	13266626	13266994	0	2	227,20,	0,348	-4.86	-4.45	2.16	ClCG01G009510.1	-4383
CG_Chr01	13433752	13434002	ClCG01G009570	8.9e-07	-	13433752	13434002	0	1	250,	0	-6.05	-5.53	1.71	ClCG01G009570.1	0
CG_Chr01	13474412	13476030	ClCG01G009620	3.2e-06	-	13474412	13476030	0	2	40,110,	0,1508	-5.5	-5.03	6.67	ClCG01G009620.1	-6582
CG_Chr01	13482412	13482562	ClCG01G009620	0.0003	-	13482412	13482562	0	1	150,	0	-3.52	-3.18	2.19	ClCG01G009620.1	-50
CG_Chr01	13509776	13510025	ClCG01G009630	3e-07	-	13509776	13510025	0	1	249,	0	-6.52	-5.94	1.55	ClCG01G009630.1	-5352
CG_Chr01	13785285	13785481	ClCG01G009700	1.1e-05	-	13785285	13785481	0	1	196,	0	-4.94	-4.52	2.24	ClCG01G009700.1	-3784
CG_Chr01	13817876	13818555	ClCG01G009710	0.00012	-	13817876	13818555	0	3	23,96,29,	0,261,650	-3.91	-3.55	2.16	ClCG01G009710.1	-2479
CG_Chr01	14565605	14566083	ClCG01G009950	4.8e-08	-	14565605	14566083	0	1	478,	0	-7.32	-6.63	5.21	ClCG01G009950.1	0
CG_Chr01	14570791	14570937	ClCG01G009960	4.8e-07	-	14570791	14570937	0	1	146,	0	-6.32	-5.76	1.68	ClCG01G009960.1	-4304
CG_Chr01	14839837	14840026	ClCG01G010060	1.4e-07	-	14839837	14840026	0	1	189,	0	-6.86	-6.23	1.8	ClCG01G010060.1	-3026
CG_Chr01	14998356	14998797	ClCG01G010120	5.2e-10	-	14998356	14998797	0	1	441,	0	-9.28	-8.33	3.26	ClCG01G010120.1	-5998
CG_Chr01	15051755	15052148	ClCG01G010140	2.2e-05	-	15051755	15052148	0	2	123,76,	0,317	-4.65	-4.25	1.64	ClCG01G010140.1	-1139
CG_Chr01	15121843	15122290	ClCG01G010150	1.1e-08	-	15121843	15122290	0	2	238,106,	0,341	-7.97	-7.2	2.17	ClCG01G010150.1	-707
CG_Chr01	15649218	15650895	ClCG01G010320	4.7e-07	-	15649218	15650895	0	4	61,148,102,34,	0,151,940,1643	-6.33	-5.77	2.1	ClCG01G010320.1	-6508
CG_Chr01	16158747	16159341	ClCG01G010540	7.4e-06	-	16158747	16159341	0	3	232,57,2,	0,461,592	-5.13	-4.7	2.62	ClCG01G010540.1	-3037
CG_Chr01	16183673	16184715	ClCG01G010550	9.3e-06	-	16183673	16184715	0	3	31,155,13,	0,103,1029	-5.03	-4.6	2.59	ClCG01G010550.1	-1953
CG_Chr01	16469842	16469991	ClCG01G010610	5.4e-09	-	16469842	16469991	0	1	149,	0	-8.27	-7.45	1.84	ClCG01G010610.1	-4296
CG_Chr01	16656471	16656719	ClCG01G010690	1.6e-09	-	16656471	16656719	0	1	248,	0	-8.8	-7.91	2.27	ClCG01G010690.1	-8547
CG_Chr01	16698639	16698786	ClCG01G010700	0.0035	-	16698639	16698786	0	1	147,	0	-2.45	-2.14	2.4	ClCG01G010700.1	-487
CG_Chr01	16711520	16711817	ClCG01G010720	4.3e-06	-	16711520	16711817	0	1	297,	0	-5.37	-4.91	2.17	ClCG01G010720.1	-3952
CG_Chr01	16715521	16715720	ClCG01G010720	1.9e-06	-	16715521	16715720	0	1	199,	0	-5.73	-5.24	3	ClCG01G010720.1	-49
CG_Chr01	16942226	16944371	ClCG01G010800	2.9e-06	-	16942226	16944371	0	5	136,78,153,96,25,	0,227,391,756,2120	-5.54	-5.07	2.12	ClCG01G010800.1	-531
CG_Chr01	16944706	16944853	ClCG01G010800	5.2e-06	-	16944706	16944853	0	1	147,	0	-5.28	-4.83	1.6	ClCG01G010800.1	-49
CG_Chr01	16948041	16948437	ClCG01G010820	6.5e-05	-	16948041	16948437	0	2	201,93,	0,303	-4.19	-3.82	1.62	ClCG01G010820.1	-844
CG_Chr01	16949035	16949232	ClCG01G010820	8.7e-05	-	16949035	16949232	0	1	197,	0	-4.06	-3.69	2.44	ClCG01G010820.1	-49
CG_Chr01	17036478	17036728	ClCG01G010870	3.9e-06	-	17036478	17036728	0	1	250,	0	-5.41	-4.95	2.44	ClCG01G010860.1	3963
CG_Chr01	17205426	17205575	ClCG01G010980	1.3e-08	-	17205426	17205575	0	1	149,	0	-7.87	-7.1	1.78	ClCG01G010980.1	-49
CG_Chr01	17708472	17709523	ClCG01G011110	0.00017	-	17708472	17709523	0	2	117,227,	0,824	-3.77	-3.42	2.68	ClCG01G011110.1	-4944
CG_Chr01	18345834	18346231	ClCG01G011290	6.5e-06	-	18345834	18346231	0	1	397,	0	-5.19	-4.75	1.79	ClCG01G011290.1	-3193
CG_Chr01	18347738	18348036	ClCG01G011290	1.9e-06	-	18347738	18348036	0	1	298,	0	-5.73	-5.24	1.7	ClCG01G011290.1	-1388
CG_Chr01	18498391	18502242	ClCG01G011310	7.9e-14	-	18498391	18502242	0	3	215,86,45,	0,3635,3806	-13.1	-11.8	1.68	ClCG01G011310.1	-7722
CG_Chr01	18564504	18564811	ClCG01G011320	1.2e-08	-	18564504	18564811	0	2	101,50,	0,257	-7.92	-7.15	2.04	ClCG01G011320.1	-1921
CG_Chr01	18661955	18663074	ClCG01G011390	0.00058	-	18661955	18663074	0	3	122,69,145,	0,742,974	-3.24	-2.91	3.21	ClCG01G011390.1	-4134
CG_Chr01	19225824	19225971	ClCG01G011570	3.2e-15	-	19225824	19225971	0	1	147,	0	-14.5	-13	2.26	ClCG01G011570.1	-2489
CG_Chr01	19550269	19557054	ClCG01G011660	1e-07	-	19550269	19557054	0	2	647,89,	0,6696	-7	-6.35	3.77	ClCG01G011670.1	0
CG_Chr01	19562893	19563198	ClCG01G011660	1e-07	-	19562893	19563198	0	2	107,90,	0,215	-7	-6.35	1.85	ClCG01G011660.1	-3642
CG_Chr01	20062193	20064223	ClCG01G011760	8.5e-08	-	20062193	20064223	0	2	141,5,	0,2025	-7.07	-6.42	2.03	ClCG01G011760.1	-708
CG_Chr01	20984353	20985190	ClCG01G011840	5.4e-07	-	20984353	20985190	0	3	287,175,36,	0,524,801	-6.27	-5.72	2.13	ClCG01G011840.1	-8841
CG_Chr01	21193869	21196360	ClCG01G011870	1.7e-07	-	21193869	21196360	0	2	107,42,	0,2449	-6.77	-6.16	2.07	ClCG01G011870.1	-12096
CG_Chr01	21482811	21489125	ClCG01G011970	6e-10	-	21482811	21489125	0	3	100,39,104,	0,916,6210	-9.22	-8.28	2.1	ClCG01G011970.1	-239
CG_Chr01	21753162	21753545	ClCG01G012080	7.2e-07	-	21753162	21753545	0	1	383,	0	-6.14	-5.6	2.47	ClCG01G012080.1	0
CG_Chr01	22134335	22134710	ClCG01G012180	5e-12	-	22134335	22134710	0	2	213,31,	0,344	-11.3	-10.1	2.93	ClCG01G012180.1	-9594
CG_Chr01	22143913	22144109	ClCG01G012180	4.2e-07	-	22143913	22144109	0	1	196,	0	-6.38	-5.82	2.33	ClCG01G012180.1	-195
CG_Chr01	22157277	22157533	ClCG01G012190	2.7e-05	-	22157277	22157533	0	2	22,128,	0,128	-4.57	-4.18	1.72	ClCG01G012190.1	-50
CG_Chr01	22273160	22273585	ClCG01G012240	1e-10	-	22273160	22273585	0	2	184,157,	0,268	-10	-9	2.29	ClCG01G012240.1	-1669
CG_Chr01	22363294	22363491	ClCG01G012260	8.1e-08	-	22363294	22363491	0	1	197,	0	-7.09	-6.43	4.14	ClCG01G012260.1	-5656
CG_Chr01	22596905	22597106	ClCG01G012310	1.3e-06	-	22596905	22597106	0	1	201,	0	-5.89	-5.38	3.17	ClCG01G012310.1	-10733
CG_Chr01	22598433	22600429	ClCG01G012310	1.2e-08	-	22598433	22600429	0	5	41,58,71,72,9,	0,709,1495,1795,1987	-7.93	-7.16	2.2	ClCG01G012310.1	-7410
CG_Chr01	22602008	22602490	ClCG01G012310	3.4e-07	-	22602008	22602490	0	2	29,371,	0,111	-6.47	-5.89	4.36	ClCG01G012310.1	-5349
CG_Chr01	22625652	22625849	ClCG01G012320	0.00017	-	22625652	22625849	0	1	197,	0	-3.76	-3.41	1.89	ClCG01G012320.1	-14007
CG_Chr01	24544602	24544800	ClCG01G012500	5.6e-10	-	24544602	24544800	0	1	198,	0	-9.25	-8.31	2	ClCG01G012500.1	-22290
CG_Chr01	24722077	24722460	ClCG01G012520	7.9e-20	-	24722077	24722460	0	2	29,270,	0,113	-19.1	-17.4	3.25	ClCG01G012520.1	0
CG_Chr01	24750050	24751309	ClCG01G012550	1.4e-09	-	24750050	24751309	0	3	221,188,31,	0,851,1228	-8.86	-7.97	2.07	ClCG01G012550.1	-3241
CG_Chr01	24813926	24814172	ClCG01G012560	6.3e-13	-	24813926	24814172	0	1	246,	0	-12.2	-11	4.11	ClCG01G012560.1	-9459
CG_Chr01	25612782	25612980	ClCG01G012750	2.6e-06	-	25612782	25612980	0	1	198,	0	-5.59	-5.11	2.55	ClCG01G012750.1	-2835
CG_Chr01	25614042	25614509	ClCG01G012750	5.2e-07	-	25614042	25614509	0	2	284,61,	0,406	-6.28	-5.73	2.19	ClCG01G012750.1	-1306
CG_Chr01	25660047	25662008	ClCG01G012780	7.8e-07	-	25660047	25662008	0	2	103,97,	0,1864	-6.11	-5.58	1.66	ClCG01G012780.1	-1388
CG_Chr01	25693168	25693367	ClCG01G012820	6.3e-08	-	25693168	25693367	0	1	199,	0	-7.2	-6.53	2.09	ClCG01G012820.1	-9249
CG_Chr01	26119207	26119344	ClCG01G012990	5.8e-06	-	26119207	26119344	0	1	137,	0	-5.24	-4.8	1.8	ClCG01G012990.1	-182
CG_Chr01	26269273	26269656	ClCG01G013130	2.9e-05	-	26269273	26269656	0	1	383,	0	-4.54	-4.15	1.65	ClCG01G013130.1	-524
CG_Chr01	26287364	26288299	ClCG01G013140	3.7e-08	-	26287364	26288299	0	3	117,96,81,	0,637,854	-7.43	-6.73	2.24	ClCG01G013140.1	-1628
CG_Chr01	26311427	26311822	ClCG01G013160	5e-15	-	26311427	26311822	0	1	395,	0	-14.3	-12.9	1.85	ClCG01G013160.1	-1430
CG_Chr01	26312117	26312266	ClCG01G013160	5e-15	-	26312117	26312266	0	1	149,	0	-14.3	-12.9	1.64	ClCG01G013160.1	-986
CG_Chr01	26317717	26318457	ClCG01G013170	2.9e-09	-	26317717	26318457	0	3	104,72,122,	0,263,618	-8.54	-7.68	3.23	ClCG01G013170.1	-13148
CG_Chr01	26319532	26321714	ClCG01G013170	9.5e-09	-	26319532	26321714	0	4	18,64,117,50,	0,271,471,2132	-8.02	-7.24	1.94	ClCG01G013170.1	-9891
CG_Chr01	26328170	26329668	ClCG01G013170	9.5e-09	-	26328170	26329668	0	5	72,120,117,59,79,	0,185,780,1270,1419	-8.02	-7.24	2.7	ClCG01G013170.1	-1937
CG_Chr01	26336265	26336508	ClCG01G013180	3.6e-07	-	26336265	26336508	0	1	243,	0	-6.44	-5.87	2.53	ClCG01G013180.1	-3113
CG_Chr01	26381094	26381338	ClCG01G013200	3.8e-05	-	26381094	26381338	0	1	244,	0	-4.42	-4.03	2.35	ClCG01G013200.1	-3246
CG_Chr01	26408023	26408426	ClCG01G013230	1.4e-06	-	26408023	26408426	0	2	162,36,	0,367	-5.84	-5.33	2.33	ClCG01G013230.1	-1822
CG_Chr01	26430757	26431005	ClCG01G013260	5.9e-08	-	26430757	26431005	0	2	112,34,	0,214	-7.23	-6.55	2.29	ClCG01G013260.1	-1407
CG_Chr01	26439858	26440207	ClCG01G013270	3.3e-07	-	26439858	26440207	0	1	349,	0	-6.48	-5.9	2.51	ClCG01G013270.1	-5873
CG_Chr01	26452825	26453124	ClCG01G013280	1e-11	-	26452825	26453124	0	1	299,	0	-11	-9.85	3.11	ClCG01G013280.1	0
CG_Chr01	26462023	26462324	ClCG01G013290	2.2e-09	-	26462023	26462324	0	1	301,	0	-8.66	-7.78	1.93	ClCG01G013290.1	-4807
CG_Chr01	26591580	26591971	ClCG01G013410	4.2e-05	-	26591580	26591971	0	1	391,	0	-4.38	-4	2	ClCG01G013410.1	-535
CG_Chr01	26592213	26592457	ClCG01G013410	4e-12	-	26592213	26592457	0	1	244,	0	-11.4	-10.2	4.41	ClCG01G013410.1	-49
CG_Chr01	26639524	26641483	ClCG01G013460	6.3e-14	-	26639524	26641483	0	2	245,101,	0,1858	-13.2	-11.9	2.43	ClCG01G013460.1	-2596
CG_Chr01	26824236	26824929	ClCG01G013570	1.7e-08	-	26824236	26824929	0	1	693,	0	-7.77	-7.02	3.16	ClCG01G013570.1	-396
CG_Chr01	27076199	27076548	ClCG01G013660	3.7e-08	-	27076199	27076548	0	1	349,	0	-7.43	-6.72	1.8	ClCG01G013660.1	-7608
CG_Chr01	27173340	27173829	ClCG01G013680	1.2e-07	-	27173340	27173829	0	1	489,	0	-6.92	-6.28	2.16	ClCG01G013680.1	-4890
CG_Chr01	27441606	27442096	ClCG01G013730	4e-11	-	27441606	27442096	0	1	490,	0	-10.4	-9.32	5.54	ClCG01G013730.1	-147
CG_Chr01	27460832	27461554	ClCG01G013750	7.4e-08	-	27460832	27461554	0	3	63,222,11,	0,373,711	-7.13	-6.47	1.63	ClCG01G013750.1	-6057
CG_Chr01	27466625	27467414	ClCG01G013750	7.8e-07	-	27466625	27467414	0	3	143,86,18,	0,586,771	-6.11	-5.57	1.79	ClCG01G013750.1	-197
CG_Chr01	27556481	27556714	ClCG01G013780	0.0026	-	27556481	27556714	0	1	233,	0	-2.59	-2.27	2.14	ClCG01G013780.1	-231
CG_Chr01	27830983	27831495	ClCG01G013880	1.4e-06	-	27830983	27831495	0	2	303,28,	0,484	-5.86	-5.35	2.29	ClCG01G013880.1	-330
CG_Chr01	27950256	27950599	ClCG01G013900	2.9e-08	-	27950256	27950599	0	1	343,	0	-7.54	-6.82	2.25	ClCG01G013900.1	-3291
CG_Chr01	28189394	28189639	ClCG01G013990	1.7e-10	-	28189394	28189639	0	1	245,	0	-9.77	-8.76	2.68	ClCG01G013990.1	-9230
CG_Chr01	28220504	28220653	ClCG01G014010	1.3e-06	-	28220504	28220653	0	1	149,	0	-5.9	-5.39	1.56	ClCG01G014010.1	-7268
CG_Chr01	28227573	28227723	ClCG01G014010	1.3e-06	-	28227573	28227723	0	1	150,	0	-5.9	-5.39	1.95	ClCG01G014010.1	-198
CG_Chr01	28264684	28265169	ClCG01G014020	5.5e-07	-	28264684	28265169	0	1	485,	0	-6.26	-5.71	2.71	ClCG01G014020.1	-532
CG_Chr01	28265265	28265701	ClCG01G014020	0.00014	-	28265265	28265701	0	1	436,	0	-3.85	-3.49	2.2	ClCG01G014020.1	0
CG_Chr01	28301857	28302055	ClCG01G014060	1.3e-11	-	28301857	28302055	0	1	198,	0	-10.9	-9.76	2.22	ClCG01G014060.1	-5843
CG_Chr01	28381481	28381876	ClCG01G014110	8.3e-07	-	28381481	28381876	0	1	395,	0	-6.08	-5.55	1.74	ClCG01G014110.1	-1130
CG_Chr01	28426660	28427087	ClCG01G014130	1.9e-07	-	28426660	28427087	0	3	24,54,73,	0,149,354	-6.73	-6.12	1.57	ClCG01G014130.1	-8218
CG_Chr01	28434108	28434558	ClCG01G014130	6.5e-08	-	28434108	28434558	0	1	450,	0	-7.19	-6.52	2.6	ClCG01G014130.1	-747
CG_Chr01	28446845	28447362	ClCG01G014160	0.00014	-	28446845	28447362	0	2	109,40,	0,477	-3.84	-3.49	1.68	ClCG01G014160.1	-3983
CG_Chr01	28447837	28450951	ClCG01G014160	4e-06	-	28447837	28450951	0	4	54,90,52,495,	0,789,1119,2619	-5.4	-4.94	1.8	ClCG01G014160.1	-394
CG_Chr01	28458270	28460117	ClCG01G014170	3.4e-08	-	28458270	28460117	0	4	228,49,28,167,	0,700,1441,1680	-7.47	-6.76	2.5	ClCG01G014170.1	-141
CG_Chr01	28463632	28465342	ClCG01G014180	4.2e-08	-	28463632	28465342	0	2	140,158,	0,1552	-7.38	-6.68	1.79	ClCG01G014180.1	-2735
CG_Chr01	28503364	28503559	ClCG01G014220	4.1e-05	-	28503364	28503559	0	1	195,	0	-4.39	-4.01	1.61	ClCG01G014220.1	-97
CG_Chr01	28610739	28610888	ClCG01G014300	7.8e-07	-	28610739	28610888	0	1	149,	0	-6.11	-5.58	2.42	ClCG01G014300.1	-4333
CG_Chr01	28615900	28616199	ClCG01G014310	0.0016	-	28615900	28616199	0	1	299,	0	-2.8	-2.49	2.42	ClCG01G014310.1	-4888
CG_Chr01	28617561	28617712	ClCG01G014310	0.0016	-	28617561	28617712	0	1	151,	0	-2.8	-2.49	2.54	ClCG01G014310.1	-3375
CG_Chr01	28618695	28619441	ClCG01G014310	0.00059	-	28618695	28619441	0	4	57,70,95,27,	0,147,337,719	-3.23	-2.9	1.7	ClCG01G014310.1	-1646
CG_Chr01	28619797	28621087	ClCG01G014310	5.8e-06	-	28619797	28621087	0	2	54,146,	0,1144	-5.24	-4.8	2.14	ClCG01G014310.1	0
CG_Chr01	28736885	28737035	ClCG01G014410	0.022	-	28736885	28737035	0	1	150,	0	-1.66	-1.36	2.06	ClCG01G014410.1	-995
CG_Chr01	28737283	28737483	ClCG01G014410	0.0028	-	28737283	28737483	0	1	200,	0	-2.55	-2.23	3.88	ClCG01G014410.1	-547
CG_Chr01	28737581	28737781	ClCG01G014410	0.0028	-	28737581	28737781	0	1	200,	0	-2.55	-2.23	1.88	ClCG01G014410.1	-249
CG_Chr01	28746669	28747706	ClCG01G014430	4.2e-07	-	28746669	28747706	0	5	30,197,103,45,24,	0,171,566,775,1013	-6.38	-5.82	1.74	ClCG01G014430.1	-5829
CG_Chr01	28753135	28753336	ClCG01G014430	1e-06	-	28753135	28753336	0	1	201,	0	-5.98	-5.47	1.67	ClCG01G014430.1	-199
CG_Chr01	28755908	28756202	ClCG01G014440	1.9e-05	-	28755908	28756202	0	1	294,	0	-4.72	-4.31	2.65	ClCG01G014440.1	-5020
CG_Chr01	28808535	28809075	ClCG01G014480	1.8e-07	-	28808535	28809075	0	1	540,	0	-6.74	-6.13	1.71	ClCG01G014480.1	-3773
CG_Chr01	28851603	28851833	ClCG01G014510	5.8e-05	-	28851603	28851833	0	2	64,80,	0,150	-4.24	-3.87	1.85	ClCG01G014510.1	-95
CG_Chr01	29160213	29160362	ClCG01G014820	3.1e-06	-	29160213	29160362	0	1	149,	0	-5.51	-5.04	2.26	ClCG01G014820.1	-10351
CG_Chr01	29160460	29163811	ClCG01G014820	3.1e-06	-	29160460	29163811	0	7	1,39,32,46,50,40,89,	0,550,1662,2075,2194,2328,3262	-5.51	-5.04	1.92	ClCG01G014820.1	-6902
CG_Chr01	29164141	29165705	ClCG01G014820	0.00011	-	29164141	29165705	0	3	2,28,119,	0,1137,1445	-3.97	-3.61	2.05	ClCG01G014820.1	-5008
CG_Chr01	29185997	29186193	ClCG01G014850	1.1e-05	-	29185997	29186193	0	1	196,	0	-4.96	-4.54	1.8	ClCG01G014850.1	-2990
CG_Chr01	29186532	29186776	ClCG01G014850	6.3e-07	-	29186532	29186776	0	1	244,	0	-6.2	-5.66	1.52	ClCG01G014850.1	-2407
CG_Chr01	29230506	29230797	ClCG01G014900	3.4e-10	-	29230506	29230797	0	1	291,	0	-9.47	-8.5	2.52	ClCG01G014900.1	-3341
CG_Chr01	29241908	29242259	ClCG01G014910	3.5e-05	-	29241908	29242259	0	1	351,	0	-4.46	-4.07	1.88	ClCG01G014910.1	-2975
CG_Chr01	29243496	29243647	ClCG01G014910	0.018	-	29243496	29243647	0	1	151,	0	-1.75	-1.45	1.75	ClCG01G014910.1	-1587
CG_Chr01	29250840	29251280	ClCG01G014920	3.2e-15	-	29250840	29251280	0	1	440,	0	-14.5	-13.1	2.92	ClCG01G014920.1	0
CG_Chr01	29271288	29271771	ClCG01G014960	2.3e-06	-	29271288	29271771	0	1	483,	0	-5.63	-5.15	1.96	ClCG01G014970.1	0
CG_Chr01	29344510	29344938	ClCG01G015080	0.0013	-	29344510	29344938	0	2	217,27,	0,401	-2.9	-2.58	1.9	ClCG01G015080.1	-2758
CG_Chr01	29405198	29405348	ClCG01G015130	0.00013	-	29405198	29405348	0	1	150,	0	-3.88	-3.53	1.85	ClCG01G015130.1	-2715
CG_Chr01	29437627	29438104	ClCG01G015160	7.9e-13	-	29437627	29438104	0	2	313,32,	0,445	-12.1	-10.8	2.12	ClCG01G015160.1	-5683
CG_Chr01	29438413	29439345	ClCG01G015160	7.9e-13	-	29438413	29439345	0	3	31,91,75,	0,448,857	-12.1	-10.8	2.39	ClCG01G015160.1	-4442
CG_Chr01	29458217	29458915	ClCG01G015170	8.5e-06	-	29458217	29458915	0	1	698,	0	-5.07	-4.64	2.32	ClCG01G015170.1	-1184
CG_Chr01	29570539	29571470	ClCG01G015360	1.3e-05	-	29570539	29571470	0	2	15,181,	0,750	-4.9	-4.48	1.65	ClCG01G015360.1	-1421
CG_Chr01	29610061	29610261	ClCG01G015410	1.3e-06	-	29610061	29610261	0	1	200,	0	-5.87	-5.36	1.85	ClCG01G015410.1	-7820
CG_Chr01	29622776	29623142	ClCG01G015420	1.2e-07	-	29622776	29623142	0	2	212,36,	0,330	-6.92	-6.28	1.9	ClCG01G015420.1	-3780
CG_Chr01	29629430	29630320	ClCG01G015430	6.3e-11	-	29629430	29630320	0	3	498,103,45,	0,658,845	-10.2	-9.14	1.63	ClCG01G015430.1	-17461
CG_Chr01	29645429	29645946	ClCG01G015430	2.7e-09	-	29645429	29645946	0	2	19,130,	0,387	-8.57	-7.71	1.51	ClCG01G015430.1	-1835
CG_Chr01	29702877	29703074	ClCG01G015480	5.1e-07	-	29702877	29703074	0	1	197,	0	-6.29	-5.74	3.61	ClCG01G015480.1	-6348
CG_Chr01	29731882	29735999	ClCG01G015510	2.4e-09	-	29731882	29735999	0	2	18,527,	0,3590	-8.62	-7.75	1.92	ClCG01G015510.1	-8025
CG_Chr01	29736295	29736444	ClCG01G015510	8.5e-09	-	29736295	29736444	0	1	149,	0	-8.07	-7.28	2.11	ClCG01G015510.1	-7580
CG_Chr01	29736888	29737137	ClCG01G015510	1.1e-06	-	29736888	29737137	0	1	249,	0	-5.96	-5.45	1.95	ClCG01G015510.1	-6887
CG_Chr01	29756291	29756831	ClCG01G015530	8.3e-07	-	29756291	29756831	0	2	276,12,	0,528	-6.08	-5.55	3.49	ClCG01G015530.1	-2934
CG_Chr01	29763861	29764342	ClCG01G015540	0.0015	-	29763861	29764342	0	2	276,65,	0,416	-2.82	-2.5	4.17	ClCG01G015540.1	-3205
CG_Chr01	29853196	29853812	ClCG01G015590	0.00018	-	29853196	29853812	0	2	28,220,	0,396	-3.75	-3.4	3.17	ClCG01G015590.1	-12634
CG_Chr01	29892781	29892979	ClCG01G015640	1.3e-07	-	29892781	29892979	0	1	198,	0	-6.9	-6.27	1.52	ClCG01G015640.1	-9741
CG_Chr01	29893274	29900335	ClCG01G015640	1.3e-07	-	29893274	29900335	0	2	120,77,	0,6984	-6.9	-6.27	1.56	ClCG01G015640.1	-2385
CG_Chr01	30034673	30034822	ClCG01G015720	1.6e-08	-	30034673	30034822	0	1	149,	0	-7.79	-7.03	1.59	ClCG01G015720.1	-2922
CG_Chr01	30035013	30035726	ClCG01G015720	1.6e-08	-	30035013	30035726	0	4	22,125,34,18,	0,308,530,695	-7.79	-7.03	1.66	ClCG01G015720.1	-2018
CG_Chr01	30084708	30085987	ClCG01G015780	1.3e-05	-	30084708	30085987	0	4	137,57,62,42,	0,556,706,1237	-4.87	-4.45	2.79	ClCG01G015780.1	-1496
CG_Chr01	30094991	30097217	ClCG01G015790	5.2e-09	-	30094991	30097217	0	3	8,79,701,	0,93,1525	-8.28	-7.46	3.91	ClCG01G015790.1	-148
CG_Chr01	30143968	30144265	ClCG01G015850	2.3e-07	-	30143968	30144265	0	1	297,	0	-6.64	-6.04	4.29	ClCG01G015850.1	-6232
CG_Chr01	30295211	30295360	ClCG01G015960	0.00021	-	30295211	30295360	0	1	149,	0	-3.68	-3.34	3.53	ClCG01G015960.1	-3141
CG_Chr01	30320469	30322185	ClCG01G015980	4.6e-10	-	30320469	30322185	0	4	112,123,147,13,	0,400,1047,1703	-9.34	-8.39	2.57	ClCG01G015980.1	-2168
CG_Chr01	30323210	30323959	ClCG01G015980	4.6e-10	-	30323210	30323959	0	3	96,94,8,	0,359,741	-9.34	-8.39	1.71	ClCG01G015980.1	-394
CG_Chr01	30458795	30460023	ClCG01G016130	2e-12	-	30458795	30460023	0	3	123,158,17,	0,736,1211	-11.7	-10.5	2.86	ClCG01G016130.1	-4303
CG_Chr01	30461585	30462828	ClCG01G016130	1.4e-10	-	30461585	30462828	0	4	21,180,141,104,	0,182,462,1139	-9.84	-8.82	1.94	ClCG01G016130.1	-1498
CG_Chr01	30463363	30463760	ClCG01G016130	1.4e-10	-	30463363	30463760	0	1	397,	0	-9.84	-8.82	2.27	ClCG01G016130.1	-566
CG_Chr01	30488875	30489388	ClCG01G016170	7.8e-07	-	30488875	30489388	0	3	126,92,129,	0,212,384	-6.11	-5.58	1.75	ClCG01G016170.1	-1038
CG_Chr01	30567422	30567719	ClCG01G016220	4.9e-09	-	30567422	30567719	0	1	297,	0	-8.31	-7.48	2.03	ClCG01G016220.1	0
CG_Chr01	30611310	30612218	ClCG01G016260	1.4e-07	-	30611310	30612218	0	3	382,76,36,	0,521,872	-6.86	-6.23	2.05	ClCG01G016260.1	-3832
CG_Chr01	30616707	30617006	ClCG01G016270	2.5e-15	-	30616707	30617006	0	1	299,	0	-14.6	-13.2	2.18	ClCG01G016270.1	-2547
CG_Chr01	30621783	30622955	ClCG01G016280	2.2e-06	-	30621783	30622955	0	2	505,40,	0,1132	-5.65	-5.17	1.94	ClCG01G016280.1	-3399
CG_Chr01	30663559	30663710	ClCG01G016300	5.2e-05	-	30663559	30663710	0	1	151,	0	-4.28	-3.91	2.08	ClCG01G016300.1	-3162
CG_Chr01	30674887	30675087	ClCG01G016320	4.8e-06	-	30674887	30675087	0	1	200,	0	-5.32	-4.87	1.57	ClCG01G016320.1	-10680
CG_Chr01	30675997	30677030	ClCG01G016320	4.8e-06	-	30675997	30677030	0	4	49,104,84,111,	0,146,400,922	-5.32	-4.87	1.9	ClCG01G016320.1	-8737
CG_Chr01	30770649	30771140	ClCG01G016390	3e-06	-	30770649	30771140	0	1	491,	0	-5.52	-5.05	5	ClCG01G016390.1	-1912
CG_Chr01	30894582	30895065	ClCG01G016500	3.4e-06	-	30894582	30895065	0	2	67,80,	0,403	-5.47	-5	1.61	ClCG01G016500.1	-145
CG_Chr01	30926121	30926270	ClCG01G016540	1.9e-08	-	30926121	30926270	0	1	149,	0	-7.73	-6.98	2.75	ClCG01G016540.1	-24554
CG_Chr01	30955989	30956286	ClCG01G016550	7.2e-09	-	30955989	30956286	0	1	297,	0	-8.14	-7.33	1.71	ClCG01G016550.1	-1828
CG_Chr01	31027764	31028756	ClCG01G016600	1.8e-07	-	31027764	31028756	0	3	66,169,14,	0,716,978	-6.75	-6.13	1.82	ClCG01G016600.1	-7875
CG_Chr01	31160056	31160630	ClCG01G016700	9.8e-09	-	31160056	31160630	0	4	18,50,87,44,	0,117,301,530	-8.01	-7.23	1.73	ClCG01G016700.1	-347
CG_Chr01	31174024	31174224	ClCG01G016710	2e-14	-	31174024	31174224	0	1	200,	0	-13.7	-12.3	4.67	ClCG01G016710.1	-5293
CG_Chr01	31249684	31250084	ClCG01G016760	1.4e-06	-	31249684	31250084	0	2	192,56,	0,344	-5.86	-5.35	2.25	ClCG01G016760.1	-6909
CG_Chr01	31252622	31252885	ClCG01G016760	8.5e-08	-	31252622	31252885	0	2	5,194,	0,69	-7.07	-6.42	1.73	ClCG01G016760.1	-4108
CG_Chr01	31264906	31265255	ClCG01G016780	1.3e-32	-	31264906	31265255	0	2	150,45,	0,304	-31.9	-29.8	4.13	ClCG01G016780.1	-2850
CG_Chr01	31304081	31304370	ClCG01G016810	0.021	-	31304081	31304370	0	1	289,	0	-1.68	-1.38	2.41	ClCG01G016810.1	-1235
CG_Chr01	31352071	31352398	ClCG01G016860	9.5e-06	-	31352071	31352398	0	2	90,158,	0,169	-5.02	-4.6	4.19	ClCG01G016860.1	-14620
CG_Chr01	31407424	31407620	ClCG01G016900	1.7e-10	-	31407424	31407620	0	1	196,	0	-9.78	-8.77	2.12	ClCG01G016900.1	-2874
CG_Chr01	31446348	31446820	ClCG01G016930	7.8e-09	-	31446348	31446820	0	2	269,128,	0,344	-8.11	-7.31	3.25	ClCG01G016930.1	-3494
CG_Chr01	31450065	31450314	ClCG01G016930	5.9e-10	-	31450065	31450314	0	1	249,	0	-9.23	-8.29	2.41	ClCG01G016930.1	0
CG_Chr01	31472891	31473034	ClCG01G016940	8.7e-08	-	31472891	31473034	0	1	143,	0	-7.06	-6.41	1.75	ClCG01G016940.1	-47
CG_Chr01	31485181	31486019	ClCG01G016950	1.1e-07	-	31485181	31486019	0	3	224,86,28,	0,306,810	-6.96	-6.32	3.11	ClCG01G016950.1	-4954
CG_Chr01	31496407	31496751	ClCG01G016960	2.5e-08	-	31496407	31496751	0	1	344,	0	-7.6	-6.87	3.53	ClCG01G016960.1	-2621
CG_Chr01	31523027	31523641	ClCG01G016980	1.6e-20	-	31523027	31523641	0	3	149,126,124,	0,247,490	-19.8	-18.1	2.11	ClCG01G016980.1	-548
CG_Chr01	31523790	31524040	ClCG01G016980	1.6e-20	-	31523790	31524040	0	1	250,	0	-19.8	-18.1	2.38	ClCG01G016980.1	-149
CG_Chr01	31574994	31575779	ClCG01G017040	5e-12	-	31574994	31575779	0	2	307,388,	0,397	-11.3	-10.1	2.23	ClCG01G017040.1	-9766
CG_Chr01	31607682	31608072	ClCG01G017080	4.1e-08	-	31607682	31608072	0	1	390,	0	-7.39	-6.69	2.01	ClCG01G017080.1	-1015
CG_Chr01	31608697	31608990	ClCG01G017080	4.1e-08	-	31608697	31608990	0	1	293,	0	-7.39	-6.69	1.78	ClCG01G017080.1	-97
CG_Chr01	31636651	31636801	ClCG01G017100	5.1e-07	-	31636651	31636801	0	1	150,	0	-6.29	-5.73	1.71	ClCG01G017100.1	-12701
CG_Chr01	31637278	31637991	ClCG01G017100	5.1e-07	-	31637278	31637991	0	3	49,170,31,	0,170,682	-6.29	-5.73	2	ClCG01G017100.1	-11511
CG_Chr01	31640472	31648971	ClCG01G017100	5.1e-07	-	31640472	31648971	0	6	27,36,143,14,54,26,	0,96,3028,6344,6570,8473	-6.29	-5.73	2.14	ClCG01G017100.1	-531
CG_Chr01	31678664	31678862	ClCG01G017130	4.8e-05	-	31678664	31678862	0	1	198,	0	-4.32	-3.94	2.1	ClCG01G017130.1	-4635
CG_Chr01	31680981	31681377	ClCG01G017130	0.0003	-	31680981	31681377	0	1	396,	0	-3.52	-3.18	2.48	ClCG01G017130.1	-2120
CG_Chr01	31692587	31694260	ClCG01G017140	1.1e-10	-	31692587	31694260	0	2	5,443,	0,1230	-9.97	-8.94	2.02	ClCG01G017140.1	-448
CG_Chr01	31694359	31694708	ClCG01G017140	1.1e-10	-	31694359	31694708	0	1	349,	0	-9.97	-8.94	2.19	ClCG01G017140.1	0
CG_Chr01	31808750	31808950	ClCG01G017250	3e-06	-	31808750	31808950	0	1	200,	0	-5.53	-5.06	1.78	ClCG01G017250.1	-20937
CG_Chr01	31828718	31829788	ClCG01G017250	0.0011	-	31828718	31829788	0	2	124,76,	0,994	-2.95	-2.63	1.71	ClCG01G017250.1	-99
CG_Chr01	31885820	31885969	ClCG01G017340	1.7e-07	-	31885820	31885969	0	1	149,	0	-6.78	-6.16	1.91	ClCG01G017340.1	-4549
CG_Chr01	31894110	31895432	ClCG01G017350	1.4e-09	-	31894110	31895432	0	2	7,582,	0,740	-8.86	-7.97	3.51	ClCG01G017350.1	-539
CG_Chr01	31902141	31905235	ClCG01G017370	1.1e-07	-	31902141	31905235	0	3	253,69,23,	0,1926,3071	-6.94	-6.3	2.41	ClCG01G017370.1	-3026
CG_Chr01	31919138	31920608	ClCG01G017390	0.0017	-	31919138	31920608	0	3	172,146,16,	0,1164,1454	-2.78	-2.46	2.26	ClCG01G017390.1	0
CG_Chr01	31982126	31982374	ClCG01G017420	1.6e-05	-	31982126	31982374	0	1	248,	0	-4.8	-4.39	2.05	ClCG01G017420.1	-537
CG_Chr01	31995449	31997166	ClCG01G017430	5e-13	-	31995449	31997166	0	2	151,34,	0,1683	-12.3	-11	2.01	ClCG01G017430.1	0
CG_Chr01	32032696	32032845	ClCG01G017480	7.9e-12	-	32032696	32032845	0	1	149,	0	-11.1	-9.95	1.71	ClCG01G017480.1	-6083
CG_Chr01	32032942	32033435	ClCG01G017480	7.9e-12	-	32032942	32033435	0	1	493,	0	-11.1	-9.95	1.86	ClCG01G017480.1	-5493
CG_Chr01	32047644	32048181	ClCG01G017500	1.6e-07	-	32047644	32048181	0	1	537,	0	-6.79	-6.17	2.4	ClCG01G017500.1	-2288
CG_Chr01	32078724	32078874	ClCG01G017540	5.9e-07	-	32078724	32078874	0	1	150,	0	-6.23	-5.68	1.98	ClCG01G017540.1	-1140
CG_Chr01	32086607	32087057	ClCG01G017550	1.2e-09	-	32086607	32087057	0	1	450,	0	-8.91	-8.01	2.39	ClCG01G017550.1	-3591
CG_Chr01	32087256	32087507	ClCG01G017550	0.00028	-	32087256	32087507	0	2	126,25,	0,226	-3.56	-3.22	1.51	ClCG01G017550.1	-3141
CG_Chr01	32089000	32089457	ClCG01G017550	2.3e-07	-	32089000	32089457	0	3	156,76,19,	0,264,438	-6.64	-6.04	2.31	ClCG01G017550.1	-1191
CG_Chr01	32092481	32092627	ClCG01G017560	0.0011	-	32092481	32092627	0	1	146,	0	-2.94	-2.62	2.33	ClCG01G017560.1	-3817
CG_Chr01	32099716	32099912	ClCG01G017570	9.5e-06	-	32099716	32099912	0	1	196,	0	-5.02	-4.59	2.42	ClCG01G017570.1	-3734
CG_Chr01	32100009	32100351	ClCG01G017570	9.5e-06	-	32100009	32100351	0	1	342,	0	-5.02	-4.59	2.29	ClCG01G017570.1	-3295
CG_Chr01	32141743	32149251	ClCG01G017630	5.6e-10	-	32141743	32149251	0	2	157,43,	0,7465	-9.25	-8.31	1.52	ClCG01G017630.1	-1998
CG_Chr01	32159125	32160326	ClCG01G017650	1e-122	-	32159125	32160326	0	3	16,160,22,	0,855,1179	-122	-118	2.02	ClCG01G017650.1	-4385
CG_Chr01	32198150	32198449	ClCG01G017700	7.1e-08	-	32198150	32198449	0	1	299,	0	-7.15	-6.49	2.71	ClCG01G017700.1	-2547
CG_Chr01	32198995	32200251	ClCG01G017700	7.1e-08	-	32198995	32200251	0	2	8,142,	0,1114	-7.15	-6.49	1.95	ClCG01G017700.1	-745
CG_Chr01	32227113	32227260	ClCG01G017740	5e-13	-	32227113	32227260	0	1	147,	0	-12.3	-11.1	1.88	ClCG01G017740.1	-2331
CG_Chr01	32228134	32228477	ClCG01G017740	5e-13	-	32228134	32228477	0	1	343,	0	-12.3	-11.1	2.22	ClCG01G017740.1	-1114
CG_Chr01	32282071	32282220	ClCG01G017800	1.9e-08	-	32282071	32282220	0	1	149,	0	-7.72	-6.97	2.2	ClCG01G017800.1	-2744
CG_Chr01	32342026	32342686	ClCG01G017850	0.00069	-	32342026	32342686	0	3	74,74,49,	0,456,611	-3.16	-2.84	2.17	ClCG01G017850.1	-1579
CG_Chr01	32413947	32415154	ClCG01G017910	2.2e-07	-	32413947	32415154	0	4	219,101,21,7,	0,476,854,1200	-6.66	-6.06	2.23	ClCG01G017910.1	-5690
CG_Chr01	32416110	32417103	ClCG01G017910	1.8e-08	-	32416110	32417103	0	1	993,	0	-7.75	-7	2.49	ClCG01G017910.1	-3741
CG_Chr01	32417201	32419062	ClCG01G017910	1.8e-08	-	32417201	32419062	0	5	151,84,271,254,34,	0,341,520,1494,1827	-7.75	-7	2.47	ClCG01G017910.1	-1782
CG_Chr01	32459973	32460461	ClCG01G017940	7.4e-08	-	32459973	32460461	0	1	488,	0	-7.13	-6.46	1.81	ClCG01G017940.1	-828
CG_Chr01	32460557	32460704	ClCG01G017940	7.4e-08	-	32460557	32460704	0	1	147,	0	-7.13	-6.46	1.85	ClCG01G017940.1	-585
CG_Chr01	32474836	32474985	ClCG01G017960	0.00072	-	32474836	32474985	0	1	149,	0	-3.14	-2.65	2.17	ClCG01G017960.1	-546
CG_Chr01	32478622	32478770	ClCG01G017970	0.0027	-	32478622	32478770	0	1	148,	0	-2.57	-2.11	2.33	ClCG01G017970.1	-1351
CG_Chr01	32479599	32479747	ClCG01G017970	0.00035	-	32479599	32479747	0	1	148,	0	-3.45	-2.96	2	ClCG01G017970.1	-374
CG_Chr01	32517649	32517897	ClCG01G018020	1.3e-09	-	32517649	32517897	0	1	248,	0	-8.89	-7.99	2.09	ClCG01G018020.1	-3213
CG_Chr01	32520911	32521061	ClCG01G018020	5.2e-05	-	32520911	32521061	0	1	150,	0	-4.28	-3.9	2.02	ClCG01G018020.1	-49
CG_Chr01	32528523	32529108	ClCG01G018030	6.3e-06	-	32528523	32529108	0	2	320,73,	0,512	-5.2	-4.76	1.74	ClCG01G018030.1	-2252
CG_Chr01	32588953	32589478	ClCG01G018080	8.5e-06	-	32588953	32589478	0	2	314,33,	0,492	-5.07	-4.64	1.77	ClCG01G018080.1	-7527
CG_Chr01	32591072	32591333	ClCG01G018080	8.5e-06	-	32591072	32591333	0	2	83,66,	0,195	-5.07	-4.64	1.79	ClCG01G018080.1	-5672
CG_Chr01	32619167	32620285	ClCG01G018090	9.5e-09	-	32619167	32620285	0	4	68,87,149,338,	0,145,525,780	-8.02	-7.24	2.23	ClCG01G018090.1	-1829
CG_Chr01	32620559	32621966	ClCG01G018090	9.5e-09	-	32620559	32621966	0	4	115,69,118,94,	0,200,749,1313	-8.02	-7.24	1.59	ClCG01G018090.1	-148
CG_Chr01	32713616	32713765	ClCG01G018160	3.2e-08	-	32713616	32713765	0	1	149,	0	-7.49	-6.78	2	ClCG01G018160.1	-492
CG_Chr01	32743512	32744319	ClCG01G018190	2e-12	-	32743512	32744319	0	3	7,83,106,	0,210,701	-11.7	-10.5	1.89	ClCG01G018190.1	-244
CG_Chr01	32783808	32784304	ClCG01G018250	3.2e-07	-	32783808	32784304	0	2	281,117,	0,379	-6.5	-5.92	2.35	ClCG01G018250.1	-2031
CG_Chr01	32829985	32830532	ClCG01G018300	6.3e-11	-	32829985	32830532	0	1	547,	0	-10.2	-9.11	2.33	ClCG01G018300.1	-4465
CG_Chr01	32830928	32831227	ClCG01G018300	6.3e-11	-	32830928	32831227	0	1	299,	0	-10.2	-9.11	1.98	ClCG01G018300.1	-3770
CG_Chr01	32868152	32869856	ClCG01G018350	3e-06	-	32868152	32869856	0	2	119,122,	0,1582	-5.52	-5.05	2.2	ClCG01G018350.1	-337
CG_Chr01	32884932	32885511	ClCG01G018370	2e-11	-	32884932	32885511	0	2	348,96,	0,483	-10.7	-9.54	2.25	ClCG01G018370.1	-3511
CG_Chr01	32895072	32897554	ClCG01G018380	2.6e-05	-	32895072	32897554	0	6	87,42,42,100,65,56,	0,172,509,628,1694,2426	-4.58	-4.18	1.68	ClCG01G018380.1	-832
CG_Chr01	32946053	32946805	ClCG01G018420	1.4e-06	-	32946053	32946805	0	3	139,54,101,	0,453,651	-5.85	-5.34	1.75	ClCG01G018420.1	-1597
CG_Chr01	32993205	32993403	ClCG01G018490	4.9e-07	-	32993205	32993403	0	1	198,	0	-6.31	-5.76	2.25	ClCG01G018490.1	-444
CG_Chr01	33007708	33007908	ClCG01G018500	4.8e-07	-	33007708	33007908	0	1	200,	0	-6.32	-5.77	1.77	ClCG01G018500.1	-4472
CG_Chr01	33048181	33048579	ClCG01G018570	2.9e-07	-	33048181	33048579	0	1	398,	0	-6.54	-5.96	2.22	ClCG01G018570.1	-746
CG_Chr01	33102068	33102216	ClCG01G018590	4e-11	-	33102068	33102216	0	1	148,	0	-10.4	-9.3	1.68	ClCG01G018590.1	-9955
CG_Chr01	33144325	33144472	ClCG01G018620	7.9e-08	-	33144325	33144472	0	1	147,	0	-7.1	-6.44	1.72	ClCG01G018620.1	-1489
CG_Chr01	33144812	33145718	ClCG01G018620	7.9e-08	-	33144812	33145718	0	2	50,146,	0,760	-7.1	-6.44	1.68	ClCG01G018620.1	-243
CG_Chr01	33155816	33156351	ClCG01G018640	5.6e-05	-	33155816	33156351	0	2	84,67,	0,468	-4.25	-3.88	1.7	ClCG01G018640.1	-1910
CG_Chr01	33184203	33184351	ClCG01G018700	3.4e-06	-	33184203	33184351	0	1	148,	0	-5.47	-5	2.46	ClCG01G018700.1	-1720
CG_Chr01	33184497	33185434	ClCG01G018700	4.9e-05	-	33184497	33185434	0	4	64,14,93,123,	0,378,485,814	-4.31	-3.94	1.73	ClCG01G018700.1	-637
CG_Chr01	33199717	33200156	ClCG01G018720	2.5e-08	-	33199717	33200156	0	1	439,	0	-7.6	-6.87	1.95	ClCG01G018720.1	-49
CG_Chr01	33243267	33243746	ClCG01G018760	2.1e-08	-	33243267	33243746	0	2	208,88,	0,391	-7.67	-6.93	2.49	ClCG01G018760.1	-6833
CG_Chr01	33247670	33248013	ClCG01G018760	9.3e-10	-	33247670	33248013	0	2	107,42,	0,301	-9.03	-8.11	2.13	ClCG01G018760.1	-2566
CG_Chr01	33259152	33259488	ClCG01G018780	4.9e-05	-	33259152	33259488	0	2	243,7,	0,329	-4.31	-3.93	1.55	ClCG01G018780.1	-1005
CG_Chr01	33274958	33275355	ClCG01G018820	7.9e-13	-	33274958	33275355	0	1	397,	0	-12.1	-10.9	2.21	ClCG01G018820.1	-5941
CG_Chr01	33275502	33275799	ClCG01G018820	4.9e-09	-	33275502	33275799	0	1	297,	0	-8.31	-7.48	2.36	ClCG01G018820.1	-5497
CG_Chr01	33290002	33290638	ClCG01G018830	2.6e-10	-	33290002	33290638	0	1	636,	0	-9.59	-8.61	3.13	ClCG01G018830.1	-49
CG_Chr01	33318123	33318667	ClCG01G018860	4.9e-05	-	33318123	33318667	0	1	544,	0	-4.31	-3.93	2.73	ClCG01G018860.1	-444
CG_Chr01	33318765	33318963	ClCG01G018860	0.0095	-	33318765	33318963	0	1	198,	0	-2.02	-1.72	2.94	ClCG01G018860.1	-148
CG_Chr01	33339088	33339438	ClCG01G018880	3.2e-05	-	33339088	33339438	0	1	350,	0	-4.49	-4.1	1.87	ClCG01G018880.1	-529
CG_Chr01	33369547	33369740	ClCG01G018900	3.2e-07	-	33369547	33369740	0	1	193,	0	-6.5	-5.92	3.16	ClCG01G018900.1	-143
CG_Chr01	33387984	33388330	ClCG01G018930	1.7e-06	-	33387984	33388330	0	1	346,	0	-5.76	-5.26	1.91	ClCG01G018930.1	-1712
CG_Chr01	33404383	33404582	ClCG01G018950	3.7e-06	-	33404383	33404582	0	1	199,	0	-5.43	-4.8	2.5	ClCG01G018950.1	-855
CG_Chr01	33413511	33413843	ClCG01G018960	4.7e-05	-	33413511	33413843	0	2	212,36,	0,296	-4.33	-3.95	1.62	ClCG01G018960.1	-1902
CG_Chr01	33416538	33416780	ClCG01G018970	2.5e-07	-	33416538	33416780	0	1	242,	0	-6.6	-6.01	1.96	ClCG01G018970.1	-723
CG_Chr01	33433105	33433256	ClCG01G019000	6.6e-08	-	33433105	33433256	0	1	151,	0	-7.18	-6.5	2.1	ClCG01G019000.1	-883
CG_Chr01	33433354	33433691	ClCG01G019000	6.6e-08	-	33433354	33433691	0	2	205,46,	0,291	-7.18	-6.5	2.06	ClCG01G019000.1	-448
CG_Chr01	33448477	33449138	ClCG01G019020	2.3e-08	-	33448477	33449138	0	3	72,117,11,	0,169,650	-7.64	-6.9	1.88	ClCG01G019020.1	-8191
CG_Chr01	33460513	33460808	ClCG01G019030	0.0039	-	33460513	33460808	0	1	295,	0	-2.41	-2.1	2.38	ClCG01G019030.1	-7823
CG_Chr01	33461163	33461388	ClCG01G019030	8.3e-05	-	33461163	33461388	0	2	108,40,	0,185	-4.08	-3.71	1.63	ClCG01G019030.1	-7243
CG_Chr01	33464682	33467012	ClCG01G019030	7.1e-06	-	33464682	33467012	0	6	20,93,78,153,138,156,	0,100,322,507,763,2174	-5.15	-4.71	2.8	ClCG01G019030.1	-1619
CG_Chr01	33467110	33467405	ClCG01G019030	7.1e-06	-	33467110	33467405	0	1	295,	0	-5.15	-4.71	1.85	ClCG01G019030.1	-1226
CG_Chr01	33500396	33501036	ClCG01G019090	1.3e-55	-	33500396	33501036	0	2	303,37,	0,603	-54.9	-52.3	2.41	ClCG01G019090.1	-4284
CG_Chr01	33506768	33507088	ClCG01G019100	5.6e-06	-	33506768	33507088	0	1	320,	0	-5.25	-4.8	4.18	ClCG01G019100.1	-91
CG_Chr01	33524606	33524805	ClCG01G019140	3.3e-05	-	33524606	33524805	0	1	199,	0	-4.48	-4.09	1.73	ClCG01G019140.1	-1559
CG_Chr01	33525200	33525349	ClCG01G019140	3.5e-06	-	33525200	33525349	0	1	149,	0	-5.46	-4.99	1.78	ClCG01G019140.1	-1015
CG_Chr01	33591407	33591608	ClCG01G019260	2.6e-05	-	33591407	33591608	0	1	201,	0	-4.58	-4.19	2.28	ClCG01G019260.1	-9194
CG_Chr01	33594648	33595467	ClCG01G019260	3.9e-08	-	33594648	33595467	0	3	23,32,96,	0,269,723	-7.41	-6.7	1.65	ClCG01G019260.1	-5335
CG_Chr01	33599253	33600503	ClCG01G019260	5.9e-09	-	33599253	33600503	0	2	52,349,	0,901	-8.23	-7.42	1.85	ClCG01G019260.1	-299
CG_Chr01	33608033	33609441	ClCG01G019280	8.7e-09	-	33608033	33609441	0	4	421,129,63,37,	0,846,1186,1371	-8.06	-7.27	2.62	ClCG01G019280.1	-2983
CG_Chr01	33650875	33651305	ClCG01G019320	1.1e-06	-	33650875	33651305	0	2	302,44,	0,386	-5.95	-5.43	2.24	ClCG01G019320.1	-7657
CG_Chr01	33657493	33658174	ClCG01G019320	1.4e-05	-	33657493	33658174	0	2	86,112,	0,569	-4.85	-4.44	1.73	ClCG01G019320.1	-788
CG_Chr01	33661745	33663267	ClCG01G019330	1.7e-08	-	33661745	33663267	0	2	200,398,	0,1124	-7.78	-7.03	1.97	ClCG01G019330.1	-299
CG_Chr01	33698603	33698747	ClCG01G019370	1.6e-06	-	33698603	33698747	0	1	144,	0	-5.8	-5.3	2.24	ClCG01G019370.1	-4163
CG_Chr01	33706737	33707183	ClCG01G019380	5.1e-06	-	33706737	33707183	0	1	446,	0	-5.29	-4.84	2.08	ClCG01G019380.1	-2423
CG_Chr01	33708078	33708228	ClCG01G019380	5.1e-06	-	33708078	33708228	0	1	150,	0	-5.29	-4.84	1.73	ClCG01G019380.1	-1378
CG_Chr01	33801141	33802476	ClCG01G019550	1.9e-06	-	33801141	33802476	0	3	102,81,65,	0,609,1270	-5.73	-5.23	2.56	ClCG01G019550.1	-1336
CG_Chr01	33814710	33816138	ClCG01G019580	3.3e-07	-	33814710	33816138	0	3	10,81,54,	0,714,1374	-6.48	-5.9	2.11	ClCG01G019580.1	-1187
CG_Chr01	33864550	33864699	ClCG01G019640	3.2e-06	-	33864550	33864699	0	1	149,	0	-5.49	-5.02	1.55	ClCG01G019640.1	-3244
CG_Chr01	33869957	33870453	ClCG01G019650	2.5e-15	-	33869957	33870453	0	1	496,	0	-14.6	-13.1	2.19	ClCG01G019650.1	-2760
CG_Chr01	33880050	33880250	ClCG01G019660	0.00028	-	33880050	33880250	0	1	200,	0	-3.56	-3.22	1.77	ClCG01G019660.1	-1741
CG_Chr01	33887252	33887400	ClCG01G019670	7.9e-16	-	33887252	33887400	0	1	148,	0	-15.1	-13.6	2.9	ClCG01G019670.1	-541
CG_Chr01	34052163	34052360	ClCG01G019870	3.4e-06	-	34052163	34052360	0	1	197,	0	-5.47	-5.01	2.75	ClCG01G019870.1	-954
CG_Chr01	34204864	34205012	ClCG01G020060	1.3e-14	-	34204864	34205012	0	1	148,	0	-13.9	-12.5	1.89	ClCG01G020060.1	0
CG_Chr01	34220808	34220957	ClCG01G020090	0.001	-	34220808	34220957	0	1	149,	0	-2.98	-2.66	3.71	ClCG01G020090.1	-98
CG_Chr01	34223325	34223522	ClCG01G020100	2.9e-10	-	34223325	34223522	0	1	197,	0	-9.54	-8.57	4.2	ClCG01G020100.1	-3320
CG_Chr01	34257267	34257864	ClCG01G020130	2.9e-08	-	34257267	34257864	0	2	225,109,	0,488	-7.54	-6.82	3.41	ClCG01G020130.1	-764
CG_Chr01	34304949	34305291	ClCG01G020160	1.6e-17	-	34304949	34305291	0	1	342,	0	-16.8	-15.2	2.03	ClCG01G020160.1	-619
CG_Chr01	34319330	34319525	ClCG01G020180	7.2e-08	-	34319330	34319525	0	1	195,	0	-7.14	-6.48	1.63	ClCG01G020180.1	-1919
CG_Chr01	34322228	34323598	ClCG01G020190	2.8e-07	-	34322228	34323598	0	2	404,39,	0,1331	-6.56	-5.97	2.7	ClCG01G020190.1	-441
CG_Chr01	34346764	34346915	ClCG01G020240	9.5e-07	-	34346764	34346915	0	1	151,	0	-6.02	-5.5	5.61	ClCG01G020240.1	-199
CG_Chr01	34377163	34377311	ClCG01G020270	2.5e-06	-	34377163	34377311	0	1	148,	0	-5.6	-5.13	2.6	ClCG01G020270.1	-3348
CG_Chr01	34451517	34453485	ClCG01G020320	5.8e-07	-	34451517	34453485	0	4	190,128,122,157,	0,273,975,1811	-6.24	-5.69	1.89	ClCG01G020320.1	-288
CG_Chr01	34528962	34529467	ClCG01G020380	1.6e-14	-	34528962	34529467	0	3	36,67,47,	0,266,458	-13.8	-12.4	1.71	ClCG01G020380.1	-2937
CG_Chr01	34588559	34588707	ClCG01G020460	4.6e-06	-	34588559	34588707	0	1	148,	0	-5.34	-4.89	1.92	ClCG01G020460.1	-4628
CG_Chr01	34627547	34627697	ClCG01G020500	0.00015	-	34627547	34627697	0	1	150,	0	-3.83	-3.48	1.64	ClCG01G020500.1	-796
CG_Chr01	34675820	34676020	ClCG01G020550	1.4e-07	-	34675820	34676020	0	1	200,	0	-6.85	-6.22	2.48	ClCG01G020550.1	-13471
CG_Chr01	34725625	34726832	ClCG01G020610	5.5e-09	-	34725625	34726832	0	3	230,89,117,	0,829,1090	-8.26	-7.44	2.45	ClCG01G020610.1	-2019
CG_Chr01	34755282	34755430	ClCG01G020650	4.2e-05	-	34755282	34755430	0	1	148,	0	-4.38	-4	2.34	ClCG01G020650.1	-1202
CG_Chr01	34755885	34756632	ClCG01G020650	2e-07	-	34755885	34756632	0	2	28,609,	0,138	-6.69	-6.09	6.52	ClCG01G020650.1	0
CG_Chr01	34779189	34779483	ClCG01G020690	5.9e-07	-	34779189	34779483	0	1	294,	0	-6.23	-5.68	3.28	ClCG01G020690.1	-49
CG_Chr01	34797315	34797608	ClCG01G020740	3.5e-07	-	34797315	34797608	0	1	293,	0	-6.45	-5.88	2.61	ClCG01G020740.1	-534
CG_Chr01	34816352	34816601	ClCG01G020760	1.8e-09	-	34816352	34816601	0	1	249,	0	-8.74	-7.86	2.2	ClCG01G020760.1	-100
CG_Chr01	34819119	34819268	ClCG01G020770	2e-05	-	34819119	34819268	0	1	149,	0	-4.7	-4.3	4.11	ClCG01G020770.1	-14225
CG_Chr01	34855531	34855728	ClCG01G020810	8.7e-06	-	34855531	34855728	0	1	197,	0	-5.06	-4.63	2	ClCG01G020810.1	-1417
CG_Chr01	34859591	34859838	ClCG01G020820	2.3e-07	-	34859591	34859838	0	1	247,	0	-6.63	-6.03	1.89	ClCG01G020820.1	-3732
CG_Chr01	34913026	34913176	ClCG01G020900	7.9e-09	-	34913026	34913176	0	1	150,	0	-8.1	-7.31	3.04	ClCG01G020900.1	-12601
CG_Chr01	34913275	34913778	ClCG01G020900	7.9e-09	-	34913275	34913778	0	2	62,88,	0,415	-8.1	-7.31	1.69	ClCG01G020910.1	0
CG_Chr01	34939320	34939469	ClCG01G020940	1.8e-07	-	34939320	34939469	0	1	149,	0	-6.75	-6.14	2.2	ClCG01G020940.1	-3561
CG_Chr01	34940108	34940341	ClCG01G020940	1.8e-07	-	34940108	34940341	0	2	77,72,	0,161	-6.75	-6.14	2.12	ClCG01G020940.1	-2689
CG_Chr01	34962104	34962400	ClCG01G020960	5.8e-07	-	34962104	34962400	0	1	296,	0	-6.24	-5.69	1.9	ClCG01G020960.1	-1806
CG_Chr01	34963068	34963217	ClCG01G020960	0.00015	-	34963068	34963217	0	1	149,	0	-3.82	-3.47	1.56	ClCG01G020960.1	-989
CG_Chr01	34968045	34968243	ClCG01G020970	5.6e-06	-	34968045	34968243	0	1	198,	0	-5.25	-4.8	1.56	ClCG01G020970.1	-837
CG_Chr01	34975524	34975773	ClCG01G020980	7.8e-08	-	34975524	34975773	0	1	249,	0	-7.11	-6.45	2.1	ClCG01G020980.1	-7712
CG_Chr01	34983286	34983485	ClCG01G020980	9.1e-09	-	34983286	34983485	0	1	199,	0	-8.04	-7.25	2.71	ClCG01G020980.1	0
CG_Chr01	34986638	34986886	ClCG01G020990	2.5e-07	-	34986638	34986886	0	1	248,	0	-6.61	-6.01	1.67	ClCG01G020990.1	-4330
CG_Chr01	34987826	34987976	ClCG01G020990	1.6e-11	-	34987826	34987976	0	1	150,	0	-10.8	-9.64	2.9	ClCG01G020990.1	-3240
CG_Chr01	35006834	35007126	ClCG01G021020	2.9e-06	-	35006834	35007126	0	1	292,	0	-5.54	-5.07	1.71	ClCG01G021020.1	-3260
CG_Chr01	35007271	35007732	ClCG01G021020	2.9e-06	-	35007271	35007732	0	2	196,47,	0,414	-5.54	-5.07	1.53	ClCG01G021020.1	-2654
CG_Chr01	35013554	35013854	ClCG01G021030	1.7e-06	-	35013554	35013854	0	1	300,	0	-5.78	-5.28	1.84	ClCG01G021030.1	-5603
CG_Chr01	35014102	35014252	ClCG01G021030	1.7e-06	-	35014102	35014252	0	1	150,	0	-5.78	-5.28	1.78	ClCG01G021030.1	-5205
CG_Chr01	35019307	35019457	ClCG01G021030	2.9e-07	-	35019307	35019457	0	1	150,	0	-6.54	-5.96	1.8	ClCG01G021030.1	0
CG_Chr01	35021781	35022029	ClCG01G021040	6.2e-06	-	35021781	35022029	0	1	248,	0	-5.21	-4.77	3	ClCG01G021040.1	-2755
CG_Chr01	35022126	35022325	ClCG01G021040	6.2e-06	-	35022126	35022325	0	1	199,	0	-5.21	-4.77	3.64	ClCG01G021040.1	-2459
CG_Chr01	35023163	35023361	ClCG01G021040	4.7e-05	-	35023163	35023361	0	1	198,	0	-4.33	-3.95	2.57	ClCG01G021040.1	-1423
CG_Chr01	35036299	35036696	ClCG01G021050	1.4e-08	-	35036299	35036696	0	2	159,87,	0,310	-7.85	-7.09	2.15	ClCG01G021050.1	-1998
CG_Chr01	35036793	35037443	ClCG01G021050	1.4e-08	-	35036793	35037443	0	2	88,60,	0,590	-7.85	-7.09	1.52	ClCG01G021050.1	-1251
CG_Chr01	35063826	35064149	ClCG01G021100	5.4e-05	-	35063826	35064149	0	2	107,134,	0,189	-4.27	-3.89	2.8	ClCG01G021100.1	-594
CG_Chr01	35082417	35082959	ClCG01G021130	5.6e-09	-	35082417	35082959	0	1	542,	0	-8.25	-7.43	2.53	ClCG01G021130.1	-3530
CG_Chr01	35132449	35133696	ClCG01G021220	2.5e-12	-	35132449	35133696	0	2	606,22,	0,1225	-11.6	-10.4	2.05	ClCG01G021220.1	-694
CG_Chr01	35155796	35158128	ClCG01G021260	2.5e-13	-	35155796	35158128	0	4	255,100,525,148,	0,360,1540,2184	-12.6	-11.3	2.5	ClCG01G021260.1	-49
CG_Chr01	35174494	35174924	ClCG01G021290	2.5e-13	-	35174494	35174924	0	2	101,245,	0,185	-12.6	-11.3	2.14	ClCG01G021290.1	-2929
CG_Chr01	35175022	35175269	ClCG01G021290	2.5e-13	-	35175022	35175269	0	1	247,	0	-12.6	-11.3	1.79	ClCG01G021290.1	-2584
CG_Chr01	35175499	35175781	ClCG01G021290	1.9e-09	-	35175499	35175781	0	2	136,62,	0,220	-8.72	-7.84	2	ClCG01G021290.1	-2072
CG_Chr01	35241336	35241487	ClCG01G021420	1.2e-07	-	35241336	35241487	0	1	151,	0	-6.93	-6.3	1.91	ClCG01G021420.1	-1801
CG_Chr01	35241938	35242188	ClCG01G021420	1.2e-07	-	35241938	35242188	0	1	250,	0	-6.93	-6.3	2.47	ClCG01G021420.1	-1100
CG_Chr01	35271594	35271937	ClCG01G021460	9.8e-08	-	35271594	35271937	0	1	343,	0	-7.01	-6.36	2.57	ClCG01G021460.1	-612
CG_Chr01	35336024	35336222	ClCG01G021570	0.00038	-	35336024	35336222	0	1	198,	0	-3.42	-3.08	1.94	ClCG01G021570.1	-2325
CG_Chr01	35337759	35337956	ClCG01G021570	0.002	-	35337759	35337956	0	1	197,	0	-2.69	-2.37	1.6	ClCG01G021570.1	-591
CG_Chr01	35354914	35355150	ClCG01G021590	3.3e-06	-	35354914	35355150	0	2	107,40,	0,196	-5.48	-5.01	2.3	ClCG01G021590.1	-98
CG_Chr01	35374474	35374668	ClCG01G021600	9.8e-05	-	35374474	35374668	0	1	194,	0	-4.01	-3.65	1.78	ClCG01G021600.1	-338
CG_Chr01	35453603	35454313	ClCG01G021710	8.1e-06	-	35453603	35454313	0	4	161,63,17,3,	0,249,390,707	-5.09	-4.66	2.58	ClCG01G021710.1	-340
CG_Chr01	35474083	35475447	ClCG01G021740	4e-12	-	35474083	35475447	0	4	160,99,125,8,	0,356,559,1356	-11.4	-10.2	2.23	ClCG01G021740.1	-6338
CG_Chr01	35535285	35536439	ClCG01G021810	5.1e-07	-	35535285	35536439	0	2	411,25,	0,1129	-6.29	-5.74	1.94	ClCG01G021810.1	-532
CG_Chr01	35561028	35561224	ClCG01G021860	1.3e-06	-	35561028	35561224	0	1	196,	0	-5.87	-5.36	1.7	ClCG01G021860.1	-639
CG_Chr01	35573984	35574432	ClCG01G021900	6.6e-09	-	35573984	35574432	0	1	448,	0	-8.18	-7.37	1.61	ClCG01G021900.1	-1727
CG_Chr01	35612450	35612936	ClCG01G021960	2.9e-06	-	35612450	35612936	0	2	318,74,	0,412	-5.54	-5.07	2.22	ClCG01G021940.1	4986
CG_Chr01	35617282	35617429	ClCG01G021960	0.00015	-	35617282	35617429	0	1	147,	0	-3.82	-3.47	1.75	ClCG01G021940.1	9818
CG_Chr01	35634656	35635063	ClCG01G022010	3.2e-20	-	35634656	35635063	0	2	295,5,	0,402	-19.5	-17.7	2.31	ClCG01G022010.1	-3835
CG_Chr01	35644409	35644554	ClCG01G022020	2.6e-05	-	35644409	35644554	0	1	145,	0	-4.58	-4.19	3.58	ClCG01G022020.1	-96
CG_Chr01	35659146	35659593	ClCG01G022030	5.9e-06	-	35659146	35659593	0	1	447,	0	-5.23	-4.78	2.22	ClCG01G022030.1	-2182
CG_Chr01	35700324	35700669	ClCG01G022100	0.0029	-	35700324	35700669	0	1	345,	0	-2.54	-2.23	6.53	ClCG01G022100.1	-590
CG_Chr01	35708403	35708551	ClCG01G022110	0.0025	-	35708403	35708551	0	1	148,	0	-2.61	-2.3	2.14	ClCG01G022110.1	-2049
CG_Chr01	35742550	35742698	ClCG01G022140	4.4e-05	-	35742550	35742698	0	1	148,	0	-4.36	-3.98	1.5	ClCG01G022140.1	-785
CG_Chr01	35743188	35743385	ClCG01G022140	9.1e-06	-	35743188	35743385	0	1	197,	0	-5.04	-4.61	2.35	ClCG01G022140.1	-98
CG_Chr01	35747379	35747677	ClCG01G022150	2e-13	-	35747379	35747677	0	1	298,	0	-12.7	-11.4	1.81	ClCG01G022150.1	-50
CG_Chr01	35764562	35764711	ClCG01G022180	2.5e-05	-	35764562	35764711	0	1	149,	0	-4.61	-4.21	2.22	ClCG01G022180.1	-6330
CG_Chr01	35772711	35772907	ClCG01G022190	2.8e-05	-	35772711	35772907	0	1	196,	0	-4.56	-4.17	3.17	ClCG01G022190.1	-2657
CG_Chr01	35792446	35793251	ClCG01G022220	1.3e-07	-	35792446	35793251	0	3	143,145,62,	0,452,743	-6.9	-6.27	1.69	ClCG01G022210.1	4170
CG_Chr01	35848643	35850130	ClCG01G022260	6.3e-21	-	35848643	35850130	0	3	94,203,1,	0,1195,1486	-20.2	-18.5	2.04	ClCG01G022260.1	-7270
CG_Chr01	35850843	35850992	ClCG01G022260	6.3e-21	-	35850843	35850992	0	1	149,	0	-20.2	-18.5	1.88	ClCG01G022260.1	-6408
CG_Chr01	35890460	35890607	ClCG01G022320	5.2e-05	-	35890460	35890607	0	1	147,	0	-4.28	-3.91	2.55	ClCG01G022320.1	-49
CG_Chr01	35920216	35920367	ClCG01G022350	9.5e-06	-	35920216	35920367	0	1	151,	0	-5.02	-4.59	1.86	ClCG01G022350.1	-648
CG_Chr01	35970078	35970988	ClCG01G022430	6.3e-15	-	35970078	35970988	0	2	292,53,	0,857	-14.2	-12.7	3.29	ClCG01G022430.1	-3175
CG_Chr01	36001252	36001713	ClCG01G022470	8.5e-07	-	36001252	36001713	0	2	192,155,	0,306	-6.07	-5.54	3.44	ClCG01G022470.1	-3785
CG_Chr01	36046071	36046270	ClCG01G022530	3.8e-07	-	36046071	36046270	0	1	199,	0	-6.42	-5.85	1.55	ClCG01G022530.1	-4199
CG_Chr01	36059526	36059670	ClCG01G022550	3.8e-06	-	36059526	36059670	0	1	144,	0	-5.42	-4.96	2.65	ClCG01G022550.1	0
CG_Chr01	36133077	36133426	ClCG01G022630	1.7e-08	-	36133077	36133426	0	1	349,	0	-7.78	-7.02	1.73	ClCG01G022630.1	-6028
CG_Chr01	36138112	36138461	ClCG01G022630	2.5e-08	-	36138112	36138461	0	1	349,	0	-7.61	-6.88	1.87	ClCG01G022630.1	-993
CG_Chr01	36251635	36251884	ClCG01G022740	4.9e-07	-	36251635	36251884	0	1	249,	0	-6.31	-5.75	2.25	ClCG01G022740.1	-758
CG_Chr01	36347673	36349785	ClCG01G022850	1.8e-07	-	36347673	36349785	0	3	420,91,39,	0,1821,2073	-6.75	-6.14	2.33	ClCG01G022850.1	-1995
CG_Chr01	36349883	36350084	ClCG01G022850	1.8e-07	-	36349883	36350084	0	1	201,	0	-6.75	-6.14	1.62	ClCG01G022850.1	-1696
CG_Chr01	36350582	36350832	ClCG01G022850	2.3e-05	-	36350582	36350832	0	1	250,	0	-4.64	-4.24	1.53	ClCG01G022850.1	-948
CG_Chr01	36365724	36366023	ClCG01G022890	6.5e-08	-	36365724	36366023	0	1	299,	0	-7.19	-6.51	2.29	ClCG01G022890.1	-7600
CG_Chr01	36369143	36371344	ClCG01G022890	6.5e-08	-	36369143	36371344	0	3	57,69,24,	0,1856,2177	-7.19	-6.51	1.74	ClCG01G022890.1	-2279
CG_Chr01	36404197	36404490	ClCG01G022960	7.9e-16	-	36404197	36404490	0	1	293,	0	-15.1	-13.6	1.88	ClCG01G022960.1	-2928
CG_Chr01	36416294	36416594	ClCG01G022970	2.5e-07	-	36416294	36416594	0	1	300,	0	-6.6	-6	1.9	ClCG01G022970.1	-8184
CG_Chr01	36421048	36421621	ClCG01G022970	7.8e-06	-	36421048	36421621	0	4	32,121,87,10,	0,128,380,563	-5.11	-4.68	1.87	ClCG01G022970.1	-3157
CG_Chr01	36503613	36503760	ClCG01G023090	6.3e-13	-	36503613	36503760	0	1	147,	0	-12.2	-10.9	1.71	ClCG01G023090.1	-243
CG_Chr01	36549372	36549521	ClCG01G023150	5.6e-05	-	36549372	36549521	0	1	149,	0	-4.25	-3.88	1.58	ClCG01G023150.1	-4156
CG_Chr01	36566639	36566789	ClCG01G023170	9.8e-05	-	36566639	36566789	0	1	150,	0	-4.01	-3.65	2.05	ClCG01G023170.1	-99
CG_Chr01	36578821	36579366	ClCG01G023200	1.5e-06	-	36578821	36579366	0	3	76,99,26,	0,340,519	-5.81	-5.31	1.65	ClCG01G023200.1	-1858
CG_Chr01	36585282	36585574	ClCG01G023210	8.1e-10	-	36585282	36585574	0	1	292,	0	-9.09	-8.17	2.35	ClCG01G023210.1	-2500
CG_Chr01	36607205	36607553	ClCG01G023230	3.2e-09	-	36607205	36607553	0	1	348,	0	-8.49	-7.64	2.34	ClCG01G023230.1	-396
CG_Chr01	36607651	36607899	ClCG01G023230	3.2e-09	-	36607651	36607899	0	1	248,	0	-8.49	-7.64	2.37	ClCG01G023230.1	-50
CG_Chr01	36630899	36631447	ClCG01G023260	4e-15	-	36630899	36631447	0	1	548,	0	-14.4	-12.9	3.33	ClCG01G023260.1	-13994
CG_Chr01	36632819	36633069	ClCG01G023260	1.6e-11	-	36632819	36633069	0	1	250,	0	-10.8	-9.65	3.29	ClCG01G023260.1	-12372
CG_Chr01	36636161	36636523	ClCG01G023260	2.5e-14	-	36636161	36636523	0	2	155,95,	0,267	-13.6	-12.2	1.86	ClCG01G023260.1	-8918
CG_Chr01	36636621	36637008	ClCG01G023260	2.5e-14	-	36636621	36637008	0	2	128,22,	0,365	-13.6	-12.2	1.61	ClCG01G023260.1	-8433
CG_Chr01	36639780	36640489	ClCG01G023260	2.5e-14	-	36639780	36640489	0	4	87,165,90,7,	0,199,531,702	-13.6	-12.2	2.03	ClCG01G023260.1	-4952
CG_Chr01	36738250	36738498	ClCG01G023380	3.3e-07	-	36738250	36738498	0	1	248,	0	-6.48	-5.9	3.03	ClCG01G023380.1	-5671
CG_Chr01	36738833	36740235	ClCG01G023380	0.00017	-	36738833	36740235	0	3	62,50,37,	0,214,1365	-3.76	-3.41	1.62	ClCG01G023380.1	-3934
CG_Chr01	36836963	36837114	ClCG01G023530	5.8e-09	-	36836963	36837114	0	1	151,	0	-8.24	-7.43	1.7	ClCG01G023530.1	-1490
CG_Chr01	36842893	36843042	ClCG01G023540	1.2e-05	-	36842893	36843042	0	1	149,	0	-4.92	-4.5	2.4	ClCG01G023540.1	-187
CG_Chr01	36868432	36868578	ClCG01G023570	2.5e-05	-	36868432	36868578	0	1	146,	0	-4.61	-4.21	2.22	ClCG01G023570.1	-3831
CG_Chr01	36888505	36888753	ClCG01G023600	1e-08	-	36888505	36888753	0	1	248,	0	-8	-7.22	2.1	ClCG01G023600.1	-5201
CG_Chr01	36920206	36920356	ClCG01G023630	4.1e-05	-	36920206	36920356	0	1	150,	0	-4.39	-4	2.5	ClCG01G023630.1	-2221
CG_Chr01	36943713	36944668	ClCG01G023660	5.2e-07	-	36943713	36944668	0	2	45,154,	0,801	-6.28	-5.72	1.88	ClCG01G023660.1	-1337
CG_Chr01	36955674	36956118	ClCG01G023690	0.001	-	36955674	36956118	0	1	444,	0	-2.98	-2.66	2.52	ClCG01G023690.1	-1438
CG_Chr01	36975685	36975870	ClCG01G023730	0.00031	-	36975685	36975870	0	1	185,	0	-3.51	-3.17	2.27	ClCG01G023730.1	0
CG_Chr01	36999961	37000309	ClCG01G023750	1.4e-09	-	36999961	37000309	0	1	348,	0	-8.85	-7.96	22.1	ClCG01G023750.1	-8821
CG_Chr01	37043463	37043755	ClCG01G023800	6.3e-11	-	37043463	37043755	0	1	292,	0	-10.2	-9.15	2.42	ClCG01G023800.1	-1064
CG_Chr01	37122835	37123034	ClCG01G023880	1e-07	-	37122835	37123034	0	1	199,	0	-6.98	-6.34	1.67	ClCG01G023880.1	-2476
CG_Chr01	37191603	37191800	ClCG01G023980	1.9e-05	-	37191603	37191800	0	1	197,	0	-4.72	-4.32	1.55	ClCG01G023980.1	-1268
CG_Chr01	37191896	37192044	ClCG01G023980	1.9e-05	-	37191896	37192044	0	1	148,	0	-4.72	-4.32	1.8	ClCG01G023980.1	-1024
CG_Chr01	37200721	37201592	ClCG01G024000	3e-08	-	37200721	37201592	0	2	221,76,	0,795	-7.52	-6.8	3.51	ClCG01G024000.1	-1032
CG_Chr01	37221451	37221651	ClCG01G024030	2e-08	-	37221451	37221651	0	1	200,	0	-7.7	-6.95	2.38	ClCG01G024030.1	-99
CG_Chr01	37266233	37266461	ClCG01G024110	8.7e-05	-	37266233	37266461	0	2	138,9,	0,219	-4.06	-3.69	1.53	ClCG01G024110.1	-1058
CG_Chr01	37407606	37408082	ClCG01G024280	3.2e-06	-	37407606	37408082	0	3	38,66,46,	0,103,430	-5.5	-5.03	1.86	ClCG01G024280.1	-1542
CG_Chr01	37408929	37409128	ClCG01G024280	1.6e-05	-	37408929	37409128	0	1	199,	0	-4.79	-4.38	1.76	ClCG01G024280.1	-496
CG_Chr01	37409226	37409525	ClCG01G024280	1.6e-05	-	37409226	37409525	0	1	299,	0	-4.79	-4.38	2.33	ClCG01G024280.1	-99
CG_Chr01	37425083	37425490	ClCG01G024310	2.8e-08	-	37425083	37425490	0	2	289,10,	0,397	-7.55	-6.83	3.28	ClCG01G024310.1	-8594
CG_Chr01	37548062	37549308	ClCG01G024500	1e-27	-	37548062	37549308	0	4	130,81,45,42,	0,233,1042,1204	-27	-25	1.58	ClCG01G024500.1	-2079
CG_Chr01	37562113	37562562	ClCG01G024530	1e-07	-	37562113	37562562	0	1	449,	0	-7	-6.36	2.68	ClCG01G024520.1	2330
CG_Chr01	37562661	37565634	ClCG01G024530	5e-06	-	37562661	37565634	0	3	142,321,186,	0,328,2787	-5.3	-4.85	2.5	ClCG01G024530.1	-199
CG_Chr01	37567422	37567818	ClCG01G024540	5.1e-09	-	37567422	37567818	0	1	396,	0	-8.29	-7.47	2.36	ClCG01G024540.1	-1456
CG_Chr01	37590598	37593066	ClCG01G024560	8.9e-09	-	37590598	37593066	0	6	162,94,183,66,48,40,	0,238,817,1067,1227,2428	-8.05	-7.26	2.1	ClCG01G024560.1	-3062
CG_Chr01	37603651	37606519	ClCG01G024570	1.5e-05	-	37603651	37606519	0	2	121,76,	0,2792	-4.83	-4.42	2.05	ClCG01G024570.1	-97
CG_Chr01	37609045	37610551	ClCG01G024580	0.00015	-	37609045	37610551	0	2	173,77,	0,1429	-3.83	-3.47	2.12	ClCG01G024580.1	-5899
CG_Chr01	37630037	37630743	ClCG01G024620	0.00017	-	37630037	37630743	0	2	216,24,	0,682	-3.77	-3.42	1.96	ClCG01G024620.1	-1222
CG_Chr01	37768658	37768805	ClCG01G024710	0.0001	-	37768658	37768805	0	1	147,	0	-3.99	-3.63	3.26	ClCG01G024710.1	-2728
CG_Chr01	37812384	37812628	ClCG01G024760	3.1e-07	-	37812384	37812628	0	1	244,	0	-6.51	-5.93	1.54	ClCG01G024760.1	0
CG_Chr01	37843857	37844563	ClCG01G024800	1.2e-08	-	37843857	37844563	0	2	97,53,	0,653	-7.93	-7.15	2.58	ClCG01G024800.1	-2019
CG_Chr01	37901538	37901735	ClCG01G024870	1.9e-07	-	37901538	37901735	0	1	197,	0	-6.71	-6.11	1.8	ClCG01G024870.1	-3094
CG_Chr01	37902606	37903278	ClCG01G024870	1.9e-07	-	37902606	37903278	0	3	41,68,39,	0,476,633	-6.71	-6.11	1.69	ClCG01G024870.1	-1551
CG_Chr01	37917339	37917538	ClCG01G024880	2.5e-07	-	37917339	37917538	0	1	199,	0	-6.6	-6.01	2	ClCG01G024880.1	-2468
CG_Chr01	37917982	37918230	ClCG01G024880	2.5e-07	-	37917982	37918230	0	1	248,	0	-6.6	-6.01	2.5	ClCG01G024880.1	-1776
CG_Chr01	37918525	37918675	ClCG01G024880	3e-05	-	37918525	37918675	0	1	150,	0	-4.53	-4.14	2.9	ClCG01G024880.1	-1331
CG_Chr01	37937997	37938297	ClCG01G024910	2.1e-07	-	37937997	37938297	0	1	300,	0	-6.67	-6.07	1.66	ClCG01G024910.1	-6095
CG_Chr01	37939511	37939860	ClCG01G024910	2.2e-05	-	37939511	37939860	0	1	349,	0	-4.65	-4.25	2.62	ClCG01G024910.1	-4532
CG_Chr01	37970210	37976411	ClCG01G024920	6.3e-09	-	37970210	37976411	0	6	105,102,54,69,122,92,	0,1223,1884,4296,5557,6109	-8.2	-7.39	2.93	ClCG01G024920.1	-3057
CG_Chr01	37976509	37978422	ClCG01G024920	6.3e-09	-	37976509	37978422	0	3	70,113,410,	0,899,1503	-8.2	-7.39	1.66	ClCG01G024920.1	-1046
CG_Chr01	38161263	38161513	ClCG01G025080	8.3e-07	-	38161263	38161513	0	1	250,	0	-6.08	-5.55	2.91	ClCG01G025080.1	-33881
CG_Chr01	38197953	38198453	ClCG01G025090	2e-08	-	38197953	38198453	0	1	500,	0	-7.69	-6.95	3.49	ClCG01G025090.1	-19588
CG_Chr01	38198552	38198852	ClCG01G025090	2e-08	-	38198552	38198852	0	1	300,	0	-7.69	-6.95	1.76	ClCG01G025090.1	-19189
CG_Chr01	38229984	38230183	ClCG01G025120	4.3e-08	-	38229984	38230183	0	1	199,	0	-7.37	-6.67	1.74	ClCG01G025120.1	-5262
CG_Chr01	38244630	38244974	ClCG01G025130	2.5e-06	-	38244630	38244974	0	1	344,	0	-5.61	-5.13	2.72	ClCG01G025130.1	-6660
CG_Chr01	38245267	38245612	ClCG01G025130	3.1e-08	-	38245267	38245612	0	1	345,	0	-7.51	-6.8	2.2	ClCG01G025130.1	-6022
CG_Chr01	38280541	38280738	ClCG01G025180	2.7e-08	-	38280541	38280738	0	1	197,	0	-7.57	-6.84	1.67	ClCG01G025180.1	-735
CG_Chr01	38382766	38387901	ClCG01G025310	1.3e-11	-	38382766	38387901	0	2	78,271,	0,4864	-10.9	-9.76	2.95	ClCG01G025310.1	-6826
CG_Chr01	38389050	38389200	ClCG01G025310	1.3e-11	-	38389050	38389200	0	1	150,	0	-10.9	-9.76	2.22	ClCG01G025310.1	-5527
CG_Chr01	38403507	38404223	ClCG01G025350	3e-08	-	38403507	38404223	0	2	149,91,	0,625	-7.53	-6.81	2.5	ClCG01G025350.1	-4729
CG_Chr01	38434777	38434927	ClCG01G025370	2.1e-06	-	38434777	38434927	0	1	150,	0	-5.68	-5.19	2.77	ClCG01G025370.1	-8440
CG_Chr01	38441589	38442016	ClCG01G025370	1.4e-06	-	38441589	38442016	0	2	76,74,	0,353	-5.85	-5.35	1.57	ClCG01G025370.1	-1351
CG_Chr01	38478757	38479106	ClCG01G025420	4e-72	-	38478757	38479106	0	1	349,	0	-71.4	-68.8	2.4	ClCG01G025420.1	-3531
CG_Chr01	38506475	38506766	ClCG01G025450	7.9e-12	-	38506475	38506766	0	1	291,	0	-11.1	-9.93	2	ClCG01G025450.1	-5539
CG_Chr01	38513196	38514308	ClCG01G025460	3.2e-14	-	38513196	38514308	0	3	170,59,21,	0,920,1091	-13.5	-12.1	3.42	ClCG01G025460.1	-3365
CG_Chr01	38515543	38517138	ClCG01G025460	3.2e-14	-	38515543	38517138	0	3	75,35,41,	0,806,1554	-13.5	-12.1	1.79	ClCG01G025460.1	-535
CG_Chr01	38538863	38539562	ClCG01G025480	9.3e-09	-	38538863	38539562	0	3	134,249,65,	0,295,634	-8.03	-7.24	2.26	ClCG01G025480.1	-29872
CG_Chr01	38546504	38549440	ClCG01G025480	1.4e-08	-	38546504	38549440	0	4	37,80,77,105,	0,1426,1691,2831	-7.85	-7.08	1.68	ClCG01G025480.1	-19994
CG_Chr01	38590281	38590429	ClCG01G025510	2.3e-09	-	38590281	38590429	0	1	148,	0	-8.64	-7.77	1.9	ClCG01G025510.1	-343
CG_Chr01	38599020	38600843	ClCG01G025520	1.3e-56	-	38599020	38600843	0	4	114,108,34,135,	0,190,1567,1688	-55.9	-53.3	1.62	ClCG01G025520.1	-3439
CG_Chr01	38601207	38603843	ClCG01G025520	1.3e-56	-	38601207	38603843	0	3	73,90,180,	0,733,2456	-55.9	-53.3	2.46	ClCG01G025520.1	-439
CG_Chr01	38625504	38625787	ClCG01G025560	3.9e-06	-	38625504	38625787	0	2	157,41,	0,242	-5.41	-4.95	1.5	ClCG01G025560.1	-2760
CG_Chr01	38632716	38632867	ClCG01G025570	0.0087	-	38632716	38632867	0	1	151,	0	-2.06	-1.76	1.97	ClCG01G025570.1	-149
CG_Chr01	38644614	38645063	ClCG01G025580	1.1e-07	-	38644614	38645063	0	1	449,	0	-6.97	-6.33	1.88	ClCG01G025580.1	-10613
CG_Chr01	38708355	38708600	ClCG01G025640	1.6e-07	-	38708355	38708600	0	1	245,	0	-6.8	-6.18	5.38	ClCG01G025640.1	-2421
CG_Chr01	38720137	38720288	ClCG01G025670	1.7e-07	-	38720137	38720288	0	1	151,	0	-6.76	-6.15	1.86	ClCG01G025670.1	-15663
CG_Chr01	38721684	38721835	ClCG01G025670	9.3e-07	-	38721684	38721835	0	1	151,	0	-6.03	-5.5	1.68	ClCG01G025670.1	-14116
CG_Chr01	38722764	38727174	ClCG01G025670	3.2e-13	-	38722764	38727174	0	5	72,83,115,158,122,	0,1256,2719,3448,4288	-12.5	-11.2	3.08	ClCG01G025670.1	-8777
CG_Chr01	38727322	38727473	ClCG01G025670	3.1e-08	-	38727322	38727473	0	1	151,	0	-7.51	-6.8	2.12	ClCG01G025670.1	-8478
CG_Chr01	38729518	38729818	ClCG01G025670	8.9e-06	-	38729518	38729818	0	1	300,	0	-5.05	-4.62	3.26	ClCG01G025670.1	-6133
CG_Chr01	38750409	38751294	ClCG01G025690	1.3e-08	-	38750409	38751294	0	2	252,49,	0,836	-7.88	-7.11	1.78	ClCG01G025690.1	-20190
CG_Chr01	38770534	38770685	ClCG01G025690	0.00015	-	38770534	38770685	0	1	151,	0	-3.81	-3.46	1.58	ClCG01G025690.1	-799
CG_Chr01	38770883	38771034	ClCG01G025690	7.8e-06	-	38770883	38771034	0	1	151,	0	-5.11	-4.67	1.74	ClCG01G025690.1	-450
CG_Chr01	38771133	38771384	ClCG01G025690	7.8e-06	-	38771133	38771384	0	1	251,	0	-5.11	-4.67	1.65	ClCG01G025690.1	-100
CG_Chr01	38829538	38829689	ClCG01G025760	2.8e-06	-	38829538	38829689	0	1	151,	0	-5.56	-5.08	2.06	ClCG01G025760.1	-1246
CG_Chr01	38852437	38852760	ClCG01G025800	8.7e-07	-	38852437	38852760	0	2	198,48,	0,275	-6.06	-5.53	1.99	ClCG01G025800.1	-2407
CG_Chr01	38873598	38874330	ClCG01G025820	2.5e-19	-	38873598	38874330	0	3	322,101,53,	0,437,679	-18.6	-17	2.54	ClCG01G025810.1	12378
CG_Chr01	38877499	38877991	ClCG01G025830	4e-06	-	38877499	38877991	0	3	71,130,90,	0,163,402	-5.4	-4.94	1.74	ClCG01G025830.1	-2104
CG_Chr01	38890307	38890688	ClCG01G025850	8.7e-06	-	38890307	38890688	0	2	195,101,	0,280	-5.06	-4.63	1.87	ClCG01G025850.1	-3906
CG_Chr01	38893281	38893528	ClCG01G025850	0.00032	-	38893281	38893528	0	1	247,	0	-3.49	-3.16	1.6	ClCG01G025850.1	-1066
CG_Chr01	38899118	38900757	ClCG01G025860	5.5e-10	-	38899118	38900757	0	2	246,39,	0,1600	-9.26	-8.32	2.68	ClCG01G025860.1	-284
CG_Chr01	38963856	38966677	ClCG01G025950	7.9e-18	-	38963856	38966677	0	6	11,165,81,114,45,74,	0,231,1430,2070,2616,2747	-17.1	-15.5	2.31	ClCG01G025950.1	-196
CG_Chr01	38983406	38983707	ClCG01G025970	2e-06	-	38983406	38983707	0	1	301,	0	-5.7	-5.21	2.29	ClCG01G025970.1	-1399
CG_Chr01	38989179	38989376	ClCG01G025980	1.5e-09	-	38989179	38989376	0	1	197,	0	-8.81	-7.92	2.25	ClCG01G025980.1	-27460
CG_Chr01	39025607	39025878	ClCG01G025990	2.5e-06	-	39025607	39025878	0	2	131,18,	0,253	-5.6	-5.12	1.54	ClCG01G025990.1	-5542
CG_Chr01	39048719	39049338	ClCG01G026000	3.9e-06	-	39048719	39049338	0	3	244,144,4,	0,335,615	-5.41	-4.95	2.78	ClCG01G026000.1	-1623
CG_Chr02	46629	47937	ClCG02G000010	8.5e-05	+	46629	47937	0	3	131,249,14,	0,213,1294	-4.07	-3.71	2.49	ClCG02G000010.1	2565
CG_Chr02	48221	48369	ClCG02G000010	8.9e-05	+	48221	48369	0	1	148,	0	-4.05	-3.68	1.94	ClCG02G000010.1	4157
CG_Chr02	94867	97719	ClCG02G000030	1.2e-07	+	94867	97719	0	3	59,103,276,	0,1543,2576	-6.91	-6.28	2.47	ClCG02G000030.1	23783
CG_Chr02	122405	122604	ClCG02G000060	2.1e-05	+	122405	122604	0	1	199,	0	-4.67	-4.27	1.94	ClCG02G000060.1	3276
CG_Chr02	143215	147890	ClCG02G000090	4.3e-06	+	143215	147890	0	6	48,62,60,33,66,78,	0,2967,3881,4140,4454,4597	-5.37	-4.91	1.98	ClCG02G000090.1	4067
CG_Chr02	176383	176728	ClCG02G000120	0.00026	+	176383	176728	0	1	345,	0	-3.58	-3.24	2.25	ClCG02G000120.1	6573
CG_Chr02	203122	204391	ClCG02G000140	1.5e-07	+	203122	204391	0	2	119,313,	0,956	-6.83	-6.21	4.21	ClCG02G000140.1	248
CG_Chr02	250612	251006	ClCG02G000180	0.0062	+	250612	251006	0	1	394,	0	-2.21	-1.9	1.89	ClCG02G000180.1	568
CG_Chr02	251103	251671	ClCG02G000180	4.8e-05	+	251103	251671	0	2	412,31,	0,537	-4.32	-3.94	3.04	ClCG02G000180.1	1059
CG_Chr02	251867	253269	ClCG02G000180	1.1e-05	+	251867	253269	0	4	71,245,158,461,	0,211,640,941	-4.95	-4.53	2.93	ClCG02G000180.1	1823
CG_Chr02	271056	271520	ClCG02G000210	4e-11	+	271056	271520	0	4	13,173,156,8,	0,64,273,456	-10.4	-9.3	1.93	ClCG02G000210.1	2197
CG_Chr02	271858	272577	ClCG02G000210	5e-16	+	271858	272577	0	2	138,311,	0,408	-15.3	-13.8	2.03	ClCG02G000210.1	2999
CG_Chr02	302934	303084	ClCG02G000250	8.9e-09	+	302934	303084	0	1	150,	0	-8.05	-7.26	1.72	ClCG02G000250.1	510
CG_Chr02	354763	355797	ClCG02G000280	2.5e-06	+	354763	355797	0	2	57,241,	0,793	-5.61	-5.13	1.74	ClCG02G000280.1	4303
CG_Chr02	485214	487322	ClCG02G000420	2e-06	+	485214	487322	0	3	45,227,8,	0,1014,2100	-5.7	-5.21	1.81	ClCG02G000420.1	139
CG_Chr02	620818	620967	ClCG02G000590	0.0085	+	620818	620967	0	1	149,	0	-2.07	-1.76	1.8	ClCG02G000590.1	49
CG_Chr02	626164	626510	ClCG02G000590	2.3e-08	+	626164	626510	0	1	346,	0	-7.64	-6.9	9.78	ClCG02G000590.1	5395
CG_Chr02	628645	628794	ClCG02G000590	0.0016	+	628645	628794	0	1	149,	0	-2.79	-2.48	3.5	ClCG02G000590.1	7876
CG_Chr02	649938	650125	ClCG02G000620	2.2e-05	+	649938	650125	0	1	187,	0	-4.66	-4.27	2.24	ClCG02G000620.1	46
CG_Chr02	660109	660353	ClCG02G000630	2.4e-07	+	660109	660353	0	1	244,	0	-6.62	-6.02	4.62	ClCG02G000630.1	777
CG_Chr02	739857	740367	ClCG02G000700	1.6e-11	+	739857	740367	0	2	204,43,	0,467	-10.8	-9.62	1.56	ClCG02G000700.1	291
CG_Chr02	740611	741154	ClCG02G000700	1.6e-11	+	740611	741154	0	1	543,	0	-10.8	-9.62	2.15	ClCG02G000700.1	1045
CG_Chr02	741251	741498	ClCG02G000700	1.6e-11	+	741251	741498	0	1	247,	0	-10.8	-9.62	1.91	ClCG02G000700.1	1685
CG_Chr02	764750	766894	ClCG02G000720	1e-23	+	764750	766894	0	2	16,468,	0,1676	-23	-21.1	1.89	ClCG02G000720.1	387
CG_Chr02	767038	767281	ClCG02G000720	1e-23	+	767038	767281	0	1	243,	0	-23	-21.1	2.74	ClCG02G000720.1	2675
CG_Chr02	844420	844970	ClCG02G000760	1.8e-07	+	844420	844970	0	2	34,355,	0,195	-6.75	-6.14	1.92	ClCG02G000760.1	2572
CG_Chr02	907824	910468	ClCG02G000820	1.5e-08	+	907824	910468	0	7	93,72,75,115,62,48,34,	0,399,1319,1763,2162,2314,2610	-7.82	-7.06	2.45	ClCG02G000820.1	2521
CG_Chr02	910875	912653	ClCG02G000820	1.5e-08	+	910875	912653	0	5	14,66,99,219,2,	0,334,478,648,1776	-7.82	-7.06	1.69	ClCG02G000820.1	5572
CG_Chr02	914662	914962	ClCG02G000820	1.5e-08	+	914662	914962	0	1	300,	0	-7.82	-7.06	1.93	ClCG02G000820.1	9359
CG_Chr02	1033550	1034111	ClCG02G000890	4.1e-07	+	1033550	1034111	0	4	42,105,57,43,	0,147,342,518	-6.39	-5.83	1.73	ClCG02G000890.1	853
CG_Chr02	1038636	1039899	ClCG02G000890	6.9e-07	+	1038636	1039899	0	2	76,221,	0,1042	-6.16	-5.62	1.88	ClCG02G000890.1	5939
CG_Chr02	1162253	1162605	ClCG02G000970	1e-06	+	1162253	1162605	0	2	124,103,	0,249	-6	-5.48	1.8	ClCG02G000970.1	136
CG_Chr02	1176597	1176793	ClCG02G000980	1.6e-13	+	1176597	1176793	0	1	196,	0	-12.8	-11.4	2.05	ClCG02G000980.1	5735
CG_Chr02	1179102	1179546	ClCG02G001000	1.3e-33	+	1179102	1179546	0	1	444,	0	-32.9	-30.7	1.82	ClCG02G001000.1	98
CG_Chr02	1180577	1184092	ClCG02G001000	1.3e-33	+	1180577	1184092	0	4	31,40,56,22,	0,1303,2079,3493	-32.9	-30.7	1.66	ClCG02G001000.1	1573
CG_Chr02	1196253	1198537	ClCG02G001020	7.2e-08	+	1196253	1198537	0	2	237,61,	0,2223	-7.14	-6.47	2.06	ClCG02G001020.1	1530
CG_Chr02	1277931	1278222	ClCG02G001080	8.5e-08	+	1277931	1278222	0	1	291,	0	-7.07	-6.42	1.8	ClCG02G001080.1	914
CG_Chr02	1364586	1364933	ClCG02G001150	5.8e-09	+	1364586	1364933	0	1	347,	0	-8.24	-7.43	2.22	ClCG02G001150.1	2931
CG_Chr02	1365913	1366269	ClCG02G001150	5.2e-06	+	1365913	1366269	0	2	105,45,	0,311	-5.28	-4.83	1.9	ClCG02G001150.1	4258
CG_Chr02	1369798	1370046	ClCG02G001180	1.7e-08	+	1369798	1370046	0	1	248,	0	-7.77	-7.01	1.85	ClCG02G001180.1	641
CG_Chr02	1370144	1370342	ClCG02G001180	1.7e-08	+	1370144	1370342	0	1	198,	0	-7.77	-7.01	1.91	ClCG02G001180.1	987
CG_Chr02	1370439	1370638	ClCG02G001180	1.7e-08	+	1370439	1370638	0	1	199,	0	-7.77	-7.01	1.91	ClCG02G001180.1	1282
CG_Chr02	1370735	1370983	ClCG02G001180	1.7e-08	+	1370735	1370983	0	1	248,	0	-7.77	-7.01	2.81	ClCG02G001180.1	1578
CG_Chr02	1407953	1408651	ClCG02G001240	1.9e-08	+	1407953	1408651	0	3	41,131,27,	0,122,671	-7.72	-6.98	3.14	ClCG02G001240.1	4246
CG_Chr02	1412182	1412331	ClCG02G001240	1.9e-08	+	1412182	1412331	0	1	149,	0	-7.72	-6.98	1.86	ClCG02G001240.1	8475
CG_Chr02	1451172	1451371	ClCG02G001280	3.8e-06	+	1451172	1451371	0	1	199,	0	-5.42	-4.96	2.88	ClCG02G001280.1	3111
CG_Chr02	1476585	1476734	ClCG02G001300	2.4e-06	+	1476585	1476734	0	1	149,	0	-5.62	-5.14	1.92	ClCG02G001300.1	10273
CG_Chr02	1479542	1479988	ClCG02G001300	2.4e-06	+	1479542	1479988	0	1	446,	0	-5.62	-5.14	1.89	ClCG02G001300.1	13230
CG_Chr02	1600030	1600375	ClCG02G001450	0.00089	+	1600030	1600375	0	1	345,	0	-3.05	-2.73	2.58	ClCG02G001450.1	148
CG_Chr02	1600669	1600965	ClCG02G001450	0.0055	+	1600669	1600965	0	1	296,	0	-2.26	-1.95	3.8	ClCG02G001450.1	787
CG_Chr02	1690485	1691132	ClCG02G001610	3.4e-08	+	1690485	1691132	0	1	647,	0	-7.47	-6.76	2.46	ClCG02G001610.1	529
CG_Chr02	1691728	1692077	ClCG02G001610	2.2e-05	+	1691728	1692077	0	1	349,	0	-4.66	-4.26	2.29	ClCG02G001610.1	1772
CG_Chr02	1697851	1699112	ClCG02G001610	1.7e-06	+	1697851	1699112	0	3	59,101,140,	0,135,1121	-5.77	-5.27	1.96	ClCG02G001610.1	7895
CG_Chr02	1704906	1705492	ClCG02G001610	1.7e-07	+	1704906	1705492	0	2	40,110,	0,476	-6.77	-6.15	1.96	ClCG02G001610.1	14950
CG_Chr02	1724763	1725063	ClCG02G001700	7.9e-13	+	1724763	1725063	0	1	300,	0	-12.1	-10.8	3.58	ClCG02G001700.1	5927
CG_Chr02	1818827	1819268	ClCG02G001820	1e-14	+	1818827	1819268	0	3	43,37,120,	0,137,321	-14	-12.6	1.72	ClCG02G001820.1	1576
CG_Chr02	1822848	1823611	ClCG02G001820	1e-13	+	1822848	1823611	0	3	25,54,172,	0,450,591	-13	-11.6	2.34	ClCG02G001820.1	5597
CG_Chr02	1993627	1994218	ClCG02G001950	1.5e-05	+	1993627	1994218	0	2	53,343,	0,248	-4.83	-4.42	2.24	ClCG02G001950.1	2979
CG_Chr02	2143234	2143429	ClCG02G002070	0.00018	+	2143234	2143429	0	1	195,	0	-3.74	-3.39	3.22	ClCG02G002070.1	3063
CG_Chr02	2147034	2147371	ClCG02G002080	2.9e-08	+	2147034	2147371	0	1	337,	0	-7.54	-6.82	2.28	ClCG02G002080.1	1960
CG_Chr02	2200269	2200936	ClCG02G002140	3.2e-05	+	2200269	2200936	0	4	98,92,87,108,	0,169,357,559	-4.49	-4.1	1.82	ClCG02G002140.1	1168
CG_Chr02	2214097	2214781	ClCG02G002170	1.3e-05	+	2214097	2214781	0	3	26,312,7,	0,342,677	-4.9	-4.48	1.82	ClCG02G002170.1	5329
CG_Chr02	2407497	2407847	ClCG02G002350	7.9e-35	+	2407497	2407847	0	1	350,	0	-34.1	-31.9	2.17	ClCG02G002350.1	100
[truncated: 11,496 more rows]
