# Supplementary material for: Transcriptome-wide N6-methyladenosine (m6A) methylation in watermelon under CGMMV infection
Source: BMC Plant Biol. 2021 Nov 8;21:516. doi: 10.1186/s12870-021-03289-8 (PMC8574010; doi:10.1186/s12870-021-03289-8)
Supplement: Supplementary file 7 — Additional file 7: Supplementary file 7. Gene ontology (GO) analysis of the biological process, molecular function, and cellular component for the m6A -containing transcripts identified in m6A -seq in watermelon. [file 12870_2021_3289_MOESM7_ESM.xlsx]

## Sheet: Table S8
Additional File 7. Gene ontology (GO) analysis of the biological process, molecular function, and cellular component for the m6A-containing transcripts identified in m6A-seq in watermelon.
ID	Description	category	ListHits	ListTotal	PopHits	PopTotal	EnrichmentScore	pvalue	p.adjust	Control
GO:0005829	cytosol	cellular_component	892	6639	1544	14414	1.25429	1.1e-22	2.69e-19	ClCG00G000640/ClCG00G002460/ClCG00G006330/ClCG01G000010/ClCG01G000100/ClCG01G000450/ClCG01G001560/ClCG01G001580/ClCG01G001640/ClCG01G001840/ClCG01G001850/ClCG01G002450/ClCG01G002670/ClCG01G003030/ClCG01G003070/ClCG01G003270/ClCG01G003910/ClCG01G004870/ClCG01G005160/ClCG01G005410/ClCG01G005430/ClCG01G005490/ClCG01G005650/ClCG01G005680/ClCG01G005760/ClCG01G005810/ClCG01G005960/ClCG01G006040/ClCG01G…
GO:0005524	ATP binding	molecular_function	903	6639	1622	14414	1.2087	1.16e-16	1.41e-13	ClCG00G001960/ClCG00G002460/ClCG00G002850/ClCG00G004170/ClCG00G004840/ClCG00G005510/ClCG00G005630/ClCG01G000220/ClCG01G000810/ClCG01G001230/ClCG01G001560/ClCG01G001600/ClCG01G001810/ClCG01G001850/ClCG01G001900/ClCG01G002090/ClCG01G002340/ClCG01G002520/ClCG01G002630/ClCG01G002660/ClCG01G002670/ClCG01G002680/ClCG01G002740/ClCG01G002760/ClCG01G002820/ClCG01G002840/ClCG01G002850/ClCG01G002870/ClCG01G…
GO:0005730	nucleolus	cellular_component	246	6639	369	14414	1.44741	5.33e-16	4.33e-13	ClCG01G000100/ClCG01G000820/ClCG01G002830/ClCG01G002860/ClCG01G003540/ClCG01G004870/ClCG01G005120/ClCG01G005260/ClCG01G005770/ClCG01G006340/ClCG01G006370/ClCG01G007520/ClCG01G008500/ClCG01G010880/ClCG01G010890/ClCG01G010900/ClCG01G011970/ClCG01G013750/ClCG01G013830/ClCG01G013840/ClCG01G013850/ClCG01G014820/ClCG01G015970/ClCG01G015980/ClCG01G017370/ClCG01G018610/ClCG01G018890/ClCG01G019280/ClCG01G…
GO:0003723	RNA binding	molecular_function	344	6639	566	14414	1.31954	5.38e-13	3.27e-10	ClCG00G005510/ClCG01G000100/ClCG01G000820/ClCG01G001020/ClCG01G002830/ClCG01G002860/ClCG01G002950/ClCG01G005120/ClCG01G005240/ClCG01G005250/ClCG01G005260/ClCG01G006690/ClCG01G008170/ClCG01G008440/ClCG01G009130/ClCG01G011640/ClCG01G012240/ClCG01G014010/ClCG01G014710/ClCG01G015790/ClCG01G016950/ClCG01G017040/ClCG01G022810/ClCG01G024250/ClCG01G024560/ClCG01G024740/ClCG01G025100/ClCG01G025430/ClCG01G…
GO:0005634	nucleus	cellular_component	1952	6639	3851	14414	1.1005	9.97e-12	4.86e-09	ClCG00G000480/ClCG00G000640/ClCG00G000680/ClCG00G001090/ClCG00G001960/ClCG00G002090/ClCG00G002220/ClCG00G003640/ClCG00G004170/ClCG00G004780/ClCG00G005510/ClCG00G006330/ClCG01G000080/ClCG01G000270/ClCG01G000460/ClCG01G000590/ClCG01G000910/ClCG01G000970/ClCG01G001070/ClCG01G001200/ClCG01G001280/ClCG01G001580/ClCG01G001600/ClCG01G001630/ClCG01G001640/ClCG01G001770/ClCG01G001840/ClCG01G001850/ClCG01G…
GO:0005681	spliceosomal complex	cellular_component	73	6639	92	14414	1.72273	5.45e-11	2.21e-08	ClCG01G000100/ClCG01G007260/ClCG01G008420/ClCG01G008440/ClCG01G008650/ClCG01G010230/ClCG01G012550/ClCG01G012750/ClCG01G014710/ClCG01G015790/ClCG01G022630/ClCG01G025430/ClCG02G003960/ClCG02G005780/ClCG02G011990/ClCG02G012740/ClCG02G013680/ClCG02G015170/ClCG02G016050/ClCG02G017230/ClCG02G023910/ClCG03G000140/ClCG03G001280/ClCG03G003720/ClCG03G011330/ClCG03G012340/ClCG03G017320/ClCG04G009760/ClCG04G…
GO:0009507	chloroplast	cellular_component	802	6639	1525	14414	1.14179	3.84e-08	1.34e-05	ClCG00G001700/ClCG00G001850/ClCG00G002140/ClCG00G002850/ClCG00G003720/ClCG00G004840/ClCG01G000170/ClCG01G000190/ClCG01G001360/ClCG01G001420/ClCG01G001560/ClCG01G001790/ClCG01G001860/ClCG01G002120/ClCG01G002610/ClCG01G002630/ClCG01G002740/ClCG01G002840/ClCG01G003390/ClCG01G003760/ClCG01G003860/ClCG01G004210/ClCG01G004420/ClCG01G004440/ClCG01G004840/ClCG01G004960/ClCG01G005180/ClCG01G005310/ClCG01G…
GO:0003729	mRNA binding	molecular_function	147	6639	232	14414	1.37566	6.89e-08	2.1e-05	ClCG01G000100/ClCG01G004050/ClCG01G004870/ClCG01G005490/ClCG01G005760/ClCG01G006690/ClCG01G011480/ClCG01G015790/ClCG01G019460/ClCG01G020250/ClCG01G023490/ClCG02G001000/ClCG02G002390/ClCG02G003960/ClCG02G004270/ClCG02G006080/ClCG02G011610/ClCG02G012650/ClCG02G012740/ClCG02G013680/ClCG02G015260/ClCG02G016360/ClCG02G016390/ClCG02G018300/ClCG02G018320/ClCG02G018330/ClCG02G018490/ClCG02G020700/ClCG02G…
GO:0000398	mRNA splicing, via spliceosome	biological_process	68	6639	93	14414	1.58748	9.99e-08	2.71e-05	ClCG01G008440/ClCG01G009130/ClCG01G012550/ClCG01G012750/ClCG01G014710/ClCG01G016950/ClCG01G019460/ClCG01G022630/ClCG01G024000/ClCG01G025430/ClCG02G007900/ClCG02G009520/ClCG02G012920/ClCG02G013500/ClCG02G013660/ClCG02G013680/ClCG02G017230/ClCG02G019610/ClCG02G022780/ClCG02G023410/ClCG03G000140/ClCG03G002380/ClCG03G011240/ClCG03G012340/ClCG03G012970/ClCG04G001690/ClCG04G009760/ClCG04G009850/ClCG04G…
GO:0006457	protein folding	biological_process	70	6639	97	14414	1.56678	1.54e-07	3.76e-05	ClCG00G004620/ClCG00G005630/ClCG01G000450/ClCG01G007210/ClCG01G007290/ClCG01G008100/ClCG01G008680/ClCG01G010270/ClCG01G017550/ClCG02G002800/ClCG02G003910/ClCG02G005740/ClCG02G009360/ClCG02G011790/ClCG02G015010/ClCG02G016730/ClCG02G016750/ClCG02G019540/ClCG02G019930/ClCG03G000770/ClCG03G001100/ClCG03G002150/ClCG03G004060/ClCG03G004970/ClCG03G014240/ClCG03G017240/ClCG03G017260/ClCG04G012880/ClCG05G…
GO:0005737	cytoplasm	cellular_component	946	6639	1832	14414	1.12111	1.75e-07	3.88e-05	ClCG00G001960/ClCG00G002110/ClCG00G004170/ClCG00G004530/ClCG00G005630/ClCG01G000450/ClCG01G000820/ClCG01G000970/ClCG01G001450/ClCG01G001600/ClCG01G002520/ClCG01G002660/ClCG01G002840/ClCG01G002860/ClCG01G003500/ClCG01G003540/ClCG01G003970/ClCG01G004260/ClCG01G004420/ClCG01G004440/ClCG01G004540/ClCG01G004580/ClCG01G004620/ClCG01G005500/ClCG01G005770/ClCG01G006020/ClCG01G006040/ClCG01G006170/ClCG01G…
GO:0016607	nuclear speck	cellular_component	57	6639	76	14414	1.62833	2.55e-07	5.19e-05	ClCG01G000100/ClCG01G006690/ClCG01G007260/ClCG01G013570/ClCG01G019460/ClCG01G022810/ClCG02G013680/ClCG02G017230/ClCG02G019260/ClCG02G019610/ClCG03G002320/ClCG03G003720/ClCG03G012340/ClCG03G014170/ClCG03G017320/ClCG04G003180/ClCG04G009760/ClCG04G011970/ClCG05G000620/ClCG05G005690/ClCG05G005700/ClCG05G007160/ClCG05G009040/ClCG05G013440/ClCG05G018060/ClCG05G021270/ClCG05G025290/ClCG06G001360/ClCG06G…
GO:0045292	mRNA cis splicing, via spliceosome	biological_process	42	6639	52	14414	1.75359	2.83e-07	5.3e-05	ClCG01G000100/ClCG01G008420/ClCG01G010230/ClCG01G015790/ClCG01G022630/ClCG02G002680/ClCG02G003960/ClCG02G009520/ClCG02G011990/ClCG02G013680/ClCG02G023210/ClCG03G001280/ClCG03G011240/ClCG03G012000/ClCG03G012340/ClCG03G012970/ClCG03G017320/ClCG04G001690/ClCG04G004740/ClCG05G000620/ClCG05G005700/ClCG05G007140/ClCG05G020780/ClCG05G022840/ClCG05G023060/ClCG05G025310/ClCG06G011020/ClCG07G014770/ClCG08G…
GO:0006397	mRNA processing	biological_process	116	6639	183	14414	1.37622	1.57e-06	0.000272524	ClCG01G004050/ClCG01G005760/ClCG01G006690/ClCG01G008440/ClCG01G008650/ClCG02G005780/ClCG02G012740/ClCG02G013660/ClCG02G015170/ClCG02G016050/ClCG02G016360/ClCG02G019290/ClCG02G023910/ClCG03G002810/ClCG03G003720/ClCG03G011330/ClCG03G014170/ClCG03G015420/ClCG03G015510/ClCG04G001230/ClCG04G002300/ClCG04G004820/ClCG04G006760/ClCG04G008400/ClCG04G010230/ClCG04G011800/ClCG04G011840/ClCG04G012480/ClCG05G…
GO:0004674	protein serine/threonine kinase activity	molecular_function	190	6639	323	14414	1.27712	2.19e-06	0.000355493	ClCG00G001960/ClCG01G001600/ClCG01G002760/ClCG01G002870/ClCG01G005070/ClCG01G005430/ClCG01G005910/ClCG01G011290/ClCG01G012090/ClCG01G013090/ClCG01G013160/ClCG01G014320/ClCG01G014690/ClCG01G016660/ClCG01G016680/ClCG01G017370/ClCG01G017460/ClCG01G018600/ClCG01G020310/ClCG01G020880/ClCG01G021180/ClCG01G021570/ClCG01G021800/ClCG01G022010/ClCG01G023800/ClCG01G023810/ClCG01G024070/ClCG01G024850/ClCG01G…
GO:0009570	chloroplast stroma	cellular_component	252	6639	448	14414	1.22125	7.11e-06	0.00108286	ClCG00G002920/ClCG01G001230/ClCG01G001360/ClCG01G001560/ClCG01G002840/ClCG01G003390/ClCG01G004210/ClCG01G004420/ClCG01G005180/ClCG01G005910/ClCG01G005990/ClCG01G006950/ClCG01G007210/ClCG01G007290/ClCG01G007930/ClCG01G010320/ClCG01G012700/ClCG01G014880/ClCG01G015850/ClCG01G021720/ClCG01G021900/ClCG01G025490/ClCG01G025610/ClCG02G000010/ClCG02G000680/ClCG02G001360/ClCG02G002590/ClCG02G002960/ClCG02G…
GO:0061630	ubiquitin protein ligase activity	molecular_function	73	6639	109	14414	1.45405	8e-06	0.00114694	ClCG01G001840/ClCG01G007730/ClCG01G009780/ClCG01G013530/ClCG01G020510/ClCG01G021450/ClCG01G025850/ClCG02G018100/ClCG02G020770/ClCG02G023800/ClCG02G024470/ClCG03G000170/ClCG03G000800/ClCG03G003460/ClCG03G017750/ClCG04G000540/ClCG04G000960/ClCG04G002400/ClCG04G006120/ClCG04G006140/ClCG04G011520/ClCG05G003540/ClCG05G015970/ClCG05G026620/ClCG05G026730/ClCG06G001270/ClCG06G001360/ClCG06G011980/ClCG06G…
GO:0005771	multivesicular body	cellular_component	15	6639	15	14414	2.17111	8.83e-06	0.00119577	ClCG01G006040/ClCG01G025460/ClCG02G019540/ClCG02G022210/ClCG03G002800/ClCG03G015260/ClCG04G010170/ClCG06G016300/ClCG07G004160/ClCG07G013580/ClCG09G000500/ClCG09G000920/ClCG09G008220/ClCG10G005050/ClCG10G022580
GO:0006364	rRNA processing	biological_process	73	6639	110	14414	1.44083	1.31e-05	0.00168129	ClCG00G001850/ClCG00G005510/ClCG01G005120/ClCG01G008500/ClCG01G010880/ClCG01G010890/ClCG01G017700/ClCG02G003000/ClCG02G003400/ClCG02G005730/ClCG02G006760/ClCG02G008140/ClCG02G017410/ClCG02G018650/ClCG02G021260/ClCG02G022750/ClCG02G023210/ClCG03G003620/ClCG03G016840/ClCG04G001230/ClCG04G002140/ClCG04G003200/ClCG04G004000/ClCG04G005460/ClCG04G006900/ClCG04G008130/ClCG05G000690/ClCG05G005930/ClCG05G…
GO:0051082	unfolded protein binding	molecular_function	69	6639	103	14414	1.45443	1.39e-05	0.0016904	ClCG00G000640/ClCG00G004620/ClCG00G005630/ClCG01G000450/ClCG01G007290/ClCG01G008100/ClCG01G008680/ClCG01G014330/ClCG01G024300/ClCG02G002340/ClCG02G002800/ClCG02G002990/ClCG02G005740/ClCG02G009360/ClCG02G011790/ClCG02G015010/ClCG02G016730/ClCG02G019540/ClCG02G019930/ClCG03G000770/ClCG03G001100/ClCG03G004060/ClCG03G007450/ClCG03G014240/ClCG03G014590/ClCG03G014820/ClCG03G017240/ClCG03G017260/ClCG04G…
GO:0009908	flower development	biological_process	118	6639	193	14414	1.32741	1.61e-05	0.00180142	ClCG00G004780/ClCG01G000460/ClCG01G001280/ClCG01G003280/ClCG01G004860/ClCG01G007460/ClCG01G008900/ClCG01G009700/ClCG01G013870/ClCG01G014310/ClCG01G016640/ClCG01G020270/ClCG01G023100/ClCG01G023150/ClCG01G023260/ClCG01G024910/ClCG01G025700/ClCG02G002180/ClCG02G004750/ClCG02G004870/ClCG02G007130/ClCG02G010590/ClCG02G012240/ClCG02G012290/ClCG02G012450/ClCG02G013820/ClCG02G018740/ClCG02G019260/ClCG02G…
GO:0004386	helicase activity	molecular_function	66	6639	98	14414	1.46218	1.63e-05	0.00180142	ClCG00G005510/ClCG01G002950/ClCG01G005260/ClCG01G007920/ClCG01G008000/ClCG01G012820/ClCG01G022760/ClCG01G024510/ClCG01G025670/ClCG02G017740/ClCG02G018650/ClCG02G022980/ClCG03G002980/ClCG03G017990/ClCG04G000310/ClCG04G007670/ClCG04G010480/ClCG04G011360/ClCG05G000040/ClCG05G001450/ClCG05G001650/ClCG05G005310/ClCG05G005740/ClCG05G011380/ClCG05G012280/ClCG05G012450/ClCG05G016460/ClCG05G025010/ClCG05G…
GO:0008380	RNA splicing	biological_process	64	6639	95	14414	1.46264	2.14e-05	0.00227004	ClCG01G000100/ClCG01G006690/ClCG01G008650/ClCG01G013160/ClCG02G005780/ClCG02G012740/ClCG02G013680/ClCG02G015170/ClCG02G019290/ClCG02G023910/ClCG03G003720/ClCG03G011330/ClCG03G012340/ClCG03G014170/ClCG03G015420/ClCG04G006760/ClCG04G011840/ClCG05G000620/ClCG05G009040/ClCG05G012280/ClCG05G012320/ClCG05G014200/ClCG05G014240/ClCG05G014350/ClCG05G015370/ClCG05G019920/ClCG05G025230/ClCG06G007140/ClCG06G…
GO:0003743	translation initiation factor activity	molecular_function	50	6639	71	14414	1.52895	2.73e-05	0.00277685	ClCG00G004530/ClCG01G007720/ClCG01G008760/ClCG01G016780/ClCG01G025340/ClCG02G001820/ClCG02G004270/ClCG02G006080/ClCG02G011610/ClCG02G012030/ClCG02G014380/ClCG03G000040/ClCG03G003370/ClCG03G006160/ClCG03G006190/ClCG03G007240/ClCG03G014290/ClCG03G015530/ClCG03G017600/ClCG04G012610/ClCG05G009470/ClCG05G011940/ClCG06G007220/ClCG06G007460/ClCG06G008200/ClCG06G010720/ClCG06G015080/ClCG06G015090/ClCG07G…
GO:0071004	U2-type prespliceosome	cellular_component	21	6639	24	14414	1.89972	3e-05	0.00292488	ClCG01G005490/ClCG01G022630/ClCG01G025430/ClCG02G011990/ClCG03G007170/ClCG04G010110/ClCG05G007140/ClCG05G025280/ClCG05G026560/ClCG06G001450/ClCG06G002870/ClCG06G013040/ClCG08G000830/ClCG09G006530/ClCG10G009340/ClCG10G010050/ClCG10G012490/ClCG10G019870/ClCG11G007770/ClCG11G009760/ClCG11G010460
GO:0006886	intracellular protein transport	biological_process	109	6639	179	14414	1.32207	4.26e-05	0.00399297	ClCG00G003900/ClCG01G005520/ClCG01G008980/ClCG01G010600/ClCG01G010860/ClCG01G013730/ClCG01G015040/ClCG01G022820/ClCG01G023880/ClCG01G024310/ClCG02G000460/ClCG02G000960/ClCG02G000980/ClCG02G001300/ClCG02G002170/ClCG02G003430/ClCG02G004680/ClCG02G005080/ClCG02G006290/ClCG02G008510/ClCG02G008540/ClCG02G009340/ClCG02G009550/ClCG02G012090/ClCG02G013750/ClCG02G014460/ClCG02G014740/ClCG02G015050/ClCG02G…
GO:0006325	chromatin organization	biological_process	43	6639	60	14414	1.55596	5.07e-05	0.00458032	ClCG01G008000/ClCG01G009700/ClCG01G012820/ClCG01G015590/ClCG01G022760/ClCG01G023130/ClCG01G025670/ClCG02G002180/ClCG02G004100/ClCG02G004750/ClCG02G005100/ClCG02G017770/ClCG02G021880/ClCG02G022980/ClCG03G015580/ClCG03G016620/ClCG05G002470/ClCG05G012130/ClCG05G013450/ClCG06G000580/ClCG06G002490/ClCG06G005980/ClCG06G014940/ClCG06G017100/ClCG06G017130/ClCG06G018110/ClCG07G000560/ClCG07G002050/ClCG07G…
GO:0005684	U2-type spliceosomal complex	cellular_component	12	6639	12	14414	2.17111	9.07e-05	0.00776404	ClCG03G011240/ClCG04G001690/ClCG04G004740/ClCG05G020780/ClCG05G023060/ClCG06G002870/ClCG06G004400/ClCG08G004950/ClCG08G013040/ClCG09G021970/ClCG11G000460/ClCG11G007770
GO:0005739	mitochondrion	cellular_component	409	6639	777	14414	1.14284	9.24e-05	0.00776404	ClCG00G002460/ClCG00G002850/ClCG01G000600/ClCG01G000810/ClCG01G001020/ClCG01G001560/ClCG01G001580/ClCG01G001660/ClCG01G003540/ClCG01G004960/ClCG01G005390/ClCG01G005650/ClCG01G005680/ClCG01G005870/ClCG01G005990/ClCG01G006790/ClCG01G007290/ClCG01G007800/ClCG01G009060/ClCG01G009540/ClCG01G010270/ClCG01G010760/ClCG01G011180/ClCG01G011970/ClCG01G012600/ClCG01G013140/ClCG01G013200/ClCG01G014280/ClCG01G…
GO:0016032	viral process	biological_process	32	6639	43	14414	1.61571	0.000146754	0.0119213	ClCG01G006480/ClCG01G018390/ClCG01G020250/ClCG01G023810/ClCG02G000070/ClCG02G000180/ClCG02G004050/ClCG02G006080/ClCG02G007160/ClCG02G016230/ClCG03G008780/ClCG03G016540/ClCG04G006230/ClCG04G008930/ClCG05G001650/ClCG05G002580/ClCG05G005770/ClCG05G013900/ClCG06G000550/ClCG06G001870/ClCG07G005820/ClCG07G015290/ClCG08G007600/ClCG08G014070/ClCG08G014200/ClCG08G014870/ClCG09G011650/ClCG09G017690/ClCG10G…
GO:0009965	leaf morphogenesis	biological_process	33	6639	45	14414	1.59215	0.000186342	0.0145512	ClCG00G004170/ClCG01G000450/ClCG01G006810/ClCG01G016290/ClCG01G017860/ClCG01G019980/ClCG01G023810/ClCG02G008740/ClCG02G012290/ClCG02G012970/ClCG02G016280/ClCG02G017640/ClCG02G018010/ClCG02G023890/ClCG03G006640/ClCG04G010400/ClCG04G012740/ClCG05G000330/ClCG05G001290/ClCG05G024450/ClCG06G007410/ClCG06G015580/ClCG07G000070/ClCG07G009950/ClCG07G016500/ClCG09G018860/ClCG09G020060/ClCG09G021030/ClCG10G…
GO:0016573	histone acetylation	biological_process	11	6639	11	14414	2.17111	0.000197041	0.0145512	ClCG01G010930/ClCG01G017100/ClCG01G017700/ClCG01G020300/ClCG01G025700/ClCG02G003130/ClCG02G010680/ClCG05G020270/ClCG09G011020/ClCG10G014330/ClCG10G015440
GO:0032968	positive regulation of transcription elongation from RNA polymerase II promoter	biological_process	11	6639	11	14414	2.17111	0.000197041	0.0145512	ClCG01G025060/ClCG02G024190/ClCG03G001200/ClCG04G011890/ClCG05G005070/ClCG06G016630/ClCG07G001740/ClCG08G014620/ClCG09G020560/ClCG10G014100/ClCG11G010450
GO:0005525	GTP binding	molecular_function	138	6639	240	14414	1.24839	0.000219806	0.0157549	ClCG00G001850/ClCG01G003760/ClCG01G004960/ClCG01G006590/ClCG01G006840/ClCG01G010600/ClCG01G010890/ClCG01G015950/ClCG01G016530/ClCG01G017980/ClCG01G018620/ClCG01G019550/ClCG01G019580/ClCG01G023880/ClCG01G025520/ClCG02G000460/ClCG02G000960/ClCG02G000980/ClCG02G001030/ClCG02G004240/ClCG02G006290/ClCG02G006870/ClCG02G007150/ClCG02G010120/ClCG02G011900/ClCG02G012180/ClCG02G014440/ClCG02G015050/ClCG02G…
GO:0051028	mRNA transport	biological_process	34	6639	47	14414	1.57059	0.000231283	0.0161039	ClCG01G016580/ClCG02G002780/ClCG02G012740/ClCG02G020360/ClCG03G000590/ClCG03G000600/ClCG03G001960/ClCG03G015420/ClCG05G001650/ClCG05G003970/ClCG05G011470/ClCG06G001440/ClCG06G002930/ClCG06G007190/ClCG06G015590/ClCG07G001290/ClCG07G013240/ClCG07G014940/ClCG08G000400/ClCG08G001160/ClCG09G000060/ClCG09G000760/ClCG09G002210/ClCG09G002280/ClCG09G011850/ClCG09G016220/ClCG09G021490/ClCG10G009080/ClCG10G…
GO:0004712	protein serine/threonine/tyrosine kinase activity	molecular_function	31	6639	42	14414	1.60249	0.000240173	0.0162584	ClCG01G005430/ClCG01G024070/ClCG02G003830/ClCG02G018310/ClCG02G019340/ClCG03G004250/ClCG03G007320/ClCG03G016290/ClCG04G010710/ClCG04G012710/ClCG05G004810/ClCG05G004970/ClCG05G015650/ClCG05G017830/ClCG05G024010/ClCG06G004570/ClCG06G012040/ClCG06G017420/ClCG08G006880/ClCG08G012420/ClCG09G007310/ClCG09G013700/ClCG09G019310/ClCG10G000430/ClCG10G013790/ClCG10G014250/ClCG10G019380/ClCG10G020880/ClCG10G…
GO:0003682	chromatin binding	molecular_function	56	6639	86	14414	1.41375	0.000276909	0.0182386	ClCG01G002770/ClCG01G008900/ClCG01G009700/ClCG01G010930/ClCG01G020270/ClCG02G002180/ClCG02G004750/ClCG02G007850/ClCG02G009060/ClCG02G022250/ClCG02G022540/ClCG02G024050/ClCG03G003410/ClCG03G004020/ClCG03G013970/ClCG04G001170/ClCG04G001850/ClCG04G001890/ClCG04G002400/ClCG04G011280/ClCG05G000470/ClCG05G001450/ClCG05G003050/ClCG05G009190/ClCG05G009240/ClCG05G018050/ClCG05G018540/ClCG05G024660/ClCG05G…
GO:0006511	ubiquitin-dependent protein catabolic process	biological_process	91	6639	151	14414	1.30842	0.000295358	0.0189417	ClCG01G001070/ClCG01G001440/ClCG01G007730/ClCG01G014030/ClCG01G020410/ClCG01G020510/ClCG01G025850/ClCG02G000880/ClCG02G003820/ClCG02G004050/ClCG02G008040/ClCG02G013690/ClCG02G014550/ClCG02G023800/ClCG02G024070/ClCG02G024470/ClCG03G000800/ClCG03G001200/ClCG03G002350/ClCG03G003460/ClCG03G006820/ClCG03G017180/ClCG04G000540/ClCG04G000960/ClCG04G004960/ClCG04G004980/ClCG04G006140/ClCG04G007720/ClCG05G…
GO:0016579	protein deubiquitination	biological_process	30	6639	41	14414	1.58862	0.000390116	0.0240282	ClCG01G001440/ClCG01G010230/ClCG02G000880/ClCG02G014550/ClCG02G019680/ClCG02G024070/ClCG03G002350/ClCG04G011040/ClCG05G003290/ClCG05G003970/ClCG05G015990/ClCG05G016760/ClCG05G019740/ClCG06G001440/ClCG06G007890/ClCG06G015590/ClCG07G010590/ClCG08G000050/ClCG08G011730/ClCG08G012790/ClCG09G000550/ClCG09G009070/ClCG09G010800/ClCG10G001570/ClCG10G002430/ClCG10G008910/ClCG10G017870/ClCG11G003400/ClCG11G…
GO:0042254	ribosome biogenesis	biological_process	27	6639	36	14414	1.62833	0.00039439	0.0240282	ClCG01G000820/ClCG01G010890/ClCG01G024810/ClCG02G013790/ClCG02G016300/ClCG03G001080/ClCG03G002440/ClCG03G012190/ClCG03G014800/ClCG03G017990/ClCG04G002140/ClCG04G002360/ClCG04G002380/ClCG07G000070/ClCG07G008640/ClCG07G015410/ClCG08G002740/ClCG08G010110/ClCG08G010800/ClCG08G017240/ClCG09G001250/ClCG09G005710/ClCG09G009940/ClCG09G010670/ClCG10G004100/ClCG10G017230/ClCG11G003770
GO:0016887	ATPase activity	molecular_function	88	6639	147	14414	1.29971	0.000502829	0.0298877	ClCG00G004840/ClCG01G000220/ClCG01G000810/ClCG01G002680/ClCG01G003500/ClCG01G008970/ClCG01G010800/ClCG01G014280/ClCG01G016130/ClCG01G018390/ClCG01G019640/ClCG01G019860/ClCG01G019870/ClCG01G019880/ClCG01G021650/ClCG02G004570/ClCG02G004660/ClCG02G007610/ClCG02G007670/ClCG02G016210/ClCG02G021420/ClCG03G001810/ClCG03G006230/ClCG03G010900/ClCG03G016350/ClCG04G001540/ClCG04G002360/ClCG04G002380/ClCG04G…
GO:0000976	transcription regulatory region sequence-specific DNA binding	molecular_function	16	6639	19	14414	1.8283	0.000722279	0.0409347	ClCG01G008180/ClCG01G008900/ClCG01G009700/ClCG01G022420/ClCG02G002180/ClCG02G004750/ClCG02G006020/ClCG02G014630/ClCG02G015560/ClCG03G014100/ClCG03G015720/ClCG05G000780/ClCG05G021370/ClCG08G008610/ClCG09G010560/ClCG10G002530
GO:0006396	RNA processing	biological_process	16	6639	19	14414	1.8283	0.000722279	0.0409347	ClCG01G014310/ClCG01G024560/ClCG02G002110/ClCG02G006760/ClCG02G021120/ClCG03G006290/ClCG03G012190/ClCG05G006560/ClCG05G011010/ClCG05G013730/ClCG06G002610/ClCG06G015150/ClCG08G001630/ClCG08G017620/ClCG09G014490/ClCG11G011750
GO:0035064	methylated histone binding	molecular_function	21	6639	27	14414	1.68864	0.00078774	0.042634	ClCG01G002770/ClCG01G008900/ClCG01G009700/ClCG02G002180/ClCG02G004750/ClCG02G021830/ClCG03G003410/ClCG03G012960/ClCG06G000580/ClCG06G013420/ClCG06G013600/ClCG08G007610/ClCG08G009920/ClCG09G005140/ClCG09G008050/ClCG09G011670/ClCG10G001330/ClCG10G022160/ClCG11G001590/ClCG11G010660/ClCG11G012100
GO:0005802	trans-Golgi network	cellular_component	123	6639	216	14414	1.23633	0.00078891	0.042634	ClCG01G000690/ClCG01G001220/ClCG01G009590/ClCG01G009990/ClCG01G013590/ClCG01G015040/ClCG01G015170/ClCG01G015760/ClCG01G016990/ClCG01G017860/ClCG01G020050/ClCG01G020940/ClCG01G022210/ClCG01G024580/ClCG01G025580/ClCG01G025850/ClCG02G003230/ClCG02G008930/ClCG02G008980/ClCG02G010830/ClCG02G011790/ClCG02G013930/ClCG02G015160/ClCG02G017360/ClCG02G019540/ClCG02G020810/ClCG02G022810/ClCG02G022840/ClCG03G…
GO:0005759	mitochondrial matrix	cellular_component	53	6639	83	14414	1.38637	0.000804746	0.042634	ClCG00G002460/ClCG01G001660/ClCG01G015110/ClCG01G023480/ClCG01G025600/ClCG01G025610/ClCG01G025750/ClCG02G005810/ClCG02G006000/ClCG02G016660/ClCG02G019490/ClCG02G021020/ClCG02G023290/ClCG03G006680/ClCG03G011640/ClCG03G014820/ClCG04G003650/ClCG04G006040/ClCG05G004380/ClCG05G006220/ClCG05G008940/ClCG05G014620/ClCG05G024910/ClCG06G001850/ClCG06G016910/ClCG07G002680/ClCG07G007340/ClCG07G009830/ClCG07G…
GO:0048444	floral organ morphogenesis	biological_process	9	6639	9	14414	2.17111	0.000930234	0.0482336	ClCG01G006810/ClCG03G016630/ClCG04G010400/ClCG04G012740/ClCG05G001290/ClCG06G006360/ClCG09G006660/ClCG09G007250/ClCG10G007380
GO:0004843	thiol-dependent ubiquitin-specific protease activity	molecular_function	25	6639	34	14414	1.5964	0.00106574	0.0541083	ClCG01G001440/ClCG01G003270/ClCG01G010230/ClCG02G000880/ClCG02G014550/ClCG02G019680/ClCG02G024070/ClCG03G002350/ClCG04G011040/ClCG05G003290/ClCG05G015990/ClCG05G016760/ClCG05G019740/ClCG06G007890/ClCG07G010590/ClCG08G000050/ClCG08G011730/ClCG08G012790/ClCG09G010800/ClCG10G001570/ClCG10G002430/ClCG10G008910/ClCG10G017870/ClCG11G014530/ClCG11G018570
GO:0005686	U2 snRNP	cellular_component	17	6639	21	14414	1.75757	0.00115755	0.056419	ClCG01G024000/ClCG01G025430/ClCG02G019610/ClCG02G022780/ClCG03G000140/ClCG04G001690/ClCG04G010110/ClCG05G004290/ClCG05G007140/ClCG06G002870/ClCG06G013040/ClCG08G000830/ClCG10G009340/ClCG10G019870/ClCG11G007770/ClCG11G010460/ClCG11G018690
GO:0009294	DNA mediated transformation	biological_process	17	6639	21	14414	1.75757	0.00115755	0.056419	ClCG01G006020/ClCG01G012820/ClCG02G003130/ClCG02G010680/ClCG02G012290/ClCG02G017980/ClCG04G009710/ClCG05G003910/ClCG06G017620/ClCG07G009960/ClCG08G006930/ClCG09G008530/ClCG09G009660/ClCG09G011350/ClCG09G016470/ClCG10G009770/ClCG11G001710
GO:0071014	post-mRNA release spliceosomal complex	cellular_component	15	6639	18	14414	1.80926	0.00133473	0.0618215	ClCG01G004580/ClCG01G004620/ClCG01G022630/ClCG01G025430/ClCG02G002680/ClCG02G011990/ClCG05G020780/ClCG05G023060/ClCG05G025310/ClCG06G013040/ClCG09G016740/ClCG09G021970/ClCG10G009340/ClCG11G010460/ClCG11G013510
GO:0000381	regulation of alternative mRNA splicing, via spliceosome	biological_process	20	6639	26	14414	1.67008	0.00134866	0.0618215	ClCG01G000100/ClCG01G025100/ClCG02G013680/ClCG02G023210/ClCG03G012340/ClCG03G014170/ClCG03G017320/ClCG05G000620/ClCG05G005700/ClCG06G017220/ClCG07G014770/ClCG08G011060/ClCG09G005890/ClCG09G013270/ClCG09G015410/ClCG09G016810/ClCG10G004880/ClCG10G004890/ClCG11G000090/ClCG11G016430
GO:0071712	ER-associated misfolded protein catabolic process	biological_process	11	6639	12	14414	1.99018	0.00136707	0.0618215	ClCG01G019640/ClCG01G021650/ClCG02G002100/ClCG04G009260/ClCG05G009590/ClCG06G017170/ClCG08G015390/ClCG10G012680/ClCG10G017610/ClCG10G020200/ClCG11G018130
GO:0000462	maturation of SSU-rRNA from tricistronic rRNA transcript (SSU-rRNA, 5.8S rRNA, LSU-rRNA)	biological_process	23	6639	31	14414	1.61082	0.00138162	0.0618215	ClCG00G002260/ClCG01G001020/ClCG01G014690/ClCG02G008140/ClCG03G014800/ClCG05G000380/ClCG05G009860/ClCG05G019240/ClCG06G001320/ClCG06G013510/ClCG07G012820/ClCG07G015630/ClCG08G005850/ClCG09G005490/ClCG09G006560/ClCG09G009700/ClCG09G010650/ClCG09G015010/ClCG09G017100/ClCG10G009230/ClCG10G018760/ClCG11G012110/ClCG11G014280
GO:0010228	vegetative to reproductive phase transition of meristem	biological_process	49	6639	77	14414	1.38162	0.00139523	0.0618215	ClCG01G001600/ClCG01G004260/ClCG01G006170/ClCG01G024340/ClCG01G025060/ClCG02G001610/ClCG02G010590/ClCG02G012290/ClCG02G012740/ClCG02G019410/ClCG02G023890/ClCG03G003410/ClCG03G006880/ClCG03G013100/ClCG04G000260/ClCG04G006840/ClCG04G007700/ClCG05G000330/ClCG05G005070/ClCG05G021370/ClCG05G022120/ClCG05G024190/ClCG05G025290/ClCG06G003310/ClCG06G007190/ClCG06G017290/ClCG06G018010/ClCG07G000060/ClCG07G…
GO:0005768	endosome	cellular_component	112	6639	197	14414	1.23434	0.00142477	0.0620031	ClCG01G000690/ClCG01G001220/ClCG01G009590/ClCG01G009990/ClCG01G011310/ClCG01G013590/ClCG01G013730/ClCG01G015170/ClCG01G016990/ClCG01G017860/ClCG01G020050/ClCG01G020940/ClCG01G022210/ClCG01G023880/ClCG01G024580/ClCG01G025580/ClCG01G025850/ClCG02G001300/ClCG02G009340/ClCG02G010830/ClCG02G011790/ClCG02G013930/ClCG02G015160/ClCG02G017360/ClCG02G019170/ClCG02G019540/ClCG02G020810/ClCG02G022840/ClCG03G…
GO:0045892	negative regulation of transcription, DNA-templated	biological_process	79	6639	134	14414	1.27998	0.00175905	0.0752071	ClCG00G004780/ClCG01G003250/ClCG01G004260/ClCG01G005640/ClCG01G008900/ClCG01G017250/ClCG01G018380/ClCG01G021770/ClCG01G022810/ClCG01G023130/ClCG01G023260/ClCG01G023970/ClCG01G025130/ClCG02G000070/ClCG02G002030/ClCG02G003130/ClCG02G010680/ClCG02G017770/ClCG02G022910/ClCG02G024160/ClCG03G009080/ClCG03G013190/ClCG03G015720/ClCG04G004820/ClCG04G006420/ClCG04G007700/ClCG04G008730/ClCG04G010330/ClCG04G…
GO:0034098	VCP-NPL4-UFD1 AAA ATPase complex	cellular_component	8	6639	8	14414	2.17111	0.00202096	0.0784771	ClCG01G019640/ClCG01G021650/ClCG02G002100/ClCG02G004530/ClCG04G009260/ClCG06G017170/ClCG10G020200/ClCG11G003840
GO:0034647	histone demethylase activity (H3-trimethyl-K4 specific)	molecular_function	8	6639	8	14414	2.17111	0.00202096	0.0784771	ClCG01G002770/ClCG01G008900/ClCG03G003410/ClCG08G007610/ClCG09G008050/ClCG09G011670/ClCG10G001330/ClCG11G010660
GO:0035097	histone methyltransferase complex	cellular_component	8	6639	8	14414	2.17111	0.00202096	0.0784771	ClCG01G002770/ClCG01G008900/ClCG03G003410/ClCG08G007610/ClCG09G008050/ClCG09G011670/ClCG10G001330/ClCG11G010660
GO:0071541	eukaryotic translation initiation factor 3 complex, eIF3m	cellular_component	8	6639	8	14414	2.17111	0.00202096	0.0784771	ClCG03G006160/ClCG03G006190/ClCG03G017600/ClCG04G012610/ClCG05G011940/ClCG06G010720/ClCG11G004850/ClCG11G006300
GO:0005685	U1 snRNP	cellular_component	16	6639	20	14414	1.73689	0.00206095	0.0784771	ClCG01G005490/ClCG01G016950/ClCG01G019460/ClCG01G025430/ClCG03G007170/ClCG04G010110/ClCG05G025280/ClCG05G026560/ClCG06G001450/ClCG06G013040/ClCG09G000610/ClCG09G006530/ClCG10G010050/ClCG10G011010/ClCG11G009760/ClCG11G018690
GO:0033290	eukaryotic 48S preinitiation complex	cellular_component	16	6639	20	14414	1.73689	0.00206095	0.0784771	ClCG01G008760/ClCG01G025340/ClCG03G006160/ClCG03G006190/ClCG03G017600/ClCG04G012610/ClCG05G009470/ClCG05G011940/ClCG06G007460/ClCG06G010720/ClCG09G010490/ClCG09G010530/ClCG09G014780/ClCG10G015390/ClCG11G004850/ClCG11G006300
GO:0052546	cell wall pectin metabolic process	biological_process	16	6639	20	14414	1.73689	0.00206095	0.0784771	ClCG01G001220/ClCG01G015170/ClCG01G020050/ClCG05G001820/ClCG05G001850/ClCG05G019000/ClCG05G023770/ClCG06G007040/ClCG07G003600/ClCG07G004480/ClCG09G019400/ClCG10G001900/ClCG10G016000/ClCG11G006660/ClCG11G009150/ClCG11G014160
GO:0003712	transcription coregulator activity	molecular_function	22	6639	30	14414	1.59215	0.00226164	0.0822631	ClCG01G017500/ClCG01G020300/ClCG02G016630/ClCG02G019890/ClCG03G003310/ClCG03G008630/ClCG03G014510/ClCG03G016880/ClCG04G008790/ClCG04G012460/ClCG05G001530/ClCG05G011570/ClCG05G020800/ClCG07G002910/ClCG07G013490/ClCG08G000940/ClCG10G000030/ClCG10G000810/ClCG10G004280/ClCG10G016170/ClCG10G017820/ClCG11G011870
GO:0006890	retrograde vesicle-mediated transport, Golgi to ER	biological_process	22	6639	30	14414	1.59215	0.00226164	0.0822631	ClCG01G008750/ClCG01G022800/ClCG01G024310/ClCG02G004680/ClCG02G006810/ClCG03G011440/ClCG05G014630/ClCG05G016940/ClCG07G012990/ClCG09G001170/ClCG09G002200/ClCG09G011910/ClCG09G012400/ClCG09G020640/ClCG10G001580/ClCG10G009200/ClCG10G021340/ClCG11G004040/ClCG11G004060/ClCG11G004290/ClCG11G006420/ClCG11G016680
GO:0007015	actin filament organization	biological_process	22	6639	30	14414	1.59215	0.00226164	0.0822631	ClCG01G009560/ClCG01G025980/ClCG03G014260/ClCG03G014740/ClCG03G015310/ClCG05G004270/ClCG05G019180/ClCG05G026140/ClCG06G001310/ClCG06G013500/ClCG08G007150/ClCG08G009790/ClCG09G003590/ClCG09G008090/ClCG09G022250/ClCG10G000580/ClCG10G012610/ClCG11G002350/ClCG11G003410/ClCG11G006910/ClCG11G009390/ClCG11G011940
GO:0009536	plastid	cellular_component	116	6639	207	14414	1.21666	0.00235382	0.0843567	ClCG00G002850/ClCG01G004210/ClCG01G005990/ClCG01G006790/ClCG01G006980/ClCG01G007290/ClCG01G013200/ClCG01G015450/ClCG01G018750/ClCG01G020440/ClCG01G021900/ClCG01G024850/ClCG01G024860/ClCG02G000940/ClCG02G003310/ClCG02G004240/ClCG02G004540/ClCG02G005370/ClCG02G007610/ClCG02G009370/ClCG02G013710/ClCG02G014330/ClCG02G018660/ClCG02G018680/ClCG02G020010/ClCG02G021810/ClCG02G021900/ClCG02G023040/ClCG02G…
GO:0009501	amyloplast	cellular_component	14	6639	17	14414	1.78797	0.00244377	0.086311	ClCG01G001420/ClCG01G018090/ClCG01G024360/ClCG02G013390/ClCG03G004710/ClCG05G008840/ClCG05G018800/ClCG05G023800/ClCG07G000070/ClCG07G007310/ClCG08G007690/ClCG08G009400/ClCG10G015190/ClCG11G004260
GO:0048367	shoot system development	biological_process	30	6639	44	14414	1.4803	0.00250435	0.0871872	ClCG00G004170/ClCG01G016990/ClCG02G016280/ClCG03G006820/ClCG03G009000/ClCG03G014170/ClCG04G007700/ClCG04G008740/ClCG04G011580/ClCG05G001350/ClCG05G006350/ClCG05G017350/ClCG05G024830/ClCG06G002610/ClCG07G009750/ClCG08G000490/ClCG08G000520/ClCG08G011730/ClCG08G012320/ClCG09G013440/ClCG10G007700/ClCG10G008990/ClCG10G011170/ClCG10G012150/ClCG10G021520/ClCG11G005540/ClCG11G011750/ClCG11G012520/ClCG11G…
GO:0042802	identical protein binding	molecular_function	84	6639	145	14414	1.25775	0.00259611	0.0890073	ClCG01G001600/ClCG01G009780/ClCG01G019860/ClCG01G021650/ClCG01G023810/ClCG01G024300/ClCG02G002700/ClCG02G002990/ClCG02G003690/ClCG02G004760/ClCG02G006100/ClCG02G006120/ClCG02G006150/ClCG02G007160/ClCG02G007400/ClCG02G007850/ClCG02G009380/ClCG02G010700/ClCG02G011200/ClCG02G014630/ClCG02G018100/ClCG02G019260/ClCG02G020700/ClCG03G015170/ClCG04G001170/ClCG04G001850/ClCG04G001890/ClCG04G008770/ClCG04G…
GO:0009658	chloroplast organization	biological_process	73	6639	124	14414	1.27815	0.0027116	0.0890073	ClCG01G002630/ClCG01G004210/ClCG01G006980/ClCG01G009060/ClCG01G014920/ClCG01G016270/ClCG02G000940/ClCG02G003000/ClCG02G003830/ClCG02G005000/ClCG02G005300/ClCG02G006010/ClCG02G006760/ClCG02G014380/ClCG02G018950/ClCG02G019340/ClCG02G021900/ClCG03G000210/ClCG03G001310/ClCG03G010600/ClCG03G015640/ClCG03G017990/ClCG03G018050/ClCG04G004540/ClCG04G008130/ClCG04G008510/ClCG04G011370/ClCG05G003410/ClCG05G…
GO:0051604	protein maturation	biological_process	10	6639	11	14414	1.97374	0.0027392	0.0890073	ClCG01G021740/ClCG03G000420/ClCG03G011440/ClCG05G001720/ClCG05G020240/ClCG06G008640/ClCG07G002720/ClCG07G004660/ClCG07G016910/ClCG08G005950
GO:0060968	regulation of gene silencing	biological_process	10	6639	11	14414	1.97374	0.0027392	0.0890073	ClCG00G004170/ClCG04G004820/ClCG05G005560/ClCG08G006010/ClCG08G006020/ClCG08G008770/ClCG09G022890/ClCG11G001780/ClCG11G004110/ClCG11G012520
GO:0000175	3'-5'-exoribonuclease activity	molecular_function	12	6639	14	14414	1.86095	0.00273925	0.0890073	ClCG02G005730/ClCG02G024120/ClCG03G011510/ClCG03G013080/ClCG04G000130/ClCG04G002220/ClCG04G008130/ClCG08G010820/ClCG08G016850/ClCG10G014020/ClCG10G015830/ClCG11G017740
GO:0005770	late endosome	cellular_component	27	6639	39	14414	1.50308	0.00291246	0.0922093	ClCG00G003900/ClCG01G006040/ClCG01G013730/ClCG01G017080/ClCG01G017540/ClCG02G005150/ClCG02G012640/ClCG02G013450/ClCG03G002800/ClCG03G015260/ClCG03G016070/ClCG05G000190/ClCG05G015560/ClCG05G021650/ClCG06G015540/ClCG07G000710/ClCG07G003550/ClCG07G007440/ClCG08G010780/ClCG08G013710/ClCG08G016840/ClCG09G000920/ClCG09G017560/ClCG10G000570/ClCG10G006350/ClCG10G022780/ClCG11G013010
GO:0009793	embryo development ending in seed dormancy	biological_process	116	6639	208	14414	1.21081	0.00293268	0.0922093	ClCG00G002090/ClCG01G005640/ClCG01G005680/ClCG01G006430/ClCG01G014920/ClCG01G015450/ClCG01G015850/ClCG01G019550/ClCG01G019580/ClCG01G021720/ClCG01G023750/ClCG01G024860/ClCG01G025310/ClCG02G000070/ClCG02G002590/ClCG02G002720/ClCG02G004050/ClCG02G005300/ClCG02G007160/ClCG02G008000/ClCG02G009370/ClCG02G013660/ClCG02G017230/ClCG02G018010/ClCG02G018660/ClCG02G021900/ClCG03G003790/ClCG03G007280/ClCG03G…
GO:0006891	intra-Golgi vesicle-mediated transport	biological_process	20	6639	27	14414	1.60823	0.0029513	0.0922093	ClCG01G024310/ClCG02G004680/ClCG02G005080/ClCG02G007830/ClCG03G012520/ClCG04G005470/ClCG05G014740/ClCG05G016940/ClCG05G018020/ClCG06G004180/ClCG07G003550/ClCG07G012990/ClCG07G014160/ClCG09G002200/ClCG09G012400/ClCG09G017970/ClCG10G002080/ClCG11G004040/ClCG11G004060/ClCG11G016030
GO:0046686	response to cadmium ion	biological_process	105	6639	187	14414	1.21907	0.00338381	0.104384	ClCG00G004170/ClCG01G000910/ClCG01G002500/ClCG01G002840/ClCG01G004420/ClCG01G005990/ClCG01G007740/ClCG01G008630/ClCG01G017090/ClCG01G018890/ClCG01G019260/ClCG01G020940/ClCG01G021910/ClCG01G025180/ClCG02G000080/ClCG02G005810/ClCG02G005940/ClCG02G013710/ClCG02G018950/ClCG02G019350/ClCG03G005680/ClCG03G006230/ClCG03G008010/ClCG03G009640/ClCG03G009880/ClCG03G014240/ClCG03G014820/ClCG03G015720/ClCG03G…
GO:0001732	formation of cytoplasmic translation initiation complex	biological_process	15	6639	19	14414	1.71403	0.00363142	0.107924	ClCG01G008760/ClCG01G025340/ClCG03G006160/ClCG03G006190/ClCG03G017600/ClCG04G012610/ClCG05G009470/ClCG05G011940/ClCG06G007460/ClCG06G010720/ClCG09G010490/ClCG09G010530/ClCG10G015390/ClCG11G004850/ClCG11G006300
GO:0002183	cytoplasmic translational initiation	biological_process	15	6639	19	14414	1.71403	0.00363142	0.107924	ClCG00G000640/ClCG01G007720/ClCG01G014330/ClCG02G002340/ClCG03G014290/ClCG03G015530/ClCG05G017200/ClCG06G015080/ClCG06G015090/ClCG07G004830/ClCG07G015220/ClCG07G016490/ClCG09G014010/ClCG10G022150/ClCG11G004850
GO:0016282	eukaryotic 43S preinitiation complex	cellular_component	15	6639	19	14414	1.71403	0.00363142	0.107924	ClCG01G008760/ClCG01G025340/ClCG03G006160/ClCG03G006190/ClCG03G017600/ClCG04G012610/ClCG05G009470/ClCG05G011940/ClCG06G007460/ClCG06G010720/ClCG09G010490/ClCG09G010530/ClCG10G015390/ClCG11G004850/ClCG11G006300
GO:0010468	regulation of gene expression	biological_process	39	6639	61	14414	1.38809	0.00368208	0.108111	ClCG01G006740/ClCG01G013590/ClCG01G020880/ClCG02G002720/ClCG02G009370/ClCG02G009680/ClCG02G018400/ClCG02G021760/ClCG02G022250/ClCG03G009780/ClCG03G015640/ClCG03G016120/ClCG03G017310/ClCG04G009660/ClCG04G010720/ClCG04G011620/ClCG04G012090/ClCG05G000470/ClCG05G003050/ClCG05G009040/ClCG05G013450/ClCG05G025030/ClCG05G025840/ClCG06G005720/ClCG06G014400/ClCG06G018320/ClCG07G006650/ClCG07G014340/ClCG09G…
GO:0005085	guanyl-nucleotide exchange factor activity	molecular_function	18	6639	24	14414	1.62833	0.00383535	0.109173	ClCG01G007720/ClCG01G013730/ClCG02G007850/ClCG03G014290/ClCG04G001170/ClCG04G001850/ClCG04G001890/ClCG05G018540/ClCG05G024660/ClCG05G026150/ClCG06G015080/ClCG06G015090/ClCG07G003610/ClCG07G005400/ClCG07G016490/ClCG08G002740/ClCG09G011000/ClCG11G005390
GO:0006338	chromatin remodeling	biological_process	18	6639	24	14414	1.62833	0.00383535	0.109173	ClCG01G002770/ClCG01G010930/ClCG01G016320/ClCG01G017700/ClCG04G003710/ClCG05G004420/ClCG05G009240/ClCG05G016460/ClCG06G018080/ClCG09G004890/ClCG09G010860/ClCG09G011020/ClCG10G004900/ClCG10G015440/ClCG10G017460/ClCG11G003220/ClCG11G015890/ClCG11G019090
GO:0016592	mediator complex	cellular_component	30	6639	45	14414	1.44741	0.00422359	0.109173	ClCG01G006440/ClCG01G017040/ClCG02G000030/ClCG02G016630/ClCG03G014510/ClCG04G008790/ClCG05G001530/ClCG05G008250/ClCG05G026560/ClCG07G000090/ClCG07G002430/ClCG07G002910/ClCG07G011310/ClCG07G013490/ClCG07G013760/ClCG07G014640/ClCG08G000940/ClCG09G007970/ClCG09G013490/ClCG09G013500/ClCG09G013510/ClCG10G000810/ClCG10G010050/ClCG10G010560/ClCG10G016170/ClCG10G017820/ClCG10G022190/ClCG11G001470/ClCG11G…
GO:0031902	late endosome membrane	cellular_component	30	6639	45	14414	1.44741	0.00422359	0.109173	ClCG01G025850/ClCG02G006790/ClCG02G006870/ClCG02G007830/ClCG02G009340/ClCG02G013450/ClCG04G001480/ClCG04G005470/ClCG04G010170/ClCG05G015550/ClCG05G015560/ClCG05G016780/ClCG06G000520/ClCG06G004180/ClCG06G011980/ClCG06G016300/ClCG07G002540/ClCG07G003550/ClCG07G011180/ClCG08G010780/ClCG08G016600/ClCG09G011110/ClCG09G017970/ClCG10G000570/ClCG10G002080/ClCG10G004910/ClCG10G010470/ClCG10G022780/ClCG11G…
GO:0009941	chloroplast envelope	cellular_component	180	6639	338	14414	1.15621	0.00432227	0.109173	ClCG00G002850/ClCG01G001360/ClCG01G001860/ClCG01G002700/ClCG01G005380/ClCG01G006860/ClCG01G006980/ClCG01G007200/ClCG01G007290/ClCG01G013200/ClCG01G013870/ClCG01G015450/ClCG01G018390/ClCG01G019260/ClCG01G020440/ClCG01G020990/ClCG01G021910/ClCG01G024380/ClCG01G024520/ClCG01G025490/ClCG02G000680/ClCG02G000940/ClCG02G002800/ClCG02G002980/ClCG02G003310/ClCG02G003690/ClCG02G004540/ClCG02G005810/ClCG02G…
GO:0004144	diacylglycerol O-acyltransferase activity	molecular_function	7	6639	7	14414	2.17111	0.00439021	0.109173	ClCG02G006050/ClCG02G016320/ClCG05G006890/ClCG05G013970/ClCG09G011450/ClCG10G000080/ClCG11G001680
GO:0005847	mRNA cleavage and polyadenylation specificity factor complex	cellular_component	7	6639	7	14414	2.17111	0.00439021	0.109173	ClCG01G007460/ClCG03G006290/ClCG04G012830/ClCG05G008140/ClCG08G001630/ClCG08G008770/ClCG11G013430
GO:0005851	eukaryotic translation initiation factor 2B complex	cellular_component	7	6639	7	14414	2.17111	0.00439021	0.109173	ClCG01G007720/ClCG03G014290/ClCG06G015080/ClCG06G015090/ClCG07G016490/ClCG09G001360/ClCG09G014780
GO:0030904	retromer complex	cellular_component	7	6639	7	14414	2.17111	0.00439021	0.109173	ClCG03G000420/ClCG04G001480/ClCG04G010170/ClCG05G015560/ClCG06G016300/ClCG07G004660/ClCG10G000570
GO:0040029	regulation of gene expression, epigenetic	biological_process	7	6639	7	14414	2.17111	0.00439021	0.109173	ClCG02G016360/ClCG02G018810/ClCG05G001450/ClCG05G005740/ClCG06G007470/ClCG06G017130/ClCG08G006030
GO:0048497	maintenance of floral organ identity	biological_process	7	6639	7	14414	2.17111	0.00439021	0.109173	ClCG02G001840/ClCG02G008560/ClCG05G001810/ClCG05G007900/ClCG09G001610/ClCG09G016140/ClCG10G011960
GO:0071042	nuclear polyadenylation-dependent mRNA catabolic process	biological_process	7	6639	7	14414	2.17111	0.00439021	0.109173	ClCG03G011510/ClCG03G013080/ClCG04G000130/ClCG04G002220/ClCG05G000200/ClCG06G016990/ClCG11G018120
GO:0120014	intermembrane phospholipid transfer activity	molecular_function	7	6639	7	14414	2.17111	0.00439021	0.109173	ClCG01G019530/ClCG02G020320/ClCG05G005190/ClCG05G019010/ClCG06G017140/ClCG07G009200/ClCG11G015390
GO:1990112	RQC complex	cellular_component	7	6639	7	14414	2.17111	0.00439021	0.109173	ClCG01G021650/ClCG02G002100/ClCG02G004530/ClCG03G000170/ClCG05G000080/ClCG06G004360/ClCG11G003840
GO:1990116	ribosome-associated ubiquitin-dependent protein catabolic process	biological_process	7	6639	7	14414	2.17111	0.00439021	0.109173	ClCG01G021650/ClCG02G002100/ClCG02G004530/ClCG03G000170/ClCG05G000080/ClCG06G004360/ClCG11G003840
GO:0007049	cell cycle	biological_process	71	6639	122	14414	1.26351	0.00457565	0.112635	ClCG01G006590/ClCG01G006790/ClCG01G008990/ClCG01G014140/ClCG01G016560/ClCG01G020880/ClCG01G022530/ClCG01G024510/ClCG01G025080/ClCG01G025090/ClCG02G000030/ClCG02G004700/ClCG02G006870/ClCG02G013930/ClCG02G015840/ClCG02G018570/ClCG02G021200/ClCG02G021550/ClCG02G021760/ClCG02G022210/ClCG02G022380/ClCG02G023190/ClCG03G008460/ClCG04G002160/ClCG04G002360/ClCG04G002380/ClCG04G002490/ClCG04G006650/ClCG04G…
GO:1990904	ribonucleoprotein complex	cellular_component	37	6639	58	14414	1.38502	0.0048763	0.117442	ClCG01G015790/ClCG01G024560/ClCG02G003960/ClCG02G004760/ClCG02G006080/ClCG02G012740/ClCG03G012970/ClCG04G008400/ClCG04G011800/ClCG04G012480/ClCG05G003970/ClCG05G007140/ClCG05G021270/ClCG06G001440/ClCG06G004470/ClCG06G007190/ClCG06G015590/ClCG06G015620/ClCG07G001290/ClCG07G010010/ClCG08G000830/ClCG08G012380/ClCG09G000760/ClCG09G006550/ClCG09G014490/ClCG09G014940/ClCG09G021320/ClCG09G021330/ClCG09G…
GO:0009534	chloroplast thylakoid	cellular_component	62	6639	105	14414	1.28199	0.00495911	0.117442	ClCG01G005990/ClCG01G007200/ClCG01G013870/ClCG01G021710/ClCG01G024520/ClCG02G006760/ClCG02G016070/ClCG02G017820/ClCG02G019880/ClCG02G023250/ClCG02G023550/ClCG02G023580/ClCG02G023710/ClCG02G024420/ClCG03G002390/ClCG03G005130/ClCG03G012070/ClCG03G017750/ClCG04G006310/ClCG04G007140/ClCG04G008720/ClCG04G010030/ClCG04G011330/ClCG04G011410/ClCG05G001020/ClCG05G003150/ClCG05G003410/ClCG05G004210/ClCG05G…
GO:0004672	protein kinase activity	molecular_function	53	6639	88	14414	1.3076	0.00515551	0.117442	ClCG01G001600/ClCG01G014320/ClCG01G016560/ClCG01G018320/ClCG01G023810/ClCG01G024070/ClCG02G007160/ClCG02G007400/ClCG02G016420/ClCG02G018310/ClCG02G018990/ClCG02G019090/ClCG02G019120/ClCG02G020700/ClCG02G022420/ClCG02G022810/ClCG03G006420/ClCG03G007320/ClCG03G007590/ClCG03G009900/ClCG03G016120/ClCG03G018050/ClCG04G006310/ClCG05G000110/ClCG05G016820/ClCG05G017520/ClCG05G019280/ClCG05G020930/ClCG05G…
GO:0000470	maturation of LSU-rRNA	biological_process	11	6639	13	14414	1.83709	0.00515647	0.117442	ClCG01G002830/ClCG01G005240/ClCG01G005250/ClCG01G012240/ClCG02G022750/ClCG04G011460/ClCG05G013780/ClCG06G011020/ClCG07G012090/ClCG09G004400/ClCG10G012180
GO:0006807	nitrogen compound metabolic process	biological_process	11	6639	13	14414	1.83709	0.00515647	0.117442	ClCG01G017420/ClCG01G025640/ClCG02G010790/ClCG02G013710/ClCG02G014970/ClCG02G019710/ClCG03G007040/ClCG04G005320/ClCG05G015620/ClCG07G008770/ClCG09G004810
GO:0008327	methyl-CpG binding	molecular_function	11	6639	13	14414	1.83709	0.00515647	0.117442	ClCG01G002970/ClCG03G001470/ClCG04G002400/ClCG06G011310/ClCG08G011160/ClCG09G002910/ClCG09G006740/ClCG10G002270/ClCG10G014330/ClCG11G000670/ClCG11G003150
GO:0035196	production of miRNAs involved in gene silencing by miRNA	biological_process	11	6639	13	14414	1.83709	0.00515647	0.117442	ClCG01G006690/ClCG01G013680/ClCG01G022970/ClCG02G011380/ClCG03G008210/ClCG05G014480/ClCG06G015150/ClCG08G000940/ClCG09G016810/ClCG10G013620/ClCG11G001470
GO:0070696	transmembrane receptor protein serine/threonine kinase binding	molecular_function	11	6639	13	14414	1.83709	0.00515647	0.117442	ClCG01G014110/ClCG02G020260/ClCG03G001600/ClCG03G008710/ClCG05G016420/ClCG05G021210/ClCG06G016710/ClCG07G002170/ClCG08G009290/ClCG08G017210/ClCG11G013820
GO:0000245	spliceosomal complex assembly	biological_process	9	6639	10	14414	1.954	0.00544902	0.117516	ClCG01G010230/ClCG01G020880/ClCG02G013680/ClCG02G021760/ClCG04G009660/ClCG10G009340/ClCG10G019870/ClCG11G000090/ClCG11G010460
GO:0005667	transcription factor complex	cellular_component	9	6639	10	14414	1.954	0.00544902	0.117516	ClCG01G005640/ClCG05G000760/ClCG05G007850/ClCG07G011480/ClCG08G002750/ClCG08G006370/ClCG09G010560/ClCG10G009090/ClCG11G013400
GO:0005834	heterotrimeric G-protein complex	cellular_component	9	6639	10	14414	1.954	0.00544902	0.117516	ClCG01G016530/ClCG03G005530/ClCG05G000970/ClCG05G004760/ClCG05G017400/ClCG06G006560/ClCG07G014900/ClCG09G017730/ClCG10G001220
GO:0006368	transcription elongation from RNA polymerase II promoter	biological_process	9	6639	10	14414	1.954	0.00544902	0.117516	ClCG01G025060/ClCG04G011890/ClCG05G005070/ClCG07G009220/ClCG08G006430/ClCG08G007840/ClCG09G000200/ClCG11G001780/ClCG11G010450
GO:0030970	retrograde protein transport, ER to cytosol	biological_process	9	6639	10	14414	1.954	0.00544902	0.117516	ClCG01G019640/ClCG01G021650/ClCG02G002100/ClCG04G006140/ClCG04G009260/ClCG06G011880/ClCG06G017170/ClCG07G005290/ClCG10G020200
GO:0071035	nuclear polyadenylation-dependent rRNA catabolic process	biological_process	9	6639	10	14414	1.954	0.00544902	0.117516	ClCG03G011510/ClCG03G013080/ClCG04G000130/ClCG04G002220/ClCG05G000200/ClCG06G016990/ClCG06G018160/ClCG09G021910/ClCG11G018120
GO:0003755	peptidyl-prolyl cis-trans isomerase activity	molecular_function	33	6639	51	14414	1.40484	0.00557297	0.119135	ClCG01G007210/ClCG01G009370/ClCG01G017550/ClCG02G005740/ClCG02G011790/ClCG02G017260/ClCG02G018590/ClCG02G019540/ClCG02G022800/ClCG04G007520/ClCG04G011330/ClCG05G000410/ClCG05G006280/ClCG05G007100/ClCG05G018040/ClCG05G026960/ClCG06G000380/ClCG06G001940/ClCG07G004160/ClCG07G008440/ClCG07G015100/ClCG08G010490/ClCG08G013140/ClCG09G005010/ClCG09G007440/ClCG09G008490/ClCG09G021890/ClCG09G022610/ClCG10G…
GO:0006378	mRNA polyadenylation	biological_process	20	6639	28	14414	1.55079	0.00587174	0.12443	ClCG01G007460/ClCG02G010590/ClCG03G002810/ClCG03G006290/ClCG04G010850/ClCG04G012830/ClCG05G000200/ClCG05G001670/ClCG05G008140/ClCG08G001630/ClCG08G012080/ClCG09G000240/ClCG09G001700/ClCG09G013390/ClCG09G018400/ClCG10G019340/ClCG11G000900/ClCG11G013430/ClCG11G015400/ClCG11G018120
GO:0042393	histone binding	molecular_function	29	6639	44	14414	1.43096	0.00624194	0.131135	ClCG01G025060/ClCG02G004620/ClCG02G018810/ClCG02G021700/ClCG03G009080/ClCG04G002400/ClCG04G003710/ClCG04G012350/ClCG05G005740/ClCG05G009240/ClCG06G005980/ClCG06G006200/ClCG08G000120/ClCG08G004540/ClCG09G000880/ClCG10G007570/ClCG10G010640/ClCG10G014330/ClCG10G017460/ClCG10G019720/ClCG10G020950/ClCG11G000670/ClCG11G001710/ClCG11G007400/ClCG11G008920/ClCG11G010010/ClCG11G010390/ClCG11G010450/ClCG11G…
GO:0009903	chloroplast avoidance movement	biological_process	14	6639	18	14414	1.68864	0.0063254	0.131752	ClCG01G018390/ClCG02G020700/ClCG03G015870/ClCG04G006480/ClCG05G018310/ClCG05G019180/ClCG05G019850/ClCG08G015930/ClCG10G004390/ClCG10G022610/ClCG11G005750/ClCG11G007710/ClCG11G013320/ClCG11G018950
GO:0006355	regulation of transcription, DNA-templated	biological_process	333	6639	656	14414	1.1021	0.00754792	0.154896	ClCG00G001010/ClCG00G001090/ClCG00G002220/ClCG01G000270/ClCG01G000590/ClCG01G000970/ClCG01G001630/ClCG01G003780/ClCG01G004490/ClCG01G004860/ClCG01G005950/ClCG01G005960/ClCG01G006370/ClCG01G006800/ClCG01G006810/ClCG01G007300/ClCG01G008020/ClCG01G008210/ClCG01G008570/ClCG01G008900/ClCG01G009060/ClCG01G009700/ClCG01G013150/ClCG01G014920/ClCG01G016270/ClCG01G016540/ClCG01G016560/ClCG01G016610/ClCG01G…
GO:0051087	chaperone binding	molecular_function	26	6639	39	14414	1.44741	0.00756364	0.154896	ClCG00G000640/ClCG01G005650/ClCG01G005870/ClCG01G010270/ClCG01G014330/ClCG02G002340/ClCG02G004240/ClCG02G019410/ClCG03G014820/ClCG04G006040/ClCG04G006840/ClCG05G007810/ClCG05G017200/ClCG06G003310/ClCG07G002160/ClCG07G006720/ClCG07G015360/ClCG08G007140/ClCG08G010900/ClCG09G011060/ClCG09G014010/ClCG10G005130/ClCG10G010810/ClCG10G015780/ClCG10G017650/ClCG10G022150
GO:0045324	late endosome to vacuole transport	biological_process	18	6639	25	14414	1.5632	0.00781823	0.157144	ClCG01G013730/ClCG01G022310/ClCG01G025460/ClCG02G019170/ClCG02G022810/ClCG03G002800/ClCG03G010410/ClCG03G015260/ClCG03G016070/ClCG05G006770/ClCG05G016820/ClCG06G007870/ClCG06G009880/ClCG07G004660/ClCG07G013580/ClCG09G000500/ClCG09G000920/ClCG09G008220
GO:0080188	RNA-directed DNA methylation	biological_process	18	6639	25	14414	1.5632	0.00781823	0.157144	ClCG01G008000/ClCG01G022760/ClCG02G005780/ClCG02G021700/ClCG04G005460/ClCG05G003910/ClCG05G006860/ClCG05G008960/ClCG06G002520/ClCG06G006200/ClCG06G017100/ClCG08G007840/ClCG08G016850/ClCG09G009680/ClCG10G019720/ClCG10G020950/ClCG11G004110/ClCG11G017540
GO:0009904	chloroplast accumulation movement	biological_process	12	6639	15	14414	1.73689	0.00793136	0.157144	ClCG01G018390/ClCG02G020700/ClCG04G006480/ClCG05G018310/ClCG05G019180/ClCG05G019850/ClCG08G015930/ClCG10G004390/ClCG10G022610/ClCG11G005750/ClCG11G007710/ClCG11G013320
GO:0055028	cortical microtubule	cellular_component	12	6639	15	14414	1.73689	0.00793136	0.157144	ClCG00G000500/ClCG00G001370/ClCG01G019020/ClCG01G025080/ClCG02G016800/ClCG02G022420/ClCG04G001070/ClCG05G019550/ClCG05G020130/ClCG06G006750/ClCG10G004080/ClCG11G015860
GO:0015031	protein transport	biological_process	127	6639	235	14414	1.17332	0.00807632	0.158726	ClCG01G000010/ClCG01G001080/ClCG01G001590/ClCG01G001860/ClCG01G006040/ClCG01G008750/ClCG01G011090/ClCG01G013500/ClCG01G015640/ClCG01G016580/ClCG01G016600/ClCG01G022570/ClCG01G022800/ClCG01G023710/ClCG01G025460/ClCG01G025690/ClCG02G001770/ClCG02G003230/ClCG02G003540/ClCG02G005360/ClCG02G006790/ClCG02G008440/ClCG02G008810/ClCG02G010010/ClCG02G014310/ClCG02G018160/ClCG02G019710/ClCG02G020320/ClCG02G…
GO:0000045	autophagosome assembly	biological_process	15	6639	20	14414	1.62833	0.00834284	0.160238	ClCG01G009710/ClCG01G016600/ClCG01G023710/ClCG02G010070/ClCG02G014310/ClCG05G002290/ClCG05G006470/ClCG05G010030/ClCG05G010470/ClCG06G017570/ClCG07G000970/ClCG08G018000/ClCG09G006140/ClCG10G021490/ClCG11G012710
GO:0030488	tRNA methylation	biological_process	15	6639	20	14414	1.62833	0.00834284	0.160238	ClCG01G015110/ClCG01G018610/ClCG01G022000/ClCG02G016960/ClCG02G023290/ClCG05G002480/ClCG05G018010/ClCG05G018120/ClCG08G011100/ClCG09G004700/ClCG09G014610/ClCG09G019630/ClCG10G007610/ClCG11G002640/ClCG11G018590
GO:0005654	nucleoplasm	cellular_component	78	6639	138	14414	1.22715	0.00846754	0.160238	ClCG01G003540/ClCG01G005770/ClCG01G013750/ClCG01G015590/ClCG01G015950/ClCG01G017910/ClCG01G018610/ClCG01G019420/ClCG01G025090/ClCG02G003400/ClCG02G004460/ClCG02G012090/ClCG02G012780/ClCG02G013660/ClCG02G014670/ClCG02G014800/ClCG02G015150/ClCG02G015590/ClCG02G017410/ClCG02G019570/ClCG02G020360/ClCG02G021200/ClCG02G024000/ClCG03G000140/ClCG03G001080/ClCG03G001960/ClCG03G002440/ClCG03G017940/ClCG04G…
GO:0006400	tRNA modification	biological_process	19	6639	27	14414	1.52782	0.00929819	0.160238	ClCG01G012600/ClCG01G015110/ClCG01G015950/ClCG01G018610/ClCG02G010990/ClCG02G023290/ClCG03G008990/ClCG03G013060/ClCG05G002480/ClCG06G003860/ClCG06G013620/ClCG07G000200/ClCG08G010310/ClCG09G014310/ClCG09G014610/ClCG09G020060/ClCG10G007610/ClCG10G011880/ClCG10G012310
GO:0000243	commitment complex	cellular_component	6	6639	6	14414	2.17111	0.00953629	0.160238	ClCG01G019460/ClCG03G007170/ClCG05G007160/ClCG06G001450/ClCG09G006530/ClCG11G018690
GO:0000930	gamma-tubulin complex	cellular_component	6	6639	6	14414	2.17111	0.00953629	0.160238	ClCG04G001070/ClCG05G001100/ClCG05G010880/ClCG05G019550/ClCG10G004080/ClCG11G007400
GO:0001708	cell fate specification	biological_process	6	6639	6	14414	2.17111	0.00953629	0.160238	ClCG01G006740/ClCG06G003710/ClCG06G009680/ClCG09G004010/ClCG11G011660/ClCG11G015510
GO:0005249	voltage-gated potassium channel activity	molecular_function	6	6639	6	14414	2.17111	0.00953629	0.160238	ClCG02G021250/ClCG04G009060/ClCG05G009560/ClCG05G017310/ClCG05G026410/ClCG06G012930
GO:0005720	nuclear heterochromatin	cellular_component	6	6639	6	14414	2.17111	0.00953629	0.160238	ClCG02G022750/ClCG03G001470/ClCG04G002400/ClCG05G016300/ClCG06G000580/ClCG11G000670
GO:0007166	cell surface receptor signaling pathway	biological_process	6	6639	6	14414	2.17111	0.00953629	0.160238	ClCG02G020260/ClCG03G001600/ClCG05G015850/ClCG07G005200/ClCG10G022790/ClCG11G015480
GO:0008420	RNA polymerase II CTD heptapeptide repeat phosphatase activity	molecular_function	6	6639	6	14414	2.17111	0.00953629	0.160238	ClCG01G022810/ClCG04G007090/ClCG04G012830/ClCG06G001780/ClCG07G011770/ClCG08G000930
GO:0009526	plastid envelope	cellular_component	6	6639	6	14414	2.17111	0.00953629	0.160238	ClCG06G008640/ClCG07G000230/ClCG08G005950/ClCG08G011680/ClCG10G007730/ClCG10G019670
GO:0010071	root meristem specification	biological_process	6	6639	6	14414	2.17111	0.00953629	0.160238	ClCG01G006740/ClCG02G002720/ClCG02G009370/ClCG06G009040/ClCG09G004010/ClCG10G004140
GO:0010336	gibberellic acid homeostasis	biological_process	6	6639	6	14414	2.17111	0.00953629	0.160238	ClCG03G002260/ClCG05G017910/ClCG06G010570/ClCG08G005240/ClCG10G016410/ClCG11G003240
GO:0016593	Cdc73/Paf1 complex	cellular_component	6	6639	6	14414	2.17111	0.00953629	0.160238	ClCG02G004620/ClCG03G015190/ClCG04G011890/ClCG05G005070/ClCG07G009220/ClCG09G000200
GO:0032454	histone demethylase activity (H3-K9 specific)	molecular_function	6	6639	6	14414	2.17111	0.00953629	0.160238	ClCG01G008180/ClCG01G022420/ClCG02G015560/ClCG05G000780/ClCG09G011670/ClCG10G001330
GO:0033169	histone H3-K9 demethylation	biological_process	6	6639	6	14414	2.17111	0.00953629	0.160238	ClCG01G008180/ClCG01G022420/ClCG02G015560/ClCG03G003410/ClCG05G000780/ClCG08G007610
GO:0061025	membrane fusion	biological_process	6	6639	6	14414	2.17111	0.00953629	0.160238	ClCG01G009710/ClCG02G010070/ClCG04G011950/ClCG05G023810/ClCG06G015830/ClCG09G019370
GO:0070651	nonfunctional rRNA decay	biological_process	6	6639	6	14414	2.17111	0.00953629	0.160238	ClCG01G021650/ClCG02G002100/ClCG03G011510/ClCG04G000130/ClCG06G016990/ClCG11G007480
GO:0070940	dephosphorylation of RNA polymerase II C-terminal domain	biological_process	6	6639	6	14414	2.17111	0.00953629	0.160238	ClCG01G022810/ClCG04G007090/ClCG04G012830/ClCG06G001780/ClCG07G011770/ClCG08G000930
GO:0120010	intermembrane phospholipid transfer	biological_process	6	6639	6	14414	2.17111	0.00953629	0.160238	ClCG01G019530/ClCG02G020320/ClCG05G005190/ClCG05G019010/ClCG07G009200/ClCG11G015390
GO:0010189	vitamin E biosynthetic process	biological_process	10	6639	12	14414	1.80926	0.00959983	0.160238	ClCG02G007700/ClCG02G024270/ClCG03G000480/ClCG06G016180/ClCG07G010100/ClCG08G007990/ClCG08G012300/ClCG10G017840/ClCG11G012020/ClCG11G017780
GO:0048364	root development	biological_process	72	6639	127	14414	1.23087	0.0101204	0.167207	ClCG00G004170/ClCG01G003500/ClCG01G006060/ClCG01G013190/ClCG01G013530/ClCG01G016610/ClCG01G017800/ClCG02G000680/ClCG02G016280/ClCG02G017980/ClCG02G018230/ClCG02G018950/ClCG02G019170/ClCG02G019540/ClCG03G002430/ClCG03G008120/ClCG03G009000/ClCG03G010390/ClCG03G012160/ClCG03G017970/ClCG04G007520/ClCG04G008740/ClCG04G010170/ClCG04G011580/ClCG05G001350/ClCG05G002150/ClCG05G003530/ClCG05G006350/ClCG05G…
GO:0030433	ubiquitin-dependent ERAD pathway	biological_process	24	6639	36	14414	1.44741	0.0101545	0.167207	ClCG01G011840/ClCG01G019640/ClCG01G021650/ClCG02G002100/ClCG02G004530/ClCG02G006070/ClCG04G006140/ClCG04G009260/ClCG05G002100/ClCG05G004680/ClCG05G010750/ClCG06G011880/ClCG06G016740/ClCG06G017170/ClCG07G005290/ClCG07G013240/ClCG07G014270/ClCG08G014720/ClCG09G000090/ClCG09G010800/ClCG10G015430/ClCG10G020200/ClCG11G003840/ClCG11G007350
GO:0043067	regulation of programmed cell death	biological_process	16	6639	22	14414	1.57899	0.010414	0.168966	ClCG01G004560/ClCG01G009390/ClCG01G023490/ClCG02G012600/ClCG02G018470/ClCG05G016700/ClCG05G020020/ClCG05G026860/ClCG06G006180/ClCG06G018230/ClCG08G006030/ClCG08G017920/ClCG09G012480/ClCG09G013440/ClCG09G022560/ClCG10G002020
GO:0000815	ESCRT III complex	cellular_component	8	6639	9	14414	1.92988	0.0107467	0.168966	ClCG01G025460/ClCG03G002800/ClCG03G015260/ClCG07G013580/ClCG09G000500/ClCG09G000920/ClCG09G008220/ClCG11G001910
GO:0001227	DNA-binding transcription repressor activity, RNA polymerase II-specific	molecular_function	8	6639	9	14414	1.92988	0.0107467	0.168966	ClCG01G002770/ClCG01G008900/ClCG03G003410/ClCG08G007610/ClCG09G008050/ClCG09G011670/ClCG10G001330/ClCG11G010660
GO:0032452	histone demethylase activity	molecular_function	8	6639	9	14414	1.92988	0.0107467	0.168966	ClCG01G002770/ClCG01G008900/ClCG03G003410/ClCG08G007610/ClCG09G008050/ClCG09G011670/ClCG10G001330/ClCG11G010660
GO:0043495	protein membrane anchor	molecular_function	8	6639	9	14414	1.92988	0.0107467	0.168966	ClCG01G015040/ClCG03G012390/ClCG05G000190/ClCG05G003150/ClCG06G016770/ClCG08G008580/ClCG10G002240/ClCG10G018250
GO:0048638	regulation of developmental growth	biological_process	8	6639	9	14414	1.92988	0.0107467	0.168966	ClCG01G013570/ClCG02G019260/ClCG04G000230/ClCG05G005500/ClCG05G005690/ClCG05G013440/ClCG05G014480/ClCG09G000860
GO:0071038	nuclear polyadenylation-dependent tRNA catabolic process	biological_process	8	6639	9	14414	1.92988	0.0107467	0.168966	ClCG03G011510/ClCG03G013080/ClCG04G000130/ClCG04G002220/ClCG05G000200/ClCG06G016990/ClCG06G018160/ClCG11G018120
GO:0015995	chlorophyll biosynthetic process	biological_process	25	6639	38	14414	1.42836	0.0112026	0.175005	ClCG01G007200/ClCG01G023530/ClCG02G023020/ClCG02G024270/ClCG04G000090/ClCG05G003150/ClCG06G007080/ClCG06G016180/ClCG06G018350/ClCG07G001610/ClCG07G004870/ClCG07G005350/ClCG07G007880/ClCG07G010290/ClCG07G010690/ClCG08G004640/ClCG08G005680/ClCG08G011910/ClCG09G001190/ClCG09G009390/ClCG09G016340/ClCG09G016390/ClCG10G015830/ClCG11G010680/ClCG11G018250
GO:0032040	small-subunit processome	cellular_component	26	6639	40	14414	1.41122	0.0122278	0.189804	ClCG01G008500/ClCG02G003400/ClCG02G008140/ClCG02G016300/ClCG04G001230/ClCG04G009490/ClCG05G008250/ClCG06G007990/ClCG06G011020/ClCG06G013450/ClCG06G013510/ClCG06G017770/ClCG06G017810/ClCG07G000610/ClCG07G012820/ClCG08G001610/ClCG08G010550/ClCG09G005830/ClCG09G006560/ClCG09G010350/ClCG09G015010/ClCG09G017100/ClCG09G022570/ClCG10G013550/ClCG10G016150/ClCG11G010890
GO:0000209	protein polyubiquitination	biological_process	17	6639	24	14414	1.53787	0.0124904	0.190244	ClCG01G017550/ClCG02G019570/ClCG03G006820/ClCG03G017750/ClCG04G000540/ClCG06G007790/ClCG06G016630/ClCG07G014270/ClCG08G004430/ClCG09G011740/ClCG09G017840/ClCG09G018180/ClCG10G015430/ClCG10G019570/ClCG11G009060/ClCG11G009070/ClCG11G017370
GO:0005813	centrosome	cellular_component	17	6639	24	14414	1.53787	0.0124904	0.190244	ClCG01G006340/ClCG01G025480/ClCG02G006740/ClCG02G014370/ClCG03G000590/ClCG03G000600/ClCG04G001070/ClCG04G004230/ClCG05G001100/ClCG05G010880/ClCG05G019550/ClCG05G020500/ClCG06G012570/ClCG08G016390/ClCG09G002210/ClCG10G004080/ClCG11G007400
GO:0009825	multidimensional cell growth	biological_process	17	6639	24	14414	1.53787	0.0124904	0.190244	ClCG01G009560/ClCG01G023810/ClCG02G008550/ClCG03G001570/ClCG03G004000/ClCG04G011210/ClCG05G015400/ClCG05G026140/ClCG06G000580/ClCG06G001770/ClCG07G013680/ClCG07G015950/ClCG09G002400/ClCG09G007420/ClCG09G021030/ClCG11G006910/ClCG11G009390
GO:0043231	intracellular membrane-bounded organelle	cellular_component	56	6639	97	14414	1.25342	0.0135874	0.203368	ClCG01G003910/ClCG01G014460/ClCG01G017250/ClCG01G018300/ClCG01G019300/ClCG01G019710/ClCG01G020510/ClCG01G024870/ClCG02G012220/ClCG02G019320/ClCG02G019330/ClCG03G001400/ClCG03G009340/ClCG03G011070/ClCG04G001900/ClCG04G003390/ClCG04G005570/ClCG04G006050/ClCG04G006930/ClCG04G010170/ClCG04G011780/ClCG05G001470/ClCG05G003540/ClCG05G018830/ClCG05G019180/ClCG05G023470/ClCG05G026120/ClCG05G026430/ClCG06G…
GO:0010154	fruit development	biological_process	14	6639	19	14414	1.59977	0.0138685	0.203368	ClCG01G006760/ClCG01G013870/ClCG01G014280/ClCG01G016910/ClCG01G016990/ClCG03G006820/ClCG04G007700/ClCG05G017350/ClCG08G016090/ClCG09G005970/ClCG09G018480/ClCG10G014730/ClCG10G014750/ClCG10G021520
GO:0046854	phosphatidylinositol phosphorylation	biological_process	14	6639	19	14414	1.59977	0.0138685	0.203368	ClCG01G010320/ClCG01G010540/ClCG01G015430/ClCG01G022470/ClCG02G005170/ClCG03G005600/ClCG03G011230/ClCG05G023510/ClCG06G001280/ClCG07G006280/ClCG08G018000/ClCG09G001370/ClCG09G010680/ClCG11G004130
GO:0030126	COPI vesicle coat	cellular_component	11	6639	14	14414	1.70587	0.0140196	0.203368	ClCG01G022800/ClCG01G024310/ClCG02G004680/ClCG02G005080/ClCG05G016940/ClCG07G012990/ClCG07G014160/ClCG09G002200/ClCG10G021340/ClCG11G004040/ClCG11G004060
GO:0031593	polyubiquitin modification-dependent protein binding	molecular_function	11	6639	14	14414	1.70587	0.0140196	0.203368	ClCG01G019640/ClCG01G020390/ClCG01G021650/ClCG02G002100/ClCG02G003510/ClCG04G009260/ClCG05G022800/ClCG06G017170/ClCG10G000640/ClCG10G014660/ClCG10G020200
GO:0042026	protein refolding	biological_process	11	6639	14	14414	1.70587	0.0140196	0.203368	ClCG02G021340/ClCG03G014590/ClCG04G006040/ClCG04G008300/ClCG05G014330/ClCG05G016410/ClCG05G023380/ClCG06G007380/ClCG08G010900/ClCG09G000710/ClCG09G009400
GO:0071705	nitrogen compound transport	biological_process	11	6639	14	14414	1.70587	0.0140196	0.203368	ClCG00G000480/ClCG02G003580/ClCG02G024210/ClCG03G006360/ClCG06G002500/ClCG07G009590/ClCG07G013050/ClCG07G013060/ClCG09G002110/ClCG11G011920/ClCG11G015820
GO:1901698	response to nitrogen compound	biological_process	11	6639	14	14414	1.70587	0.0140196	0.203368	ClCG00G000480/ClCG02G003580/ClCG02G024210/ClCG03G006360/ClCG06G002500/ClCG07G009590/ClCG07G013050/ClCG07G013060/ClCG09G002110/ClCG11G011920/ClCG11G015820
GO:0051015	actin filament binding	molecular_function	28	6639	44	14414	1.38162	0.0141937	0.204675	ClCG01G025980/ClCG02G002490/ClCG02G005170/ClCG02G014140/ClCG03G000050/ClCG03G007380/ClCG03G014740/ClCG04G000160/ClCG04G012590/ClCG05G001690/ClCG05G004940/ClCG06G013500/ClCG07G000430/ClCG07G002400/ClCG07G002460/ClCG07G003880/ClCG07G006360/ClCG08G007150/ClCG08G009790/ClCG09G007330/ClCG09G022250/ClCG10G007750/ClCG10G017080/ClCG11G005550/ClCG11G006910/ClCG11G011940/ClCG11G014590/ClCG11G018470
GO:0000502	proteasome complex	cellular_component	23	6639	35	14414	1.42673	0.0150602	0.215892	ClCG00G004170/ClCG01G009520/ClCG02G002360/ClCG02G003980/ClCG02G015290/ClCG02G022670/ClCG03G017280/ClCG05G003290/ClCG05G005040/ClCG05G019740/ClCG05G022800/ClCG06G000440/ClCG06G006350/ClCG06G007710/ClCG06G010740/ClCG08G005890/ClCG08G014720/ClCG09G003410/ClCG09G009570/ClCG10G014660/ClCG11G000300/ClCG11G002780/ClCG11G012520
GO:0007165	signal transduction	biological_process	37	6639	61	14414	1.3169	0.01532	0.218262	ClCG01G010320/ClCG01G010540/ClCG01G023800/ClCG02G005070/ClCG02G017100/ClCG02G019120/ClCG02G022230/ClCG02G024170/ClCG03G007600/ClCG03G012550/ClCG03G014070/ClCG03G016890/ClCG04G006460/ClCG04G011760/ClCG05G000490/ClCG05G000520/ClCG05G016360/ClCG05G023690/ClCG06G012300/ClCG07G010980/ClCG07G016890/ClCG08G001180/ClCG08G001390/ClCG08G001400/ClCG08G001410/ClCG08G011780/ClCG09G002530/ClCG09G006590/ClCG09G…
GO:0016301	kinase activity	molecular_function	48	6639	82	14414	1.27089	0.0154046	0.218262	ClCG01G005910/ClCG01G017370/ClCG01G017460/ClCG01G019260/ClCG02G009140/ClCG02G010700/ClCG02G020700/ClCG02G022020/ClCG02G022030/ClCG03G000480/ClCG03G002340/ClCG03G006420/ClCG03G016290/ClCG04G000380/ClCG04G001110/ClCG04G002510/ClCG04G009680/ClCG04G009860/ClCG05G000110/ClCG05G001910/ClCG05G005590/ClCG05G006930/ClCG05G017830/ClCG05G023340/ClCG05G025840/ClCG06G004570/ClCG06G015270/ClCG06G016590/ClCG06G…
GO:0031047	gene silencing by RNA	biological_process	24	6639	37	14414	1.40829	0.0164056	0.222244	ClCG00G004530/ClCG01G014010/ClCG02G004620/ClCG02G016280/ClCG03G002980/ClCG03G015420/ClCG04G004820/ClCG04G012520/ClCG05G004800/ClCG05G008960/ClCG05G014240/ClCG05G016300/ClCG06G006230/ClCG06G018110/ClCG06G018430/ClCG07G003400/ClCG07G008800/ClCG08G003170/ClCG08G008160/ClCG08G008170/ClCG08G008770/ClCG09G011570/ClCG09G022160/ClCG11G000730
GO:0004842	ubiquitin-protein transferase activity	molecular_function	117	6639	219	14414	1.15991	0.0165097	0.222244	ClCG00G001780/ClCG01G002500/ClCG01G004260/ClCG01G009390/ClCG01G009780/ClCG01G013080/ClCG01G014030/ClCG01G014110/ClCG01G015160/ClCG01G015580/ClCG01G017200/ClCG01G018320/ClCG01G018570/ClCG01G020510/ClCG01G021420/ClCG01G021450/ClCG01G022350/ClCG01G022530/ClCG01G022960/ClCG01G025930/ClCG02G000630/ClCG02G000670/ClCG02G006070/ClCG02G008040/ClCG02G009880/ClCG02G011880/ClCG02G014100/ClCG02G015970/ClCG02G…
GO:0000373	Group II intron splicing	biological_process	19	6639	28	14414	1.47325	0.0165318	0.222244	ClCG03G006880/ClCG03G015510/ClCG03G017990/ClCG05G001970/ClCG05G004630/ClCG05G021150/ClCG05G025480/ClCG06G014780/ClCG08G002150/ClCG09G006920/ClCG09G009550/ClCG09G012410/ClCG09G022160/ClCG09G022480/ClCG10G005410/ClCG10G014560/ClCG11G002280/ClCG11G007830/ClCG11G016670
GO:0043022	ribosome binding	molecular_function	19	6639	28	14414	1.47325	0.0165318	0.222244	ClCG01G010890/ClCG02G012030/ClCG02G014380/ClCG03G006230/ClCG04G002140/ClCG05G009460/ClCG05G018690/ClCG06G014460/ClCG07G009810/ClCG07G015220/ClCG08G013700/ClCG09G013710/ClCG09G014780/ClCG09G018370/ClCG10G005120/ClCG11G007480/ClCG11G010250/ClCG11G011020/ClCG11G016400
GO:0004176	ATP-dependent peptidase activity	molecular_function	15	6639	21	14414	1.55079	0.0168204	0.222244	ClCG00G002460/ClCG00G002850/ClCG01G015450/ClCG02G018660/ClCG03G000890/ClCG03G010030/ClCG03G010040/ClCG05G008940/ClCG05G017900/ClCG07G011510/ClCG08G001900/ClCG09G000030/ClCG09G018210/ClCG10G001960/ClCG11G000110
GO:0004402	histone acetyltransferase activity	molecular_function	15	6639	21	14414	1.55079	0.0168204	0.222244	ClCG01G017500/ClCG01G025700/ClCG02G021700/ClCG03G003310/ClCG03G009080/ClCG04G012460/ClCG06G006200/ClCG06G017620/ClCG09G008530/ClCG10G000030/ClCG10G014330/ClCG10G019720/ClCG10G020950/ClCG11G008920/ClCG11G017540
GO:2000012	regulation of auxin polar transport	biological_process	15	6639	21	14414	1.55079	0.0168204	0.222244	ClCG01G006810/ClCG01G010890/ClCG02G011050/ClCG03G006990/ClCG03G015780/ClCG04G002140/ClCG04G010400/ClCG04G012740/ClCG05G020690/ClCG06G002060/ClCG06G015930/ClCG07G015430/ClCG08G016960/ClCG09G016810/ClCG11G018140
GO:0045087	innate immune response	biological_process	31	6639	50	14414	1.34609	0.0168977	0.222244	ClCG00G004170/ClCG01G013590/ClCG01G024070/ClCG02G002360/ClCG02G007400/ClCG02G012820/ClCG02G018310/ClCG02G021310/ClCG02G022250/ClCG02G023890/ClCG03G007320/ClCG05G000330/ClCG05G000470/ClCG05G002580/ClCG05G003050/ClCG05G004530/ClCG05G021110/ClCG05G024010/ClCG06G009590/ClCG06G009620/ClCG07G003540/ClCG07G004120/ClCG09G013700/ClCG09G019710/ClCG09G021330/ClCG11G004420/ClCG11G010250/ClCG11G012520/ClCG11G…
GO:0043161	proteasome-mediated ubiquitin-dependent protein catabolic process	biological_process	40	6639	67	14414	1.29619	0.016977	0.222244	ClCG00G004170/ClCG01G009390/ClCG01G009510/ClCG01G009520/ClCG01G009710/ClCG01G020390/ClCG01G021650/ClCG01G022960/ClCG02G000890/ClCG02G002100/ClCG02G002360/ClCG02G005310/ClCG02G010070/ClCG02G013690/ClCG02G017600/ClCG02G018470/ClCG03G000170/ClCG03G017750/ClCG05G000080/ClCG05G005040/ClCG05G019740/ClCG05G020020/ClCG05G022800/ClCG06G006350/ClCG06G007710/ClCG06G007890/ClCG07G008750/ClCG08G005890/ClCG08G…
GO:0000395	mRNA 5'-splice site recognition	biological_process	9	6639	11	14414	1.77636	0.0176432	0.222244	ClCG01G005490/ClCG01G025430/ClCG03G007170/ClCG03G012340/ClCG05G025280/ClCG06G001450/ClCG06G013040/ClCG09G006530/ClCG11G009760
GO:0003714	transcription corepressor activity	molecular_function	9	6639	11	14414	1.77636	0.0176432	0.222244	ClCG01G017150/ClCG02G022110/ClCG02G022540/ClCG02G024160/ClCG05G024900/ClCG09G004890/ClCG09G022170/ClCG11G003240/ClCG11G013040
GO:0010099	regulation of photomorphogenesis	biological_process	9	6639	11	14414	1.77636	0.0176432	0.222244	ClCG01G007260/ClCG02G000070/ClCG02G011380/ClCG02G024020/ClCG03G014350/ClCG05G017050/ClCG07G001610/ClCG08G013230/ClCG09G009390
GO:0090630	activation of GTPase activity	biological_process	9	6639	11	14414	1.77636	0.0176432	0.222244	ClCG02G009550/ClCG02G013750/ClCG04G009000/ClCG05G009160/ClCG06G008070/ClCG07G015070/ClCG08G011780/ClCG10G005620/ClCG11G003270
GO:1901259	chloroplast rRNA processing	biological_process	9	6639	11	14414	1.77636	0.0176432	0.222244	ClCG02G003000/ClCG05G019910/ClCG05G020220/ClCG06G009900/ClCG07G001090/ClCG08G003410/ClCG08G007240/ClCG09G010260/ClCG11G015050
GO:0046777	protein autophosphorylation	biological_process	57	6639	100	14414	1.23753	0.0179113	0.222244	ClCG01G001600/ClCG01G005430/ClCG01G005910/ClCG01G014320/ClCG01G016660/ClCG01G023810/ClCG01G024070/ClCG02G003340/ClCG02G007400/ClCG02G010360/ClCG02G010700/ClCG02G018310/ClCG02G019090/ClCG02G020700/ClCG03G007320/ClCG03G007350/ClCG03G007590/ClCG03G016120/ClCG03G016290/ClCG04G000380/ClCG04G008960/ClCG05G015650/ClCG05G017830/ClCG05G023510/ClCG05G024010/ClCG05G024950/ClCG05G025840/ClCG06G001280/ClCG06G…
GO:0006406	mRNA export from nucleus	biological_process	12	6639	16	14414	1.62833	0.0184407	0.222244	ClCG01G006690/ClCG02G019610/ClCG03G012970/ClCG05G014240/ClCG05G019920/ClCG05G026050/ClCG07G004120/ClCG09G001140/ClCG09G016660/ClCG09G016930/ClCG09G021330/ClCG11G004420
GO:0071013	catalytic step 2 spliceosome	cellular_component	20	6639	30	14414	1.44741	0.0184572	0.222244	ClCG01G004580/ClCG01G004620/ClCG01G022630/ClCG01G025430/ClCG02G011990/ClCG02G022780/ClCG02G023410/ClCG04G010110/ClCG05G006860/ClCG05G020780/ClCG05G025310/ClCG06G002520/ClCG06G002870/ClCG09G016740/ClCG10G009340/ClCG10G012490/ClCG10G019870/ClCG11G007770/ClCG11G010460/ClCG11G018690
GO:0006468	protein phosphorylation	biological_process	83	6639	152	14414	1.18554	0.0206731	0.222244	ClCG01G001600/ClCG01G005430/ClCG01G006710/ClCG01G011290/ClCG01G011560/ClCG01G017510/ClCG01G020310/ClCG01G023810/ClCG01G024850/ClCG02G005170/ClCG02G005660/ClCG02G006220/ClCG02G010700/ClCG02G011490/ClCG02G012860/ClCG02G016290/ClCG02G016420/ClCG02G017680/ClCG02G017900/ClCG02G019090/ClCG02G019120/ClCG02G020700/ClCG02G022020/ClCG02G022030/ClCG02G022600/ClCG02G024190/ClCG03G003030/ClCG03G006420/ClCG03G…
GO:0000003	reproduction	biological_process	5	6639	5	14414	2.17111	0.0207128	0.222244	ClCG02G015590/ClCG02G017640/ClCG02G022520/ClCG03G006050/ClCG05G005970
GO:0000812	Swr1 complex	cellular_component	5	6639	5	14414	2.17111	0.0207128	0.222244	ClCG01G017700/ClCG02G019260/ClCG09G004890/ClCG10G015440/ClCG10G017460
GO:0000923	equatorial microtubule organizing center	cellular_component	5	6639	5	14414	2.17111	0.0207128	0.222244	ClCG04G001070/ClCG05G010880/ClCG05G019550/ClCG10G004080/ClCG11G007400
GO:0001653	peptide receptor activity	molecular_function	5	6639	5	14414	2.17111	0.0207128	0.222244	ClCG02G007400/ClCG08G008670/ClCG08G011970/ClCG11G014890/ClCG11G014900
GO:0001664	G protein-coupled receptor binding	molecular_function	5	6639	5	14414	2.17111	0.0207128	0.222244	ClCG01G016530/ClCG05G000970/ClCG07G014900/ClCG09G017730/ClCG10G001220
GO:0002188	translation reinitiation	biological_process	5	6639	5	14414	2.17111	0.0207128	0.222244	ClCG03G006160/ClCG03G006190/ClCG03G015530/ClCG03G017600/ClCG06G010720
GO:0004373	glycogen (starch) synthase activity	molecular_function	5	6639	5	14414	2.17111	0.0207128	0.222244	ClCG01G001420/ClCG01G018090/ClCG01G024360/ClCG03G004710/ClCG10G015190
GO:0004652	polynucleotide adenylyltransferase activity	molecular_function	5	6639	5	14414	2.17111	0.0207128	0.222244	ClCG04G010850/ClCG05G000200/ClCG08G012080/ClCG09G000240/ClCG11G018120
GO:0006564	L-serine biosynthetic process	biological_process	5	6639	5	14414	2.17111	0.0207128	0.222244	ClCG05G010250/ClCG06G015640/ClCG07G014180/ClCG09G010140/ClCG10G000330
GO:0007064	mitotic sister chromatid cohesion	biological_process	5	6639	5	14414	2.17111	0.0207128	0.222244	ClCG01G011160/ClCG05G002770/ClCG08G013680/ClCG09G003300/ClCG09G008240
GO:0007188	adenylate cyclase-modulating G protein-coupled receptor signaling pathway	biological_process	5	6639	5	14414	2.17111	0.0207128	0.222244	ClCG01G016530/ClCG05G000970/ClCG07G014900/ClCG09G017730/ClCG10G001220
GO:0008728	GTP diphosphokinase activity	molecular_function	5	6639	5	14414	2.17111	0.0207128	0.222244	ClCG05G006930/ClCG07G014120/ClCG09G001000/ClCG10G009060/ClCG10G011110
GO:0009011	starch synthase activity	molecular_function	5	6639	5	14414	2.17111	0.0207128	0.222244	ClCG01G001420/ClCG01G018090/ClCG01G024360/ClCG03G004710/ClCG10G015190
GO:0009247	glycolipid biosynthetic process	biological_process	5	6639	5	14414	2.17111	0.0207128	0.222244	ClCG08G013790/ClCG10G015450/ClCG10G015460/ClCG10G021890/ClCG11G003420
GO:0010424	DNA methylation on cytosine within a CG sequence	biological_process	5	6639	5	14414	2.17111	0.0207128	0.222244	ClCG03G013970/ClCG04G002400/ClCG10G001140/ClCG11G000400/ClCG11G000670
GO:0010452	histone H3-K36 methylation	biological_process	5	6639	5	14414	2.17111	0.0207128	0.222244	ClCG01G016640/ClCG06G010560/ClCG08G006030/ClCG08G009140/ClCG11G002700
GO:0016197	endosomal transport	biological_process	5	6639	5	14414	2.17111	0.0207128	0.222244	ClCG02G019170/ClCG02G022810/ClCG05G016820/ClCG11G011660/ClCG11G016490
GO:0016514	SWI/SNF complex	cellular_component	5	6639	5	14414	2.17111	0.0207128	0.222244	ClCG05G006940/ClCG06G018080/ClCG10G017460/ClCG11G015890/ClCG11G019090
GO:0030628	pre-mRNA 3'-splice site binding	molecular_function	5	6639	5	14414	2.17111	0.0207128	0.222244	ClCG01G012750/ClCG04G009760/ClCG10G007430/ClCG10G007450/ClCG11G019120
GO:0031491	nucleosome binding	molecular_function	5	6639	5	14414	2.17111	0.0207128	0.222244	ClCG01G025060/ClCG02G019260/ClCG06G005340/ClCG10G011940/ClCG11G010450
GO:0033201	alpha-1,4-glucan synthase activity	molecular_function	5	6639	5	14414	2.17111	0.0207128	0.222244	ClCG01G001420/ClCG01G018090/ClCG01G024360/ClCG03G004710/ClCG10G015190
GO:0034511	U3 snoRNA binding	molecular_function	5	6639	5	14414	2.17111	0.0207128	0.222244	ClCG06G001320/ClCG06G013510/ClCG08G001610/ClCG09G009700/ClCG09G010650
GO:0035542	regulation of SNARE complex assembly	biological_process	5	6639	5	14414	2.17111	0.0207128	0.222244	ClCG00G003900/ClCG02G001300/ClCG02G009340/ClCG09G017560/ClCG11G016490
GO:0043614	multi-eIF complex	cellular_component	5	6639	5	14414	2.17111	0.0207128	0.222244	ClCG03G006160/ClCG03G006190/ClCG03G017600/ClCG06G010720/ClCG09G014780
GO:0048530	fruit morphogenesis	biological_process	5	6639	5	14414	2.17111	0.0207128	0.222244	ClCG02G018230/ClCG03G016630/ClCG05G001290/ClCG09G006660/ClCG09G020060
GO:0048826	cotyledon morphogenesis	biological_process	5	6639	5	14414	2.17111	0.0207128	0.222244	ClCG02G018010/ClCG05G024450/ClCG06G007410/ClCG07G009950/ClCG11G017590
GO:0050265	RNA uridylyltransferase activity	molecular_function	5	6639	5	14414	2.17111	0.0207128	0.222244	ClCG01G020880/ClCG02G021760/ClCG04G009660/ClCG06G000240/ClCG07G003590
GO:0051228	mitotic spindle disassembly	biological_process	5	6639	5	14414	2.17111	0.0207128	0.222244	ClCG01G019640/ClCG01G021650/ClCG04G009260/ClCG06G017170/ClCG10G020200
GO:0051415	microtubule nucleation by interphase microtubule organizing center	biological_process	5	6639	5	14414	2.17111	0.0207128	0.222244	ClCG04G001070/ClCG05G010880/ClCG05G019550/ClCG10G004080/ClCG11G007400
GO:0070478	nuclear-transcribed mRNA catabolic process, 3'-5' exonucleolytic nonsense-mediated decay	biological_process	5	6639	5	14414	2.17111	0.0207128	0.222244	ClCG03G000980/ClCG03G011510/ClCG04G000130/ClCG06G016990/ClCG11G019200
GO:0072344	rescue of stalled ribosome	biological_process	5	6639	5	14414	2.17111	0.0207128	0.222244	ClCG03G000170/ClCG05G000080/ClCG06G004360/ClCG06G014460/ClCG09G004660
GO:0080009	mRNA methylation	biological_process	5	6639	5	14414	2.17111	0.0207128	0.222244	ClCG06G017220/ClCG07G016960/ClCG09G013270/ClCG10G000860/ClCG10G018280
GO:0080046	quercetin 4'-O-glucosyltransferase activity	molecular_function	5	6639	5	14414	2.17111	0.0207128	0.222244	ClCG09G011000/ClCG10G019770/ClCG10G019790/ClCG10G019810/ClCG10G019820
GO:0089701	U2AF	cellular_component	5	6639	5	14414	2.17111	0.0207128	0.222244	ClCG01G012750/ClCG04G009760/ClCG10G007430/ClCG10G007450/ClCG11G019120
GO:0097352	autophagosome maturation	biological_process	5	6639	5	14414	2.17111	0.0207128	0.222244	ClCG01G019640/ClCG01G021650/ClCG04G009260/ClCG06G017170/ClCG10G020200
GO:0000920	septum digestion after cytokinesis	biological_process	7	6639	8	14414	1.89972	0.020975	0.222244	ClCG01G025460/ClCG03G002800/ClCG03G015260/ClCG07G013580/ClCG09G000500/ClCG09G000920/ClCG09G008220
GO:0005628	prospore membrane	cellular_component	7	6639	8	14414	1.89972	0.020975	0.222244	ClCG01G019530/ClCG02G020320/ClCG05G005190/ClCG05G006770/ClCG05G019010/ClCG07G009200/ClCG11G015390
GO:0005786	signal recognition particle, endoplasmic reticulum targeting	cellular_component	7	6639	8	14414	1.89972	0.020975	0.222244	ClCG02G003690/ClCG03G006590/ClCG04G007440/ClCG04G010090/ClCG05G006830/ClCG05G026250/ClCG07G000650
GO:0006809	nitric oxide biosynthetic process	biological_process	7	6639	8	14414	1.89972	0.020975	0.222244	ClCG01G003680/ClCG01G003690/ClCG01G004960/ClCG03G009280/ClCG09G011650/ClCG10G001300/ClCG11G015520
GO:0043044	ATP-dependent chromatin remodeling	biological_process	7	6639	8	14414	1.89972	0.020975	0.222244	ClCG01G017700/ClCG04G003710/ClCG05G001450/ClCG05G005740/ClCG05G006940/ClCG06G005340/ClCG10G017460
GO:0010119	regulation of stomatal movement	biological_process	28	6639	45	14414	1.35091	0.0212654	0.224345	ClCG01G009780/ClCG01G015040/ClCG01G016560/ClCG01G025580/ClCG02G003340/ClCG02G014620/ClCG02G018100/ClCG02G020700/ClCG03G001230/ClCG03G013380/ClCG03G014260/ClCG03G017970/ClCG04G009140/ClCG05G000980/ClCG05G008910/ClCG05G024600/ClCG06G004810/ClCG06G016390/ClCG06G017740/ClCG06G018320/ClCG07G007740/ClCG07G012820/ClCG07G016730/ClCG08G010670/ClCG09G021330/ClCG10G009610/ClCG10G018250/ClCG11G004420
GO:0005096	GTPase activator activity	molecular_function	38	6639	64	14414	1.2891	0.021996	0.231052	ClCG01G007750/ClCG01G010200/ClCG01G021220/ClCG02G009550/ClCG02G013750/ClCG02G022230/ClCG03G006260/ClCG03G012550/ClCG04G009000/ClCG05G000520/ClCG05G009160/ClCG05G011210/ClCG05G026170/ClCG05G026740/ClCG06G000530/ClCG06G006630/ClCG06G008070/ClCG06G009880/ClCG07G001240/ClCG07G006030/ClCG07G011680/ClCG07G015070/ClCG07G016890/ClCG08G007980/ClCG08G011780/ClCG09G006590/ClCG09G007560/ClCG09G008460/ClCG09G…
GO:0009585	red, far-red light phototransduction	biological_process	29	6639	47	14414	1.33962	0.0223445	0.231502	ClCG01G009780/ClCG01G023370/ClCG01G024920/ClCG02G002860/ClCG02G009400/ClCG02G014630/ClCG02G018100/ClCG02G024020/ClCG02G024160/ClCG03G007180/ClCG03G017310/ClCG04G011970/ClCG05G000980/ClCG05G001830/ClCG05G002590/ClCG05G006570/ClCG05G017050/ClCG06G002540/ClCG06G015880/ClCG07G010950/ClCG08G009050/ClCG08G013230/ClCG09G014140/ClCG10G002510/ClCG10G004600/ClCG10G016860/ClCG11G006900/ClCG11G009990/ClCG11G…
GO:0017137	Rab GTPase binding	molecular_function	17	6639	25	14414	1.47635	0.0224187	0.231502	ClCG01G001640/ClCG01G005520/ClCG01G015430/ClCG01G015550/ClCG02G009550/ClCG02G013750/ClCG04G009000/ClCG05G009160/ClCG06G008070/ClCG07G015070/ClCG10G000240/ClCG10G005620/ClCG10G022220/ClCG11G003270/ClCG11G006590/ClCG11G011660/ClCG11G018230
GO:0019252	starch biosynthetic process	biological_process	17	6639	25	14414	1.47635	0.0224187	0.231502	ClCG01G001420/ClCG01G018090/ClCG01G024360/ClCG02G003100/ClCG03G004710/ClCG04G002300/ClCG04G009380/ClCG05G005320/ClCG05G018800/ClCG05G021340/ClCG05G024670/ClCG06G013990/ClCG07G001550/ClCG08G009400/ClCG09G007650/ClCG10G015190/ClCG11G004260
GO:0048573	photoperiodism, flowering	biological_process	17	6639	25	14414	1.47635	0.0224187	0.231502	ClCG01G001600/ClCG01G008900/ClCG01G009780/ClCG01G019270/ClCG02G018100/ClCG03G009670/ClCG03G013380/ClCG04G009760/ClCG05G012420/ClCG05G021370/ClCG06G000580/ClCG09G004340/ClCG09G012620/ClCG10G014330/ClCG10G017330/ClCG10G020650/ClCG11G019120
GO:0030163	protein catabolic process	biological_process	39	6639	66	14414	1.28293	0.0225923	0.23231	ClCG01G005710/ClCG01G008010/ClCG01G014950/ClCG01G020550/ClCG02G000060/ClCG02G002360/ClCG02G018840/ClCG02G024160/ClCG03G017280/ClCG04G009580/ClCG04G011200/ClCG04G011230/ClCG04G011240/ClCG05G005400/ClCG05G008940/ClCG05G010630/ClCG05G016070/ClCG05G019740/ClCG05G020390/ClCG05G026860/ClCG06G010740/ClCG06G014930/ClCG08G001900/ClCG08G004340/ClCG09G003410/ClCG09G003480/ClCG09G006500/ClCG09G006950/ClCG09G…
GO:0042651	thylakoid membrane	cellular_component	13	6639	18	14414	1.56802	0.022714	0.23258	ClCG02G003810/ClCG03G009900/ClCG03G017750/ClCG04G007030/ClCG05G003940/ClCG06G016950/ClCG08G005680/ClCG09G010850/ClCG09G016100/ClCG09G016370/ClCG10G002240/ClCG10G019010/ClCG11G017370
GO:0010114	response to red light	biological_process	23	6639	36	14414	1.3871	0.0237394	0.242062	ClCG01G016910/ClCG01G024920/ClCG02G011380/ClCG03G001340/ClCG03G009670/ClCG03G015640/ClCG03G017310/ClCG03G018050/ClCG04G007140/ClCG05G001010/ClCG05G006560/ClCG05G008730/ClCG05G017050/ClCG05G020930/ClCG05G024950/ClCG06G000590/ClCG06G007660/ClCG06G016650/ClCG08G012730/ClCG08G013230/ClCG08G016090/ClCG11G009990/ClCG11G014090
GO:0009707	chloroplast outer membrane	cellular_component	31	6639	51	14414	1.31969	0.0243424	0.24381	ClCG00G002920/ClCG01G006950/ClCG01G015020/ClCG01G019450/ClCG01G023640/ClCG02G001360/ClCG02G002090/ClCG02G003120/ClCG02G004240/ClCG02G010650/ClCG02G021830/ClCG02G024090/ClCG03G000550/ClCG03G001540/ClCG03G012960/ClCG03G016110/ClCG05G001740/ClCG05G002890/ClCG05G006900/ClCG05G008660/ClCG05G019490/ClCG05G023080/ClCG07G000240/ClCG08G010480/ClCG09G000280/ClCG09G006810/ClCG10G004660/ClCG10G010810/ClCG10G…
GO:0006342	chromatin silencing	biological_process	10	6639	13	14414	1.67008	0.024411	0.24381	ClCG01G016320/ClCG02G012290/ClCG03G002980/ClCG03G013970/ClCG05G014780/ClCG06G000580/ClCG07G003400/ClCG08G003170/ClCG08G007840/ClCG10G019400
GO:0008540	proteasome regulatory particle, base subcomplex	cellular_component	10	6639	13	14414	1.67008	0.024411	0.24381	ClCG00G004170/ClCG01G020390/ClCG02G002360/ClCG02G015290/ClCG06G007710/ClCG06G010740/ClCG08G014720/ClCG10G000640/ClCG11G002780/ClCG11G012520
GO:0010152	pollen maturation	biological_process	10	6639	13	14414	1.67008	0.024411	0.24381	ClCG01G006590/ClCG01G022530/ClCG02G003570/ClCG02G016210/ClCG04G012180/ClCG05G012800/ClCG09G006450/ClCG10G004470/ClCG10G004480/ClCG10G005580
GO:0031359	integral component of chloroplast outer membrane	cellular_component	10	6639	13	14414	1.67008	0.024411	0.24381	ClCG01G020640/ClCG02G003120/ClCG02G005370/ClCG02G010650/ClCG03G001310/ClCG05G019120/ClCG06G014300/ClCG08G009240/ClCG09G014480/ClCG09G017860
GO:0032543	mitochondrial translation	biological_process	18	6639	27	14414	1.44741	0.0250163	0.247824	ClCG01G001660/ClCG01G019960/ClCG01G021720/ClCG02G007800/ClCG03G004220/ClCG05G006110/ClCG06G007290/ClCG06G008620/ClCG07G015230/ClCG09G002640/ClCG09G013710/ClCG09G016880/ClCG09G022260/ClCG10G000990/ClCG11G000040/ClCG11G008420/ClCG11G011020/ClCG11G015150
GO:0034599	cellular response to oxidative stress	biological_process	18	6639	27	14414	1.44741	0.0250163	0.247824	ClCG00G002110/ClCG00G002460/ClCG01G004540/ClCG01G013260/ClCG01G019260/ClCG01G020060/ClCG01G020440/ClCG02G003730/ClCG02G009140/ClCG03G001040/ClCG05G001380/ClCG05G006800/ClCG06G001290/ClCG06G013850/ClCG08G005810/ClCG08G013360/ClCG10G019430/ClCG11G013930
GO:0008757	S-adenosylmethionine-dependent methyltransferase activity	molecular_function	24	6639	38	14414	1.37123	0.0253248	0.248857	ClCG01G001220/ClCG01G015170/ClCG01G020050/ClCG02G003780/ClCG02G005940/ClCG04G004220/ClCG05G001820/ClCG05G001850/ClCG05G015400/ClCG05G019000/ClCG05G022180/ClCG05G023770/ClCG06G002510/ClCG06G007040/ClCG07G003600/ClCG07G004480/ClCG07G013040/ClCG09G014610/ClCG09G019400/ClCG10G001900/ClCG10G016000/ClCG11G006660/ClCG11G009150/ClCG11G014160
GO:0009644	response to high light intensity	biological_process	24	6639	38	14414	1.37123	0.0253248	0.248857	ClCG01G007600/ClCG01G019260/ClCG02G003690/ClCG02G024420/ClCG03G010600/ClCG03G012070/ClCG03G018050/ClCG04G011880/ClCG05G014460/ClCG06G003310/ClCG06G007210/ClCG06G007660/ClCG07G012640/ClCG08G007900/ClCG08G012300/ClCG08G015950/ClCG08G016400/ClCG10G000630/ClCG10G003040/ClCG10G010040/ClCG10G021320/ClCG11G003530/ClCG11G013930/ClCG11G014090
GO:0016036	cellular response to phosphate starvation	biological_process	33	6639	55	14414	1.30267	0.0261349	0.255787	ClCG01G006710/ClCG01G007120/ClCG01G007740/ClCG01G021030/ClCG01G021770/ClCG01G022530/ClCG02G002030/ClCG02G016210/ClCG02G024250/ClCG03G002320/ClCG04G004390/ClCG04G008610/ClCG04G011090/ClCG05G003320/ClCG05G004180/ClCG05G023190/ClCG06G008160/ClCG06G011170/ClCG07G013680/ClCG08G005540/ClCG08G007980/ClCG08G011580/ClCG09G006450/ClCG09G018050/ClCG09G018060/ClCG10G008730/ClCG10G015830/ClCG10G020780/ClCG10G…
GO:0003746	translation elongation factor activity	molecular_function	19	6639	29	14414	1.42245	0.0274656	0.267734	ClCG00G001850/ClCG01G003760/ClCG02G018300/ClCG02G018320/ClCG02G018330/ClCG02G018490/ClCG03G003700/ClCG05G017490/ClCG06G002530/ClCG06G007880/ClCG06G008850/ClCG06G017450/ClCG08G013700/ClCG09G006820/ClCG09G020500/ClCG10G007210/ClCG10G016470/ClCG11G000570/ClCG11G010450
GO:0042803	protein homodimerization activity	molecular_function	99	6639	186	14414	1.15559	0.0289262	0.280849	ClCG00G002090/ClCG01G005760/ClCG01G007290/ClCG01G014630/ClCG01G019630/ClCG01G023980/ClCG02G002720/ClCG02G002860/ClCG02G004270/ClCG02G004470/ClCG02G004540/ClCG02G007850/ClCG02G009370/ClCG02G011610/ClCG02G014310/ClCG02G022430/ClCG02G023890/ClCG03G001540/ClCG03G002980/ClCG03G007180/ClCG03G007760/ClCG03G015690/ClCG03G016760/ClCG04G001170/ClCG04G001410/ClCG04G001540/ClCG04G001850/ClCG04G001890/ClCG04G…
GO:0010027	thylakoid membrane organization	biological_process	20	6639	31	14414	1.40072	0.0297643	0.28784	ClCG01G004960/ClCG02G018200/ClCG03G000350/ClCG04G004540/ClCG04G008720/ClCG05G005930/ClCG05G009050/ClCG05G013940/ClCG05G020930/ClCG06G008640/ClCG07G000230/ClCG07G000240/ClCG08G005950/ClCG08G012730/ClCG09G006250/ClCG09G010590/ClCG09G012180/ClCG09G012190/ClCG09G018210/ClCG11G013230
GO:0004722	protein serine/threonine phosphatase activity	molecular_function	39	6639	67	14414	1.26378	0.0304136	0.290573	ClCG01G020310/ClCG02G001150/ClCG02G003940/ClCG02G006660/ClCG02G013720/ClCG02G015200/ClCG02G020180/ClCG03G000090/ClCG03G000620/ClCG03G001230/ClCG03G003490/ClCG03G010590/ClCG03G016180/ClCG04G006640/ClCG04G008170/ClCG05G008770/ClCG05G008820/ClCG05G016200/ClCG05G019770/ClCG06G004900/ClCG06G005970/ClCG06G007090/ClCG07G002520/ClCG07G013870/ClCG08G006330/ClCG08G009990/ClCG08G017660/ClCG09G003390/ClCG10G…
GO:0018024	histone-lysine N-methyltransferase activity	molecular_function	15	6639	22	14414	1.4803	0.0305483	0.290573	ClCG01G016320/ClCG02G008450/ClCG02G012290/ClCG03G009090/ClCG05G003910/ClCG05G008880/ClCG05G017240/ClCG06G001210/ClCG06G008430/ClCG06G008440/ClCG08G008820/ClCG09G004050/ClCG10G002270/ClCG10G011440/ClCG10G015800
GO:0005852	eukaryotic translation initiation factor 3 complex	cellular_component	11	6639	15	14414	1.59215	0.0307624	0.290573	ClCG01G008760/ClCG01G025340/ClCG03G006160/ClCG03G006190/ClCG03G017600/ClCG05G009470/ClCG06G007460/ClCG09G010490/ClCG09G010530/ClCG10G015390/ClCG11G004850
GO:0009982	pseudouridine synthase activity	molecular_function	11	6639	15	14414	1.59215	0.0307624	0.290573	ClCG02G014990/ClCG03G000200/ClCG03G004890/ClCG04G011850/ClCG05G015300/ClCG06G009190/ClCG08G007170/ClCG08G007690/ClCG08G010750/ClCG09G019390/ClCG09G020610
GO:0010017	red or far-red light signaling pathway	biological_process	11	6639	15	14414	1.59215	0.0307624	0.290573	ClCG02G014630/ClCG03G004240/ClCG04G008730/ClCG05G017050/ClCG05G024950/ClCG07G010950/ClCG07G010960/ClCG08G013230/ClCG10G002510/ClCG10G016860/ClCG11G009990
GO:0070647	protein modification by small protein conjugation or removal	biological_process	11	6639	15	14414	1.59215	0.0307624	0.290573	ClCG01G001840/ClCG01G011840/ClCG02G003870/ClCG02G020770/ClCG04G011520/ClCG06G012630/ClCG06G016000/ClCG08G013040/ClCG09G003160/ClCG09G004660/ClCG11G005620
GO:0000467	exonucleolytic trimming to generate mature 3'-end of 5.8S rRNA from tricistronic rRNA transcript (SSU-rRNA, 5.8S rRNA, LSU-rRNA)	biological_process	8	6639	10	14414	1.73689	0.0319375	0.297068	ClCG03G011510/ClCG03G013080/ClCG04G000130/ClCG04G002220/ClCG06G016990/ClCG06G018160/ClCG08G010820/ClCG11G017740
GO:0009266	response to temperature stimulus	biological_process	8	6639	10	14414	1.73689	0.0319375	0.297068	ClCG01G016640/ClCG01G018380/ClCG06G010560/ClCG07G002160/ClCG08G012300/ClCG11G002700/ClCG11G003220/ClCG11G012020
GO:0009939	positive regulation of gibberellic acid mediated signaling pathway	biological_process	8	6639	10	14414	1.73689	0.0319375	0.297068	ClCG02G010310/ClCG03G016630/ClCG03G017030/ClCG05G015850/ClCG06G010570/ClCG08G015260/ClCG09G006660/ClCG11G006670
GO:0019773	proteasome core complex, alpha-subunit complex	cellular_component	8	6639	10	14414	1.73689	0.0319375	0.297068	ClCG01G009510/ClCG01G009520/ClCG01G020410/ClCG04G004960/ClCG04G007720/ClCG07G014530/ClCG10G000610/ClCG11G016940
GO:0048471	perinuclear region of cytoplasm	cellular_component	16	6639	24	14414	1.44741	0.034062	0.315624	ClCG01G017250/ClCG02G000180/ClCG02G004460/ClCG02G005170/ClCG03G017850/ClCG05G006510/ClCG06G002440/ClCG06G018430/ClCG07G005090/ClCG07G011010/ClCG08G000300/ClCG08G008160/ClCG08G008170/ClCG09G012870/ClCG09G020390/ClCG11G007510
GO:0007623	circadian rhythm	biological_process	53	6639	95	14414	1.21125	0.0356793	0.329055	ClCG01G008570/ClCG01G016910/ClCG01G019260/ClCG02G003050/ClCG02G010700/ClCG02G016420/ClCG02G018840/ClCG02G019880/ClCG02G019950/ClCG02G020700/ClCG02G023060/ClCG03G000300/ClCG03G006050/ClCG03G009670/ClCG03G009900/ClCG03G015640/ClCG03G017310/ClCG04G004320/ClCG04G005760/ClCG04G008730/ClCG04G009230/ClCG04G012090/ClCG04G012470/ClCG05G012680/ClCG05G015130/ClCG05G021050/ClCG05G024950/ClCG06G002330/ClCG06G…
GO:0043130	ubiquitin binding	molecular_function	23	6639	37	14414	1.34961	0.0357877	0.329055	ClCG01G006040/ClCG01G009710/ClCG01G013500/ClCG01G016280/ClCG01G021650/ClCG01G022310/ClCG02G002100/ClCG02G002360/ClCG02G005310/ClCG02G010070/ClCG02G012870/ClCG03G002990/ClCG05G015550/ClCG05G022800/ClCG08G001160/ClCG08G010780/ClCG08G015420/ClCG09G021670/ClCG10G014660/ClCG10G022580/ClCG11G003230/ClCG11G011350/ClCG11G013010
GO:0000463	maturation of LSU-rRNA from tricistronic rRNA transcript (SSU-rRNA, 5.8S rRNA, LSU-rRNA)	biological_process	12	6639	17	14414	1.53255	0.0365917	0.329055	ClCG01G013750/ClCG02G004760/ClCG09G001560/ClCG09G003830/ClCG09G012820/ClCG10G002410/ClCG10G008700/ClCG10G016910/ClCG10G019350/ClCG11G000220/ClCG11G004310/ClCG11G016530
GO:0005938	cell cortex	cellular_component	12	6639	17	14414	1.53255	0.0365917	0.329055	ClCG01G006590/ClCG02G003430/ClCG03G002510/ClCG04G001070/ClCG05G001100/ClCG05G016330/ClCG05G019550/ClCG08G011780/ClCG09G009410/ClCG10G004080/ClCG10G005060/ClCG11G018830
GO:0015996	chlorophyll catabolic process	biological_process	12	6639	17	14414	1.53255	0.0365917	0.329055	ClCG01G005180/ClCG01G013870/ClCG02G012600/ClCG02G024330/ClCG05G004380/ClCG05G020930/ClCG06G006460/ClCG06G008580/ClCG08G002000/ClCG08G012730/ClCG09G004480/ClCG11G000360
GO:0019538	protein metabolic process	biological_process	12	6639	17	14414	1.53255	0.0365917	0.329055	ClCG03G000700/ClCG03G001710/ClCG04G011880/ClCG05G014330/ClCG05G016410/ClCG06G012950/ClCG06G018330/ClCG09G021780/ClCG10G018460/ClCG11G006090/ClCG11G011650/ClCG11G012250
GO:0071249	cellular response to nitrate	biological_process	12	6639	17	14414	1.53255	0.0365917	0.329055	ClCG00G000480/ClCG02G003580/ClCG02G024210/ClCG03G006360/ClCG05G025540/ClCG06G002500/ClCG07G009590/ClCG07G013050/ClCG07G013060/ClCG09G002110/ClCG11G011920/ClCG11G015820
GO:0072583	clathrin-dependent endocytosis	biological_process	12	6639	17	14414	1.53255	0.0365917	0.329055	ClCG01G019710/ClCG01G022820/ClCG01G024870/ClCG02G017550/ClCG02G021820/ClCG04G001900/ClCG04G007110/ClCG05G016860/ClCG05G018830/ClCG05G019180/ClCG05G026840/ClCG11G006070
GO:0008017	microtubule binding	molecular_function	73	6639	135	14414	1.17401	0.0369045	0.330117	ClCG00G000500/ClCG00G001370/ClCG00G004840/ClCG01G002680/ClCG01G003500/ClCG01G006590/ClCG01G006790/ClCG01G018390/ClCG01G019020/ClCG01G021290/ClCG01G023510/ClCG01G025480/ClCG02G002410/ClCG02G004570/ClCG02G004660/ClCG02G006740/ClCG02G014370/ClCG02G016800/ClCG03G001810/ClCG03G005630/ClCG03G011960/ClCG03G016350/ClCG04G001540/ClCG04G004080/ClCG04G005550/ClCG04G008470/ClCG04G008850/ClCG05G002150/ClCG05G…
GO:0009408	response to heat	biological_process	65	6639	119	14414	1.1859	0.0369807	0.330117	ClCG00G002850/ClCG00G004170/ClCG01G000450/ClCG01G007290/ClCG01G008680/ClCG01G018030/ClCG01G019280/ClCG01G023370/ClCG02G002800/ClCG02G011160/ClCG02G012820/ClCG02G013130/ClCG02G018230/ClCG02G018810/ClCG02G019930/ClCG03G001100/ClCG03G006680/ClCG04G006700/ClCG04G007550/ClCG04G009140/ClCG04G011880/ClCG04G012880/ClCG05G002220/ClCG05G003410/ClCG05G003780/ClCG05G003940/ClCG05G014330/ClCG05G014460/ClCG05G…
GO:0009911	positive regulation of flower development	biological_process	17	6639	26	14414	1.41957	0.0373054	0.3318	ClCG01G001600/ClCG02G004870/ClCG02G010590/ClCG02G016820/ClCG03G002810/ClCG04G000260/ClCG05G005070/ClCG06G000230/ClCG06G005110/ClCG06G018340/ClCG07G004110/ClCG08G013710/ClCG09G001610/ClCG09G016140/ClCG09G020910/ClCG10G014970/ClCG10G019340
GO:0000785	chromatin	cellular_component	25	6639	41	14414	1.32385	0.0391338	0.336129	ClCG01G008180/ClCG01G011160/ClCG01G022420/ClCG02G007850/ClCG02G010590/ClCG02G015560/ClCG02G024050/ClCG03G009090/ClCG04G001170/ClCG04G001850/ClCG04G001890/ClCG05G000780/ClCG05G002770/ClCG05G018540/ClCG05G024660/ClCG05G024900/ClCG05G026150/ClCG06G013390/ClCG07G003610/ClCG08G013680/ClCG09G003300/ClCG09G022170/ClCG10G010150/ClCG11G005390/ClCG11G018480
GO:0010090	trichome morphogenesis	biological_process	18	6639	28	14414	1.39571	0.0402885	0.336129	ClCG01G009560/ClCG01G019270/ClCG01G025980/ClCG02G001840/ClCG02G008560/ClCG03G015310/ClCG04G006580/ClCG04G007180/ClCG05G008240/ClCG05G009010/ClCG05G018460/ClCG05G026140/ClCG06G005100/ClCG07G009750/ClCG09G007420/ClCG10G021880/ClCG11G006910/ClCG11G009390
GO:0010431	seed maturation	biological_process	18	6639	28	14414	1.39571	0.0402885	0.336129	ClCG01G014280/ClCG01G019380/ClCG01G023750/ClCG03G007670/ClCG05G014460/ClCG05G026870/ClCG06G017290/ClCG08G013360/ClCG09G001200/ClCG09G002160/ClCG09G008940/ClCG09G018480/ClCG10G000620/ClCG10G009990/ClCG10G014730/ClCG10G014750/ClCG10G019500/ClCG11G003530
GO:0000178	exosome (RNase complex)	cellular_component	6	6639	7	14414	1.86095	0.0404127	0.336129	ClCG02G005730/ClCG03G011510/ClCG04G000130/ClCG04G008130/ClCG06G016990/ClCG06G018160
GO:0000822	inositol hexakisphosphate binding	molecular_function	6	6639	7	14414	1.86095	0.0404127	0.336129	ClCG01G022530/ClCG05G004180/ClCG05G012800/ClCG05G026050/ClCG09G006450/ClCG11G014420
GO:0004559	alpha-mannosidase activity	molecular_function	6	6639	7	14414	1.86095	0.0404127	0.336129	ClCG01G020400/ClCG01G024580/ClCG05G004680/ClCG06G016740/ClCG09G001580/ClCG10G014620
GO:0006515	protein quality control for misfolded or incompletely synthesized proteins	biological_process	6	6639	7	14414	1.86095	0.0404127	0.336129	ClCG00G002460/ClCG02G016550/ClCG05G007580/ClCG05G017010/ClCG06G012740/ClCG10G001960
GO:0006552	leucine catabolic process	biological_process	6	6639	7	14414	1.86095	0.0404127	0.336129	ClCG02G006000/ClCG02G021020/ClCG05G004380/ClCG05G007190/ClCG09G007320/ClCG10G015600
GO:0006614	SRP-dependent cotranslational protein targeting to membrane	biological_process	6	6639	7	14414	1.86095	0.0404127	0.336129	ClCG02G014440/ClCG03G006590/ClCG04G010090/ClCG05G001760/ClCG05G008490/ClCG05G025490
GO:0008312	7S RNA binding	molecular_function	6	6639	7	14414	1.86095	0.0404127	0.336129	ClCG03G006590/ClCG04G007440/ClCG04G010090/ClCG05G006830/ClCG05G026250/ClCG07G000650
GO:0010100	negative regulation of photomorphogenesis	biological_process	6	6639	7	14414	1.86095	0.0404127	0.336129	ClCG01G020130/ClCG02G007130/ClCG03G006820/ClCG07G001610/ClCG07G008310/ClCG09G009390
GO:0010445	nuclear dicing body	cellular_component	6	6639	7	14414	1.86095	0.0404127	0.336129	ClCG03G014170/ClCG05G009040/ClCG09G018110/ClCG10G004880/ClCG10G004890/ClCG11G014940
GO:0016688	L-ascorbate peroxidase activity	molecular_function	6	6639	7	14414	1.86095	0.0404127	0.336129	ClCG01G020440/ClCG02G020760/ClCG08G005810/ClCG08G013360/ClCG10G015470/ClCG11G004600
GO:0031519	PcG protein complex	cellular_component	6	6639	7	14414	1.86095	0.0404127	0.336129	ClCG02G012290/ClCG05G014780/ClCG06G013420/ClCG10G011440/ClCG11G012100/ClCG11G013400
GO:0034976	response to endoplasmic reticulum stress	biological_process	6	6639	7	14414	1.86095	0.0404127	0.336129	ClCG02G022330/ClCG03G002150/ClCG05G007950/ClCG05G009610/ClCG07G013130/ClCG11G008070
GO:0036513	Derlin-1 retrotranslocation complex	cellular_component	6	6639	7	14414	1.86095	0.0404127	0.336129	ClCG04G006140/ClCG07G005290/ClCG08G015390/ClCG10G012680/ClCG10G017610/ClCG11G018130
GO:0043024	ribosomal small subunit binding	molecular_function	6	6639	7	14414	1.86095	0.0404127	0.336129	ClCG01G025520/ClCG02G009660/ClCG07G008640/ClCG10G010810/ClCG11G003770/ClCG11G008340
GO:0051568	histone H3-K4 methylation	biological_process	6	6639	7	14414	1.86095	0.0404127	0.336129	ClCG03G009090/ClCG03G013100/ClCG05G005070/ClCG08G003700/ClCG08G009140/ClCG11G018400
GO:0071540	eukaryotic translation initiation factor 3 complex, eIF3e	cellular_component	6	6639	7	14414	1.86095	0.0404127	0.336129	ClCG03G006160/ClCG03G006190/ClCG03G017600/ClCG04G012610/ClCG05G011940/ClCG06G010720
GO:0000790	nuclear chromatin	cellular_component	26	6639	43	14414	1.31276	0.0406267	0.336759	ClCG01G002770/ClCG01G025090/ClCG02G021200/ClCG02G022110/ClCG02G022260/ClCG02G022540/ClCG02G024190/ClCG03G009080/ClCG03G011510/ClCG03G016620/ClCG05G003110/ClCG05G006450/ClCG05G009240/ClCG06G004660/ClCG06G012120/ClCG07G000560/ClCG09G004860/ClCG09G010860/ClCG10G010640/ClCG10G014100/ClCG11G001530/ClCG11G005620/ClCG11G008920/ClCG11G013040/ClCG11G013400/ClCG11G015680
GO:0000176	nuclear exosome (RNase complex)	cellular_component	9	6639	12	14414	1.62833	0.0417734	0.339069	ClCG02G005730/ClCG02G021260/ClCG03G011510/ClCG03G013080/ClCG04G000130/ClCG04G002220/ClCG04G005460/ClCG06G016990/ClCG06G018160
GO:0000347	THO complex	cellular_component	9	6639	12	14414	1.62833	0.0417734	0.339069	ClCG01G006690/ClCG02G004700/ClCG03G015420/ClCG05G014240/ClCG05G019920/ClCG09G005120/ClCG09G016930/ClCG10G013030/ClCG11G003620
GO:0006189	'de novo' IMP biosynthetic process	biological_process	9	6639	12	14414	1.62833	0.0417734	0.339069	ClCG01G001560/ClCG03G004230/ClCG07G004540/ClCG08G011430/ClCG10G002550/ClCG10G005920/ClCG10G007320/ClCG11G003800/ClCG11G008930
GO:0008272	sulfate transport	biological_process	9	6639	12	14414	1.62833	0.0417734	0.339069	ClCG01G006710/ClCG01G018440/ClCG05G004920/ClCG08G006930/ClCG09G006540/ClCG09G007350/ClCG09G009660/ClCG09G012120/ClCG11G001010
GO:0009898	cytoplasmic side of plasma membrane	cellular_component	9	6639	12	14414	1.62833	0.0417734	0.339069	ClCG01G019020/ClCG01G024070/ClCG02G018310/ClCG02G020700/ClCG03G007320/ClCG04G001070/ClCG05G024010/ClCG09G013700/ClCG11G003530
GO:0031053	primary miRNA processing	biological_process	9	6639	12	14414	1.62833	0.0417734	0.339069	ClCG02G009520/ClCG03G012970/ClCG03G014170/ClCG05G009040/ClCG05G011010/ClCG09G018110/ClCG10G004880/ClCG10G004890/ClCG11G014940
GO:0042644	chloroplast nucleoid	cellular_component	13	6639	19	14414	1.4855	0.0418792	0.339069	ClCG02G019880/ClCG03G013190/ClCG05G003410/ClCG05G025030/ClCG06G009900/ClCG07G000070/ClCG07G001220/ClCG07G008640/ClCG07G017220/ClCG09G005710/ClCG09G008210/ClCG10G015520/ClCG10G021710
GO:0000049	tRNA binding	molecular_function	19	6639	30	14414	1.37504	0.0430255	0.346852	ClCG01G010900/ClCG01G018610/ClCG01G025610/ClCG02G010990/ClCG02G023280/ClCG03G007950/ClCG05G002480/ClCG05G006110/ClCG06G004360/ClCG06G008040/ClCG07G005040/ClCG07G005160/ClCG07G015220/ClCG08G004770/ClCG08G013910/ClCG09G014610/ClCG10G001880/ClCG10G011880/ClCG11G004930
GO:0043621	protein self-association	molecular_function	46	6639	82	14414	1.21794	0.0431253	0.346852	ClCG01G001740/ClCG01G002850/ClCG01G006040/ClCG01G006810/ClCG01G006950/ClCG01G008680/ClCG02G003570/ClCG02G004460/ClCG02G007160/ClCG02G014670/ClCG02G022810/ClCG03G000420/ClCG03G001100/ClCG03G001470/ClCG04G010030/ClCG04G010400/ClCG04G011800/ClCG05G006560/ClCG05G010000/ClCG05G016820/ClCG05G025840/ClCG06G006670/ClCG06G006680/ClCG06G006690/ClCG06G006710/ClCG06G017220/ClCG06G017530/ClCG06G018110/ClCG07G…
GO:0048366	leaf development	biological_process	48	6639	86	14414	1.21178	0.0436773	0.349496	ClCG00G004530/ClCG01G001280/ClCG01G004960/ClCG01G010890/ClCG01G015480/ClCG01G017540/ClCG01G019980/ClCG02G012640/ClCG02G014380/ClCG02G016890/ClCG02G018010/ClCG02G020180/ClCG03G003410/ClCG03G006640/ClCG03G006820/ClCG03G015720/ClCG04G002140/ClCG04G008170/ClCG04G010850/ClCG05G001100/ClCG05G002090/ClCG05G006010/ClCG05G017350/ClCG05G020690/ClCG06G000200/ClCG06G002370/ClCG06G005250/ClCG06G006490/ClCG06G…
GO:0006281	DNA repair	biological_process	78	6639	146	14414	1.15991	0.0437407	0.349496	ClCG01G009780/ClCG01G011160/ClCG01G015860/ClCG01G017700/ClCG01G018780/ClCG01G020300/ClCG01G025060/ClCG01G025100/ClCG02G000310/ClCG02G005310/ClCG02G006830/ClCG02G008740/ClCG02G017740/ClCG02G018100/ClCG02G018480/ClCG02G022520/ClCG02G024050/ClCG03G006820/ClCG03G009080/ClCG03G013690/ClCG03G015580/ClCG04G003710/ClCG04G006420/ClCG05G002220/ClCG05G007970/ClCG05G009530/ClCG05G013450/ClCG05G017430/ClCG05G…
GO:0009723	response to ethylene	biological_process	61	6639	112	14414	1.18248	0.0451261	0.359386	ClCG01G000910/ClCG01G006800/ClCG01G017090/ClCG01G022960/ClCG01G025580/ClCG02G004470/ClCG02G011760/ClCG02G015540/ClCG02G017600/ClCG03G000510/ClCG03G009670/ClCG03G014100/ClCG03G015720/ClCG03G016290/ClCG04G004540/ClCG04G012470/ClCG05G000120/ClCG05G001300/ClCG05G005910/ClCG05G010300/ClCG05G011570/ClCG05G014580/ClCG05G015650/ClCG05G017830/ClCG05G020260/ClCG05G023960/ClCG06G002330/ClCG06G004570/ClCG06G…
GO:0009742	brassinosteroid mediated signaling pathway	biological_process	30	6639	51	14414	1.27712	0.0455573	0.361639	ClCG01G002760/ClCG01G019290/ClCG01G023810/ClCG02G007160/ClCG02G017900/ClCG02G022460/ClCG03G010480/ClCG03G011980/ClCG04G009430/ClCG05G002710/ClCG05G005270/ClCG05G015850/ClCG05G019780/ClCG06G006020/ClCG06G012890/ClCG07G000160/ClCG07G001560/ClCG07G005230/ClCG07G008050/ClCG07G016330/ClCG08G003410/ClCG08G003780/ClCG08G015300/ClCG09G009480/ClCG09G011590/ClCG09G017690/ClCG10G020680/ClCG11G006830/ClCG11G…
GO:0004298	threonine-type endopeptidase activity	molecular_function	14	6639	21	14414	1.44741	0.0466447	0.366924	ClCG01G009510/ClCG01G009520/ClCG01G020410/ClCG04G004960/ClCG04G007720/ClCG05G001720/ClCG05G005040/ClCG06G006350/ClCG07G014530/ClCG08G005890/ClCG09G009570/ClCG10G000610/ClCG11G000300/ClCG11G016940
GO:0071472	cellular response to salt stress	biological_process	14	6639	21	14414	1.44741	0.0466447	0.366924	ClCG01G022330/ClCG03G014380/ClCG04G004580/ClCG05G005010/ClCG05G005490/ClCG05G008730/ClCG05G026620/ClCG06G002440/ClCG06G006380/ClCG08G017120/ClCG09G007420/ClCG10G007570/ClCG11G015420/ClCG11G017670
GO:0000139	Golgi membrane	cellular_component	182	6639	360	14414	1.09762	0.0466748	0.366924	ClCG01G000690/ClCG01G004230/ClCG01G005220/ClCG01G005830/ClCG01G009590/ClCG01G009990/ClCG01G011320/ClCG01G012260/ClCG01G013590/ClCG01G014260/ClCG01G015170/ClCG01G015520/ClCG01G015900/ClCG01G016970/ClCG01G016990/ClCG01G017690/ClCG01G017860/ClCG01G018590/ClCG01G021050/ClCG01G022570/ClCG01G022800/ClCG01G024310/ClCG01G025690/ClCG01G025850/ClCG01G025940/ClCG02G001280/ClCG02G001950/ClCG02G004680/ClCG02G…
GO:0000122	negative regulation of transcription by RNA polymerase II	biological_process	21	6639	34	14414	1.34098	0.0478246	0.373553	ClCG01G002770/ClCG01G005640/ClCG01G014130/ClCG02G022380/ClCG02G022540/ClCG03G015720/ClCG04G010370/ClCG04G010460/ClCG04G011520/ClCG05G007850/ClCG05G013630/ClCG05G014780/ClCG05G023030/ClCG05G024900/ClCG08G002750/ClCG08G006370/ClCG08G014380/ClCG09G022170/ClCG10G002530/ClCG10G010640/ClCG11G013040
GO:0050897	cobalt ion binding	molecular_function	21	6639	34	14414	1.34098	0.0478246	0.373553	ClCG01G005390/ClCG01G015980/ClCG01G017640/ClCG02G006000/ClCG02G018900/ClCG03G005950/ClCG03G011640/ClCG04G005320/ClCG05G002840/ClCG05G003330/ClCG06G000480/ClCG06G004940/ClCG06G007960/ClCG07G001670/ClCG07G006190/ClCG07G010040/ClCG07G010870/ClCG07G012860/ClCG08G016570/ClCG09G006820/ClCG11G015450
GO:0010498	proteasomal protein catabolic process	biological_process	10	6639	14	14414	1.55079	0.0503895	0.388605	ClCG01G009510/ClCG01G009520/ClCG02G015290/ClCG05G005040/ClCG06G005890/ClCG06G006350/ClCG06G016630/ClCG08G005890/ClCG09G009570/ClCG11G000300
GO:0010629	negative regulation of gene expression	biological_process	10	6639	14	14414	1.55079	0.0503895	0.388605	ClCG02G020770/ClCG03G016630/ClCG03G017310/ClCG04G012090/ClCG06G010570/ClCG07G000790/ClCG09G006660/ClCG10G008820/ClCG11G010200/ClCG11G014220
GO:0017025	TBP-class protein binding	molecular_function	10	6639	14	14414	1.55079	0.0503895	0.388605	ClCG00G004170/ClCG01G019450/ClCG02G019890/ClCG03G016660/ClCG04G003560/ClCG04G009960/ClCG06G010740/ClCG09G008530/ClCG11G002780/ClCG11G012520
GO:0042023	DNA endoreduplication	biological_process	10	6639	14	14414	1.55079	0.0503895	0.388605	ClCG01G014130/ClCG01G014820/ClCG01G017510/ClCG02G011880/ClCG04G000340/ClCG05G023030/ClCG06G016250/ClCG07G009750/ClCG08G014380/ClCG10G009090
GO:0006487	protein N-linked glycosylation	biological_process	15	6639	23	14414	1.41594	0.0509246	0.389039	ClCG01G004280/ClCG01G004290/ClCG01G022150/ClCG02G005960/ClCG02G023990/ClCG04G004010/ClCG05G010040/ClCG05G011750/ClCG07G003290/ClCG08G009250/ClCG09G020990/ClCG10G014620/ClCG11G000500/ClCG11G009710/ClCG11G013780
GO:0009630	gravitropism	biological_process	15	6639	23	14414	1.41594	0.0509246	0.389039	ClCG01G006060/ClCG01G006810/ClCG01G010860/ClCG01G013530/ClCG02G007160/ClCG03G010390/ClCG04G004540/ClCG04G009540/ClCG04G010400/ClCG04G012740/ClCG07G000590/ClCG08G007580/ClCG08G011900/ClCG09G017690/ClCG11G018870
GO:0010091	trichome branching	biological_process	15	6639	23	14414	1.41594	0.0509246	0.389039	ClCG01G000590/ClCG01G006020/ClCG02G011880/ClCG02G022210/ClCG03G015310/ClCG04G000340/ClCG04G006580/ClCG05G001290/ClCG06G003710/ClCG06G007410/ClCG09G002400/ClCG09G018070/ClCG10G007550/ClCG11G007620/ClCG11G013010
GO:0009735	response to cytokinin	biological_process	65	6639	121	14414	1.1663	0.0543651	0.404557	ClCG01G000450/ClCG01G002840/ClCG01G004420/ClCG01G004870/ClCG01G005390/ClCG01G010930/ClCG01G017920/ClCG01G020440/ClCG02G006220/ClCG02G007840/ClCG02G008740/ClCG02G010700/ClCG02G016530/ClCG02G018300/ClCG02G018320/ClCG02G018330/ClCG02G018490/ClCG02G022800/ClCG03G001310/ClCG03G009000/ClCG03G012070/ClCG03G015640/ClCG04G004320/ClCG04G007520/ClCG04G007550/ClCG05G003780/ClCG05G004790/ClCG05G006350/ClCG05G…
GO:0035091	phosphatidylinositol binding	molecular_function	16	6639	25	14414	1.38951	0.0547612	0.404557	ClCG01G019650/ClCG02G022920/ClCG03G000420/ClCG03G007380/ClCG03G012690/ClCG03G014740/ClCG04G010170/ClCG05G016800/ClCG05G018850/ClCG06G005400/ClCG07G004660/ClCG08G003430/ClCG08G006620/ClCG09G002970/ClCG09G009900/ClCG10G010730
GO:0042147	retrograde transport, endosome to Golgi	biological_process	16	6639	25	14414	1.38951	0.0547612	0.404557	ClCG01G017080/ClCG01G025690/ClCG02G007830/ClCG04G001480/ClCG04G005470/ClCG05G015560/ClCG06G004180/ClCG06G016300/ClCG07G000710/ClCG07G003550/ClCG09G012400/ClCG09G017970/ClCG10G000570/ClCG10G002080/ClCG10G006350/ClCG11G016680
GO:0045944	positive regulation of transcription by RNA polymerase II	biological_process	51	6639	93	14414	1.19061	0.0550528	0.404557	ClCG01G002520/ClCG01G003280/ClCG01G005640/ClCG01G008990/ClCG01G014130/ClCG01G016560/ClCG01G018380/ClCG01G020300/ClCG02G000030/ClCG02G003130/ClCG02G010680/ClCG02G016890/ClCG02G018570/ClCG02G022000/ClCG02G022380/ClCG02G022540/ClCG03G006990/ClCG03G009080/ClCG03G016990/ClCG03G017900/ClCG04G010370/ClCG04G011280/ClCG04G012180/ClCG05G007850/ClCG05G009240/ClCG05G018600/ClCG06G000230/ClCG06G004700/ClCG06G…
GO:0001078	proximal promoter DNA-binding transcription repressor activity, RNA polymerase II-specific	molecular_function	7	6639	9	14414	1.68864	0.0567741	0.404557	ClCG01G014130/ClCG02G022380/ClCG04G010370/ClCG04G010460/ClCG05G023030/ClCG08G014380/ClCG11G013400
GO:0004012	phospholipid-translocating ATPase activity	molecular_function	7	6639	9	14414	1.68864	0.0567741	0.404557	ClCG04G006340/ClCG04G011390/ClCG05G023230/ClCG05G024830/ClCG06G008270/ClCG07G002540/ClCG09G000790
GO:0004362	glutathione-disulfide reductase activity	molecular_function	7	6639	9	14414	1.68864	0.0567741	0.404557	ClCG00G002110/ClCG01G013260/ClCG01G020060/ClCG05G003420/ClCG06G001290/ClCG06G013850/ClCG09G007580
GO:0005795	Golgi stack	cellular_component	7	6639	9	14414	1.68864	0.0567741	0.404557	ClCG02G005150/ClCG02G019540/ClCG05G000190/ClCG06G005100/ClCG07G004160/ClCG07G015070/ClCG09G019370
GO:0005832	chaperonin-containing T-complex	cellular_component	7	6639	9	14414	1.68864	0.0567741	0.404557	ClCG03G014240/ClCG08G017540/ClCG10G012080/ClCG10G013350/ClCG11G001640/ClCG11G005410/ClCG11G009900
GO:0005844	polysome	cellular_component	7	6639	9	14414	1.68864	0.0567741	0.404557	ClCG02G007160/ClCG02G016360/ClCG02G024230/ClCG05G006650/ClCG09G000540/ClCG09G017690/ClCG09G020390
GO:0006535	cysteine biosynthetic process from serine	biological_process	7	6639	9	14414	1.68864	0.0567741	0.404557	ClCG01G020830/ClCG02G016350/ClCG03G016250/ClCG03G016260/ClCG09G021050/ClCG09G021240/ClCG11G013520
GO:0006955	immune response	biological_process	7	6639	9	14414	1.68864	0.0567741	0.404557	ClCG01G024040/ClCG03G008030/ClCG04G006380/ClCG05G002580/ClCG08G003950/ClCG08G005610/ClCG10G007110
GO:0008097	5S rRNA binding	molecular_function	7	6639	9	14414	1.68864	0.0567741	0.404557	ClCG01G026000/ClCG05G026900/ClCG06G010230/ClCG07G004810/ClCG08G010160/ClCG10G021960/ClCG11G013460
GO:0008483	transaminase activity	molecular_function	7	6639	9	14414	1.68864	0.0567741	0.404557	ClCG01G003470/ClCG02G018280/ClCG03G004610/ClCG09G002390/ClCG09G016340/ClCG09G020530/ClCG10G009860
GO:0010077	maintenance of inflorescence meristem identity	biological_process	7	6639	9	14414	1.68864	0.0567741	0.404557	ClCG01G023130/ClCG02G017770/ClCG04G007700/ClCG06G000230/ClCG09G007250/ClCG10G007380/ClCG10G021520
GO:0015030	Cajal body	cellular_component	7	6639	9	14414	1.68864	0.0567741	0.404557	ClCG02G005780/ClCG03G000140/ClCG05G006860/ClCG05G008250/ClCG05G025230/ClCG06G002520/ClCG08G017620
GO:0016161	beta-amylase activity	molecular_function	7	6639	9	14414	1.68864	0.0567741	0.404557	ClCG02G001600/ClCG05G003840/ClCG06G003770/ClCG06G005390/ClCG07G002450/ClCG07G011170/ClCG10G002060
GO:0016458	gene silencing	biological_process	7	6639	9	14414	1.68864	0.0567741	0.404557	ClCG06G013390/ClCG06G016860/ClCG06G017290/ClCG08G007840/ClCG10G014050/ClCG10G017460/ClCG11G000400
GO:0030131	clathrin adaptor complex	cellular_component	7	6639	9	14414	1.68864	0.0567741	0.404557	ClCG01G010860/ClCG02G002170/ClCG02G021820/ClCG05G025630/ClCG06G005650/ClCG09G012060/ClCG11G013990
GO:0031369	translation initiation factor binding	molecular_function	7	6639	9	14414	1.68864	0.0567741	0.404557	ClCG05G009470/ClCG05G026050/ClCG07G016490/ClCG09G010490/ClCG09G010530/ClCG11G005590/ClCG11G006300
GO:0032509	endosome transport via multivesicular body sorting pathway	biological_process	7	6639	9	14414	1.68864	0.0567741	0.404557	ClCG01G025460/ClCG03G002800/ClCG03G015260/ClCG07G013580/ClCG09G000500/ClCG09G000920/ClCG09G008220
GO:1901409	positive regulation of phosphorylation of RNA polymerase II C-terminal domain	biological_process	7	6639	9	14414	1.68864	0.0567741	0.404557	ClCG01G008990/ClCG01G016560/ClCG02G000030/ClCG02G018570/ClCG03G016990/ClCG06G006040/ClCG08G014790
GO:2001070	starch binding	molecular_function	7	6639	9	14414	1.68864	0.0567741	0.404557	ClCG02G003000/ClCG03G004710/ClCG04G005890/ClCG05G024670/ClCG07G004860/ClCG07G015490/ClCG10G022040
GO:0009638	phototropism	biological_process	11	6639	16	14414	1.49264	0.0578701	0.408781	ClCG02G010700/ClCG02G020700/ClCG03G016890/ClCG05G000110/ClCG07G010980/ClCG09G002530/ClCG09G015920/ClCG10G009530/ClCG10G016860/ClCG11G009990/ClCG11G014090
GO:0016236	macroautophagy	biological_process	11	6639	16	14414	1.49264	0.0578701	0.408781	ClCG01G013500/ClCG01G015640/ClCG01G019640/ClCG01G021650/ClCG03G002990/ClCG03G016070/ClCG04G009260/ClCG06G006630/ClCG06G017170/ClCG10G020200/ClCG11G013170
GO:0032508	DNA duplex unwinding	biological_process	11	6639	16	14414	1.49264	0.0578701	0.408781	ClCG04G003710/ClCG05G001400/ClCG05G003110/ClCG05G009530/ClCG05G011330/ClCG07G002430/ClCG09G021330/ClCG10G009550/ClCG11G001380/ClCG11G004420/ClCG11G013890
GO:0009411	response to UV	biological_process	17	6639	27	14414	1.367	0.0581968	0.4099	ClCG01G002520/ClCG01G019860/ClCG02G007850/ClCG02G019570/ClCG04G001170/ClCG04G001850/ClCG04G001890/ClCG05G018540/ClCG05G024660/ClCG05G026150/ClCG07G003610/ClCG07G017220/ClCG09G005140/ClCG09G006960/ClCG10G005130/ClCG11G005390/ClCG11G013830
GO:0003924	GTPase activity	molecular_function	85	6639	162	14414	1.13916	0.0587963	0.41293	ClCG00G001850/ClCG01G003760/ClCG01G004960/ClCG01G005120/ClCG01G006590/ClCG01G006950/ClCG01G010600/ClCG01G016530/ClCG01G017980/ClCG01G018620/ClCG01G023880/ClCG02G000460/ClCG02G000960/ClCG02G000980/ClCG02G001030/ClCG02G007150/ClCG02G010120/ClCG02G011900/ClCG02G014440/ClCG02G015050/ClCG02G017230/ClCG02G018300/ClCG02G018320/ClCG02G018330/ClCG02G018490/ClCG02G023290/ClCG03G007040/ClCG03G008990/ClCG04G…
GO:0005794	Golgi apparatus	cellular_component	323	6639	658	14414	1.06576	0.0600433	0.420476	ClCG00G005240/ClCG01G000690/ClCG01G001900/ClCG01G002010/ClCG01G005220/ClCG01G006680/ClCG01G007120/ClCG01G008860/ClCG01G009590/ClCG01G009990/ClCG01G010860/ClCG01G011320/ClCG01G013590/ClCG01G014260/ClCG01G014940/ClCG01G015170/ClCG01G015190/ClCG01G015430/ClCG01G015520/ClCG01G015760/ClCG01G015900/ClCG01G016970/ClCG01G016990/ClCG01G017330/ClCG01G017860/ClCG01G018590/ClCG01G018760/ClCG01G019020/ClCG01G…
GO:0010286	heat acclimation	biological_process	18	6639	29	14414	1.34759	0.0612715	0.427847	ClCG01G000450/ClCG01G019280/ClCG01G024750/ClCG02G004090/ClCG02G011160/ClCG02G016360/ClCG02G018810/ClCG02G024230/ClCG03G002320/ClCG05G009040/ClCG06G004930/ClCG09G011060/ClCG09G018110/ClCG10G003040/ClCG10G013690/ClCG11G003530/ClCG11G014940/ClCG11G016680
GO:0009910	negative regulation of flower development	biological_process	19	6639	31	14414	1.33068	0.0640223	0.442977	ClCG01G008900/ClCG01G018380/ClCG02G001270/ClCG02G016280/ClCG02G021450/ClCG02G022330/ClCG03G002320/ClCG03G002730/ClCG03G015190/ClCG03G015640/ClCG04G011890/ClCG06G000580/ClCG07G009220/ClCG08G006030/ClCG08G012320/ClCG09G000200/ClCG09G022890/ClCG10G011960/ClCG11G003220
GO:0010078	maintenance of root meristem identity	biological_process	12	6639	18	14414	1.44741	0.0643471	0.442977	ClCG00G004170/ClCG01G006740/ClCG02G002720/ClCG02G009370/ClCG02G013930/ClCG03G012160/ClCG06G005980/ClCG07G001270/ClCG09G004010/ClCG11G002360/ClCG11G007510/ClCG11G012520
GO:1901001	negative regulation of response to salt stress	biological_process	12	6639	18	14414	1.44741	0.0643471	0.442977	ClCG01G005640/ClCG01G017090/ClCG02G014200/ClCG03G006230/ClCG05G003390/ClCG05G007850/ClCG05G010300/ClCG05G020260/ClCG05G026620/ClCG07G004340/ClCG08G015600/ClCG11G016400
GO:2000024	regulation of leaf development	biological_process	12	6639	18	14414	1.44741	0.0643471	0.442977	ClCG02G013770/ClCG05G003390/ClCG05G013450/ClCG05G022450/ClCG06G011300/ClCG08G012970/ClCG09G007250/ClCG09G016130/ClCG09G020060/ClCG09G020910/ClCG10G007380/ClCG11G003140
GO:2000070	regulation of response to water deprivation	biological_process	12	6639	18	14414	1.44741	0.0643471	0.442977	ClCG01G016560/ClCG02G012740/ClCG03G002320/ClCG05G008230/ClCG06G007190/ClCG07G001290/ClCG07G005230/ClCG08G008030/ClCG09G000760/ClCG09G009480/ClCG09G021490/ClCG10G013860
GO:0008219	cell death	biological_process	20	6639	33	14414	1.31582	0.0664822	0.456386	ClCG01G004560/ClCG01G006170/ClCG01G013870/ClCG01G019860/ClCG01G024040/ClCG02G001000/ClCG02G016850/ClCG02G016860/ClCG03G008030/ClCG03G014590/ClCG03G016290/ClCG04G006380/ClCG05G017830/ClCG06G004570/ClCG06G004930/ClCG07G010010/ClCG08G010680/ClCG09G008840/ClCG10G017420/ClCG11G013830
GO:0006888	ER to Golgi vesicle-mediated transport	biological_process	42	6639	76	14414	1.19982	0.0672074	0.460069	ClCG01G008750/ClCG01G022800/ClCG02G004680/ClCG02G005080/ClCG02G006810/ClCG02G007830/ClCG02G014740/ClCG02G015050/ClCG02G018160/ClCG03G016550/ClCG03G017820/ClCG04G003190/ClCG04G005470/ClCG04G009000/ClCG05G009720/ClCG05G014630/ClCG05G014740/ClCG06G004180/ClCG06G007370/ClCG07G003550/ClCG07G004070/ClCG07G012990/ClCG07G014160/ClCG07G017070/ClCG08G007980/ClCG09G001170/ClCG09G002200/ClCG09G011910/ClCG09G…
GO:0005643	nuclear pore	cellular_component	21	6639	35	14414	1.30267	0.068681	0.460177	ClCG01G016580/ClCG02G014800/ClCG02G015150/ClCG02G024000/ClCG02G024340/ClCG03G000590/ClCG03G000600/ClCG03G016070/ClCG04G005400/ClCG06G011280/ClCG07G004120/ClCG07G013240/ClCG08G001160/ClCG08G008450/ClCG09G002210/ClCG09G011850/ClCG09G022890/ClCG10G009080/ClCG10G013870/ClCG10G015680/ClCG10G016510
GO:0006896	Golgi to vacuole transport	biological_process	13	6639	20	14414	1.41122	0.0699544	0.460177	ClCG01G025690/ClCG01G025850/ClCG02G007830/ClCG04G005470/ClCG04G010170/ClCG06G004180/ClCG07G003550/ClCG08G001510/ClCG09G017970/ClCG10G002080/ClCG10G010470/ClCG10G022780/ClCG11G008360
GO:0009649	entrainment of circadian clock	biological_process	13	6639	20	14414	1.41122	0.0699544	0.460177	ClCG01G009780/ClCG02G007850/ClCG02G018100/ClCG04G001170/ClCG04G001850/ClCG04G001890/ClCG05G018540/ClCG05G024660/ClCG05G026150/ClCG07G003610/ClCG09G016810/ClCG11G001490/ClCG11G005390
GO:0010492	maintenance of shoot apical meristem identity	biological_process	13	6639	20	14414	1.41122	0.0699544	0.460177	ClCG01G006740/ClCG01G023130/ClCG02G002720/ClCG02G009370/ClCG02G017770/ClCG02G018840/ClCG05G006350/ClCG05G023990/ClCG06G005980/ClCG06G012100/ClCG07G001270/ClCG07G012380/ClCG09G004010
GO:0030544	Hsp70 protein binding	molecular_function	13	6639	20	14414	1.41122	0.0699544	0.460177	ClCG00G000640/ClCG01G014330/ClCG02G002340/ClCG02G015140/ClCG02G023110/ClCG03G012000/ClCG04G003800/ClCG05G009460/ClCG05G017200/ClCG09G014010/ClCG09G016050/ClCG10G022150/ClCG11G012680
GO:0032153	cell division site	cellular_component	13	6639	20	14414	1.41122	0.0699544	0.460177	ClCG01G001640/ClCG01G015550/ClCG01G020880/ClCG02G015140/ClCG02G020320/ClCG02G021760/ClCG04G009660/ClCG04G012710/ClCG04G012810/ClCG05G010880/ClCG09G007560/ClCG11G006130/ClCG11G018230
GO:0000177	cytoplasmic exosome (RNase complex)	cellular_component	8	6639	11	14414	1.57899	0.0700557	0.460177	ClCG02G005730/ClCG02G021260/ClCG03G011510/ClCG03G013080/ClCG04G000130/ClCG04G002220/ClCG06G016990/ClCG06G018160
GO:0006367	transcription initiation from RNA polymerase II promoter	biological_process	8	6639	11	14414	1.57899	0.0700557	0.460177	ClCG02G019890/ClCG04G011280/ClCG06G012630/ClCG07G001740/ClCG07G007970/ClCG08G014620/ClCG09G020560/ClCG11G005590
GO:0009228	thiamine biosynthetic process	biological_process	8	6639	11	14414	1.57899	0.0700557	0.460177	ClCG03G000880/ClCG03G011470/ClCG05G003670/ClCG06G004620/ClCG06G005530/ClCG08G013060/ClCG10G005650/ClCG11G000890
GO:0010109	regulation of photosynthesis	biological_process	8	6639	11	14414	1.57899	0.0700557	0.460177	ClCG05G008280/ClCG05G014540/ClCG05G020930/ClCG05G025840/ClCG07G007680/ClCG08G012730/ClCG09G016370/ClCG11G013160
GO:0010216	maintenance of DNA methylation	biological_process	8	6639	11	14414	1.57899	0.0700557	0.460177	ClCG01G008900/ClCG03G013970/ClCG04G002400/ClCG06G012100/ClCG07G012380/ClCG10G001140/ClCG11G000400/ClCG11G000670
GO:0012501	programmed cell death	biological_process	8	6639	11	14414	1.57899	0.0700557	0.460177	ClCG01G018570/ClCG01G020620/ClCG02G003530/ClCG05G010630/ClCG09G011650/ClCG10G001300/ClCG10G021270/ClCG11G006770
GO:0045036	protein targeting to chloroplast	biological_process	8	6639	11	14414	1.57899	0.0700557	0.460177	ClCG01G020640/ClCG02G003120/ClCG02G004240/ClCG02G010650/ClCG03G001310/ClCG10G004660/ClCG10G010810/ClCG11G011760
GO:0048765	root hair cell differentiation	biological_process	8	6639	11	14414	1.57899	0.0700557	0.460177	ClCG01G018500/ClCG01G023810/ClCG02G017110/ClCG02G019380/ClCG03G007630/ClCG04G009140/ClCG06G000060/ClCG06G012270
GO:0051286	cell tip	cellular_component	8	6639	11	14414	1.57899	0.0700557	0.460177	ClCG01G001640/ClCG01G015550/ClCG02G015140/ClCG02G020320/ClCG04G012710/ClCG11G006130/ClCG11G013250/ClCG11G018230
GO:0003677	DNA binding	molecular_function	555	6639	1152	14414	1.04598	0.0705302	0.462048	ClCG00G002090/ClCG00G002220/ClCG00G004780/ClCG01G000270/ClCG01G000460/ClCG01G000910/ClCG01G001280/ClCG01G001630/ClCG01G001930/ClCG01G002340/ClCG01G002450/ClCG01G002520/ClCG01G002770/ClCG01G003250/ClCG01G003540/ClCG01G003610/ClCG01G004700/ClCG01G004710/ClCG01G005950/ClCG01G007520/ClCG01G007920/ClCG01G007990/ClCG01G008000/ClCG01G008010/ClCG01G008170/ClCG01G008230/ClCG01G008530/ClCG01G008570/ClCG01G…
GO:0009751	response to salicylic acid	biological_process	71	6639	135	14414	1.14184	0.0746667	0.464334	ClCG01G000910/ClCG01G003090/ClCG01G014940/ClCG01G017090/ClCG01G017500/ClCG02G000070/ClCG02G002360/ClCG02G002690/ClCG02G014200/ClCG02G016550/ClCG02G016850/ClCG02G016860/ClCG03G001870/ClCG03G003310/ClCG03G009670/ClCG03G015720/ClCG04G001930/ClCG04G001940/ClCG04G007380/ClCG04G011090/ClCG04G012460/ClCG05G000120/ClCG05G001300/ClCG05G001640/ClCG05G009590/ClCG05G010300/ClCG05G012050/ClCG05G014580/ClCG05G…
GO:0030687	preribosome, large subunit precursor	cellular_component	14	6639	22	14414	1.38162	0.0748134	0.464334	ClCG01G005120/ClCG01G013750/ClCG02G022750/ClCG03G013780/ClCG05G017500/ClCG07G015410/ClCG08G002740/ClCG10G002410/ClCG10G008700/ClCG10G010920/ClCG10G016910/ClCG11G000220/ClCG11G004310/ClCG11G011540
GO:0000123	histone acetyltransferase complex	cellular_component	5	6639	6	14414	1.80926	0.0765951	0.464334	ClCG01G017100/ClCG01G025700/ClCG03G009080/ClCG05G020270/ClCG11G008920
GO:0001405	PAM complex, Tim23 associated import motor	cellular_component	5	6639	6	14414	1.80926	0.0765951	0.464334	ClCG04G006040/ClCG05G020860/ClCG08G010900/ClCG09G011060/ClCG10G005130
GO:0005687	U4 snRNP	cellular_component	5	6639	6	14414	1.80926	0.0765951	0.464334	ClCG01G025430/ClCG04G010110/ClCG05G025230/ClCG06G013040/ClCG11G018690
GO:0005750	mitochondrial respiratory chain complex III	cellular_component	5	6639	6	14414	1.80926	0.0765951	0.464334	ClCG04G010050/ClCG04G010070/ClCG07G007340/ClCG10G007870/ClCG10G018980
GO:0005816	spindle pole body	cellular_component	5	6639	6	14414	1.80926	0.0765951	0.464334	ClCG04G001070/ClCG05G010880/ClCG05G014470/ClCG05G019550/ClCG10G004080
GO:0006307	DNA dealkylation involved in DNA repair	biological_process	5	6639	6	14414	1.80926	0.0765951	0.464334	ClCG01G018780/ClCG01G019620/ClCG04G011840/ClCG05G018920/ClCG08G011050
GO:0006825	copper ion transport	biological_process	5	6639	6	14414	1.80926	0.0765951	0.464334	ClCG01G002820/ClCG04G004530/ClCG05G015770/ClCG05G021700/ClCG10G006950
GO:0009229	thiamine diphosphate biosynthetic process	biological_process	5	6639	6	14414	1.80926	0.0765951	0.464334	ClCG03G000880/ClCG03G015770/ClCG05G003670/ClCG06G004620/ClCG11G000890
GO:0010011	auxin binding	molecular_function	5	6639	6	14414	1.80926	0.0765951	0.464334	ClCG01G022530/ClCG05G012800/ClCG09G006450/ClCG09G006770/ClCG11G014420
GO:0010389	regulation of G2/M transition of mitotic cell cycle	biological_process	5	6639	6	14414	1.80926	0.0765951	0.464334	ClCG02G024340/ClCG04G005400/ClCG04G012710/ClCG05G000330/ClCG11G006130
GO:0018279	protein N-linked glycosylation via asparagine	biological_process	5	6639	6	14414	1.80926	0.0765951	0.464334	ClCG01G022150/ClCG05G009590/ClCG05G021060/ClCG08G009250/ClCG09G017810
GO:0019509	L-methionine salvage from methylthioadenosine	biological_process	5	6639	6	14414	1.80926	0.0765951	0.464334	ClCG03G014970/ClCG05G009310/ClCG05G010320/ClCG06G006500/ClCG11G018020
GO:0030133	transport vesicle	cellular_component	5	6639	6	14414	1.80926	0.0765951	0.464334	ClCG01G006360/ClCG02G016870/ClCG03G015310/ClCG06G012580/ClCG10G017930
GO:0030785	[ribulose-bisphosphate carboxylase]-lysine N-methyltransferase activity	molecular_function	5	6639	6	14414	1.80926	0.0765951	0.464334	ClCG01G015140/ClCG02G002970/ClCG05G013280/ClCG09G021880/ClCG11G012190
GO:0031683	G-protein beta/gamma-subunit complex binding	molecular_function	5	6639	6	14414	1.80926	0.0765951	0.464334	ClCG01G016530/ClCG05G000970/ClCG07G014900/ClCG09G017730/ClCG10G001220
GO:0032436	positive regulation of proteasomal ubiquitin-dependent protein catabolic process	biological_process	5	6639	6	14414	1.80926	0.0765951	0.464334	ClCG08G004430/ClCG09G011740/ClCG09G017840/ClCG11G009060/ClCG11G009070
GO:0035267	NuA4 histone acetyltransferase complex	cellular_component	5	6639	6	14414	1.80926	0.0765951	0.464334	ClCG01G017700/ClCG01G020300/ClCG09G004890/ClCG09G008950/ClCG10G015440
GO:0042732	D-xylose metabolic process	biological_process	5	6639	6	14414	1.80926	0.0765951	0.464334	ClCG07G003360/ClCG09G020020/ClCG10G010930/ClCG10G020840/ClCG11G012460
GO:0043015	gamma-tubulin binding	molecular_function	5	6639	6	14414	1.80926	0.0765951	0.464334	ClCG04G001070/ClCG05G010880/ClCG05G019550/ClCG10G004080/ClCG11G007400
GO:0046283	anthocyanin-containing compound metabolic process	biological_process	5	6639	6	14414	1.80926	0.0765951	0.464334	ClCG01G009780/ClCG02G018100/ClCG05G009590/ClCG07G011780/ClCG11G014090
GO:0046527	glucosyltransferase activity	molecular_function	5	6639	6	14414	1.80926	0.0765951	0.464334	ClCG04G005570/ClCG10G011170/ClCG10G019770/ClCG10G019790/ClCG11G006460
GO:0051693	actin filament capping	biological_process	5	6639	6	14414	1.80926	0.0765951	0.464334	ClCG04G000160/ClCG06G013500/ClCG08G007150/ClCG10G017080/ClCG11G011940
GO:0052544	defense response by callose deposition in cell wall	biological_process	5	6639	6	14414	1.80926	0.0765951	0.464334	ClCG02G017640/ClCG04G009140/ClCG07G000590/ClCG07G013290/ClCG09G011000
GO:0060969	negative regulation of gene silencing	biological_process	5	6639	6	14414	1.80926	0.0765951	0.464334	ClCG01G008180/ClCG01G019280/ClCG01G022420/ClCG02G015560/ClCG05G000780
GO:0080177	plastoglobule organization	biological_process	5	6639	6	14414	1.80926	0.0765951	0.464334	ClCG02G009140/ClCG03G018050/ClCG05G020930/ClCG06G007660/ClCG08G012730
GO:0097177	mitochondrial ribosome binding	molecular_function	5	6639	6	14414	1.80926	0.0765951	0.464334	ClCG01G025520/ClCG04G003650/ClCG09G003260/ClCG10G021440/ClCG11G006610
GO:0120091	jasmonic acid hydrolase	molecular_function	5	6639	6	14414	1.80926	0.0765951	0.464334	ClCG02G005610/ClCG06G011790/ClCG06G011810/ClCG07G004230/ClCG07G011030
GO:1901141	regulation of lignin biosynthetic process	biological_process	5	6639	6	14414	1.80926	0.0765951	0.464334	ClCG02G000930/ClCG05G011890/ClCG08G011970/ClCG11G003190/ClCG11G014900
GO:0005509	calcium ion binding	molecular_function	89	6639	172	14414	1.12342	0.0768651	0.464814	ClCG00G004620/ClCG01G002290/ClCG01G004560/ClCG01G012200/ClCG01G014320/ClCG01G020310/ClCG01G020620/ClCG01G022010/ClCG01G024580/ClCG01G025850/ClCG02G000210/ClCG02G003340/ClCG02G003430/ClCG02G005880/ClCG02G006790/ClCG02G010360/ClCG02G012810/ClCG02G012820/ClCG02G015010/ClCG02G015570/ClCG02G020540/ClCG02G023000/ClCG02G023160/ClCG02G024150/ClCG03G002390/ClCG03G004060/ClCG03G005130/ClCG03G013200/ClCG03G…
GO:0005215	transporter activity	molecular_function	27	6639	47	14414	1.24723	0.0776792	0.468575	ClCG01G000600/ClCG01G005380/ClCG01G014460/ClCG01G016130/ClCG01G019260/ClCG02G014850/ClCG02G018950/ClCG02G021420/ClCG02G023250/ClCG03G010900/ClCG04G005070/ClCG04G005690/ClCG04G010630/ClCG05G001080/ClCG05G025720/ClCG06G001150/ClCG06G013930/ClCG06G016320/ClCG06G016330/ClCG09G008240/ClCG09G012180/ClCG09G012190/ClCG10G018880/ClCG11G000360/ClCG11G003530/ClCG11G005740/ClCG11G013930
GO:0009506	plasmodesma	cellular_component	281	6639	573	14414	1.06472	0.0782122	0.470625	ClCG01G002450/ClCG01G002610/ClCG01G002760/ClCG01G002840/ClCG01G002940/ClCG01G003820/ClCG01G004420/ClCG01G004870/ClCG01G005430/ClCG01G005700/ClCG01G005770/ClCG01G006040/ClCG01G006480/ClCG01G006590/ClCG01G007170/ClCG01G007430/ClCG01G010270/ClCG01G011090/ClCG01G011560/ClCG01G014410/ClCG01G014460/ClCG01G014940/ClCG01G014960/ClCG01G015040/ClCG01G019020/ClCG01G020250/ClCG01G020440/ClCG01G020600/ClCG01G…
GO:0007033	vacuole organization	biological_process	15	6639	24	14414	1.35694	0.079029	0.474368	ClCG01G006040/ClCG01G013730/ClCG02G003530/ClCG02G009340/ClCG02G014560/ClCG02G022210/ClCG03G011230/ClCG08G006490/ClCG08G010780/ClCG09G001370/ClCG09G007420/ClCG10G005580/ClCG11G000140/ClCG11G016490/ClCG11G018430
GO:0042542	response to hydrogen peroxide	biological_process	30	6639	53	14414	1.22893	0.0802364	0.474709	ClCG01G006860/ClCG01G008680/ClCG01G017500/ClCG01G019260/ClCG01G021450/ClCG01G025180/ClCG02G011160/ClCG02G011330/ClCG02G012820/ClCG03G001100/ClCG03G003310/ClCG03G005680/ClCG03G009640/ClCG03G009670/ClCG04G010410/ClCG04G011880/ClCG04G012460/ClCG05G020030/ClCG06G003310/ClCG07G004520/ClCG07G012640/ClCG07G012890/ClCG07G014950/ClCG08G012150/ClCG10G003040/ClCG10G010040/ClCG10G010120/ClCG10G021620/ClCG11G…
GO:0080008	Cul4-RING E3 ubiquitin ligase complex	cellular_component	30	6639	53	14414	1.22893	0.0802364	0.474709	ClCG01G009780/ClCG01G015750/ClCG01G017150/ClCG01G020270/ClCG02G003870/ClCG02G004100/ClCG02G018100/ClCG03G005630/ClCG03G006820/ClCG03G015420/ClCG03G015580/ClCG03G016070/ClCG04G011210/ClCG05G017350/ClCG05G018560/ClCG05G019990/ClCG06G004260/ClCG07G000610/ClCG07G001450/ClCG07G010110/ClCG07G012820/ClCG08G001160/ClCG08G001610/ClCG08G009550/ClCG09G006610/ClCG09G007120/ClCG10G002410/ClCG10G013950/ClCG10G…
GO:0005689	U12-type spliceosomal complex	cellular_component	9	6639	13	14414	1.50308	0.0808388	0.474709	ClCG01G024000/ClCG02G022780/ClCG03G017790/ClCG04G010110/ClCG05G004290/ClCG05G007160/ClCG08G007750/ClCG10G012490/ClCG11G018690
GO:0006626	protein targeting to mitochondrion	biological_process	9	6639	13	14414	1.50308	0.0808388	0.474709	ClCG01G005870/ClCG05G009140/ClCG06G013520/ClCG07G016660/ClCG09G000820/ClCG09G004590/ClCG09G005990/ClCG09G015490/ClCG09G020770
GO:0012507	ER to Golgi transport vesicle membrane	cellular_component	9	6639	13	14414	1.50308	0.0808388	0.474709	ClCG02G007830/ClCG04G005470/ClCG06G004180/ClCG07G003550/ClCG09G001170/ClCG09G017970/ClCG09G019370/ClCG10G002080/ClCG10G002670
GO:0016279	protein-lysine N-methyltransferase activity	molecular_function	9	6639	13	14414	1.50308	0.0808388	0.474709	ClCG01G015080/ClCG02G021480/ClCG04G002800/ClCG05G010730/ClCG05G011370/ClCG06G008430/ClCG06G008440/ClCG07G013040/ClCG10G001950
GO:0046653	tetrahydrofolate metabolic process	biological_process	9	6639	13	14414	1.50308	0.0808388	0.474709	ClCG04G005110/ClCG05G001710/ClCG05G026440/ClCG06G007960/ClCG07G001670/ClCG07G010870/ClCG10G002550/ClCG10G010760/ClCG11G015450
GO:0048467	gynoecium development	biological_process	9	6639	13	14414	1.50308	0.0808388	0.474709	ClCG01G005640/ClCG01G019020/ClCG03G015310/ClCG05G007850/ClCG06G002610/ClCG06G016250/ClCG08G002750/ClCG08G006370/ClCG11G011750
GO:1901000	regulation of response to salt stress	biological_process	9	6639	13	14414	1.50308	0.0808388	0.474709	ClCG02G012740/ClCG06G007190/ClCG07G001290/ClCG08G011730/ClCG09G000760/ClCG09G021490/ClCG10G013860/ClCG11G013400/ClCG11G014530
GO:0006289	nucleotide-excision repair	biological_process	16	6639	26	14414	1.33607	0.0826905	0.483253	ClCG00G001010/ClCG01G004970/ClCG01G008800/ClCG01G022890/ClCG03G015120/ClCG05G022800/ClCG05G025020/ClCG06G012630/ClCG06G013390/ClCG06G015450/ClCG07G012240/ClCG08G005590/ClCG09G012670/ClCG10G014410/ClCG10G014660/ClCG11G001530
GO:0009881	photoreceptor activity	molecular_function	16	6639	26	14414	1.33607	0.0826905	0.483253	ClCG02G002860/ClCG02G007850/ClCG03G007180/ClCG04G001170/ClCG04G001850/ClCG04G001890/ClCG05G006570/ClCG05G017430/ClCG05G018540/ClCG05G024660/ClCG05G026150/ClCG07G003610/ClCG08G009050/ClCG09G005840/ClCG11G005390/ClCG11G012090
GO:0008289	lipid binding	molecular_function	47	6639	87	14414	1.1729	0.0829496	0.483608	ClCG01G000330/ClCG01G003910/ClCG01G013660/ClCG01G014650/ClCG01G017350/ClCG02G001840/ClCG02G008560/ClCG02G015540/ClCG02G021820/ClCG03G001400/ClCG03G008460/ClCG03G009340/ClCG03G014210/ClCG04G002490/ClCG04G006650/ClCG04G011120/ClCG05G001810/ClCG05G005910/ClCG05G007900/ClCG05G021090/ClCG05G026120/ClCG06G000060/ClCG06G000270/ClCG06G013550/ClCG06G013940/ClCG06G014770/ClCG06G014900/ClCG07G001080/ClCG07G…
GO:0016757	transferase activity, transferring glycosyl groups	molecular_function	38	6639	69	14414	1.19568	0.0832987	0.484373	ClCG01G004230/ClCG01G009590/ClCG01G009990/ClCG01G017690/ClCG01G023920/ClCG01G025940/ClCG02G013930/ClCG03G002450/ClCG03G011450/ClCG04G003310/ClCG04G004010/ClCG04G009690/ClCG04G012250/ClCG05G011890/ClCG05G012910/ClCG05G019170/ClCG05G026400/ClCG05G026500/ClCG06G009000/ClCG06G016880/ClCG07G002600/ClCG07G003640/ClCG08G001500/ClCG08G006410/ClCG08G013450/ClCG08G016740/ClCG09G008500/ClCG09G010660/ClCG09G…
GO:0005635	nuclear envelope	cellular_component	40	6639	73	14414	1.18965	0.0834784	0.484373	ClCG01G016580/ClCG02G014670/ClCG02G017410/ClCG02G022750/ClCG02G024340/ClCG04G001070/ClCG04G005400/ClCG05G000750/ClCG05G001100/ClCG05G017540/ClCG05G019550/ClCG05G026050/ClCG06G002930/ClCG06G004280/ClCG06G011280/ClCG06G018430/ClCG07G004120/ClCG07G013240/ClCG07G014940/ClCG07G016160/ClCG08G001160/ClCG08G003770/ClCG08G008450/ClCG08G008580/ClCG09G000090/ClCG09G001140/ClCG09G007560/ClCG09G012780/ClCG09G…
GO:0006811	ion transport	biological_process	17	6639	28	14414	1.31817	0.0858732	0.495907	ClCG01G015980/ClCG01G024950/ClCG02G011330/ClCG02G014010/ClCG02G018950/ClCG03G001540/ClCG05G001380/ClCG05G008290/ClCG06G001970/ClCG07G016660/ClCG08G011680/ClCG09G000660/ClCG09G006750/ClCG10G006180/ClCG10G007730/ClCG10G017380/ClCG11G013480
GO:0090351	seedling development	biological_process	17	6639	28	14414	1.31817	0.0858732	0.495907	ClCG00G004170/ClCG02G021260/ClCG03G000420/ClCG03G006880/ClCG03G009030/ClCG04G008720/ClCG04G009240/ClCG06G012950/ClCG07G004660/ClCG07G013020/ClCG07G013580/ClCG08G008500/ClCG08G010780/ClCG09G000500/ClCG10G001870/ClCG11G012250/ClCG11G012520
GO:0003756	protein disulfide isomerase activity	molecular_function	10	6639	15	14414	1.44741	0.0896437	0.510424	ClCG01G022210/ClCG01G024790/ClCG02G018150/ClCG03G002150/ClCG05G003410/ClCG05G010000/ClCG07G013130/ClCG09G004600/ClCG09G005250/ClCG11G008070
GO:0006777	Mo-molybdopterin cofactor biosynthetic process	biological_process	10	6639	15	14414	1.44741	0.0896437	0.510424	ClCG01G003210/ClCG01G016550/ClCG01G025830/ClCG02G013130/ClCG02G018530/ClCG02G018950/ClCG02G022620/ClCG05G019480/ClCG09G003710/ClCG09G009460
GO:0010344	seed oilbody biogenesis	biological_process	10	6639	15	14414	1.44741	0.0896437	0.510424	ClCG02G003570/ClCG03G010670/ClCG05G004810/ClCG05G004970/ClCG06G017420/ClCG09G007310/ClCG09G019310/ClCG10G013790/ClCG10G014250/ClCG10G022660
GO:0031490	chromatin DNA binding	molecular_function	10	6639	15	14414	1.44741	0.0896437	0.510424	ClCG01G008180/ClCG01G022420/ClCG02G015560/ClCG02G018810/ClCG03G013100/ClCG05G000780/ClCG09G013490/ClCG09G013500/ClCG09G013510/ClCG10G002390
GO:0043547	positive regulation of GTPase activity	biological_process	10	6639	15	14414	1.44741	0.0896437	0.510424	ClCG01G021220/ClCG03G000590/ClCG03G000600/ClCG05G011210/ClCG05G026170/ClCG07G006030/ClCG07G013240/ClCG08G011780/ClCG09G000090/ClCG09G002210
GO:0080156	mitochondrial mRNA modification	biological_process	10	6639	15	14414	1.44741	0.0896437	0.510424	ClCG04G008400/ClCG04G011800/ClCG05G003330/ClCG05G004150/ClCG06G004940/ClCG06G015620/ClCG07G010040/ClCG09G021320/ClCG11G002710/ClCG11G013450
GO:0009504	cell plate	cellular_component	19	6639	32	14414	1.2891	0.0910464	0.517203	ClCG01G006590/ClCG01G015040/ClCG01G018390/ClCG01G024870/ClCG04G001900/ClCG04G011950/ClCG05G007180/ClCG05G016860/ClCG05G018830/ClCG06G009040/ClCG06G015830/ClCG07G001870/ClCG07G004070/ClCG09G003770/ClCG09G007560/ClCG10G002080/ClCG10G003820/ClCG10G007700/ClCG10G018250
GO:0009651	response to salt stress	biological_process	183	6639	369	14414	1.07673	0.0924051	0.517408	ClCG01G000800/ClCG01G000910/ClCG01G004210/ClCG01G004960/ClCG01G006860/ClCG01G007290/ClCG01G007800/ClCG01G008650/ClCG01G008680/ClCG01G013140/ClCG01G014280/ClCG01G014630/ClCG01G014900/ClCG01G016270/ClCG01G017500/ClCG01G018030/ClCG01G018880/ClCG01G020510/ClCG01G020600/ClCG01G021710/ClCG01G022810/ClCG02G002700/ClCG02G004200/ClCG02G006020/ClCG02G006080/ClCG02G006200/ClCG02G009380/ClCG02G011780/ClCG02G…
GO:0048510	regulation of timing of transition from vegetative to reproductive phase	biological_process	20	6639	34	14414	1.27712	0.0931359	0.517408	ClCG00G004780/ClCG01G003280/ClCG01G020270/ClCG01G023260/ClCG02G000900/ClCG02G022910/ClCG03G013220/ClCG04G000250/ClCG05G015650/ClCG05G024190/ClCG05G024980/ClCG06G012040/ClCG09G001150/ClCG09G002800/ClCG09G008950/ClCG10G001000/ClCG10G011960/ClCG10G013950/ClCG10G019380/ClCG10G019540
GO:0000149	SNARE binding	molecular_function	21	6639	36	14414	1.26648	0.0949477	0.517408	ClCG01G015040/ClCG02G007830/ClCG02G008510/ClCG02G008540/ClCG02G015160/ClCG04G005470/ClCG05G016780/ClCG06G000520/ClCG06G004180/ClCG06G007870/ClCG07G001870/ClCG07G003550/ClCG07G004070/ClCG08G008720/ClCG09G011110/ClCG09G017970/ClCG10G002080/ClCG10G004910/ClCG10G013540/ClCG10G018250/ClCG10G020390
GO:0005741	mitochondrial outer membrane	cellular_component	21	6639	36	14414	1.26648	0.0949477	0.517408	ClCG01G000810/ClCG01G011870/ClCG01G019860/ClCG02G007670/ClCG05G002460/ClCG05G009140/ClCG05G023340/ClCG06G013520/ClCG06G015270/ClCG07G007340/ClCG07G007750/ClCG07G016660/ClCG09G004590/ClCG09G005990/ClCG09G015490/ClCG09G021240/ClCG10G014810/ClCG10G016650/ClCG10G017380/ClCG11G001250/ClCG11G013830
GO:0003684	damaged DNA binding	molecular_function	22	6639	38	14414	1.25696	0.0965149	0.517408	ClCG01G008800/ClCG01G019620/ClCG01G025730/ClCG02G000310/ClCG02G006830/ClCG02G019570/ClCG03G005960/ClCG05G002220/ClCG05G003940/ClCG05G007980/ClCG05G011330/ClCG05G018920/ClCG05G022800/ClCG06G013390/ClCG07G012240/ClCG07G016640/ClCG09G000930/ClCG09G005140/ClCG09G006960/ClCG09G012670/ClCG10G014660/ClCG11G001530
GO:0000151	ubiquitin ligase complex	cellular_component	11	6639	17	14414	1.40484	0.0968805	0.517408	ClCG03G006820/ClCG06G007790/ClCG08G004430/ClCG08G011550/ClCG09G011740/ClCG09G017840/ClCG09G022790/ClCG10G004420/ClCG10G015430/ClCG11G009060/ClCG11G009070
GO:0010088	phloem development	biological_process	11	6639	17	14414	1.40484	0.0968805	0.517408	ClCG02G018740/ClCG04G007240/ClCG06G006670/ClCG06G006680/ClCG06G006690/ClCG06G006710/ClCG06G017530/ClCG08G017610/ClCG09G022860/ClCG10G021840/ClCG11G018140
GO:0070300	phosphatidic acid binding	molecular_function	11	6639	17	14414	1.40484	0.0968805	0.517408	ClCG01G017350/ClCG02G005170/ClCG02G006200/ClCG02G022920/ClCG03G005250/ClCG03G012690/ClCG05G002890/ClCG08G006620/ClCG09G009900/ClCG10G010730/ClCG10G015320
GO:1900056	negative regulation of leaf senescence	biological_process	11	6639	17	14414	1.40484	0.0968805	0.517408	ClCG00G000680/ClCG01G014260/ClCG05G024780/ClCG06G000180/ClCG07G005230/ClCG08G007570/ClCG09G018510/ClCG09G022150/ClCG09G022580/ClCG10G001110/ClCG11G003630
GO:0009867	jasmonic acid mediated signaling pathway	biological_process	23	6639	40	14414	1.24839	0.0978658	0.517408	ClCG01G015160/ClCG02G024070/ClCG04G010520/ClCG05G006010/ClCG05G009040/ClCG05G011570/ClCG05G016760/ClCG05G017060/ClCG06G003710/ClCG06G005250/ClCG06G006180/ClCG06G010570/ClCG07G009120/ClCG08G000400/ClCG08G009970/ClCG09G011650/ClCG09G018110/ClCG09G019080/ClCG09G020390/ClCG10G001300/ClCG10G001940/ClCG10G017870/ClCG11G014940
GO:0035251	UDP-glucosyltransferase activity	molecular_function	23	6639	40	14414	1.24839	0.0978658	0.517408	ClCG00G000940/ClCG03G001110/ClCG05G005670/ClCG05G023470/ClCG05G023870/ClCG05G026430/ClCG06G009710/ClCG07G002470/ClCG07G003780/ClCG07G003790/ClCG07G003820/ClCG08G010190/ClCG09G011460/ClCG09G011480/ClCG09G013680/ClCG09G013690/ClCG09G015020/ClCG09G015070/ClCG10G012760/ClCG10G019810/ClCG10G019820/ClCG11G014180/ClCG11G016850
GO:0000156	phosphorelay response regulator activity	molecular_function	6	6639	8	14414	1.62833	0.0987259	0.517408	ClCG04G004320/ClCG05G006350/ClCG05G024950/ClCG06G004810/ClCG06G016650/ClCG10G016090
GO:0000466	maturation of 5.8S rRNA from tricistronic rRNA transcript (SSU-rRNA, 5.8S rRNA, LSU-rRNA)	biological_process	6	6639	8	14414	1.62833	0.0987259	0.517408	ClCG01G013750/ClCG10G002410/ClCG10G008700/ClCG10G016910/ClCG11G000220/ClCG11G004310
GO:0002213	defense response to insect	biological_process	6	6639	8	14414	1.62833	0.0987259	0.517408	ClCG04G001930/ClCG04G001940/ClCG04G011250/ClCG05G013390/ClCG09G005220/ClCG11G015530
GO:0003950	NAD+ ADP-ribosyltransferase activity	molecular_function	6	6639	8	14414	1.62833	0.0987259	0.517408	ClCG01G013140/ClCG07G000900/ClCG07G000910/ClCG09G005630/ClCG09G011650/ClCG10G001300
GO:0005880	nuclear microtubule	cellular_component	6	6639	8	14414	1.62833	0.0987259	0.517408	ClCG02G006740/ClCG02G014370/ClCG05G020500/ClCG06G012570/ClCG08G016390/ClCG10G016150
GO:0005885	Arp2/3 protein complex	cellular_component	6	6639	8	14414	1.62833	0.0987259	0.517408	ClCG01G025980/ClCG05G026140/ClCG09G022250/ClCG11G003410/ClCG11G006910/ClCG11G009390
GO:0005986	sucrose biosynthetic process	biological_process	6	6639	8	14414	1.62833	0.0987259	0.517408	ClCG04G002300/ClCG05G022070/ClCG06G008030/ClCG06G011620/ClCG10G018000/ClCG11G008300
GO:0007098	centrosome cycle	biological_process	6	6639	8	14414	1.62833	0.0987259	0.517408	ClCG02G006740/ClCG02G014370/ClCG04G004230/ClCG05G020500/ClCG06G012570/ClCG08G016390
GO:0010019	chloroplast-nucleus signaling pathway	biological_process	6	6639	8	14414	1.62833	0.0987259	0.517408	ClCG01G017460/ClCG02G018840/ClCG02G021830/ClCG03G012960/ClCG08G004640/ClCG08G005810
GO:0010050	vegetative phase change	biological_process	6	6639	8	14414	1.62833	0.0987259	0.517408	ClCG02G000180/ClCG02G005740/ClCG02G021030/ClCG05G023990/ClCG06G012100/ClCG07G012380
GO:0017022	myosin binding	molecular_function	6	6639	8	14414	1.62833	0.0987259	0.517408	ClCG01G006360/ClCG02G016870/ClCG05G003300/ClCG06G012580/ClCG09G009000/ClCG10G017930
GO:0017091	AU-rich element binding	molecular_function	6	6639	8	14414	1.62833	0.0987259	0.517408	ClCG01G004540/ClCG02G001000/ClCG03G013080/ClCG04G000130/ClCG04G002220/ClCG05G001670
GO:0030479	actin cortical patch	cellular_component	6	6639	8	14414	1.62833	0.0987259	0.517408	ClCG02G003430/ClCG03G007380/ClCG03G014740/ClCG05G004270/ClCG10G012610/ClCG11G018830
GO:0030619	U1 snRNA binding	molecular_function	6	6639	8	14414	1.62833	0.0987259	0.517408	ClCG01G016950/ClCG01G019460/ClCG08G017620/ClCG09G000610/ClCG09G006530/ClCG10G011010
GO:0030897	HOPS complex	cellular_component	6	6639	8	14414	1.62833	0.0987259	0.517408	ClCG00G003900/ClCG02G001300/ClCG02G009340/ClCG05G016780/ClCG09G017560/ClCG11G016490
GO:0031087	deadenylation-independent decapping of nuclear-transcribed mRNA	biological_process	6	6639	8	14414	1.62833	0.0987259	0.517408	ClCG01G005760/ClCG02G016360/ClCG04G010230/ClCG05G023110/ClCG06G016630/ClCG10G004140
GO:0032544	plastid translation	biological_process	6	6639	8	14414	1.62833	0.0987259	0.517408	ClCG04G007070/ClCG07G000270/ClCG08G007690/ClCG09G001940/ClCG09G006250/ClCG11G013230
GO:0033588	Elongator holoenzyme complex	cellular_component	6	6639	8	14414	1.62833	0.0987259	0.517408	ClCG02G013770/ClCG05G012120/ClCG05G022450/ClCG06G017620/ClCG08G010310/ClCG09G020060
GO:0034314	Arp2/3 complex-mediated actin nucleation	biological_process	6	6639	8	14414	1.62833	0.0987259	0.517408	ClCG01G025980/ClCG05G026140/ClCG09G022250/ClCG11G003410/ClCG11G006910/ClCG11G009390
GO:0045962	positive regulation of development, heterochronic	biological_process	6	6639	8	14414	1.62833	0.0987259	0.517408	ClCG02G018010/ClCG03G006640/ClCG06G015580/ClCG07G009950/ClCG07G016500/ClCG11G017590
GO:0071028	nuclear mRNA surveillance	biological_process	6	6639	8	14414	1.62833	0.0987259	0.517408	ClCG02G021260/ClCG03G011510/ClCG03G013080/ClCG04G000130/ClCG04G002220/ClCG06G016990
GO:0071629	cytoplasm protein quality control by the ubiquitin-proteasome system	biological_process	6	6639	8	14414	1.62833	0.0987259	0.517408	ClCG01G005650/ClCG01G021650/ClCG02G002100/ClCG05G007810/ClCG07G006720/ClCG09G018180
GO:0102229	amylopectin maltohydrolase activity	molecular_function	6	6639	8	14414	1.62833	0.0987259	0.517408	ClCG02G001600/ClCG05G003840/ClCG06G003770/ClCG07G002450/ClCG07G011170/ClCG10G002060
GO:0102867	molybdenum cofactor sulfurtransferase activity	molecular_function	6	6639	8	14414	1.62833	0.0987259	0.517408	ClCG01G003210/ClCG01G016550/ClCG01G025830/ClCG02G013130/ClCG02G018530/ClCG05G019480
GO:1901562	response to paraquat	biological_process	6	6639	8	14414	1.62833	0.0987259	0.517408	ClCG01G000600/ClCG05G001080/ClCG05G014460/ClCG05G020930/ClCG08G012730/ClCG11G003530
GO:0005484	SNAP receptor activity	molecular_function	24	6639	42	14414	1.24063	0.0990246	0.517861	ClCG01G015040/ClCG02G007830/ClCG02G008510/ClCG02G008540/ClCG02G015160/ClCG04G003190/ClCG04G005470/ClCG04G011950/ClCG05G016780/ClCG05G023810/ClCG06G000520/ClCG06G004180/ClCG06G015830/ClCG07G001870/ClCG07G003550/ClCG07G004070/ClCG09G001170/ClCG09G011110/ClCG09G017970/ClCG10G002080/ClCG10G004910/ClCG10G013540/ClCG10G018250/ClCG10G020390
GO:0006508	proteolysis	biological_process	46	6639	86	14414	1.16129	0.100834	0.526193	ClCG00G002850/ClCG01G004440/ClCG01G005710/ClCG01G008010/ClCG01G014950/ClCG01G015450/ClCG01G020550/ClCG02G000060/ClCG02G018840/ClCG02G021730/ClCG03G000890/ClCG03G010030/ClCG03G010040/ClCG04G009580/ClCG04G011200/ClCG04G011230/ClCG05G005400/ClCG05G010630/ClCG05G016070/ClCG05G017900/ClCG05G018080/ClCG05G020390/ClCG05G026860/ClCG06G008600/ClCG06G014930/ClCG06G015340/ClCG07G006550/ClCG07G009830/ClCG07G…
GO:0005871	kinesin complex	cellular_component	27	6639	48	14414	1.22125	0.101547	0.52823	ClCG00G004840/ClCG01G002680/ClCG01G003500/ClCG01G018390/ClCG02G004570/ClCG02G004660/ClCG03G001810/ClCG03G016350/ClCG04G001540/ClCG04G004080/ClCG04G008470/ClCG05G002150/ClCG05G007110/ClCG05G014830/ClCG06G005100/ClCG06G008530/ClCG07G008290/ClCG08G007710/ClCG09G002050/ClCG09G017600/ClCG09G021590/ClCG10G000070/ClCG10G011150/ClCG10G016160/ClCG10G016600/ClCG11G004000/ClCG11G014560
GO:0003777	microtubule motor activity	molecular_function	29	6639	52	14414	1.21081	0.102591	0.52823	ClCG00G004840/ClCG01G002680/ClCG01G003500/ClCG01G018390/ClCG02G004570/ClCG02G004660/ClCG03G001810/ClCG03G016350/ClCG04G001540/ClCG04G004080/ClCG04G008470/ClCG05G002150/ClCG05G007110/ClCG05G014830/ClCG05G020130/ClCG06G005100/ClCG06G008530/ClCG07G008290/ClCG08G007710/ClCG09G002050/ClCG09G017600/ClCG09G021590/ClCG10G000070/ClCG10G011150/ClCG10G016160/ClCG10G016600/ClCG11G000120/ClCG11G004000/ClCG11G…
GO:0007018	microtubule-based movement	biological_process	29	6639	52	14414	1.21081	0.102591	0.52823	ClCG00G004840/ClCG01G002680/ClCG01G003500/ClCG01G018390/ClCG02G004570/ClCG02G004660/ClCG03G001810/ClCG03G016350/ClCG04G001540/ClCG04G004080/ClCG04G008470/ClCG05G002150/ClCG05G007110/ClCG05G014830/ClCG05G020130/ClCG06G005100/ClCG06G008530/ClCG07G008290/ClCG08G007710/ClCG09G002050/ClCG09G017600/ClCG09G021590/ClCG10G000070/ClCG10G011150/ClCG10G016160/ClCG10G016600/ClCG11G000120/ClCG11G004000/ClCG11G…
GO:0004518	nuclease activity	molecular_function	12	6639	19	14414	1.37123	0.102863	0.52823	ClCG03G001890/ClCG05G018050/ClCG05G018740/ClCG06G018430/ClCG07G003160/ClCG07G004750/ClCG09G012630/ClCG09G016760/ClCG09G017470/ClCG09G021810/ClCG10G000440/ClCG10G004560
GO:0006284	base-excision repair	biological_process	12	6639	19	14414	1.37123	0.102863	0.52823	ClCG01G020330/ClCG03G003400/ClCG03G017940/ClCG05G021570/ClCG06G001630/ClCG06G013390/ClCG07G012240/ClCG10G015520/ClCG10G017660/ClCG10G019400/ClCG11G013890/ClCG11G018480
GO:0044030	regulation of DNA methylation	biological_process	12	6639	19	14414	1.37123	0.102863	0.52823	ClCG02G013660/ClCG02G021700/ClCG05G005560/ClCG06G006200/ClCG06G018110/ClCG09G020910/ClCG10G010760/ClCG10G019720/ClCG10G020950/ClCG11G013960/ClCG11G015450/ClCG11G017540
GO:2000031	regulation of salicylic acid mediated signaling pathway	biological_process	12	6639	19	14414	1.37123	0.102863	0.52823	ClCG02G016850/ClCG02G016860/ClCG03G006290/ClCG03G016290/ClCG04G001930/ClCG04G001940/ClCG05G017830/ClCG05G023340/ClCG06G004570/ClCG07G005230/ClCG08G001630/ClCG11G001470
GO:0010287	plastoglobule	cellular_component	30	6639	54	14414	1.20617	0.102958	0.52823	ClCG01G005990/ClCG01G018880/ClCG01G024380/ClCG01G024520/ClCG02G009140/ClCG02G016320/ClCG03G012070/ClCG03G018050/ClCG04G001810/ClCG04G007140/ClCG05G001020/ClCG05G004210/ClCG05G013970/ClCG05G020930/ClCG06G007660/ClCG06G010600/ClCG07G000270/ClCG07G011050/ClCG07G011060/ClCG07G014660/ClCG08G012300/ClCG08G012730/ClCG08G013880/ClCG08G015950/ClCG09G009110/ClCG09G011640/ClCG09G020650/ClCG10G017510/ClCG10G…
GO:0003690	double-stranded DNA binding	molecular_function	32	6639	58	14414	1.19785	0.103433	0.5285	ClCG01G006370/ClCG01G009060/ClCG01G013570/ClCG01G014920/ClCG01G016270/ClCG01G022890/ClCG01G024320/ClCG02G005000/ClCG02G005300/ClCG02G005780/ClCG03G004020/ClCG03G007760/ClCG03G015910/ClCG04G011970/ClCG05G002220/ClCG05G007970/ClCG05G011490/ClCG05G013440/ClCG05G017050/ClCG05G024170/ClCG06G013390/ClCG06G015880/ClCG07G009750/ClCG07G016640/ClCG08G012320/ClCG09G021320/ClCG09G021330/ClCG10G013530/ClCG10G…
GO:0010224	response to UV-B	biological_process	37	6639	68	14414	1.18134	0.103445	0.5285	ClCG00G001090/ClCG01G018030/ClCG01G025730/ClCG02G007850/ClCG02G011160/ClCG02G018480/ClCG02G019570/ClCG03G009080/ClCG03G015580/ClCG04G000340/ClCG04G001170/ClCG04G001850/ClCG04G001890/ClCG04G007040/ClCG04G012820/ClCG05G012170/ClCG05G013450/ClCG05G017050/ClCG05G018540/ClCG05G024660/ClCG05G025020/ClCG05G025880/ClCG05G026150/ClCG06G002880/ClCG06G004750/ClCG07G003050/ClCG07G003610/ClCG07G004110/ClCG08G…
GO:0000155	phosphorelay sensor kinase activity	molecular_function	13	6639	21	14414	1.34402	0.107833	0.542951	ClCG01G006710/ClCG02G002700/ClCG02G002860/ClCG02G009380/ClCG02G010700/ClCG02G020700/ClCG03G007180/ClCG05G004500/ClCG05G006570/ClCG08G009050/ClCG09G005500/ClCG10G000620/ClCG11G001010
GO:0000775	chromosome, centromeric region	cellular_component	13	6639	21	14414	1.34402	0.107833	0.542951	ClCG02G022110/ClCG02G022750/ClCG02G024050/ClCG04G008330/ClCG05G002770/ClCG05G003910/ClCG05G009820/ClCG06G008430/ClCG06G008440/ClCG08G006030/ClCG08G008820/ClCG09G002300/ClCG10G002270
GO:0003774	motor activity	molecular_function	13	6639	21	14414	1.34402	0.107833	0.542951	ClCG01G006420/ClCG01G014250/ClCG02G014140/ClCG03G015310/ClCG05G006200/ClCG06G001310/ClCG06G005020/ClCG06G016540/ClCG08G009790/ClCG09G001980/ClCG09G003590/ClCG09G008090/ClCG11G018470
GO:0009615	response to virus	biological_process	13	6639	21	14414	1.34402	0.107833	0.542951	ClCG01G014010/ClCG02G007160/ClCG02G016850/ClCG02G016860/ClCG03G007240/ClCG05G012050/ClCG06G007220/ClCG06G008200/ClCG07G005340/ClCG07G005370/ClCG09G017690/ClCG10G000350/ClCG10G021170
GO:0010193	response to ozone	biological_process	13	6639	21	14414	1.34402	0.107833	0.542951	ClCG01G004960/ClCG02G016550/ClCG03G015170/ClCG04G012820/ClCG05G000980/ClCG05G004210/ClCG05G005250/ClCG07G014950/ClCG09G011610/ClCG09G011650/ClCG09G016700/ClCG10G001300/ClCG11G006630
GO:0030515	snoRNA binding	molecular_function	13	6639	21	14414	1.34402	0.107833	0.542951	ClCG02G016300/ClCG02G017410/ClCG04G009490/ClCG05G008250/ClCG06G007990/ClCG06G013450/ClCG06G017770/ClCG07G012820/ClCG08G001610/ClCG08G010550/ClCG09G006560/ClCG09G017100/ClCG10G013550
GO:0046540	U4/U6 x U5 tri-snRNP complex	cellular_component	13	6639	21	14414	1.34402	0.107833	0.542951	ClCG01G014710/ClCG01G025430/ClCG02G012920/ClCG02G013660/ClCG05G006860/ClCG05G025230/ClCG06G002520/ClCG06G011020/ClCG06G013040/ClCG07G001790/ClCG08G000490/ClCG08G000520/ClCG08G008940
GO:0005543	phospholipid binding	molecular_function	14	6639	23	14414	1.32155	0.111974	0.562639	ClCG01G021220/ClCG02G003310/ClCG02G018170/ClCG03G006260/ClCG05G011210/ClCG05G026050/ClCG06G002930/ClCG07G004660/ClCG07G006030/ClCG07G006360/ClCG09G000060/ClCG10G001820/ClCG10G008340/ClCG11G013250
GO:0005732	small nucleolar ribonucleoprotein complex	cellular_component	7	6639	10	14414	1.51978	0.114726	0.565967	ClCG02G008140/ClCG04G011460/ClCG06G017770/ClCG06G017810/ClCG09G006560/ClCG10G008700/ClCG10G016910
GO:0006120	mitochondrial electron transport, NADH to ubiquinone	biological_process	7	6639	10	14414	1.51978	0.114726	0.565967	ClCG02G005010/ClCG02G006860/ClCG03G006350/ClCG03G007450/ClCG07G012250/ClCG07G015060/ClCG10G016760
GO:0019899	enzyme binding	molecular_function	7	6639	10	14414	1.51978	0.114726	0.565967	ClCG01G006710/ClCG03G001470/ClCG06G014460/ClCG08G004640/ClCG10G002240/ClCG11G001010/ClCG11G011500
GO:0030665	clathrin-coated vesicle membrane	cellular_component	7	6639	10	14414	1.51978	0.114726	0.565967	ClCG01G025850/ClCG02G002170/ClCG02G006790/ClCG05G025630/ClCG10G010470/ClCG10G022780/ClCG11G013990
GO:0030686	90S preribosome	cellular_component	7	6639	10	14414	1.51978	0.114726	0.565967	ClCG01G002830/ClCG06G007990/ClCG09G009700/ClCG09G009940/ClCG09G010650/ClCG09G015010/ClCG10G016150
GO:0031122	cytoplasmic microtubule organization	biological_process	7	6639	10	14414	1.51978	0.114726	0.565967	ClCG04G001070/ClCG05G001100/ClCG05G010880/ClCG05G019550/ClCG09G002400/ClCG10G004080/ClCG11G007070
GO:0042645	mitochondrial nucleoid	cellular_component	7	6639	10	14414	1.51978	0.114726	0.565967	ClCG01G019960/ClCG03G004220/ClCG03G017590/ClCG04G011320/ClCG06G010060/ClCG07G003220/ClCG09G020110
GO:0072542	protein phosphatase activator activity	molecular_function	7	6639	10	14414	1.51978	0.114726	0.565967	ClCG01G025090/ClCG02G021200/ClCG04G009430/ClCG05G006450/ClCG06G004660/ClCG11G002670/ClCG11G006830
GO:0080022	primary root development	biological_process	7	6639	10	14414	1.51978	0.114726	0.565967	ClCG01G007260/ClCG02G002720/ClCG02G009370/ClCG02G018680/ClCG05G006350/ClCG05G024450/ClCG10G008990
GO:0009791	post-embryonic development	biological_process	15	6639	25	14414	1.30267	0.115431	0.568292	ClCG01G009700/ClCG02G001610/ClCG02G002180/ClCG02G004750/ClCG02G007160/ClCG02G018650/ClCG05G003150/ClCG07G013680/ClCG08G003170/ClCG08G012320/ClCG09G017690/ClCG09G019370/ClCG09G022320/ClCG10G004140/ClCG11G003320
GO:0035556	intracellular signal transduction	biological_process	47	6639	89	14414	1.14654	0.120167	0.574405	ClCG01G001600/ClCG01G014320/ClCG01G020310/ClCG01G020880/ClCG01G024850/ClCG02G000210/ClCG02G003340/ClCG02G005660/ClCG02G010360/ClCG02G012860/ClCG02G016420/ClCG02G018400/ClCG02G019090/ClCG02G021760/ClCG03G000730/ClCG03G003030/ClCG03G006540/ClCG03G009090/ClCG03G009780/ClCG03G017850/ClCG04G002510/ClCG04G003330/ClCG04G009660/ClCG04G010720/ClCG04G011910/ClCG05G000640/ClCG05G004710/ClCG05G015440/ClCG05G…
GO:0016787	hydrolase activity	molecular_function	64	6639	124	14414	1.12057	0.124032	0.574405	ClCG01G001580/ClCG01G001720/ClCG01G010890/ClCG01G014690/ClCG01G025180/ClCG01G025490/ClCG02G006300/ClCG02G012420/ClCG02G013710/ClCG02G021880/ClCG02G022210/ClCG03G005540/ClCG03G005680/ClCG03G008810/ClCG03G009640/ClCG03G015080/ClCG03G016630/ClCG03G017750/ClCG04G002140/ClCG04G009500/ClCG04G010230/ClCG04G010410/ClCG05G001670/ClCG05G001720/ClCG05G005470/ClCG05G005480/ClCG05G008380/ClCG05G012530/ClCG05G…
GO:0005788	endoplasmic reticulum lumen	cellular_component	19	6639	33	14414	1.25003	0.124383	0.574405	ClCG00G004620/ClCG01G001810/ClCG02G015010/ClCG02G018150/ClCG03G002150/ClCG04G008930/ClCG05G009590/ClCG06G011880/ClCG07G011780/ClCG07G013130/ClCG08G010830/ClCG08G014210/ClCG09G001230/ClCG09G004600/ClCG09G005240/ClCG09G005250/ClCG09G006770/ClCG10G022330/ClCG11G016750
GO:0000422	autophagy of mitochondrion	biological_process	8	6639	12	14414	1.44741	0.12662	0.574405	ClCG01G015640/ClCG01G023710/ClCG02G014310/ClCG05G010030/ClCG05G010470/ClCG07G000970/ClCG09G006140/ClCG11G012710
GO:0001077	proximal promoter DNA-binding transcription activator activity, RNA polymerase II-specific	molecular_function	8	6639	12	14414	1.44741	0.12662	0.574405	ClCG01G014130/ClCG02G022380/ClCG04G010370/ClCG06G004700/ClCG08G012970/ClCG08G014380/ClCG09G015440/ClCG10G008920
GO:0005839	proteasome core complex	cellular_component	8	6639	12	14414	1.44741	0.12662	0.574405	ClCG01G009510/ClCG01G009520/ClCG05G005040/ClCG06G006350/ClCG08G005890/ClCG09G009570/ClCG10G004180/ClCG11G000300
GO:0006402	mRNA catabolic process	biological_process	8	6639	12	14414	1.44741	0.12662	0.574405	ClCG01G020250/ClCG02G016360/ClCG02G024230/ClCG06G018430/ClCG07G006830/ClCG09G006550/ClCG09G006800/ClCG10G004140
GO:0009086	methionine biosynthetic process	biological_process	8	6639	12	14414	1.44741	0.12662	0.574405	ClCG02G003360/ClCG03G014190/ClCG05G022710/ClCG08G001130/ClCG09G007300/ClCG10G013630/ClCG10G015340/ClCG10G015970
GO:0010499	proteasomal ubiquitin-independent protein catabolic process	biological_process	8	6639	12	14414	1.44741	0.12662	0.574405	ClCG01G009510/ClCG01G009520/ClCG05G005040/ClCG06G006350/ClCG08G005890/ClCG09G009570/ClCG10G004180/ClCG11G000300
GO:0030688	preribosome, small subunit precursor	cellular_component	8	6639	12	14414	1.44741	0.12662	0.574405	ClCG01G002860/ClCG01G014690/ClCG02G003400/ClCG03G014800/ClCG06G001320/ClCG06G007990/ClCG10G003270/ClCG11G011540
GO:0043141	ATP-dependent 5'-3' DNA helicase activity	molecular_function	8	6639	12	14414	1.44741	0.12662	0.574405	ClCG01G005410/ClCG01G017700/ClCG09G001700/ClCG09G006960/ClCG10G015440/ClCG10G017150/ClCG11G000900/ClCG11G015400
GO:0045037	protein import into chloroplast stroma	biological_process	8	6639	12	14414	1.44741	0.12662	0.574405	ClCG01G007290/ClCG02G013130/ClCG02G021900/ClCG03G000210/ClCG03G001310/ClCG03G001540/ClCG10G010810/ClCG10G022410
GO:0045332	phospholipid translocation	biological_process	8	6639	12	14414	1.44741	0.12662	0.574405	ClCG01G024820/ClCG04G006340/ClCG04G011390/ClCG05G023230/ClCG05G024830/ClCG06G008270/ClCG07G002540/ClCG09G000790
GO:0090378	seed trichome elongation	biological_process	8	6639	12	14414	1.44741	0.12662	0.574405	ClCG01G023230/ClCG03G008630/ClCG04G006120/ClCG05G022060/ClCG09G003690/ClCG10G021810/ClCG11G005060/ClCG11G015630
GO:1900458	negative regulation of brassinosteroid mediated signaling pathway	biological_process	8	6639	12	14414	1.44741	0.12662	0.574405	ClCG01G023810/ClCG02G003530/ClCG02G014560/ClCG03G010480/ClCG06G002510/ClCG08G006490/ClCG11G006830/ClCG11G018430
GO:0004721	phosphoprotein phosphatase activity	molecular_function	30	6639	55	14414	1.18424	0.129449	0.574405	ClCG01G006710/ClCG01G022810/ClCG02G001150/ClCG02G022460/ClCG03G000350/ClCG03G000390/ClCG03G001230/ClCG03G011980/ClCG04G011690/ClCG04G012060/ClCG04G012830/ClCG05G004360/ClCG05G005550/ClCG05G016340/ClCG05G019160/ClCG06G005630/ClCG06G012330/ClCG06G015960/ClCG06G018320/ClCG07G000160/ClCG07G002400/ClCG07G009010/ClCG08G017120/ClCG09G021200/ClCG09G022290/ClCG10G016330/ClCG11G000230/ClCG11G001010/ClCG11G…
GO:0006096	glycolytic process	biological_process	26	6639	47	14414	1.20104	0.129534	0.574405	ClCG01G005990/ClCG01G018030/ClCG01G021080/ClCG02G018670/ClCG02G018680/ClCG02G023040/ClCG03G006760/ClCG03G013050/ClCG03G015980/ClCG03G016110/ClCG04G005090/ClCG05G022820/ClCG05G024910/ClCG06G001850/ClCG06G002270/ClCG07G013880/ClCG07G016970/ClCG08G008000/ClCG08G015170/ClCG09G010430/ClCG10G008720/ClCG10G009990/ClCG10G020170/ClCG11G002080/ClCG11G006840/ClCG11G012790
GO:0006974	cellular response to DNA damage stimulus	biological_process	26	6639	47	14414	1.20104	0.129534	0.574405	ClCG01G006340/ClCG01G013160/ClCG01G013570/ClCG01G015950/ClCG01G018030/ClCG02G015610/ClCG02G018480/ClCG02G019350/ClCG02G022520/ClCG05G003390/ClCG05G009530/ClCG05G011330/ClCG05G013440/ClCG05G014580/ClCG05G018560/ClCG06G009820/ClCG06G012120/ClCG06G017040/ClCG08G002750/ClCG08G006370/ClCG08G012970/ClCG10G007480/ClCG10G021150/ClCG11G000730/ClCG11G011720/ClCG11G016290
GO:0004713	protein tyrosine kinase activity	molecular_function	9	6639	14	14414	1.39571	0.135647	0.574405	ClCG01G005430/ClCG05G004810/ClCG05G004970/ClCG06G017420/ClCG09G007310/ClCG09G019310/ClCG10G013790/ClCG10G014250/ClCG10G022660
GO:0005983	starch catabolic process	biological_process	9	6639	14	14414	1.39571	0.135647	0.574405	ClCG02G007870/ClCG05G003840/ClCG05G021340/ClCG05G024550/ClCG07G002450/ClCG07G004860/ClCG07G007430/ClCG07G015490/ClCG10G002060
GO:0009073	aromatic amino acid family biosynthetic process	biological_process	9	6639	14	14414	1.39571	0.135647	0.574405	ClCG01G015850/ClCG05G002340/ClCG05G016310/ClCG08G011210/ClCG09G015630/ClCG10G000590/ClCG10G005080/ClCG10G015470/ClCG11G004600
GO:0016554	cytidine to uridine editing	biological_process	9	6639	14	14414	1.39571	0.135647	0.574405	ClCG04G011800/ClCG04G012480/ClCG05G003330/ClCG05G004150/ClCG06G004940/ClCG06G015620/ClCG07G010040/ClCG11G002710/ClCG11G013450
GO:0030151	molybdenum ion binding	molecular_function	9	6639	14	14414	1.39571	0.135647	0.574405	ClCG01G003210/ClCG01G016550/ClCG01G025830/ClCG02G013130/ClCG02G018530/ClCG03G002950/ClCG03G009280/ClCG05G019480/ClCG11G015520
GO:0000147	actin cortical patch assembly	biological_process	4	6639	5	14414	1.73689	0.14207	0.574405	ClCG02G003430/ClCG05G004270/ClCG10G012610/ClCG11G018830
GO:0000244	spliceosomal tri-snRNP complex assembly	biological_process	4	6639	5	14414	1.73689	0.14207	0.574405	ClCG05G006860/ClCG05G025230/ClCG06G002520/ClCG11G000090
GO:0000380	alternative mRNA splicing, via spliceosome	biological_process	4	6639	5	14414	1.73689	0.14207	0.574405	ClCG01G025100/ClCG09G016810/ClCG09G021330/ClCG11G004420
GO:0003978	UDP-glucose 4-epimerase activity	molecular_function	4	6639	5	14414	1.73689	0.14207	0.574405	ClCG01G001700/ClCG01G003030/ClCG01G008860/ClCG01G025410
GO:0004045	aminoacyl-tRNA hydrolase activity	molecular_function	4	6639	5	14414	1.73689	0.14207	0.574405	ClCG04G011220/ClCG05G012320/ClCG09G016880/ClCG11G015150
GO:0004367	glycerol-3-phosphate dehydrogenase [NAD+] activity	molecular_function	4	6639	5	14414	1.73689	0.14207	0.574405	ClCG04G003680/ClCG07G005190/ClCG08G007670/ClCG09G019460
GO:0004528	phosphodiesterase I activity	molecular_function	4	6639	5	14414	1.73689	0.14207	0.574405	ClCG01G020330/ClCG03G003400/ClCG08G000320/ClCG10G015520
GO:0004739	pyruvate dehydrogenase (acetyl-transferring) activity	molecular_function	4	6639	5	14414	1.73689	0.14207	0.574405	ClCG03G006760/ClCG05G024910/ClCG06G001850/ClCG06G002270
GO:0004742	dihydrolipoyllysine-residue acetyltransferase activity	molecular_function	4	6639	5	14414	1.73689	0.14207	0.574405	ClCG05G022820/ClCG07G013880/ClCG08G008000/ClCG09G010430
GO:0005528	FK506 binding	molecular_function	4	6639	5	14414	1.73689	0.14207	0.574405	ClCG04G007520/ClCG05G007100/ClCG09G008490/ClCG11G006790
GO:0005846	nuclear cap binding complex	cellular_component	4	6639	5	14414	1.73689	0.14207	0.574405	ClCG02G009520/ClCG03G012970/ClCG03G014170/ClCG09G011570
GO:0005849	mRNA cleavage factor complex	cellular_component	4	6639	5	14414	1.73689	0.14207	0.574405	ClCG03G002810/ClCG05G001670/ClCG09G018400/ClCG10G019340
GO:0006086	acetyl-CoA biosynthetic process from pyruvate	biological_process	4	6639	5	14414	1.73689	0.14207	0.574405	ClCG05G022820/ClCG05G024910/ClCG06G001850/ClCG06G002270
GO:0006152	purine nucleoside catabolic process	biological_process	4	6639	5	14414	1.73689	0.14207	0.574405	ClCG03G016650/ClCG04G009950/ClCG05G005670/ClCG06G009710
GO:0006753	nucleoside phosphate metabolic process	biological_process	4	6639	5	14414	1.73689	0.14207	0.574405	ClCG01G023520/ClCG05G021910/ClCG07G006670/ClCG10G018380
GO:0007020	microtubule nucleation	biological_process	4	6639	5	14414	1.73689	0.14207	0.574405	ClCG02G018050/ClCG04G001070/ClCG05G001100/ClCG05G010880
GO:0007205	protein kinase C-activating G protein-coupled receptor signaling pathway	biological_process	4	6639	5	14414	1.73689	0.14207	0.574405	ClCG04G011910/ClCG06G012980/ClCG10G006400/ClCG11G012270
GO:0008477	purine nucleosidase activity	molecular_function	4	6639	5	14414	1.73689	0.14207	0.574405	ClCG03G016650/ClCG04G009950/ClCG05G005670/ClCG06G009710
GO:0008494	translation activator activity	molecular_function	4	6639	5	14414	1.73689	0.14207	0.574405	ClCG04G003650/ClCG09G003260/ClCG10G021440/ClCG11G006610
GO:0008878	glucose-1-phosphate adenylyltransferase activity	molecular_function	4	6639	5	14414	1.73689	0.14207	0.574405	ClCG02G003100/ClCG05G005320/ClCG05G018800/ClCG11G004260
GO:0008893	guanosine-3',5'-bis(diphosphate) 3'-diphosphatase activity	molecular_function	4	6639	5	14414	1.73689	0.14207	0.574405	ClCG01G023520/ClCG05G021910/ClCG07G006670/ClCG10G018380
GO:0009083	branched-chain amino acid catabolic process	biological_process	4	6639	5	14414	1.73689	0.14207	0.574405	ClCG01G015350/ClCG02G021020/ClCG08G003330/ClCG10G002420
GO:0009331	glycerol-3-phosphate dehydrogenase complex	cellular_component	4	6639	5	14414	1.73689	0.14207	0.574405	ClCG04G003680/ClCG07G005190/ClCG08G007670/ClCG09G019460
GO:0009884	cytokinin receptor activity	molecular_function	4	6639	5	14414	1.73689	0.14207	0.574405	ClCG01G006710/ClCG02G002700/ClCG02G009380/ClCG11G001010
GO:0010076	maintenance of floral meristem identity	biological_process	4	6639	5	14414	1.73689	0.14207	0.574405	ClCG01G023130/ClCG02G017770/ClCG04G007700/ClCG10G021520
GO:0010192	mucilage biosynthetic process	biological_process	4	6639	5	14414	1.73689	0.14207	0.574405	ClCG01G003250/ClCG03G001570/ClCG05G003390/ClCG06G015460
GO:0010272	response to silver ion	biological_process	4	6639	5	14414	1.73689	0.14207	0.574405	ClCG05G003390/ClCG08G002750/ClCG08G006370/ClCG08G012970
GO:0010288	response to lead ion	biological_process	4	6639	5	14414	1.73689	0.14207	0.574405	ClCG01G000330/ClCG01G017350/ClCG02G018950/ClCG08G012540
GO:0016149	translation release factor activity, codon specific	molecular_function	4	6639	5	14414	1.73689	0.14207	0.574405	ClCG03G017680/ClCG05G013730/ClCG09G006250/ClCG11G013230
GO:0016272	prefoldin complex	cellular_component	4	6639	5	14414	1.73689	0.14207	0.574405	ClCG01G008100/ClCG02G016730/ClCG05G005160/ClCG05G006650
GO:0016462	pyrophosphatase activity	molecular_function	4	6639	5	14414	1.73689	0.14207	0.574405	ClCG01G002660/ClCG05G023340/ClCG06G015270/ClCG11G001250
GO:0016656	monodehydroascorbate reductase (NADH) activity	molecular_function	4	6639	5	14414	1.73689	0.14207	0.574405	ClCG04G009870/ClCG09G019070/ClCG10G006540/ClCG10G019180
GO:0016926	protein desumoylation	biological_process	4	6639	5	14414	1.73689	0.14207	0.574405	ClCG05G025290/ClCG06G005110/ClCG09G009070/ClCG09G016070
GO:0017006	protein-tetrapyrrole linkage	biological_process	4	6639	5	14414	1.73689	0.14207	0.574405	ClCG02G002860/ClCG03G007180/ClCG05G006570/ClCG08G009050
GO:0017101	aminoacyl-tRNA synthetase multienzyme complex	cellular_component	4	6639	5	14414	1.73689	0.14207	0.574405	ClCG01G007170/ClCG05G008280/ClCG05G017340/ClCG07G015700
GO:0031011	Ino80 complex	cellular_component	4	6639	5	14414	1.73689	0.14207	0.574405	ClCG01G017700/ClCG04G003710/ClCG05G004420/ClCG10G015440
GO:0031119	tRNA pseudouridine synthesis	biological_process	4	6639	5	14414	1.73689	0.14207	0.574405	ClCG03G000200/ClCG05G015300/ClCG06G009190/ClCG08G007170
GO:0031120	snRNA pseudouridine synthesis	biological_process	4	6639	5	14414	1.73689	0.14207	0.574405	ClCG04G011460/ClCG04G011850/ClCG06G009190/ClCG09G019390
GO:0031428	box C/D snoRNP complex	cellular_component	4	6639	5	14414	1.73689	0.14207	0.574405	ClCG02G016300/ClCG05G008250/ClCG06G011020/ClCG06G017770
GO:0031429	box H/ACA snoRNP complex	cellular_component	4	6639	5	14414	1.73689	0.14207	0.574405	ClCG04G005310/ClCG04G011460/ClCG04G011850/ClCG09G019390
GO:0031647	regulation of protein stability	biological_process	4	6639	5	14414	1.73689	0.14207	0.574405	ClCG02G024070/ClCG05G008510/ClCG05G016760/ClCG10G017870
GO:0031935	regulation of chromatin silencing	biological_process	4	6639	5	14414	1.73689	0.14207	0.574405	ClCG02G022110/ClCG02G022520/ClCG06G017100/ClCG06G018110
GO:0032585	multivesicular body membrane	cellular_component	4	6639	5	14414	1.73689	0.14207	0.574405	ClCG02G022210/ClCG03G000420/ClCG05G021950/ClCG07G004660
GO:0032977	membrane insertase activity	molecular_function	4	6639	5	14414	1.73689	0.14207	0.574405	ClCG03G001650/ClCG07G015030/ClCG08G017520/ClCG11G007410
GO:0033320	UDP-D-xylose biosynthetic process	biological_process	4	6639	5	14414	1.73689	0.14207	0.574405	ClCG07G003360/ClCG09G020020/ClCG10G010930/ClCG10G020840
GO:0034389	lipid droplet organization	biological_process	4	6639	5	14414	1.73689	0.14207	0.574405	ClCG01G024030/ClCG03G010670/ClCG03G017110/ClCG10G005580
GO:0035102	PRC1 complex	cellular_component	4	6639	5	14414	1.73689	0.14207	0.574405	ClCG01G023130/ClCG02G017770/ClCG05G018050/ClCG09G017470
GO:0035614	snRNA stem-loop binding	molecular_function	4	6639	5	14414	1.73689	0.14207	0.574405	ClCG01G016950/ClCG03G000140/ClCG09G000610/ClCG10G011010
GO:0044375	regulation of peroxisome size	biological_process	4	6639	5	14414	1.73689	0.14207	0.574405	ClCG05G007360/ClCG06G000070/ClCG07G004020/ClCG08G015290
GO:0045041	protein import into mitochondrial intermembrane space	biological_process	4	6639	5	14414	1.73689	0.14207	0.574405	ClCG01G000810/ClCG02G007670/ClCG07G007750/ClCG09G000710
GO:0045088	regulation of innate immune response	biological_process	4	6639	5	14414	1.73689	0.14207	0.574405	ClCG01G016660/ClCG05G012050/ClCG08G015570/ClCG10G021170
GO:0046168	glycerol-3-phosphate catabolic process	biological_process	4	6639	5	14414	1.73689	0.14207	0.574405	ClCG04G003680/ClCG07G005190/ClCG08G007670/ClCG09G019460
GO:0046577	long-chain-alcohol oxidase activity	molecular_function	4	6639	5	14414	1.73689	0.14207	0.574405	ClCG04G010150/ClCG05G004190/ClCG07G001210/ClCG11G016140
GO:0046688	response to copper ion	biological_process	4	6639	5	14414	1.73689	0.14207	0.574405	ClCG01G002820/ClCG02G013450/ClCG04G004530/ClCG10G006950
GO:0048015	phosphatidylinositol-mediated signaling	biological_process	4	6639	5	14414	1.73689	0.14207	0.574405	ClCG01G015430/ClCG02G005170/ClCG03G016070/ClCG08G018000
GO:0048040	UDP-glucuronate decarboxylase activity	molecular_function	4	6639	5	14414	1.73689	0.14207	0.574405	ClCG07G003360/ClCG09G020020/ClCG10G010930/ClCG10G020840
GO:0048188	Set1C/COMPASS complex	cellular_component	4	6639	5	14414	1.73689	0.14207	0.574405	ClCG01G020270/ClCG03G013100/ClCG05G022120/ClCG10G013950
GO:0048317	seed morphogenesis	biological_process	4	6639	5	14414	1.73689	0.14207	0.574405	ClCG02G008340/ClCG05G014870/ClCG08G015420/ClCG11G018290
GO:0070131	positive regulation of mitochondrial translation	biological_process	4	6639	5	14414	1.73689	0.14207	0.574405	ClCG04G003650/ClCG09G003260/ClCG10G021440/ClCG11G006610
GO:0070370	cellular heat acclimation	biological_process	4	6639	5	14414	1.73689	0.14207	0.574405	ClCG02G016360/ClCG05G007100/ClCG09G008490/ClCG10G022500
GO:0070652	HAUS complex	cellular_component	4	6639	5	14414	1.73689	0.14207	0.574405	ClCG04G004230/ClCG05G013220/ClCG07G016050/ClCG09G010820
GO:0071217	cellular response to external biotic stimulus	biological_process	4	6639	5	14414	1.73689	0.14207	0.574405	ClCG05G003390/ClCG08G002750/ClCG08G006370/ClCG08G012970
GO:0071483	cellular response to blue light	biological_process	4	6639	5	14414	1.73689	0.14207	0.574405	ClCG04G009240/ClCG05G004850/ClCG05G008730/ClCG05G019180
GO:0080113	regulation of seed growth	biological_process	4	6639	5	14414	1.73689	0.14207	0.574405	ClCG05G006350/ClCG06G004810/ClCG07G010480/ClCG08G015420
GO:0080124	pheophytinase activity	molecular_function	4	6639	5	14414	1.73689	0.14207	0.574405	ClCG01G005180/ClCG02G024330/ClCG08G002000/ClCG09G004480
GO:0080182	histone H3-K4 trimethylation	biological_process	4	6639	5	14414	1.73689	0.14207	0.574405	ClCG01G020270/ClCG03G013100/ClCG07G001270/ClCG10G013950
GO:0098876	vesicle-mediated transport to the plasma membrane	biological_process	4	6639	5	14414	1.73689	0.14207	0.574405	ClCG02G003530/ClCG02G014560/ClCG08G006490/ClCG11G018430
GO:0102485	dATP phosphohydrolase activity	molecular_function	4	6639	5	14414	1.73689	0.14207	0.574405	ClCG01G013300/ClCG04G005210/ClCG07G011070/ClCG11G007370
GO:0102486	dCTP phosphohydrolase activity	molecular_function	4	6639	5	14414	1.73689	0.14207	0.574405	ClCG01G013300/ClCG04G005210/ClCG07G011070/ClCG11G007370
GO:0102487	dUTP phosphohydrolase activity	molecular_function	4	6639	5	14414	1.73689	0.14207	0.574405	ClCG01G013300/ClCG04G005210/ClCG07G011070/ClCG11G007370
GO:0102488	dTTP phosphohydrolase activity	molecular_function	4	6639	5	14414	1.73689	0.14207	0.574405	ClCG01G013300/ClCG04G005210/ClCG07G011070/ClCG11G007370
GO:0102489	GTP phosphohydrolase activity	molecular_function	4	6639	5	14414	1.73689	0.14207	0.574405	ClCG01G013300/ClCG04G005210/ClCG07G011070/ClCG11G007370
GO:0102490	8-oxo-dGTP phosphohydrolase activity	molecular_function	4	6639	5	14414	1.73689	0.14207	0.574405	ClCG01G013300/ClCG04G005210/ClCG07G011070/ClCG11G007370
GO:0102491	dGTP phosphohydrolase activity	molecular_function	4	6639	5	14414	1.73689	0.14207	0.574405	ClCG01G013300/ClCG04G005210/ClCG07G011070/ClCG11G007370
GO:0102911	(-)-secoisolariciresinol dehydrogenase activity	molecular_function	4	6639	5	14414	1.73689	0.14207	0.574405	ClCG01G005230/ClCG01G011690/ClCG04G010310/ClCG10G018610
GO:1902171	regulation of tocopherol cyclase activity	biological_process	4	6639	5	14414	1.73689	0.14207	0.574405	ClCG03G018050/ClCG05G020930/ClCG06G007660/ClCG08G012730
GO:1990481	mRNA pseudouridine synthesis	biological_process	4	6639	5	14414	1.73689	0.14207	0.574405	ClCG04G011850/ClCG05G015300/ClCG08G007170/ClCG09G019390
GO:2000071	regulation of defense response by callose deposition	biological_process	4	6639	5	14414	1.73689	0.14207	0.574405	ClCG01G016660/ClCG05G017060/ClCG08G015570/ClCG09G000390
GO:2000769	regulation of establishment or maintenance of cell polarity regulating cell shape	biological_process	4	6639	5	14414	1.73689	0.14207	0.574405	ClCG01G007340/ClCG04G012710/ClCG08G009790/ClCG11G006130
GO:2001295	malonyl-CoA biosynthetic process	biological_process	4	6639	5	14414	1.73689	0.14207	0.574405	ClCG03G009000/ClCG04G002920/ClCG04G007280/ClCG05G001660
GO:0004707	MAP kinase activity	molecular_function	10	6639	16	14414	1.35694	0.1426	0.574405	ClCG02G018400/ClCG03G002080/ClCG03G009780/ClCG04G010720/ClCG06G003480/ClCG06G005720/ClCG06G014400/ClCG07G006650/ClCG08G014770/ClCG09G022410
GO:0009787	regulation of abscisic acid-activated signaling pathway	biological_process	10	6639	16	14414	1.35694	0.1426	0.574405	ClCG02G007130/ClCG02G014200/ClCG03G002320/ClCG05G017050/ClCG05G017060/ClCG06G002440/ClCG08G010670/ClCG09G020060/ClCG10G002950/ClCG11G018950
GO:0010187	negative regulation of seed germination	biological_process	10	6639	16	14414	1.35694	0.1426	0.574405	ClCG01G016910/ClCG01G023630/ClCG02G022000/ClCG03G015640/ClCG05G005280/ClCG05G011570/ClCG06G010570/ClCG07G001610/ClCG08G016090/ClCG09G009390
GO:0010267	production of ta-siRNAs involved in RNA interference	biological_process	10	6639	16	14414	1.35694	0.1426	0.574405	ClCG01G022910/ClCG02G000180/ClCG03G014170/ClCG03G015420/ClCG05G014240/ClCG05G021370/ClCG05G023990/ClCG06G012100/ClCG07G012380/ClCG10G013620
GO:0016597	amino acid binding	molecular_function	10	6639	16	14414	1.35694	0.1426	0.574405	ClCG01G003530/ClCG01G017740/ClCG02G010990/ClCG06G007960/ClCG07G001670/ClCG07G010870/ClCG10G003290/ClCG10G005230/ClCG10G011880/ClCG11G015450
GO:0018230	peptidyl-L-cysteine S-palmitoylation	biological_process	10	6639	16	14414	1.35694	0.1426	0.574405	ClCG02G007560/ClCG02G020250/ClCG05G013870/ClCG05G023970/ClCG07G010940/ClCG08G007110/ClCG08G007650/ClCG10G011870/ClCG10G016550/ClCG10G021250
GO:0031167	rRNA methylation	biological_process	10	6639	16	14414	1.35694	0.1426	0.574405	ClCG02G003400/ClCG03G016140/ClCG05G001900/ClCG05G008250/ClCG06G009680/ClCG09G021450/ClCG10G016150/ClCG11G004310/ClCG11G015510/ClCG11G016530
GO:0016020	membrane	cellular_component	323	6639	671	14414	1.04511	0.143201	0.575877	ClCG00G004170/ClCG01G001360/ClCG01G001590/ClCG01G002610/ClCG01G003710/ClCG01G003820/ClCG01G003910/ClCG01G004440/ClCG01G004870/ClCG01G005380/ClCG01G005710/ClCG01G006460/ClCG01G006590/ClCG01G007120/ClCG01G007170/ClCG01G007430/ClCG01G007800/ClCG01G008480/ClCG01G011090/ClCG01G012260/ClCG01G014320/ClCG01G014340/ClCG01G014840/ClCG01G015430/ClCG01G015590/ClCG01G015980/ClCG01G017860/ClCG01G018390/ClCG01G…
GO:0008270	zinc ion binding	molecular_function	215	6639	442	14414	1.05608	0.145014	0.582207	ClCG01G000460/ClCG01G001450/ClCG01G001840/ClCG01G002770/ClCG01G004540/ClCG01G004970/ClCG01G007730/ClCG01G010230/ClCG01G010930/ClCG01G012650/ClCG01G012820/ClCG01G013500/ClCG01G015980/ClCG01G016320/ClCG01G017320/ClCG01G017500/ClCG01G017940/ClCG01G018250/ClCG01G019320/ClCG01G020080/ClCG01G020130/ClCG01G020330/ClCG01G020820/ClCG01G021300/ClCG01G022680/ClCG02G002690/ClCG02G002840/ClCG02G003050/ClCG02G…
GO:0022625	cytosolic large ribosomal subunit	cellular_component	43	6639	82	14414	1.13851	0.146621	0.58769	ClCG01G004870/ClCG01G005240/ClCG01G005250/ClCG01G012240/ClCG01G020190/ClCG02G012650/ClCG02G015260/ClCG02G021160/ClCG03G007200/ClCG03G007540/ClCG03G017220/ClCG04G000280/ClCG05G004260/ClCG05G013780/ClCG05G016540/ClCG05G017500/ClCG05G018990/ClCG06G004680/ClCG06G007100/ClCG06G007730/ClCG06G014240/ClCG06G018050/ClCG07G003850/ClCG07G012090/ClCG07G013110/ClCG07G013610/ClCG07G017240/ClCG09G001560/ClCG09G…
GO:0006904	vesicle docking involved in exocytosis	biological_process	11	6639	18	14414	1.32679	0.148004	0.589358	ClCG02G001300/ClCG02G003540/ClCG02G009340/ClCG02G010010/ClCG04G008430/ClCG05G010110/ClCG06G010120/ClCG07G002720/ClCG07G003390/ClCG08G006480/ClCG09G005670
GO:0019706	protein-cysteine S-palmitoyltransferase activity	molecular_function	11	6639	18	14414	1.32679	0.148004	0.589358	ClCG01G003630/ClCG02G007560/ClCG02G020250/ClCG05G013870/ClCG05G023970/ClCG07G010940/ClCG08G007110/ClCG08G007650/ClCG10G011870/ClCG10G016550/ClCG10G021250
GO:0030150	protein import into mitochondrial matrix	biological_process	11	6639	18	14414	1.32679	0.148004	0.589358	ClCG01G005870/ClCG04G006040/ClCG05G020860/ClCG06G015930/ClCG07G016660/ClCG08G008500/ClCG08G010900/ClCG09G000820/ClCG09G011060/ClCG09G021200/ClCG10G005130
GO:0048579	negative regulation of long-day photoperiodism, flowering	biological_process	11	6639	18	14414	1.32679	0.148004	0.589358	ClCG01G008900/ClCG01G009700/ClCG01G016640/ClCG02G002180/ClCG02G003050/ClCG02G022050/ClCG06G002610/ClCG06G010560/ClCG08G007610/ClCG11G002700/ClCG11G011750
GO:0006306	DNA methylation	biological_process	12	6639	20	14414	1.30267	0.152227	0.604197	ClCG01G007520/ClCG03G013970/ClCG05G008960/ClCG05G016300/ClCG05G021570/ClCG06G004300/ClCG07G003400/ClCG08G003170/ClCG08G007840/ClCG10G014050/ClCG10G019400/ClCG11G004110
GO:0009718	anthocyanin-containing compound biosynthetic process	biological_process	12	6639	20	14414	1.30267	0.152227	0.604197	ClCG05G012420/ClCG05G019760/ClCG06G007080/ClCG07G005350/ClCG07G009250/ClCG09G001190/ClCG09G004810/ClCG09G008770/ClCG09G022580/ClCG11G004800/ClCG11G011660/ClCG11G018250
GO:0016192	vesicle-mediated transport	biological_process	55	6639	107	14414	1.11599	0.154943	0.609436	ClCG00G003900/ClCG00G006330/ClCG01G003550/ClCG01G005520/ClCG01G008980/ClCG01G010860/ClCG01G015040/ClCG02G002170/ClCG02G003230/ClCG02G006290/ClCG02G022210/ClCG04G000520/ClCG04G009000/ClCG04G011950/ClCG05G002160/ClCG05G002580/ClCG05G010730/ClCG05G018270/ClCG05G023810/ClCG05G025180/ClCG05G025630/ClCG06G005160/ClCG06G005650/ClCG06G008070/ClCG06G012230/ClCG06G015830/ClCG07G000710/ClCG07G002010/ClCG07G…
GO:0006612	protein targeting to membrane	biological_process	13	6639	22	14414	1.28293	0.155527	0.609436	ClCG01G015040/ClCG02G007560/ClCG02G020250/ClCG05G013870/ClCG05G023970/ClCG07G010940/ClCG08G007110/ClCG08G007650/ClCG10G011870/ClCG10G016550/ClCG10G018250/ClCG10G020390/ClCG10G021250
GO:0009561	megagametogenesis	biological_process	13	6639	22	14414	1.28293	0.155527	0.609436	ClCG02G018650/ClCG02G021730/ClCG04G000340/ClCG05G010250/ClCG05G013220/ClCG06G005890/ClCG07G000010/ClCG08G010800/ClCG09G006610/ClCG09G010140/ClCG09G010350/ClCG10G018650/ClCG11G010890
GO:0017056	structural constituent of nuclear pore	molecular_function	13	6639	22	14414	1.28293	0.155527	0.609436	ClCG01G016580/ClCG02G002780/ClCG06G002930/ClCG07G004120/ClCG09G000060/ClCG09G001140/ClCG09G011850/ClCG09G016660/ClCG09G022890/ClCG10G015680/ClCG11G003010/ClCG11G012960/ClCG11G013770
GO:0043622	cortical microtubule organization	biological_process	13	6639	22	14414	1.28293	0.155527	0.609436	ClCG00G000500/ClCG00G001370/ClCG01G019020/ClCG02G016800/ClCG02G022420/ClCG06G006750/ClCG06G018320/ClCG08G005880/ClCG08G010450/ClCG09G002400/ClCG09G009410/ClCG10G005060/ClCG10G007700
GO:0007030	Golgi organization	biological_process	14	6639	24	14414	1.26648	0.158096	0.609436	ClCG01G009710/ClCG02G006810/ClCG02G010070/ClCG02G015160/ClCG03G017820/ClCG05G009720/ClCG06G003380/ClCG06G006630/ClCG06G014390/ClCG09G014220/ClCG09G022050/ClCG10G002670/ClCG11G002190/ClCG11G013170
GO:0010051	xylem and phloem pattern formation	biological_process	14	6639	24	14414	1.26648	0.158096	0.609436	ClCG01G013660/ClCG01G016990/ClCG01G021290/ClCG03G015350/ClCG04G007700/ClCG05G010540/ClCG05G015400/ClCG05G020410/ClCG07G005600/ClCG08G011970/ClCG10G007400/ClCG10G021520/ClCG11G014900/ClCG11G018140
GO:0010494	cytoplasmic stress granule	cellular_component	14	6639	24	14414	1.26648	0.158096	0.609436	ClCG01G004050/ClCG01G015790/ClCG02G003960/ClCG02G016360/ClCG03G007240/ClCG05G001290/ClCG05G003970/ClCG06G001440/ClCG06G010720/ClCG06G015590/ClCG06G018430/ClCG09G017440/ClCG09G022160/ClCG10G005460
GO:0042273	ribosomal large subunit biogenesis	biological_process	14	6639	24	14414	1.26648	0.158096	0.609436	ClCG01G005120/ClCG02G004760/ClCG02G012650/ClCG03G002050/ClCG03G003620/ClCG03G013780/ClCG05G004260/ClCG05G017500/ClCG06G007100/ClCG06G018050/ClCG07G003850/ClCG09G020470/ClCG11G007030/ClCG11G016530
GO:0001666	response to hypoxia	biological_process	15	6639	26	14414	1.25256	0.160076	0.609436	ClCG01G000330/ClCG03G014100/ClCG04G001930/ClCG04G001940/ClCG04G005490/ClCG05G003390/ClCG05G015650/ClCG06G012040/ClCG07G014290/ClCG07G014340/ClCG08G002750/ClCG08G006370/ClCG08G008610/ClCG08G012970/ClCG10G019380
GO:0008283	cell proliferation	biological_process	15	6639	26	14414	1.25256	0.160076	0.609436	ClCG01G015480/ClCG01G015950/ClCG02G016890/ClCG05G014480/ClCG05G016460/ClCG05G020920/ClCG05G024370/ClCG06G016250/ClCG06G017620/ClCG08G011730/ClCG09G020060/ClCG10G002510/ClCG11G003220/ClCG11G010010/ClCG11G014530
GO:0051085	chaperone cofactor-dependent protein refolding	biological_process	15	6639	26	14414	1.25256	0.160076	0.609436	ClCG00G000640/ClCG01G014330/ClCG02G002340/ClCG02G023110/ClCG03G014590/ClCG03G014820/ClCG04G003800/ClCG04G008300/ClCG05G017200/ClCG08G007140/ClCG09G003900/ClCG09G014010/ClCG10G015780/ClCG10G022150/ClCG11G012680
GO:0003993	acid phosphatase activity	molecular_function	16	6639	28	14414	1.24063	0.161577	0.609436	ClCG01G004660/ClCG01G006770/ClCG02G004740/ClCG02G016070/ClCG03G012570/ClCG04G006240/ClCG04G009980/ClCG05G003580/ClCG05G022430/ClCG06G008160/ClCG06G013670/ClCG06G017870/ClCG06G017980/ClCG07G001330/ClCG08G010420/ClCG09G020770
GO:0000166	nucleotide binding	molecular_function	24	6639	44	14414	1.18424	0.163627	0.609436	ClCG01G009580/ClCG02G001940/ClCG02G008740/ClCG02G015610/ClCG02G019680/ClCG02G022050/ClCG04G005460/ClCG04G010310/ClCG05G003600/ClCG05G024800/ClCG05G026860/ClCG06G018070/ClCG08G014620/ClCG08G016850/ClCG09G007600/ClCG09G011000/ClCG09G012630/ClCG09G014940/ClCG09G016480/ClCG09G020560/ClCG09G022840/ClCG10G000760/ClCG10G003560/ClCG11G005590
GO:0016413	O-acetyltransferase activity	molecular_function	23	6639	42	14414	1.18894	0.163985	0.609436	ClCG00G005240/ClCG01G002010/ClCG01G023660/ClCG02G000580/ClCG03G000630/ClCG03G007820/ClCG04G006720/ClCG04G006940/ClCG04G010240/ClCG05G011950/ClCG05G011970/ClCG05G022190/ClCG05G025110/ClCG07G004610/ClCG08G017840/ClCG09G009610/ClCG09G022230/ClCG10G011430/ClCG10G017630/ClCG11G001370/ClCG11G005230/ClCG11G006080/ClCG11G011520
GO:0031201	SNARE complex	cellular_component	22	6639	40	14414	1.19411	0.16422	0.609436	ClCG01G015040/ClCG02G007830/ClCG02G008510/ClCG02G008540/ClCG02G015160/ClCG04G003190/ClCG04G005470/ClCG05G016780/ClCG06G000520/ClCG06G004180/ClCG07G001870/ClCG07G003550/ClCG07G004070/ClCG09G001170/ClCG09G011110/ClCG09G017970/ClCG10G002080/ClCG10G004910/ClCG10G013540/ClCG10G018250/ClCG10G020390/ClCG11G006420
GO:0031347	regulation of defense response	biological_process	22	6639	40	14414	1.19411	0.16422	0.609436	ClCG01G014140/ClCG02G004660/ClCG02G009370/ClCG03G007510/ClCG03G014890/ClCG03G016390/ClCG04G010520/ClCG05G016350/ClCG05G017060/ClCG05G024370/ClCG06G001800/ClCG06G006490/ClCG07G005230/ClCG07G014490/ClCG07G014950/ClCG07G016500/ClCG08G010680/ClCG08G012300/ClCG08G013690/ClCG09G007500/ClCG11G004000/ClCG11G012020
GO:0005198	structural molecule activity	molecular_function	21	6639	38	14414	1.19982	0.164311	0.609436	ClCG01G022820/ClCG02G004680/ClCG02G005080/ClCG02G017550/ClCG03G001800/ClCG04G007110/ClCG05G021780/ClCG07G012990/ClCG07G013240/ClCG07G014160/ClCG07G014940/ClCG08G013680/ClCG09G000090/ClCG09G002200/ClCG09G003300/ClCG10G012130/ClCG11G004040/ClCG11G004060/ClCG11G006070/ClCG11G011960/ClCG11G013330
GO:0005747	mitochondrial respiratory chain complex I	cellular_component	21	6639	38	14414	1.19982	0.164311	0.609436	ClCG01G005390/ClCG01G011970/ClCG01G017640/ClCG02G005010/ClCG02G006860/ClCG03G006350/ClCG03G007450/ClCG04G011140/ClCG05G008500/ClCG05G015200/ClCG06G007390/ClCG06G018010/ClCG07G012250/ClCG07G015060/ClCG08G013880/ClCG08G016570/ClCG09G010990/ClCG09G011640/ClCG10G010880/ClCG10G016760/ClCG10G017380
GO:1900150	regulation of defense response to fungus	biological_process	21	6639	38	14414	1.19982	0.164311	0.609436	ClCG01G016660/ClCG02G016850/ClCG02G016860/ClCG03G016290/ClCG05G005740/ClCG05G009040/ClCG05G017830/ClCG05G023960/ClCG06G004570/ClCG08G007570/ClCG08G015570/ClCG09G000390/ClCG09G018110/ClCG09G018510/ClCG10G001110/ClCG11G001470/ClCG11G003630/ClCG11G005600/ClCG11G013400/ClCG11G014940/ClCG11G015870
GO:0000050	urea cycle	biological_process	5	6639	7	14414	1.55079	0.167051	0.609436	ClCG03G003660/ClCG03G003670/ClCG03G003680/ClCG06G000480/ClCG11G013120
GO:0000062	fatty-acyl-CoA binding	molecular_function	5	6639	7	14414	1.55079	0.167051	0.609436	ClCG01G000330/ClCG01G017350/ClCG02G015540/ClCG05G005910/ClCG08G007910
GO:0000118	histone deacetylase complex	cellular_component	5	6639	7	14414	1.55079	0.167051	0.609436	ClCG01G017150/ClCG02G003130/ClCG02G010680/ClCG02G022000/ClCG06G017290
GO:0001678	cellular glucose homeostasis	biological_process	5	6639	7	14414	1.55079	0.167051	0.609436	ClCG01G018030/ClCG02G023040/ClCG03G013050/ClCG03G016110/ClCG11G002080
GO:0003691	double-stranded telomeric DNA binding	molecular_function	5	6639	7	14414	1.55079	0.167051	0.609436	ClCG03G002860/ClCG04G009190/ClCG05G003110/ClCG10G010150/ClCG11G018480
GO:0004124	cysteine synthase activity	molecular_function	5	6639	7	14414	1.55079	0.167051	0.609436	ClCG02G016350/ClCG03G016250/ClCG03G016260/ClCG09G021240/ClCG11G013520
GO:0005536	glucose binding	molecular_function	5	6639	7	14414	1.55079	0.167051	0.609436	ClCG01G018030/ClCG02G023040/ClCG03G013050/ClCG03G016110/ClCG11G002080
GO:0005776	autophagosome	cellular_component	5	6639	7	14414	1.55079	0.167051	0.609436	ClCG01G015640/ClCG01G016600/ClCG02G014310/ClCG07G000970/ClCG10G021490
GO:0005978	glycogen biosynthetic process	biological_process	5	6639	7	14414	1.55079	0.167051	0.609436	ClCG02G003100/ClCG05G005320/ClCG05G018800/ClCG08G009400/ClCG11G004260
GO:0007021	tubulin complex assembly	biological_process	5	6639	7	14414	1.55079	0.167051	0.609436	ClCG01G019550/ClCG01G019580/ClCG05G006650/ClCG06G000530/ClCG06G000640
GO:0009308	amine metabolic process	biological_process	5	6639	7	14414	1.55079	0.167051	0.609436	ClCG01G003680/ClCG01G003690/ClCG06G006140/ClCG06G006180/ClCG06G017310
GO:0009657	plastid organization	biological_process	5	6639	7	14414	1.55079	0.167051	0.609436	ClCG01G004960/ClCG05G006560/ClCG05G013730/ClCG08G010680/ClCG09G004540
GO:0010439	regulation of glucosinolate biosynthetic process	biological_process	5	6639	7	14414	1.55079	0.167051	0.609436	ClCG02G022250/ClCG05G000470/ClCG05G003050/ClCG05G003510/ClCG06G006870
GO:0015248	sterol transporter activity	molecular_function	5	6639	7	14414	1.55079	0.167051	0.609436	ClCG01G003910/ClCG03G001400/ClCG03G009340/ClCG05G026120/ClCG06G013550
GO:0016070	RNA metabolic process	biological_process	5	6639	7	14414	1.55079	0.167051	0.609436	ClCG01G005260/ClCG01G014710/ClCG02G009520/ClCG07G000070/ClCG11G011450
GO:0019288	isopentenyl diphosphate biosynthetic process, methylerythritol 4-phosphate pathway	biological_process	5	6639	7	14414	1.55079	0.167051	0.609436	ClCG03G002170/ClCG03G014320/ClCG07G007880/ClCG09G017830/ClCG10G007530
GO:0032934	sterol binding	molecular_function	5	6639	7	14414	1.55079	0.167051	0.609436	ClCG01G003910/ClCG03G001400/ClCG03G009340/ClCG05G026120/ClCG06G013550
GO:0033263	CORVET complex	cellular_component	5	6639	7	14414	1.55079	0.167051	0.609436	ClCG01G008980/ClCG02G001300/ClCG02G009340/ClCG05G000190/ClCG11G016490
GO:0035067	negative regulation of histone acetylation	biological_process	5	6639	7	14414	1.55079	0.167051	0.609436	ClCG01G009700/ClCG02G002180/ClCG02G004750/ClCG03G003410/ClCG07G001270
GO:0042555	MCM complex	cellular_component	5	6639	7	14414	1.55079	0.167051	0.609436	ClCG01G024510/ClCG02G004700/ClCG09G005120/ClCG10G013030/ClCG11G003620
GO:0046470	phosphatidylcholine metabolic process	biological_process	5	6639	7	14414	1.55079	0.167051	0.609436	ClCG01G020620/ClCG07G012460/ClCG07G012660/ClCG07G013680/ClCG09G002850
GO:0046898	response to cycloheximide	biological_process	5	6639	7	14414	1.55079	0.167051	0.609436	ClCG05G003390/ClCG06G009670/ClCG08G002750/ClCG08G006370/ClCG08G012970
GO:0048194	Golgi vesicle budding	biological_process	5	6639	7	14414	1.55079	0.167051	0.609436	ClCG04G011390/ClCG05G023230/ClCG05G024830/ClCG06G008270/ClCG09G000790
GO:0048577	negative regulation of short-day photoperiodism, flowering	biological_process	5	6639	7	14414	1.55079	0.167051	0.609436	ClCG01G000460/ClCG05G008890/ClCG06G002610/ClCG08G007610/ClCG11G011750
GO:0052593	tryptamine:oxygen oxidoreductase (deaminating) activity	molecular_function	5	6639	7	14414	1.55079	0.167051	0.609436	ClCG01G003680/ClCG01G003690/ClCG06G006140/ClCG06G006180/ClCG06G017310
GO:0052594	aminoacetone:oxygen oxidoreductase(deaminating) activity	molecular_function	5	6639	7	14414	1.55079	0.167051	0.609436	ClCG01G003680/ClCG01G003690/ClCG06G006140/ClCG06G006180/ClCG06G017310
GO:0052595	aliphatic-amine oxidase activity	molecular_function	5	6639	7	14414	1.55079	0.167051	0.609436	ClCG01G003680/ClCG01G003690/ClCG06G006140/ClCG06G006180/ClCG06G017310
GO:0052596	phenethylamine:oxygen oxidoreductase (deaminating) activity	molecular_function	5	6639	7	14414	1.55079	0.167051	0.609436	ClCG01G003680/ClCG01G003690/ClCG06G006140/ClCG06G006180/ClCG06G017310
GO:0070273	phosphatidylinositol-4-phosphate binding	molecular_function	5	6639	7	14414	1.55079	0.167051	0.609436	ClCG02G005170/ClCG08G007570/ClCG09G018510/ClCG10G001110/ClCG11G003630
GO:0070413	trehalose metabolism in response to stress	biological_process	5	6639	7	14414	1.55079	0.167051	0.609436	ClCG01G023920/ClCG03G007280/ClCG06G016880/ClCG07G002600/ClCG10G001420
GO:0070475	rRNA base methylation	biological_process	5	6639	7	14414	1.55079	0.167051	0.609436	ClCG01G021100/ClCG05G018120/ClCG09G021450/ClCG10G016150/ClCG11G016530
GO:0070816	phosphorylation of RNA polymerase II C-terminal domain	biological_process	5	6639	7	14414	1.55079	0.167051	0.609436	ClCG01G002520/ClCG01G022890/ClCG02G024190/ClCG08G005590/ClCG10G014100
GO:0070847	core mediator complex	cellular_component	5	6639	7	14414	1.55079	0.167051	0.609436	ClCG02G016630/ClCG04G008790/ClCG08G000940/ClCG10G016170/ClCG10G017820
GO:0072318	clathrin coat disassembly	biological_process	5	6639	7	14414	1.55079	0.167051	0.609436	ClCG01G019710/ClCG01G024870/ClCG04G001900/ClCG05G018830/ClCG05G019180
GO:0050660	flavin adenine dinucleotide binding	molecular_function	40	6639	77	14414	1.12785	0.177449	0.641308	ClCG01G010740/ClCG01G011520/ClCG01G015110/ClCG01G018110/ClCG02G008020/ClCG02G010170/ClCG02G021020/ClCG04G009870/ClCG04G010150/ClCG05G003020/ClCG05G003420/ClCG05G004190/ClCG05G006260/ClCG05G008840/ClCG05G014620/ClCG05G017620/ClCG06G011930/ClCG06G017910/ClCG07G001210/ClCG07G001560/ClCG07G006190/ClCG07G009160/ClCG07G017080/ClCG08G012390/ClCG09G001450/ClCG09G003930/ClCG09G006490/ClCG09G007580/ClCG09G…
GO:0000103	sulfate assimilation	biological_process	6	6639	9	14414	1.44741	0.182629	0.641308	ClCG01G020830/ClCG01G021900/ClCG03G004660/ClCG05G004790/ClCG10G010250/ClCG10G013390
GO:0000993	RNA polymerase II complex binding	molecular_function	6	6639	9	14414	1.44741	0.182629	0.641308	ClCG03G002810/ClCG03G015190/ClCG05G005070/ClCG05G012130/ClCG09G000200/ClCG10G019340
GO:0001522	pseudouridine synthesis	biological_process	6	6639	9	14414	1.44741	0.182629	0.641308	ClCG02G014990/ClCG02G017410/ClCG03G004890/ClCG08G007690/ClCG08G010750/ClCG09G020610
GO:0004029	aldehyde dehydrogenase (NAD) activity	molecular_function	6	6639	9	14414	1.44741	0.182629	0.641308	ClCG01G014440/ClCG02G016660/ClCG06G004610/ClCG06G016910/ClCG07G008940/ClCG11G015830
GO:0005930	axoneme	cellular_component	6	6639	9	14414	1.44741	0.182629	0.641308	ClCG01G006420/ClCG01G014250/ClCG05G006200/ClCG06G005020/ClCG06G016540/ClCG09G001980
GO:0006898	receptor-mediated endocytosis	biological_process	6	6639	9	14414	1.44741	0.182629	0.641308	ClCG01G019710/ClCG01G024870/ClCG04G001900/ClCG05G018830/ClCG05G019180/ClCG11G006070
GO:0008195	phosphatidate phosphatase activity	molecular_function	6	6639	9	14414	1.44741	0.182629	0.641308	ClCG02G023990/ClCG04G008610/ClCG05G022430/ClCG08G015780/ClCG10G020780/ClCG10G020810
GO:0008265	Mo-molybdopterin cofactor sulfurase activity	molecular_function	6	6639	9	14414	1.44741	0.182629	0.641308	ClCG01G003210/ClCG01G016550/ClCG01G025830/ClCG02G013130/ClCG02G018530/ClCG05G019480
GO:0009088	threonine biosynthetic process	biological_process	6	6639	9	14414	1.44741	0.182629	0.641308	ClCG02G003360/ClCG03G014190/ClCG03G015320/ClCG03G015330/ClCG08G001130/ClCG09G012850
GO:0010233	phloem transport	biological_process	6	6639	9	14414	1.44741	0.182629	0.641308	ClCG03G017730/ClCG04G007240/ClCG06G010570/ClCG09G022530/ClCG10G021840/ClCG11G011650
GO:0031349	positive regulation of defense response	biological_process	6	6639	9	14414	1.44741	0.182629	0.641308	ClCG03G006020/ClCG05G022450/ClCG08G016270/ClCG09G005220/ClCG10G021380/ClCG11G009820
GO:0031540	regulation of anthocyanin biosynthetic process	biological_process	6	6639	9	14414	1.44741	0.182629	0.641308	ClCG02G007130/ClCG05G020930/ClCG06G016250/ClCG08G011970/ClCG08G012730/ClCG11G014900
GO:0032041	NAD-dependent histone deacetylase activity (H3-K14 specific)	molecular_function	6	6639	9	14414	1.44741	0.182629	0.641308	ClCG02G003130/ClCG02G010680/ClCG02G022000/ClCG03G012480/ClCG06G015680/ClCG06G017290
GO:0034475	U4 snRNA 3'-end processing	biological_process	6	6639	9	14414	1.44741	0.182629	0.641308	ClCG02G021260/ClCG03G013080/ClCG04G000130/ClCG04G002220/ClCG06G016990/ClCG06G018160
GO:0036459	thiol-dependent ubiquitinyl hydrolase activity	molecular_function	6	6639	9	14414	1.44741	0.182629	0.641308	ClCG01G011840/ClCG02G007980/ClCG08G011730/ClCG09G000550/ClCG11G003400/ClCG11G014530
GO:0042753	positive regulation of circadian rhythm	biological_process	6	6639	9	14414	1.44741	0.182629	0.641308	ClCG03G004240/ClCG05G017050/ClCG07G010950/ClCG07G010960/ClCG10G020650/ClCG11G001490
GO:0043878	glyceraldehyde-3-phosphate dehydrogenase (NAD+) (non-phosphorylating) activity	molecular_function	6	6639	9	14414	1.44741	0.182629	0.641308	ClCG01G014440/ClCG02G016660/ClCG06G004610/ClCG06G016910/ClCG07G008940/ClCG11G015830
GO:0044154	histone H3-K14 acetylation	biological_process	6	6639	9	14414	1.44741	0.182629	0.641308	ClCG01G025700/ClCG02G021700/ClCG06G006200/ClCG10G019720/ClCG10G020950/ClCG11G017540
GO:0044458	motile cilium assembly	biological_process	6	6639	9	14414	1.44741	0.182629	0.641308	ClCG01G006420/ClCG01G014250/ClCG05G006200/ClCG06G005020/ClCG06G016540/ClCG09G001980
GO:0048229	gametophyte development	biological_process	6	6639	9	14414	1.44741	0.182629	0.641308	ClCG01G001020/ClCG01G004210/ClCG02G003570/ClCG04G000230/ClCG05G019550/ClCG10G004080
GO:0048827	phyllome development	biological_process	6	6639	9	14414	1.44741	0.182629	0.641308	ClCG00G004170/ClCG03G006420/ClCG05G017350/ClCG08G013710/ClCG09G018400/ClCG11G012520
GO:0060866	leaf abscission	biological_process	6	6639	9	14414	1.44741	0.182629	0.641308	ClCG03G016120/ClCG04G001930/ClCG04G001940/ClCG10G008090/ClCG10G014520/ClCG10G014530
GO:0097014	ciliary plasm	cellular_component	6	6639	9	14414	1.44741	0.182629	0.641308	ClCG01G006420/ClCG01G014250/ClCG05G006200/ClCG06G005020/ClCG06G016540/ClCG09G001980
GO:1902183	regulation of shoot apical meristem development	biological_process	6	6639	9	14414	1.44741	0.182629	0.641308	ClCG01G018760/ClCG05G003390/ClCG05G004800/ClCG06G011300/ClCG08G012970/ClCG11G003140
GO:1990641	response to iron ion starvation	biological_process	6	6639	9	14414	1.44741	0.182629	0.641308	ClCG01G019260/ClCG01G020600/ClCG02G009140/ClCG05G017820/ClCG11G009820/ClCG11G013930
GO:0000407	phagophore assembly site	cellular_component	7	6639	11	14414	1.38162	0.192899	0.658397	ClCG01G015640/ClCG01G016600/ClCG01G023710/ClCG05G010030/ClCG07G000970/ClCG08G018000/ClCG10G021490
GO:0000922	spindle pole	cellular_component	7	6639	11	14414	1.38162	0.192899	0.658397	ClCG01G025480/ClCG02G022750/ClCG04G001070/ClCG05G010880/ClCG05G019550/ClCG08G010080/ClCG10G004080
GO:0003872	6-phosphofructokinase activity	molecular_function	7	6639	11	14414	1.38162	0.192899	0.658397	ClCG01G021080/ClCG01G021630/ClCG03G015980/ClCG07G016970/ClCG09G001500/ClCG10G008720/ClCG11G019100
GO:0003906	DNA-(apurinic or apyrimidinic site) endonuclease activity	molecular_function	7	6639	11	14414	1.38162	0.192899	0.658397	ClCG01G020330/ClCG03G003400/ClCG05G021570/ClCG07G012240/ClCG09G000930/ClCG10G015520/ClCG10G019400
GO:0004004	ATP-dependent RNA helicase activity	molecular_function	7	6639	11	14414	1.38162	0.192899	0.658397	ClCG01G016780/ClCG03G000980/ClCG05G006990/ClCG06G010060/ClCG10G001940/ClCG10G008660/ClCG11G011450
GO:0004675	transmembrane receptor protein serine/threonine kinase activity	molecular_function	7	6639	11	14414	1.38162	0.192899	0.658397	ClCG01G011560/ClCG05G017520/ClCG06G003210/ClCG09G003360/ClCG10G011840/ClCG10G020430/ClCG10G020680
GO:0006369	termination of RNA polymerase II transcription	biological_process	7	6639	11	14414	1.38162	0.192899	0.658397	ClCG03G002810/ClCG04G012830/ClCG09G001700/ClCG10G019340/ClCG11G000900/ClCG11G013430/ClCG11G015400
GO:0006607	NLS-bearing protein import into nucleus	biological_process	7	6639	11	14414	1.38162	0.192899	0.658397	ClCG02G014800/ClCG02G015150/ClCG02G024000/ClCG02G024340/ClCG04G005400/ClCG09G000060/ClCG11G013770
GO:0006782	protoporphyrinogen IX biosynthetic process	biological_process	7	6639	11	14414	1.38162	0.192899	0.658397	ClCG01G007200/ClCG07G004870/ClCG07G010290/ClCG07G010690/ClCG08G011910/ClCG09G016340/ClCG09G016390
GO:0006997	nucleus organization	biological_process	7	6639	11	14414	1.38162	0.192899	0.658397	ClCG01G005770/ClCG01G017910/ClCG06G011280/ClCG08G008450/ClCG08G008580/ClCG10G003820/ClCG11G005290
GO:0008865	fructokinase activity	molecular_function	7	6639	11	14414	1.38162	0.192899	0.658397	ClCG01G018030/ClCG02G023040/ClCG03G000760/ClCG03G013050/ClCG07G001550/ClCG09G007650/ClCG10G021710
GO:0016075	rRNA catabolic process	biological_process	7	6639	11	14414	1.38162	0.192899	0.658397	ClCG02G005730/ClCG02G021260/ClCG03G013080/ClCG04G000130/ClCG04G002220/ClCG05G000040/ClCG09G007980
GO:0016324	apical plasma membrane	cellular_component	7	6639	11	14414	1.38162	0.192899	0.658397	ClCG02G011050/ClCG04G007240/ClCG05G026840/ClCG08G011780/ClCG08G013500/ClCG10G014350/ClCG10G021840
GO:0032586	protein storage vacuole membrane	cellular_component	7	6639	11	14414	1.38162	0.192899	0.658397	ClCG04G008610/ClCG06G011980/ClCG07G011180/ClCG09G021020/ClCG10G020780/ClCG10G020810/ClCG11G008080
GO:0045047	protein targeting to ER	biological_process	7	6639	11	14414	1.38162	0.192899	0.658397	ClCG02G014440/ClCG02G015960/ClCG03G006590/ClCG05G025490/ClCG07G004000/ClCG11G000500/ClCG11G012690
GO:0045727	positive regulation of translation	biological_process	7	6639	11	14414	1.38162	0.192899	0.658397	ClCG04G003160/ClCG04G011880/ClCG06G016590/ClCG07G000270/ClCG08G000400/ClCG09G018370/ClCG10G007570
GO:0045737	positive regulation of cyclin-dependent protein serine/threonine kinase activity	biological_process	7	6639	11	14414	1.38162	0.192899	0.658397	ClCG01G008990/ClCG01G016560/ClCG02G000030/ClCG02G018570/ClCG03G016990/ClCG06G006040/ClCG08G014790
GO:0048868	pollen tube development	biological_process	7	6639	11	14414	1.38162	0.192899	0.658397	ClCG01G019020/ClCG02G023990/ClCG03G006760/ClCG05G007600/ClCG08G011780/ClCG09G008500/ClCG10G011140
GO:0080111	DNA demethylation	biological_process	7	6639	11	14414	1.38162	0.192899	0.658397	ClCG02G021550/ClCG08G004540/ClCG09G002320/ClCG09G006740/ClCG10G010640/ClCG10G019400/ClCG11G011500
GO:1900057	positive regulation of leaf senescence	biological_process	7	6639	11	14414	1.38162	0.192899	0.658397	ClCG02G023330/ClCG05G020030/ClCG08G008780/ClCG08G013410/ClCG08G015420/ClCG10G014520/ClCG10G014530
GO:0006486	protein glycosylation	biological_process	47	6639	92	14414	1.10915	0.193206	0.658523	ClCG01G000690/ClCG01G004230/ClCG01G005220/ClCG01G009590/ClCG01G009990/ClCG01G014260/ClCG01G014840/ClCG01G024580/ClCG02G001950/ClCG02G005960/ClCG02G008750/ClCG02G019580/ClCG02G021530/ClCG03G002450/ClCG04G003570/ClCG04G010210/ClCG04G011630/ClCG04G012250/ClCG05G004680/ClCG05G010040/ClCG05G024230/ClCG05G024780/ClCG06G009000/ClCG06G009030/ClCG06G016670/ClCG06G016740/ClCG07G003640/ClCG07G010270/ClCG08G…
GO:0030170	pyridoxal phosphate binding	molecular_function	46	6639	90	14414	1.10968	0.195182	0.664329	ClCG01G002850/ClCG01G003210/ClCG01G003470/ClCG01G008630/ClCG01G016550/ClCG01G017940/ClCG01G018200/ClCG01G021740/ClCG01G025830/ClCG02G013130/ClCG02G018530/ClCG02G019750/ClCG02G022570/ClCG03G006680/ClCG03G008010/ClCG03G015320/ClCG03G015330/ClCG04G006540/ClCG04G009600/ClCG04G012680/ClCG05G019480/ClCG05G023800/ClCG05G025680/ClCG06G007960/ClCG06G013170/ClCG06G018230/ClCG07G001670/ClCG07G002680/ClCG07G…
GO:0009553	embryo sac development	biological_process	27	6639	51	14414	1.14941	0.198312	0.669072	ClCG01G002340/ClCG01G023970/ClCG02G010590/ClCG02G015290/ClCG02G018650/ClCG03G002320/ClCG03G003310/ClCG03G015910/ClCG04G000310/ClCG04G001230/ClCG04G012460/ClCG05G003530/ClCG05G008280/ClCG05G008730/ClCG05G024470/ClCG05G024480/ClCG07G004320/ClCG07G012820/ClCG08G006030/ClCG08G008940/ClCG08G009370/ClCG09G000860/ClCG09G003900/ClCG09G006610/ClCG10G005580/ClCG10G009080/ClCG10G013460
GO:0031965	nuclear membrane	cellular_component	26	6639	49	14414	1.15202	0.19986	0.669072	ClCG01G005770/ClCG01G006000/ClCG01G017910/ClCG01G019270/ClCG02G004090/ClCG02G007130/ClCG02G021250/ClCG02G024340/ClCG04G005400/ClCG04G009060/ClCG06G005110/ClCG07G005040/ClCG07G016160/ClCG08G009790/ClCG09G000060/ClCG09G007560/ClCG09G016660/ClCG09G022290/ClCG09G022890/ClCG10G001450/ClCG10G003820/ClCG10G009080/ClCG10G013870/ClCG11G005290/ClCG11G013290/ClCG11G013480
GO:0005762	mitochondrial large ribosomal subunit	cellular_component	8	6639	13	14414	1.33607	0.199871	0.669072	ClCG01G019960/ClCG01G024770/ClCG03G004220/ClCG07G015230/ClCG09G002640/ClCG09G005460/ClCG10G000990/ClCG11G000040
GO:0006282	regulation of DNA repair	biological_process	8	6639	13	14414	1.33607	0.199871	0.669072	ClCG05G006450/ClCG05G018560/ClCG06G004660/ClCG06G009820/ClCG06G017100/ClCG06G018110/ClCG07G008800/ClCG07G011010
GO:0010207	photosystem II assembly	biological_process	8	6639	13	14414	1.33607	0.199871	0.669072	ClCG00G002920/ClCG02G001360/ClCG02G024420/ClCG04G004540/ClCG05G000410/ClCG05G008730/ClCG06G006220/ClCG09G003350
GO:0030048	actin filament-based movement	biological_process	8	6639	13	14414	1.33607	0.199871	0.669072	ClCG02G014140/ClCG03G015310/ClCG03G015870/ClCG08G009790/ClCG09G003590/ClCG09G008090/ClCG11G018470/ClCG11G018950
GO:0031514	motile cilium	cellular_component	8	6639	13	14414	1.33607	0.199871	0.669072	ClCG01G006420/ClCG01G014250/ClCG02G022080/ClCG05G006200/ClCG05G027020/ClCG06G005020/ClCG06G016540/ClCG09G001980
GO:0031936	negative regulation of chromatin silencing	biological_process	8	6639	13	14414	1.33607	0.199871	0.669072	ClCG01G006370/ClCG05G009240/ClCG05G011490/ClCG05G018050/ClCG08G004540/ClCG09G017470/ClCG10G019400/ClCG11G013960
GO:0043023	ribosomal large subunit binding	molecular_function	8	6639	13	14414	1.33607	0.199871	0.669072	ClCG01G019420/ClCG03G000170/ClCG03G006230/ClCG05G000200/ClCG06G004360/ClCG07G010660/ClCG11G016400/ClCG11G018120
GO:0044732	mitotic spindle pole body	cellular_component	8	6639	13	14414	1.33607	0.199871	0.669072	ClCG01G020880/ClCG02G021760/ClCG03G015120/ClCG04G009660/ClCG05G010880/ClCG05G014470/ClCG07G007070/ClCG11G011620
GO:0048280	vesicle fusion with Golgi apparatus	biological_process	8	6639	13	14414	1.33607	0.199871	0.669072	ClCG02G007830/ClCG04G005470/ClCG06G004180/ClCG07G003550/ClCG09G001170/ClCG09G017970/ClCG09G019370/ClCG10G002080
GO:0051536	iron-sulfur cluster binding	molecular_function	8	6639	13	14414	1.33607	0.199871	0.669072	ClCG01G013870/ClCG01G017940/ClCG03G000880/ClCG03G001800/ClCG04G001410/ClCG04G010450/ClCG06G017620/ClCG11G003800
GO:0009409	response to cold	biological_process	107	6639	218	14414	1.06564	0.202042	0.673063	ClCG00G001850/ClCG01G004260/ClCG01G010540/ClCG01G014280/ClCG01G016910/ClCG01G017150/ClCG01G017350/ClCG01G018030/ClCG01G018880/ClCG01G020620/ClCG01G021710/ClCG01G022960/ClCG02G012650/ClCG02G012820/ClCG02G013130/ClCG02G017600/ClCG02G018300/ClCG02G018320/ClCG02G018330/ClCG02G018490/ClCG02G019410/ClCG02G023040/ClCG02G023060/ClCG03G000300/ClCG03G001230/ClCG03G004010/ClCG03G012070/ClCG03G013050/ClCG03G…
GO:0006417	regulation of translation	biological_process	24	6639	45	14414	1.15793	0.202862	0.673063	ClCG01G007720/ClCG01G014010/ClCG02G000010/ClCG02G001820/ClCG03G003370/ClCG03G007240/ClCG04G008060/ClCG05G001650/ClCG05G004800/ClCG05G006560/ClCG05G023990/ClCG06G001650/ClCG06G004870/ClCG06G007220/ClCG06G008200/ClCG07G003510/ClCG07G015220/ClCG08G002590/ClCG09G002280/ClCG09G016220/ClCG10G005380/ClCG11G007830/ClCG11G010250/ClCG11G015780
GO:0002239	response to oomycetes	biological_process	9	6639	15	14414	1.30267	0.204653	0.673063	ClCG02G003970/ClCG03G016160/ClCG04G005570/ClCG05G023340/ClCG07G017460/ClCG09G000390/ClCG09G012810/ClCG11G003190/ClCG11G006460
GO:0004003	ATP-dependent DNA helicase activity	molecular_function	9	6639	15	14414	1.30267	0.204653	0.673063	ClCG01G002520/ClCG01G017700/ClCG03G008500/ClCG05G002220/ClCG07G006520/ClCG07G016640/ClCG09G002040/ClCG09G006960/ClCG10G015440
GO:0009960	endosperm development	biological_process	9	6639	15	14414	1.30267	0.204653	0.673063	ClCG01G019550/ClCG01G019580/ClCG02G008340/ClCG03G003790/ClCG03G006990/ClCG04G000340/ClCG05G014780/ClCG05G014870/ClCG10G013460
GO:0010385	double-stranded methylated DNA binding	molecular_function	9	6639	15	14414	1.30267	0.204653	0.673063	ClCG02G021700/ClCG04G002400/ClCG06G006200/ClCG08G000120/ClCG09G002320/ClCG10G019720/ClCG10G020950/ClCG11G000670/ClCG11G017540
GO:0015020	glucuronosyltransferase activity	molecular_function	9	6639	15	14414	1.30267	0.204653	0.673063	ClCG01G015520/ClCG02G001280/ClCG02G021530/ClCG05G003660/ClCG05G022170/ClCG08G006470/ClCG10G006960/ClCG11G003000/ClCG11G010310
GO:0015079	potassium ion transmembrane transporter activity	molecular_function	9	6639	15	14414	1.30267	0.204653	0.673063	ClCG03G000580/ClCG03G004260/ClCG05G025200/ClCG06G013960/ClCG07G004960/ClCG09G006160/ClCG10G010690/ClCG10G014390/ClCG11G000370
GO:0016604	nuclear body	cellular_component	9	6639	15	14414	1.30267	0.204653	0.673063	ClCG01G007520/ClCG01G009780/ClCG02G018100/ClCG04G008330/ClCG06G018070/ClCG06G018110/ClCG09G001150/ClCG09G016810/ClCG11G014090
GO:0016829	lyase activity	molecular_function	9	6639	15	14414	1.30267	0.204653	0.673063	ClCG01G003210/ClCG01G016550/ClCG01G025830/ClCG02G002090/ClCG02G014660/ClCG02G018530/ClCG05G010890/ClCG05G019480/ClCG05G025020
GO:0034459	ATP-dependent 3'-5' RNA helicase activity	molecular_function	9	6639	15	14414	1.30267	0.204653	0.673063	ClCG01G009130/ClCG03G002380/ClCG05G009410/ClCG05G022130/ClCG05G022360/ClCG07G010790/ClCG09G005490/ClCG10G008390/ClCG10G018270
GO:0061077	chaperone-mediated protein folding	biological_process	9	6639	15	14414	1.30267	0.204653	0.673063	ClCG01G021710/ClCG02G023230/ClCG03G013240/ClCG04G007520/ClCG05G003140/ClCG05G007100/ClCG09G008490/ClCG10G005120/ClCG11G006790
GO:0071482	cellular response to light stimulus	biological_process	9	6639	15	14414	1.30267	0.204653	0.673063	ClCG02G013930/ClCG03G000350/ClCG04G001810/ClCG04G009240/ClCG05G012680/ClCG06G000590/ClCG07G000070/ClCG10G012190/ClCG10G016220
GO:0003779	actin binding	molecular_function	22	6639	41	14414	1.16499	0.205682	0.675534	ClCG02G008340/ClCG02G011820/ClCG02G012130/ClCG03G001980/ClCG03G007710/ClCG03G014260/ClCG03G015310/ClCG04G005760/ClCG04G006580/ClCG05G014870/ClCG05G026140/ClCG06G001310/ClCG07G002400/ClCG07G002460/ClCG07G014890/ClCG09G003590/ClCG09G008090/ClCG09G020080/ClCG11G003410/ClCG11G006910/ClCG11G009390/ClCG11G016490
GO:0008139	nuclear localization sequence binding	molecular_function	10	6639	17	14414	1.27712	0.207913	0.677504	ClCG01G016580/ClCG02G014800/ClCG02G015150/ClCG02G024000/ClCG02G024340/ClCG04G005400/ClCG06G016580/ClCG09G016660/ClCG11G003230/ClCG11G012960
GO:0009959	negative gravitropism	biological_process	10	6639	17	14414	1.27712	0.207913	0.677504	ClCG02G019770/ClCG04G004540/ClCG04G009540/ClCG04G012740/ClCG05G002390/ClCG06G002060/ClCG07G001610/ClCG07G015430/ClCG09G009390/ClCG11G008940
GO:0010540	basipetal auxin transport	biological_process	10	6639	17	14414	1.27712	0.207913	0.677504	ClCG02G017100/ClCG05G000110/ClCG05G004760/ClCG05G017400/ClCG06G006560/ClCG06G012300/ClCG08G013710/ClCG09G018320/ClCG09G021030/ClCG11G010820
GO:0010929	positive regulation of auxin mediated signaling pathway	biological_process	10	6639	17	14414	1.27712	0.207913	0.677504	ClCG01G017090/ClCG02G007160/ClCG05G010300/ClCG05G015630/ClCG05G020260/ClCG05G023610/ClCG07G004340/ClCG08G015600/ClCG09G000910/ClCG09G017690
GO:0045493	xylan catabolic process	biological_process	10	6639	17	14414	1.27712	0.207913	0.677504	ClCG01G018170/ClCG01G024460/ClCG02G011770/ClCG05G017670/ClCG06G004710/ClCG08G005300/ClCG08G010970/ClCG09G014970/ClCG10G010240/ClCG10G011330
GO:0010182	sugar mediated signaling pathway	biological_process	19	6639	35	14414	1.1786	0.209352	0.677504	ClCG01G013080/ClCG01G019270/ClCG02G013130/ClCG03G004250/ClCG03G006820/ClCG03G007280/ClCG03G010390/ClCG03G014100/ClCG04G009140/ClCG04G010710/ClCG05G015650/ClCG05G026170/ClCG06G012040/ClCG06G016940/ClCG08G008610/ClCG10G001940/ClCG10G019380/ClCG11G012510/ClCG11G016430
GO:0009295	nucleoid	cellular_component	11	6639	19	14414	1.25696	0.210073	0.677504	ClCG01G002630/ClCG01G024920/ClCG02G019880/ClCG03G017590/ClCG04G011320/ClCG05G003410/ClCG05G009050/ClCG06G017720/ClCG07G017220/ClCG08G010680/ClCG10G021710
GO:0030036	actin cytoskeleton organization	biological_process	11	6639	19	14414	1.25696	0.210073	0.677504	ClCG02G002490/ClCG03G002050/ClCG03G007710/ClCG04G006580/ClCG05G004270/ClCG07G002460/ClCG08G007150/ClCG10G000580/ClCG11G002350/ClCG11G006910/ClCG11G009390
GO:0051017	actin filament bundle assembly	biological_process	11	6639	19	14414	1.25696	0.210073	0.677504	ClCG02G002490/ClCG02G011820/ClCG03G007380/ClCG03G014740/ClCG04G000160/ClCG05G001690/ClCG06G013500/ClCG07G002400/ClCG07G003880/ClCG10G017080/ClCG11G011940
GO:0008565	protein transporter activity	molecular_function	18	6639	33	14414	1.18424	0.210353	0.677504	ClCG02G012090/ClCG02G014800/ClCG02G015150/ClCG02G021900/ClCG02G024000/ClCG04G000260/ClCG04G001480/ClCG05G000750/ClCG05G008490/ClCG05G015560/ClCG06G004280/ClCG06G016580/ClCG06G017000/ClCG08G003770/ClCG09G019370/ClCG10G000570/ClCG10G020390/ClCG10G022410
GO:0015706	nitrate transport	biological_process	18	6639	33	14414	1.18424	0.210353	0.677504	ClCG00G000480/ClCG02G003580/ClCG02G024210/ClCG03G001990/ClCG03G006360/ClCG05G024680/ClCG05G025540/ClCG06G000470/ClCG06G002500/ClCG07G009590/ClCG07G013050/ClCG07G013060/ClCG09G001900/ClCG09G002110/ClCG10G002910/ClCG11G007060/ClCG11G011920/ClCG11G015820
GO:0034399	nuclear periphery	cellular_component	12	6639	21	14414	1.24063	0.211419	0.677504	ClCG01G005120/ClCG01G017910/ClCG02G024340/ClCG04G005400/ClCG05G005560/ClCG06G002930/ClCG06G010720/ClCG06G011280/ClCG06G012120/ClCG08G008450/ClCG10G016150/ClCG11G005290
GO:2000028	regulation of photoperiodism, flowering	biological_process	12	6639	21	14414	1.24063	0.211419	0.677504	ClCG01G009700/ClCG01G014310/ClCG01G017460/ClCG02G002180/ClCG02G004750/ClCG02G020260/ClCG03G001600/ClCG03G015640/ClCG03G017310/ClCG09G000470/ClCG09G006550/ClCG09G022150
GO:2000377	regulation of reactive oxygen species metabolic process	biological_process	12	6639	21	14414	1.24063	0.211419	0.677504	ClCG01G006860/ClCG01G022330/ClCG04G010210/ClCG05G000980/ClCG05G005010/ClCG05G011570/ClCG06G005280/ClCG06G006380/ClCG06G010570/ClCG09G011650/ClCG10G001300/ClCG11G014090
GO:0003713	transcription coactivator activity	molecular_function	16	6639	29	14414	1.19785	0.211856	0.677504	ClCG01G010930/ClCG02G003730/ClCG02G016890/ClCG02G022540/ClCG05G000760/ClCG05G003390/ClCG06G010570/ClCG07G002730/ClCG07G011480/ClCG09G011020/ClCG09G013490/ClCG09G013500/ClCG09G013510/ClCG11G001470/ClCG11G013040/ClCG11G014060
GO:0006302	double-strand break repair	biological_process	13	6639	23	14414	1.22715	0.212147	0.677504	ClCG02G021550/ClCG03G015910/ClCG05G002220/ClCG05G003110/ClCG05G025020/ClCG07G000900/ClCG07G000910/ClCG07G016820/ClCG08G013680/ClCG09G003300/ClCG09G005630/ClCG11G011720/ClCG11G018480
GO:0006413	translational initiation	biological_process	13	6639	23	14414	1.22715	0.212147	0.677504	ClCG00G000640/ClCG01G014330/ClCG01G025340/ClCG02G002340/ClCG02G006080/ClCG03G006160/ClCG03G006190/ClCG03G017600/ClCG05G017200/ClCG08G007380/ClCG09G014010/ClCG10G022150/ClCG11G006300
GO:0043424	protein histidine kinase binding	molecular_function	13	6639	23	14414	1.22715	0.212147	0.677504	ClCG01G006710/ClCG01G015430/ClCG02G000070/ClCG02G002700/ClCG02G009380/ClCG04G006930/ClCG05G004530/ClCG05G005660/ClCG06G001940/ClCG08G008900/ClCG09G000190/ClCG11G001010/ClCG11G013990
GO:0048831	regulation of shoot system development	biological_process	13	6639	23	14414	1.22715	0.212147	0.677504	ClCG01G006710/ClCG02G002700/ClCG02G002810/ClCG02G009380/ClCG04G011270/ClCG06G003770/ClCG07G008970/ClCG07G008990/ClCG07G011170/ClCG08G008670/ClCG08G011970/ClCG11G001010/ClCG11G014900
GO:0055046	microgametogenesis	biological_process	13	6639	23	14414	1.22715	0.212147	0.677504	ClCG02G013500/ClCG02G017110/ClCG03G013220/ClCG04G000250/ClCG05G007110/ClCG05G013220/ClCG05G025770/ClCG06G005890/ClCG06G012270/ClCG06G017390/ClCG07G004540/ClCG09G004120/ClCG10G005920
GO:0004683	calmodulin-dependent protein kinase activity	molecular_function	14	6639	25	14414	1.21582	0.212398	0.677504	ClCG01G014320/ClCG01G020310/ClCG02G000210/ClCG02G003340/ClCG02G010360/ClCG04G003330/ClCG05G015440/ClCG06G009670/ClCG07G007740/ClCG09G010600/ClCG10G013690/ClCG10G018070/ClCG10G022180/ClCG11G014390
GO:0010020	chloroplast fission	biological_process	14	6639	25	14414	1.21582	0.212398	0.677504	ClCG01G002630/ClCG01G006950/ClCG02G004540/ClCG02G005370/ClCG04G010030/ClCG05G008660/ClCG07G011510/ClCG08G001990/ClCG08G011680/ClCG08G014500/ClCG09G017860/ClCG10G007730/ClCG10G019010/ClCG11G018940
GO:0009524	phragmoplast	cellular_component	50	6639	99	14414	1.09652	0.214741	0.683189	ClCG01G005070/ClCG01G006590/ClCG01G006790/ClCG01G018390/ClCG01G025080/ClCG01G025480/ClCG02G008340/ClCG02G012130/ClCG03G017850/ClCG04G002360/ClCG04G002380/ClCG04G004230/ClCG05G002520/ClCG05G006010/ClCG05G007110/ClCG05G007180/ClCG05G013220/ClCG05G014870/ClCG05G019260/ClCG05G021900/ClCG05G023650/ClCG06G005250/ClCG06G010120/ClCG07G002400/ClCG07G002500/ClCG07G005600/ClCG07G011540/ClCG07G014500/ClCG07G…
GO:0009753	response to jasmonic acid	biological_process	50	6639	99	14414	1.09652	0.214741	0.683189	ClCG01G000910/ClCG01G017090/ClCG01G017500/ClCG01G021450/ClCG02G000070/ClCG02G015540/ClCG03G000130/ClCG03G006680/ClCG03G008180/ClCG03G015520/ClCG03G015720/ClCG05G001300/ClCG05G001640/ClCG05G005910/ClCG05G006010/ClCG05G010300/ClCG05G012050/ClCG05G014580/ClCG05G017870/ClCG05G020260/ClCG05G023960/ClCG06G001800/ClCG06G002330/ClCG06G004930/ClCG06G005250/ClCG06G006180/ClCG06G012160/ClCG07G004340/ClCG07G…
GO:0009626	plant-type hypersensitive response	biological_process	45	6639	89	14414	1.09775	0.226909	0.720961	ClCG00G001090/ClCG01G010140/ClCG01G010740/ClCG01G019860/ClCG01G024040/ClCG02G003530/ClCG02G022330/ClCG03G006290/ClCG03G006680/ClCG03G008030/ClCG04G001930/ClCG04G001940/ClCG04G006380/ClCG05G000120/ClCG05G003210/ClCG05G009590/ClCG05G023340/ClCG06G011930/ClCG07G008800/ClCG07G011780/ClCG07G014190/ClCG08G001180/ClCG08G001390/ClCG08G001400/ClCG08G001410/ClCG08G001630/ClCG08G003950/ClCG08G007570/ClCG09G…
GO:0008194	UDP-glycosyltransferase activity	molecular_function	29	6639	56	14414	1.12432	0.233238	0.739094	ClCG01G018300/ClCG01G019300/ClCG02G012220/ClCG02G019320/ClCG02G019330/ClCG03G011070/ClCG04G005570/ClCG05G023470/ClCG05G026430/ClCG06G003150/ClCG06G003180/ClCG06G003190/ClCG06G003250/ClCG07G001750/ClCG07G016690/ClCG08G007010/ClCG08G010190/ClCG09G011460/ClCG09G013680/ClCG09G013690/ClCG09G018460/ClCG10G019770/ClCG10G019780/ClCG10G019790/ClCG10G019810/ClCG10G019820/ClCG10G021890/ClCG11G006460/ClCG11G…
GO:0006357	regulation of transcription by RNA polymerase II	biological_process	28	6639	54	14414	1.12576	0.235761	0.739094	ClCG01G004970/ClCG01G010930/ClCG01G017150/ClCG01G017700/ClCG02G016630/ClCG03G006120/ClCG03G014510/ClCG04G008790/ClCG05G001530/ClCG05G006940/ClCG05G009240/ClCG05G023890/ClCG05G026990/ClCG06G012630/ClCG07G002820/ClCG07G002910/ClCG07G013490/ClCG08G000940/ClCG08G006430/ClCG08G010310/ClCG09G010860/ClCG09G011020/ClCG10G010150/ClCG10G015440/ClCG10G016170/ClCG10G017820/ClCG11G001470/ClCG11G011870
GO:0000724	double-strand break repair via homologous recombination	biological_process	23	6639	44	14414	1.1349	0.248846	0.739094	ClCG01G006020/ClCG01G012820/ClCG01G015480/ClCG04G012350/ClCG05G009530/ClCG05G011330/ClCG06G013390/ClCG06G018070/ClCG07G001270/ClCG07G002430/ClCG07G016820/ClCG09G004390/ClCG09G012670/ClCG09G018310/ClCG10G012070/ClCG10G020570/ClCG11G001380/ClCG11G001530/ClCG11G001710/ClCG11G007620/ClCG11G010010/ClCG11G013890/ClCG11G018760
GO:0010197	polar nucleus fusion	biological_process	23	6639	44	14414	1.1349	0.248846	0.739094	ClCG01G007990/ClCG01G021040/ClCG01G023210/ClCG01G025310/ClCG02G004200/ClCG02G005020/ClCG02G011780/ClCG02G022430/ClCG05G016700/ClCG05G021310/ClCG06G000650/ClCG06G003230/ClCG06G016500/ClCG07G011240/ClCG08G007830/ClCG08G009370/ClCG08G014890/ClCG09G003900/ClCG09G012520/ClCG09G016760/ClCG10G009230/ClCG10G013460/ClCG10G018320
GO:0000027	ribosomal large subunit assembly	biological_process	22	6639	42	14414	1.13725	0.251548	0.739094	ClCG01G001360/ClCG01G010880/ClCG02G021160/ClCG03G007540/ClCG03G016840/ClCG04G000280/ClCG04G003200/ClCG05G018990/ClCG05G019990/ClCG06G010230/ClCG07G004810/ClCG07G010110/ClCG09G000860/ClCG09G003890/ClCG10G008700/ClCG10G010920/ClCG10G012570/ClCG10G016910/ClCG10G019300/ClCG10G019350/ClCG10G019550/ClCG11G013260
GO:0006260	DNA replication	biological_process	22	6639	42	14414	1.13725	0.251548	0.739094	ClCG01G013570/ClCG01G025060/ClCG01G025730/ClCG02G006830/ClCG02G015610/ClCG02G019790/ClCG02G021550/ClCG02G022520/ClCG05G002770/ClCG05G009530/ClCG05G013440/ClCG05G025020/ClCG06G013390/ClCG07G002430/ClCG08G000120/ClCG10G004900/ClCG10G009550/ClCG10G014840/ClCG11G009310/ClCG11G010010/ClCG11G011720/ClCG11G013890
GO:0005516	calmodulin binding	molecular_function	76	6639	155	14414	1.06454	0.252535	0.739094	ClCG01G000510/ClCG01G001080/ClCG01G007650/ClCG01G008630/ClCG01G010270/ClCG01G016980/ClCG01G017500/ClCG01G020950/ClCG01G023340/ClCG01G023510/ClCG01G025050/ClCG02G002410/ClCG02G002760/ClCG02G008030/ClCG02G014140/ClCG02G015130/ClCG02G018590/ClCG02G021050/ClCG03G003310/ClCG03G006290/ClCG03G007590/ClCG03G011960/ClCG03G015310/ClCG04G008850/ClCG04G012460/ClCG04G012680/ClCG05G000870/ClCG05G006280/ClCG05G…
GO:0006623	protein targeting to vacuole	biological_process	20	6639	38	14414	1.14269	0.257018	0.739094	ClCG01G022310/ClCG01G025850/ClCG02G006810/ClCG02G007830/ClCG03G010410/ClCG03G016070/ClCG04G005470/ClCG04G008360/ClCG04G010170/ClCG05G000190/ClCG05G006770/ClCG06G004180/ClCG06G004260/ClCG06G016300/ClCG07G003550/ClCG08G016840/ClCG09G017970/ClCG10G002080/ClCG10G010470/ClCG10G022780
GO:0010029	regulation of seed germination	biological_process	19	6639	36	14414	1.14586	0.259776	0.739094	ClCG01G006710/ClCG01G017350/ClCG01G019380/ClCG02G002700/ClCG02G009380/ClCG03G015640/ClCG03G016880/ClCG05G024370/ClCG07G000060/ClCG07G001610/ClCG07G015050/ClCG08G001810/ClCG08G009160/ClCG08G010670/ClCG09G009390/ClCG10G010830/ClCG11G001010/ClCG11G014170/ClCG11G018950
GO:0009926	auxin polar transport	biological_process	18	6639	34	14414	1.14941	0.262541	0.739094	ClCG01G006060/ClCG01G009110/ClCG01G019320/ClCG03G006420/ClCG03G016980/ClCG04G005690/ClCG04G009140/ClCG04G010630/ClCG05G005220/ClCG05G018080/ClCG07G006110/ClCG07G010620/ClCG08G009870/ClCG09G007800/ClCG09G018320/ClCG09G021030/ClCG10G020090/ClCG11G004990
GO:0010167	response to nitrate	biological_process	17	6639	32	14414	1.1534	0.265304	0.739094	ClCG00G000480/ClCG02G003580/ClCG02G024210/ClCG03G006360/ClCG03G015640/ClCG06G000470/ClCG06G002500/ClCG07G009590/ClCG07G013050/ClCG07G013060/ClCG08G011860/ClCG09G002110/ClCG09G005930/ClCG10G002910/ClCG11G007060/ClCG11G011920/ClCG11G015820
GO:0032502	developmental process	biological_process	17	6639	32	14414	1.1534	0.265304	0.739094	ClCG01G000450/ClCG01G009060/ClCG01G014920/ClCG01G016270/ClCG02G005000/ClCG02G005300/ClCG02G007720/ClCG03G000420/ClCG03G000770/ClCG04G007040/ClCG05G012170/ClCG05G024170/ClCG07G004660/ClCG08G003410/ClCG08G007750/ClCG08G016700/ClCG10G013530
GO:0030422	production of siRNA involved in RNA interference	biological_process	15	6639	28	14414	1.16309	0.270772	0.739094	ClCG01G007520/ClCG03G008210/ClCG03G016200/ClCG05G000040/ClCG05G011010/ClCG05G016300/ClCG06G012100/ClCG06G015150/ClCG06G016860/ClCG07G005340/ClCG07G005370/ClCG07G012380/ClCG08G007840/ClCG08G009740/ClCG09G016810
GO:0000095	S-adenosyl-L-methionine transmembrane transporter activity	molecular_function	4	6639	6	14414	1.44741	0.273021	0.739094	ClCG01G002700/ClCG02G000940/ClCG05G020850/ClCG09G000870
GO:0000445	THO complex part of transcription export complex	cellular_component	4	6639	6	14414	1.44741	0.273021	0.739094	ClCG01G006690/ClCG05G014240/ClCG05G019920/ClCG09G016930
GO:0000938	GARP complex	cellular_component	4	6639	6	14414	1.44741	0.273021	0.739094	ClCG01G025690/ClCG07G000710/ClCG10G006350/ClCG11G016680
GO:0004564	beta-fructofuranosidase activity	molecular_function	4	6639	6	14414	1.44741	0.273021	0.739094	ClCG05G017920/ClCG09G000750/ClCG09G010080/ClCG10G018790
GO:0004617	phosphoglycerate dehydrogenase activity	molecular_function	4	6639	6	14414	1.44741	0.273021	0.739094	ClCG05G010250/ClCG07G014180/ClCG08G015130/ClCG09G010140
GO:0004861	cyclin-dependent protein serine/threonine kinase inhibitor activity	molecular_function	4	6639	6	14414	1.44741	0.273021	0.739094	ClCG02G012780/ClCG05G003380/ClCG06G007690/ClCG09G009050
GO:0006349	regulation of gene expression by genetic imprinting	biological_process	4	6639	6	14414	1.44741	0.273021	0.739094	ClCG02G012290/ClCG05G021570/ClCG10G002390/ClCG10G011440
GO:0006464	cellular protein modification process	biological_process	4	6639	6	14414	1.44741	0.273021	0.739094	ClCG03G015080/ClCG10G017100/ClCG11G010630/ClCG11G013010
GO:0006517	protein deglycosylation	biological_process	4	6639	6	14414	1.44741	0.273021	0.739094	ClCG02G016550/ClCG07G004560/ClCG07G016910/ClCG10G014620
GO:0006518	peptide metabolic process	biological_process	4	6639	6	14414	1.44741	0.273021	0.739094	ClCG06G014610/ClCG07G009830/ClCG08G007340/ClCG08G017380
GO:0006544	glycine metabolic process	biological_process	4	6639	6	14414	1.44741	0.273021	0.739094	ClCG06G007960/ClCG07G001670/ClCG07G010870/ClCG11G015450
GO:0006565	L-serine catabolic process	biological_process	4	6639	6	14414	1.44741	0.273021	0.739094	ClCG06G007960/ClCG07G001670/ClCG07G010870/ClCG11G015450
GO:0006624	vacuolar protein processing	biological_process	4	6639	6	14414	1.44741	0.273021	0.739094	ClCG03G011440/ClCG04G011450/ClCG07G002720/ClCG11G012690
GO:0007219	Notch signaling pathway	biological_process	4	6639	6	14414	1.44741	0.273021	0.739094	ClCG04G006050/ClCG04G011780/ClCG05G010690/ClCG10G016420
GO:0007231	osmosensory signaling pathway	biological_process	4	6639	6	14414	1.44741	0.273021	0.739094	ClCG01G006710/ClCG08G006930/ClCG09G009660/ClCG11G001010
GO:0008250	oligosaccharyltransferase complex	cellular_component	4	6639	6	14414	1.44741	0.273021	0.739094	ClCG01G022150/ClCG05G021060/ClCG08G009250/ClCG09G017810
GO:0009052	pentose-phosphate shunt, non-oxidative branch	biological_process	4	6639	6	14414	1.44741	0.273021	0.739094	ClCG01G006170/ClCG01G008880/ClCG02G016530/ClCG11G007010
GO:0009395	phospholipid catabolic process	biological_process	4	6639	6	14414	1.44741	0.273021	0.739094	ClCG03G012570/ClCG06G008160/ClCG06G017980/ClCG07G013680
GO:0009819	drought recovery	biological_process	4	6639	6	14414	1.44741	0.273021	0.739094	ClCG02G015200/ClCG06G004900/ClCG07G005760/ClCG07G014670
GO:0010476	gibberellin mediated signaling pathway	biological_process	4	6639	6	14414	1.44741	0.273021	0.739094	ClCG03G016630/ClCG08G012190/ClCG09G000130/ClCG09G006660
GO:0012510	trans-Golgi network transport vesicle membrane	cellular_component	4	6639	6	14414	1.44741	0.273021	0.739094	ClCG02G020810/ClCG03G016290/ClCG05G017830/ClCG06G004570
GO:0015631	tubulin binding	molecular_function	4	6639	6	14414	1.44741	0.273021	0.739094	ClCG01G006340/ClCG04G001070/ClCG05G006650/ClCG06G000530
GO:0016560	protein import into peroxisome matrix, docking	biological_process	4	6639	6	14414	1.44741	0.273021	0.739094	ClCG06G017000/ClCG07G011660/ClCG10G001960/ClCG10G003580
GO:0016779	nucleotidyltransferase activity	molecular_function	4	6639	6	14414	1.44741	0.273021	0.739094	ClCG03G014290/ClCG07G003590/ClCG07G016490/ClCG08G013910
GO:0017196	N-terminal peptidyl-methionine acetylation	biological_process	4	6639	6	14414	1.44741	0.273021	0.739094	ClCG01G008260/ClCG02G019240/ClCG04G012810/ClCG09G002330
GO:0030242	autophagy of peroxisome	biological_process	4	6639	6	14414	1.44741	0.273021	0.739094	ClCG02G014310/ClCG03G016070/ClCG05G010030/ClCG08G018000
GO:0031461	cullin-RING ubiquitin ligase complex	cellular_component	4	6639	6	14414	1.44741	0.273021	0.739094	ClCG03G006820/ClCG05G006010/ClCG06G005250/ClCG10G014970
GO:0032012	regulation of ARF protein signal transduction	biological_process	4	6639	6	14414	1.44741	0.273021	0.739094	ClCG02G003230/ClCG05G002160/ClCG05G002580/ClCG11G002530
GO:0032922	circadian regulation of gene expression	biological_process	4	6639	6	14414	1.44741	0.273021	0.739094	ClCG02G000980/ClCG06G013420/ClCG10G020650/ClCG11G012100
GO:0033962	cytoplasmic mRNA processing body assembly	biological_process	4	6639	6	14414	1.44741	0.273021	0.739094	ClCG01G005760/ClCG05G023110/ClCG09G007420/ClCG11G016390
GO:0034497	protein localization to phagophore assembly site	biological_process	4	6639	6	14414	1.44741	0.273021	0.739094	ClCG01G015640/ClCG07G000970/ClCG09G006140/ClCG11G012710
GO:0036402	proteasome-activating ATPase activity	molecular_function	4	6639	6	14414	1.44741	0.273021	0.739094	ClCG00G004170/ClCG02G015290/ClCG03G017280/ClCG11G012520
GO:0043481	anthocyanin accumulation in tissues in response to UV light	biological_process	4	6639	6	14414	1.44741	0.273021	0.739094	ClCG06G000060/ClCG09G018320/ClCG10G011960/ClCG10G020090
GO:0044613	nuclear pore central transport channel	cellular_component	4	6639	6	14414	1.44741	0.273021	0.739094	ClCG06G002930/ClCG09G000060/ClCG11G012960/ClCG11G013770
GO:0045040	protein import into mitochondrial outer membrane	biological_process	4	6639	6	14414	1.44741	0.273021	0.739094	ClCG02G015140/ClCG05G013510/ClCG08G007680/ClCG09G020770
GO:0046513	ceramide biosynthetic process	biological_process	4	6639	6	14414	1.44741	0.273021	0.739094	ClCG01G007400/ClCG04G007410/ClCG10G021650/ClCG11G010310
GO:0046861	glyoxysomal membrane	cellular_component	4	6639	6	14414	1.44741	0.273021	0.739094	ClCG01G020440/ClCG05G005250/ClCG07G004020/ClCG10G008740
GO:0047631	ADP-ribose diphosphatase activity	molecular_function	4	6639	6	14414	1.44741	0.273021	0.739094	ClCG01G021240/ClCG02G002920/ClCG03G003070/ClCG10G017570
GO:0048026	positive regulation of mRNA splicing, via spliceosome	biological_process	4	6639	6	14414	1.44741	0.273021	0.739094	ClCG01G020880/ClCG02G021760/ClCG04G009660/ClCG05G021270
GO:0048232	male gamete generation	biological_process	4	6639	6	14414	1.44741	0.273021	0.739094	ClCG00G004170/ClCG03G017820/ClCG11G001530/ClCG11G012520
GO:0048766	root hair initiation	biological_process	4	6639	6	14414	1.44741	0.273021	0.739094	ClCG01G006060/ClCG01G014820/ClCG03G006420/ClCG05G024980
GO:0051510	regulation of unidimensional cell growth	biological_process	4	6639	6	14414	1.44741	0.273021	0.739094	ClCG04G006420/ClCG10G011890/ClCG11G014090/ClCG11G018140
GO:0051555	flavonol biosynthetic process	biological_process	4	6639	6	14414	1.44741	0.273021	0.739094	ClCG06G004750/ClCG08G012600/ClCG10G019810/ClCG10G019820
GO:0070905	serine binding	molecular_function	4	6639	6	14414	1.44741	0.273021	0.739094	ClCG06G007960/ClCG07G001670/ClCG07G010870/ClCG11G015450
GO:0080183	response to photooxidative stress	biological_process	4	6639	6	14414	1.44741	0.273021	0.739094	ClCG03G018050/ClCG05G020930/ClCG06G007660/ClCG08G012730
GO:0140078	class I DNA-(apurinic or apyrimidinic site) endonuclease activity	molecular_function	4	6639	6	14414	1.44741	0.273021	0.739094	ClCG01G020330/ClCG03G003400/ClCG07G012240/ClCG10G015520
GO:1900111	positive regulation of histone H3-K9 dimethylation	biological_process	4	6639	6	14414	1.44741	0.273021	0.739094	ClCG06G013420/ClCG09G020910/ClCG11G004110/ClCG11G012100
GO:1900367	positive regulation of defense response to insect	biological_process	4	6639	6	14414	1.44741	0.273021	0.739094	ClCG03G009670/ClCG04G001930/ClCG04G001940/ClCG10G008920
GO:1902626	assembly of large subunit precursor of preribosome	biological_process	4	6639	6	14414	1.44741	0.273021	0.739094	ClCG05G018990/ClCG10G019300/ClCG10G019550/ClCG11G016530
GO:1904482	cellular response to tetrahydrofolate	biological_process	4	6639	6	14414	1.44741	0.273021	0.739094	ClCG06G007960/ClCG07G001670/ClCG07G010870/ClCG11G015450
GO:1990538	xylan O-acetyltransferase activity	molecular_function	4	6639	6	14414	1.44741	0.273021	0.739094	ClCG04G006720/ClCG04G006940/ClCG07G004610/ClCG11G006080
GO:0006353	DNA-templated transcription, termination	biological_process	14	6639	26	14414	1.16906	0.273439	0.739094	ClCG01G009060/ClCG01G014920/ClCG01G016270/ClCG02G005000/ClCG02G005300/ClCG03G007530/ClCG05G024170/ClCG06G012100/ClCG07G001090/ClCG07G012380/ClCG09G001700/ClCG10G013530/ClCG11G000900/ClCG11G015400
GO:0030276	clathrin binding	molecular_function	14	6639	26	14414	1.16906	0.273439	0.739094	ClCG01G006680/ClCG01G019710/ClCG01G024870/ClCG02G002170/ClCG04G001900/ClCG05G004270/ClCG05G016860/ClCG05G018830/ClCG05G019180/ClCG06G011580/ClCG07G013220/ClCG08G016840/ClCG09G011220/ClCG11G013990
GO:0016874	ligase activity	molecular_function	13	6639	24	14414	1.17602	0.276025	0.739094	ClCG01G008360/ClCG01G008380/ClCG02G017430/ClCG03G000380/ClCG03G003610/ClCG05G010400/ClCG05G015210/ClCG06G003220/ClCG06G014680/ClCG06G015180/ClCG10G000370/ClCG10G020080/ClCG11G018660
GO:0045492	xylan biosynthetic process	biological_process	13	6639	24	14414	1.17602	0.276025	0.739094	ClCG01G015190/ClCG01G015520/ClCG01G016970/ClCG01G016990/ClCG02G006160/ClCG04G006720/ClCG04G006940/ClCG08G006470/ClCG09G003860/ClCG10G005760/ClCG11G006080/ClCG11G008810/ClCG11G015190
GO:1901002	positive regulation of response to salt stress	biological_process	13	6639	24	14414	1.17602	0.276025	0.739094	ClCG02G003600/ClCG02G010940/ClCG05G011210/ClCG05G011420/ClCG05G024470/ClCG06G007340/ClCG09G014130/ClCG10G011640/ClCG10G018700/ClCG11G002250/ClCG11G003530/ClCG11G011740/ClCG11G015870
GO:0006334	nucleosome assembly	biological_process	12	6639	22	14414	1.18424	0.27849	0.739094	ClCG01G006370/ClCG01G015480/ClCG01G020160/ClCG02G018810/ClCG02G020350/ClCG04G012350/ClCG05G011490/ClCG07G013890/ClCG09G018310/ClCG10G010150/ClCG11G001710/ClCG11G010010
GO:0030490	maturation of SSU-rRNA	biological_process	12	6639	22	14414	1.18424	0.27849	0.739094	ClCG01G002830/ClCG01G002860/ClCG01G014690/ClCG04G009490/ClCG06G011020/ClCG06G013450/ClCG06G017810/ClCG08G010550/ClCG09G005830/ClCG09G006560/ClCG09G017100/ClCG10G003270
GO:0000184	nuclear-transcribed mRNA catabolic process, nonsense-mediated decay	biological_process	11	6639	20	14414	1.19411	0.280775	0.739094	ClCG00G005510/ClCG01G022810/ClCG02G006080/ClCG03G008160/ClCG03G012970/ClCG06G017320/ClCG08G000400/ClCG09G002280/ClCG09G016220/ClCG09G020390/ClCG10G001940
GO:0003824	catalytic activity	molecular_function	11	6639	20	14414	1.19411	0.280775	0.739094	ClCG01G002470/ClCG02G021790/ClCG03G016740/ClCG04G005290/ClCG05G002590/ClCG07G000270/ClCG07G012280/ClCG07G017410/ClCG09G006940/ClCG09G009860/ClCG10G013330
GO:0008408	3'-5' exonuclease activity	molecular_function	11	6639	20	14414	1.19411	0.280775	0.739094	ClCG01G011640/ClCG02G001940/ClCG02G021260/ClCG03G017650/ClCG04G003200/ClCG04G005460/ClCG06G016030/ClCG10G005550/ClCG10G015520/ClCG10G016290/ClCG11G018480
GO:0048278	vesicle docking	biological_process	11	6639	20	14414	1.19411	0.280775	0.739094	ClCG01G015040/ClCG02G008510/ClCG02G008540/ClCG02G015160/ClCG06G000520/ClCG07G004070/ClCG09G011110/ClCG10G004910/ClCG10G013540/ClCG10G018250/ClCG10G020390
GO:0048443	stamen development	biological_process	11	6639	20	14414	1.19411	0.280775	0.739094	ClCG01G019980/ClCG01G022530/ClCG02G001610/ClCG03G015170/ClCG05G012800/ClCG09G000620/ClCG09G006450/ClCG09G018320/ClCG09G019080/ClCG09G022890/ClCG10G020090
GO:0000187	activation of MAPK activity	biological_process	5	6639	8	14414	1.35694	0.280926	0.739094	ClCG01G016660/ClCG03G015350/ClCG07G014190/ClCG08G015570/ClCG11G001650
GO:0000338	protein deneddylation	biological_process	5	6639	8	14414	1.35694	0.280926	0.739094	ClCG02G024160/ClCG05G001830/ClCG06G002540/ClCG09G014140/ClCG11G006900
GO:0000981	DNA-binding transcription factor activity, RNA polymerase II-specific	molecular_function	5	6639	8	14414	1.35694	0.280926	0.739094	ClCG01G014130/ClCG02G022380/ClCG04G010370/ClCG08G014380/ClCG10G009090
GO:0001102	RNA polymerase II activating transcription factor binding	molecular_function	5	6639	8	14414	1.35694	0.280926	0.739094	ClCG01G005640/ClCG04G009960/ClCG05G007850/ClCG08G002750/ClCG08G006370
GO:0001872	(1->3)-beta-D-glucan binding	molecular_function	5	6639	8	14414	1.35694	0.280926	0.739094	ClCG04G011830/ClCG05G023730/ClCG06G007840/ClCG06G015690/ClCG11G016920
GO:0003989	acetyl-CoA carboxylase activity	molecular_function	5	6639	8	14414	1.35694	0.280926	0.739094	ClCG03G009000/ClCG04G002920/ClCG04G007280/ClCG05G001660/ClCG07G007350
GO:0004372	glycine hydroxymethyltransferase activity	molecular_function	5	6639	8	14414	1.35694	0.280926	0.739094	ClCG01G018200/ClCG06G007960/ClCG07G001670/ClCG07G010870/ClCG11G015450
GO:0004673	protein histidine kinase activity	molecular_function	5	6639	8	14414	1.35694	0.280926	0.739094	ClCG01G006710/ClCG02G002700/ClCG02G009380/ClCG05G025840/ClCG11G001010
GO:0005675	transcription factor TFIIH holo complex	cellular_component	5	6639	8	14414	1.35694	0.280926	0.739094	ClCG01G002520/ClCG01G004970/ClCG01G022890/ClCG06G012630/ClCG08G005590
GO:0006596	polyamine biosynthetic process	biological_process	5	6639	8	14414	1.35694	0.280926	0.739094	ClCG01G000500/ClCG01G013000/ClCG01G023540/ClCG05G005220/ClCG08G009870
GO:0006616	SRP-dependent cotranslational protein targeting to membrane, translocation	biological_process	5	6639	8	14414	1.35694	0.280926	0.739094	ClCG04G007440/ClCG05G006830/ClCG05G026250/ClCG07G000230/ClCG07G000650
GO:0006644	phospholipid metabolic process	biological_process	5	6639	8	14414	1.35694	0.280926	0.739094	ClCG05G001980/ClCG06G013940/ClCG08G007460/ClCG08G015280/ClCG11G001840
GO:0006812	cation transport	biological_process	5	6639	8	14414	1.35694	0.280926	0.739094	ClCG01G009660/ClCG02G010080/ClCG02G016210/ClCG09G014480/ClCG10G022280
GO:0008080	N-acetyltransferase activity	molecular_function	5	6639	8	14414	1.35694	0.280926	0.739094	ClCG02G002620/ClCG03G000510/ClCG04G006230/ClCG08G013040/ClCG09G004420
GO:0008175	tRNA methyltransferase activity	molecular_function	5	6639	8	14414	1.35694	0.280926	0.739094	ClCG01G022000/ClCG09G004700/ClCG09G019630/ClCG11G002640/ClCG11G018590
GO:0008180	COP9 signalosome	cellular_component	5	6639	8	14414	1.35694	0.280926	0.739094	ClCG02G024160/ClCG05G001830/ClCG06G002540/ClCG09G014140/ClCG11G006900
GO:0008381	mechanosensitive ion channel activity	molecular_function	5	6639	8	14414	1.35694	0.280926	0.739094	ClCG05G001380/ClCG05G015660/ClCG05G015680/ClCG06G008180/ClCG09G006750
GO:0009508	plastid chromosome	cellular_component	5	6639	8	14414	1.35694	0.280926	0.739094	ClCG01G024920/ClCG02G019880/ClCG05G003410/ClCG05G009050/ClCG06G017720
GO:0009642	response to light intensity	biological_process	5	6639	8	14414	1.35694	0.280926	0.739094	ClCG02G007130/ClCG02G007610/ClCG04G010460/ClCG05G025030/ClCG08G008840
GO:0009696	salicylic acid metabolic process	biological_process	5	6639	8	14414	1.35694	0.280926	0.739094	ClCG02G005640/ClCG08G000390/ClCG09G013680/ClCG09G013690/ClCG11G004830
GO:0010117	photoprotection	biological_process	5	6639	8	14414	1.35694	0.280926	0.739094	ClCG05G004850/ClCG05G014460/ClCG06G007210/ClCG08G016400/ClCG11G014090
GO:0010325	raffinose family oligosaccharide biosynthetic process	biological_process	5	6639	8	14414	1.35694	0.280926	0.739094	ClCG03G016630/ClCG04G003310/ClCG06G011490/ClCG09G006660/ClCG10G013980
GO:0010369	chromocenter	cellular_component	5	6639	8	14414	1.35694	0.280926	0.739094	ClCG01G017910/ClCG01G019280/ClCG04G002400/ClCG04G008330/ClCG11G000670
GO:0016157	sucrose synthase activity	molecular_function	5	6639	8	14414	1.35694	0.280926	0.739094	ClCG01G008480/ClCG04G012530/ClCG06G008030/ClCG06G011620/ClCG11G008300
GO:0016441	posttranscriptional gene silencing	biological_process	5	6639	8	14414	1.35694	0.280926	0.739094	ClCG03G000980/ClCG05G021370/ClCG06G017290/ClCG09G022160/ClCG11G019200
GO:0016442	RISC complex	cellular_component	5	6639	8	14414	1.35694	0.280926	0.739094	ClCG05G000040/ClCG06G012100/ClCG06G018430/ClCG07G012380/ClCG08G009740
GO:0016575	histone deacetylation	biological_process	5	6639	8	14414	1.35694	0.280926	0.739094	ClCG01G017150/ClCG05G024900/ClCG06G017290/ClCG08G007730/ClCG09G022170
GO:0016602	CCAAT-binding factor complex	cellular_component	5	6639	8	14414	1.35694	0.280926	0.739094	ClCG03G013220/ClCG04G000250/ClCG06G017930/ClCG09G004120/ClCG11G001580
GO:0016853	isomerase activity	molecular_function	5	6639	8	14414	1.35694	0.280926	0.739094	ClCG02G014280/ClCG04G004090/ClCG08G012300/ClCG08G012600/ClCG09G006940
GO:0017119	Golgi transport complex	cellular_component	5	6639	8	14414	1.35694	0.280926	0.739094	ClCG01G025850/ClCG05G018020/ClCG10G010470/ClCG10G022780/ClCG11G016030
GO:0019264	glycine biosynthetic process from serine	biological_process	5	6639	8	14414	1.35694	0.280926	0.739094	ClCG01G018200/ClCG06G007960/ClCG07G001670/ClCG07G010870/ClCG11G015450
GO:0030125	clathrin vesicle coat	cellular_component	5	6639	8	14414	1.35694	0.280926	0.739094	ClCG01G022820/ClCG02G017550/ClCG02G017940/ClCG04G007110/ClCG05G004270
GO:0031080	nuclear pore outer ring	cellular_component	5	6639	8	14414	1.35694	0.280926	0.739094	ClCG02G002780/ClCG07G013240/ClCG07G014940/ClCG09G000090/ClCG09G001140
GO:0031124	mRNA 3'-end processing	biological_process	5	6639	8	14414	1.35694	0.280926	0.739094	ClCG03G006290/ClCG08G001630/ClCG09G001700/ClCG11G000900/ClCG11G015400
GO:0034051	negative regulation of plant-type hypersensitive response	biological_process	5	6639	8	14414	1.35694	0.280926	0.739094	ClCG05G003210/ClCG06G001820/ClCG07G000240/ClCG08G010680/ClCG09G008810
GO:0035194	posttranscriptional gene silencing by RNA	biological_process	5	6639	8	14414	1.35694	0.280926	0.739094	ClCG01G007520/ClCG05G008140/ClCG05G016300/ClCG08G010820/ClCG11G017740
GO:0042793	plastid transcription	biological_process	5	6639	8	14414	1.35694	0.280926	0.739094	ClCG01G024920/ClCG05G003410/ClCG05G009050/ClCG10G013530/ClCG10G021710
GO:0043966	histone H3 acetylation	biological_process	5	6639	8	14414	1.35694	0.280926	0.739094	ClCG04G009960/ClCG09G000990/ClCG09G010860/ClCG10G014330/ClCG10G020650
GO:0043972	histone H3-K23 acetylation	biological_process	5	6639	8	14414	1.35694	0.280926	0.739094	ClCG02G021700/ClCG06G006200/ClCG10G019720/ClCG10G020950/ClCG11G017540
GO:0045010	actin nucleation	biological_process	5	6639	8	14414	1.35694	0.280926	0.739094	ClCG01G009560/ClCG02G008340/ClCG04G006580/ClCG05G014870/ClCG07G002460
GO:0048759	xylem vessel member cell differentiation	biological_process	5	6639	8	14414	1.35694	0.280926	0.739094	ClCG01G003780/ClCG05G005220/ClCG05G007390/ClCG08G009870/ClCG10G003010
GO:0051879	Hsp90 protein binding	molecular_function	5	6639	8	14414	1.35694	0.280926	0.739094	ClCG02G016750/ClCG08G007140/ClCG10G003040/ClCG10G015780/ClCG11G008970
GO:0070006	metalloaminopeptidase activity	molecular_function	5	6639	8	14414	1.35694	0.280926	0.739094	ClCG01G019320/ClCG02G015770/ClCG03G009840/ClCG05G002410/ClCG05G018080
GO:0070181	small ribosomal subunit rRNA binding	molecular_function	5	6639	8	14414	1.35694	0.280926	0.739094	ClCG01G001790/ClCG01G008500/ClCG06G000430/ClCG10G009230/ClCG10G018760
GO:0070628	proteasome binding	molecular_function	5	6639	8	14414	1.35694	0.280926	0.739094	ClCG05G019740/ClCG05G022800/ClCG10G004180/ClCG10G014660/ClCG11G011350
GO:0071051	polyadenylation-dependent snoRNA 3'-end processing	biological_process	5	6639	8	14414	1.35694	0.280926	0.739094	ClCG02G021260/ClCG05G000200/ClCG06G016990/ClCG06G018160/ClCG11G018120
GO:0080001	mucilage extrusion from seed coat	biological_process	5	6639	8	14414	1.35694	0.280926	0.739094	ClCG05G003390/ClCG08G012970/ClCG08G016360/ClCG09G007420/ClCG10G005050
GO:0090110	cargo loading into COPII-coated vesicle	biological_process	5	6639	8	14414	1.35694	0.280926	0.739094	ClCG06G006630/ClCG07G013240/ClCG09G000090/ClCG10G012130/ClCG11G013170
GO:1902326	positive regulation of chlorophyll biosynthetic process	biological_process	5	6639	8	14414	1.35694	0.280926	0.739094	ClCG03G015640/ClCG05G020930/ClCG08G003410/ClCG08G012730/ClCG10G002240
GO:0005736	RNA polymerase I complex	cellular_component	10	6639	18	14414	1.20617	0.282798	0.739094	ClCG03G001080/ClCG03G002440/ClCG05G007860/ClCG07G015110/ClCG08G007960/ClCG08G010800/ClCG09G000840/ClCG09G014250/ClCG10G017230/ClCG11G002570
GO:0006401	RNA catabolic process	biological_process	10	6639	18	14414	1.20617	0.282798	0.739094	ClCG02G005730/ClCG03G000980/ClCG04G008130/ClCG06G010060/ClCG06G018430/ClCG07G004750/ClCG09G007980/ClCG10G014020/ClCG10G015830/ClCG11G011450
GO:0008536	Ran GTPase binding	molecular_function	10	6639	18	14414	1.20617	0.282798	0.739094	ClCG02G012090/ClCG03G000590/ClCG03G000600/ClCG05G000750/ClCG05G024360/ClCG06G004280/ClCG06G016580/ClCG08G003770/ClCG09G002210/ClCG10G009080
GO:0009863	salicylic acid mediated signaling pathway	biological_process	10	6639	18	14414	1.20617	0.282798	0.739094	ClCG01G019860/ClCG02G002690/ClCG02G017640/ClCG05G011570/ClCG06G010570/ClCG08G000400/ClCG09G020390/ClCG10G001940/ClCG11G005600/ClCG11G013830
GO:0048574	long-day photoperiodism, flowering	biological_process	10	6639	18	14414	1.20617	0.282798	0.739094	ClCG01G023370/ClCG02G012820/ClCG03G012970/ClCG03G016880/ClCG04G000260/ClCG06G002330/ClCG08G015020/ClCG09G001150/ClCG10G004280/ClCG11G000100
GO:0005669	transcription factor TFIID complex	cellular_component	9	6639	16	14414	1.22125	0.284436	0.739094	ClCG04G009270/ClCG04G009960/ClCG04G011280/ClCG09G000950/ClCG09G000990/ClCG09G008530/ClCG09G012130/ClCG10G020150/ClCG11G004810
GO:0006352	DNA-templated transcription, initiation	biological_process	9	6639	16	14414	1.22125	0.284436	0.739094	ClCG03G012100/ClCG03G014640/ClCG04G009240/ClCG04G012830/ClCG05G008730/ClCG06G000590/ClCG08G013890/ClCG09G000950/ClCG10G012190
GO:0009306	protein secretion	biological_process	9	6639	16	14414	1.22125	0.284436	0.739094	ClCG01G022310/ClCG02G005080/ClCG02G015160/ClCG03G016400/ClCG04G008430/ClCG05G008230/ClCG07G003390/ClCG08G007980/ClCG11G001240
GO:0009773	photosynthetic electron transport in photosystem I	biological_process	9	6639	16	14414	1.22125	0.284436	0.739094	ClCG01G025800/ClCG04G005290/ClCG06G007210/ClCG06G016120/ClCG08G012930/ClCG09G001820/ClCG09G003340/ClCG10G003400/ClCG10G013330
GO:0000055	ribosomal large subunit export from nucleus	biological_process	6	6639	10	14414	1.30267	0.284484	0.739094	ClCG01G006340/ClCG01G019420/ClCG03G002050/ClCG03G013780/ClCG07G004120/ClCG10G009080
GO:0000124	SAGA complex	cellular_component	6	6639	10	14414	1.30267	0.284484	0.739094	ClCG01G020300/ClCG04G009960/ClCG09G000950/ClCG09G000990/ClCG09G010860/ClCG10G013770
GO:0000413	protein peptidyl-prolyl isomerization	biological_process	6	6639	10	14414	1.30267	0.284484	0.739094	ClCG01G017550/ClCG04G007520/ClCG05G007100/ClCG05G018040/ClCG09G008490/ClCG11G006790
GO:0005875	microtubule associated complex	cellular_component	6	6639	10	14414	1.30267	0.284484	0.739094	ClCG01G003070/ClCG05G000170/ClCG05G008970/ClCG05G018530/ClCG05G027020/ClCG09G017190
GO:0006783	heme biosynthetic process	biological_process	6	6639	10	14414	1.30267	0.284484	0.739094	ClCG02G011330/ClCG05G003150/ClCG07G001610/ClCG07G010290/ClCG07G010690/ClCG09G009390
GO:0006874	cellular calcium ion homeostasis	biological_process	6	6639	10	14414	1.30267	0.284484	0.739094	ClCG02G010570/ClCG02G016210/ClCG08G016600/ClCG10G004160/ClCG10G014350/ClCG11G017670
GO:0009641	shade avoidance	biological_process	6	6639	10	14414	1.30267	0.284484	0.739094	ClCG01G009780/ClCG02G018100/ClCG03G000330/ClCG09G002390/ClCG09G019520/ClCG10G002510
GO:0010206	photosystem II repair	biological_process	6	6639	10	14414	1.30267	0.284484	0.739094	ClCG02G016070/ClCG02G024420/ClCG09G006500/ClCG09G018210/ClCG09G018300/ClCG09G018980
GO:0010264	myo-inositol hexakisphosphate biosynthetic process	biological_process	6	6639	10	14414	1.30267	0.284484	0.739094	ClCG03G000760/ClCG05G018770/ClCG08G014810/ClCG09G016590/ClCG09G017070/ClCG09G017090
GO:0010337	regulation of salicylic acid metabolic process	biological_process	6	6639	10	14414	1.30267	0.284484	0.739094	ClCG01G024040/ClCG03G002320/ClCG03G008030/ClCG04G006380/ClCG09G005930/ClCG10G016480
GO:0010380	regulation of chlorophyll biosynthetic process	biological_process	6	6639	10	14414	1.30267	0.284484	0.739094	ClCG02G007130/ClCG02G018950/ClCG03G015640/ClCG05G004850/ClCG05G006350/ClCG08G009290
GO:0015780	nucleotide-sugar transmembrane transport	biological_process	6	6639	10	14414	1.30267	0.284484	0.739094	ClCG01G015900/ClCG05G017000/ClCG08G007390/ClCG08G013270/ClCG09G010630/ClCG11G002990
GO:0016459	myosin complex	cellular_component	6	6639	10	14414	1.30267	0.284484	0.739094	ClCG02G014140/ClCG03G015310/ClCG06G001310/ClCG08G009790/ClCG09G008090/ClCG11G018470
GO:0016621	cinnamoyl-CoA reductase activity	molecular_function	6	6639	10	14414	1.30267	0.284484	0.739094	ClCG02G023060/ClCG03G000300/ClCG06G012750/ClCG09G003320/ClCG09G017110/ClCG11G019080
GO:0030286	dynein complex	cellular_component	6	6639	10	14414	1.30267	0.284484	0.739094	ClCG01G006420/ClCG01G014250/ClCG05G006200/ClCG06G005020/ClCG06G016540/ClCG09G001980
GO:0032875	regulation of DNA endoreduplication	biological_process	6	6639	10	14414	1.30267	0.284484	0.739094	ClCG01G016280/ClCG02G012870/ClCG04G002160/ClCG05G024470/ClCG08G015420/ClCG11G014060
GO:0034427	nuclear-transcribed mRNA catabolic process, exonucleolytic, 3'-5'	biological_process	6	6639	10	14414	1.30267	0.284484	0.739094	ClCG02G021260/ClCG03G013080/ClCG04G000130/ClCG04G002220/ClCG06G016990/ClCG06G018160
GO:0042274	ribosomal small subunit biogenesis	biological_process	6	6639	10	14414	1.30267	0.284484	0.739094	ClCG02G003400/ClCG04G005430/ClCG06G018050/ClCG08G010550/ClCG09G015010/ClCG10G016150
GO:0043140	ATP-dependent 3'-5' DNA helicase activity	molecular_function	6	6639	10	14414	1.30267	0.284484	0.739094	ClCG04G011840/ClCG05G009530/ClCG06G015450/ClCG07G002430/ClCG11G001380/ClCG11G013890
GO:0043328	protein transport to vacuole involved in ubiquitin-dependent protein catabolic process via the multivesicular body sorting pathway	biological_process	6	6639	10	14414	1.30267	0.284484	0.739094	ClCG01G021650/ClCG01G022310/ClCG01G022650/ClCG08G010780/ClCG10G005500/ClCG10G022580
GO:0044209	AMP salvage	biological_process	6	6639	10	14414	1.30267	0.284484	0.739094	ClCG08G007600/ClCG08G013440/ClCG08G014870/ClCG08G016410/ClCG09G013140/ClCG10G020260
GO:0045824	negative regulation of innate immune response	biological_process	6	6639	10	14414	1.30267	0.284484	0.739094	ClCG02G022250/ClCG04G010850/ClCG04G011210/ClCG05G000470/ClCG05G003050/ClCG07G003540
GO:0045926	negative regulation of growth	biological_process	6	6639	10	14414	1.30267	0.284484	0.739094	ClCG01G024870/ClCG02G015200/ClCG04G001900/ClCG05G018830/ClCG06G004900/ClCG08G008550
GO:0046907	intracellular transport	biological_process	6	6639	10	14414	1.30267	0.284484	0.739094	ClCG02G016230/ClCG03G000600/ClCG03G016540/ClCG05G005770/ClCG07G003550/ClCG09G002210
GO:0070919	production of siRNA involved in chromatin silencing by small RNA	biological_process	6	6639	10	14414	1.30267	0.284484	0.739094	ClCG01G013680/ClCG03G016200/ClCG06G016860/ClCG07G005340/ClCG07G005370/ClCG10G013620
GO:0009744	response to sucrose	biological_process	26	6639	51	14414	1.10684	0.285198	0.739094	ClCG01G017680/ClCG01G018940/ClCG02G000070/ClCG02G006220/ClCG02G018840/ClCG03G015720/ClCG05G006220/ClCG05G014540/ClCG05G015650/ClCG05G024450/ClCG06G011610/ClCG06G012040/ClCG06G012680/ClCG06G014970/ClCG07G012820/ClCG07G014800/ClCG08G000100/ClCG08G003330/ClCG09G004810/ClCG09G005090/ClCG09G007210/ClCG09G012490/ClCG10G002530/ClCG10G016190/ClCG10G019380/ClCG11G006300
GO:0009902	chloroplast relocation	biological_process	8	6639	14	14414	1.24063	0.285501	0.739094	ClCG01G023640/ClCG02G010700/ClCG03G000550/ClCG03G015870/ClCG05G006900/ClCG05G023080/ClCG09G000280/ClCG11G018950
GO:0016311	dephosphorylation	biological_process	8	6639	14	14414	1.24063	0.285501	0.739094	ClCG01G022470/ClCG01G023920/ClCG03G005600/ClCG03G010570/ClCG06G015640/ClCG06G016880/ClCG07G002600/ClCG10G001420
GO:0030247	polysaccharide binding	molecular_function	8	6639	14	14414	1.24063	0.285501	0.739094	ClCG03G001570/ClCG04G011830/ClCG05G000850/ClCG05G023730/ClCG05G024670/ClCG06G007840/ClCG06G015690/ClCG11G016920
GO:0035999	tetrahydrofolate interconversion	biological_process	8	6639	14	14414	1.24063	0.285501	0.739094	ClCG01G018200/ClCG04G005110/ClCG05G001710/ClCG06G007960/ClCG07G001670/ClCG07G010870/ClCG10G010760/ClCG11G015450
GO:0003846	2-acylglycerol O-acyltransferase activity	molecular_function	7	6639	12	14414	1.26648	0.28569	0.739094	ClCG01G025180/ClCG03G005680/ClCG03G009640/ClCG04G010410/ClCG07G012890/ClCG08G012150/ClCG10G010120
GO:0005663	DNA replication factor C complex	cellular_component	7	6639	12	14414	1.26648	0.28569	0.739094	ClCG01G019690/ClCG01G023950/ClCG02G022520/ClCG04G004690/ClCG05G002630/ClCG10G007550/ClCG11G015940
GO:0006265	DNA topological change	biological_process	7	6639	12	14414	1.26648	0.28569	0.739094	ClCG04G005580/ClCG04G008770/ClCG05G007130/ClCG05G026380/ClCG06G013390/ClCG10G004900/ClCG10G017010
GO:0006491	N-glycan processing	biological_process	7	6639	12	14414	1.26648	0.28569	0.739094	ClCG01G024580/ClCG02G024440/ClCG02G024450/ClCG04G004010/ClCG07G004560/ClCG09G001580/ClCG10G014620
GO:0007034	vacuolar transport	biological_process	7	6639	12	14414	1.26648	0.28569	0.739094	ClCG02G015160/ClCG05G021950/ClCG06G016300/ClCG07G000710/ClCG10G006350/ClCG10G022780/ClCG11G001910
GO:0008361	regulation of cell size	biological_process	7	6639	12	14414	1.26648	0.28569	0.739094	ClCG01G006020/ClCG02G000070/ClCG03G017820/ClCG06G000180/ClCG09G018320/ClCG10G020090/ClCG11G007620
GO:0016485	protein processing	biological_process	7	6639	12	14414	1.26648	0.28569	0.739094	ClCG02G005810/ClCG04G006050/ClCG04G011780/ClCG05G002410/ClCG05G010690/ClCG08G007340/ClCG10G001960
GO:0031624	ubiquitin conjugating enzyme binding	molecular_function	7	6639	12	14414	1.26648	0.28569	0.739094	ClCG02G023330/ClCG08G004430/ClCG09G011740/ClCG09G017840/ClCG09G022790/ClCG11G009060/ClCG11G009070
GO:0043928	exonucleolytic nuclear-transcribed mRNA catabolic process involved in deadenylation-dependent decay	biological_process	7	6639	12	14414	1.26648	0.28569	0.739094	ClCG01G011640/ClCG03G013080/ClCG04G000130/ClCG04G002220/ClCG06G016990/ClCG06G018160/ClCG08G013660
GO:0046930	pore complex	cellular_component	7	6639	12	14414	1.26648	0.28569	0.739094	ClCG03G001540/ClCG05G019120/ClCG07G016660/ClCG08G009240/ClCG09G014480/ClCG10G014810/ClCG10G017380
GO:0051302	regulation of cell division	biological_process	7	6639	12	14414	1.26648	0.28569	0.739094	ClCG02G022050/ClCG04G006900/ClCG06G006360/ClCG06G016210/ClCG08G007750/ClCG10G011890/ClCG10G022300
GO:0009816	defense response to bacterium, incompatible interaction	biological_process	23	6639	45	14414	1.10968	0.29692	0.767331	ClCG01G013870/ClCG01G014940/ClCG01G017250/ClCG01G023370/ClCG02G015970/ClCG02G016850/ClCG02G016860/ClCG03G006680/ClCG04G001930/ClCG04G001940/ClCG05G003210/ClCG05G010030/ClCG06G000190/ClCG06G004260/ClCG07G014950/ClCG09G008810/ClCG09G008840/ClCG09G011650/ClCG10G001300/ClCG10G003480/ClCG10G016220/ClCG11G006280/ClCG11G008970
GO:0006631	fatty acid metabolic process	biological_process	22	6639	43	14414	1.1108	0.301046	0.777171	ClCG01G001900/ClCG01G007930/ClCG01G008360/ClCG01G008380/ClCG02G002980/ClCG03G002100/ClCG05G005250/ClCG05G006260/ClCG05G012410/ClCG06G003220/ClCG06G003630/ClCG06G010850/ClCG06G014450/ClCG06G015180/ClCG08G006440/ClCG08G012300/ClCG09G017750/ClCG09G022700/ClCG10G000370/ClCG11G003420/ClCG11G017050/ClCG11G018660
GO:0031969	chloroplast membrane	cellular_component	68	6639	140	14414	1.05454	0.303125	0.78171	ClCG01G002700/ClCG01G004840/ClCG01G008400/ClCG01G013200/ClCG01G019260/ClCG01G024950/ClCG02G000940/ClCG02G018030/ClCG02G020550/ClCG02G022820/ClCG02G024420/ClCG03G000480/ClCG03G001000/ClCG03G001290/ClCG03G010030/ClCG03G010040/ClCG04G004540/ClCG04G006710/ClCG04G007030/ClCG05G001470/ClCG05G005080/ClCG05G006560/ClCG05G008380/ClCG05G010240/ClCG05G012170/ClCG05G014540/ClCG05G015160/ClCG05G023390/ClCG05G…
GO:0019843	rRNA binding	molecular_function	50	6639	102	14414	1.06427	0.307169	0.791301	ClCG01G000870/ClCG01G001360/ClCG01G012560/ClCG01G015530/ClCG01G023670/ClCG01G023830/ClCG01G025520/ClCG02G000010/ClCG02G013790/ClCG02G019690/ClCG02G021160/ClCG03G002460/ClCG03G007540/ClCG03G009300/ClCG05G001320/ClCG05G006870/ClCG05G009030/ClCG05G019240/ClCG06G000570/ClCG06G013510/ClCG06G015810/ClCG07G000070/ClCG07G000270/ClCG07G000390/ClCG07G001090/ClCG07G003080/ClCG07G004510/ClCG07G006010/ClCG07G…
GO:0004197	cysteine-type endopeptidase activity	molecular_function	20	6639	39	14414	1.11339	0.309673	0.796909	ClCG02G000880/ClCG02G011200/ClCG02G014550/ClCG02G024070/ClCG05G002960/ClCG05G003290/ClCG05G015990/ClCG05G016760/ClCG06G007890/ClCG07G010590/ClCG08G011730/ClCG08G012790/ClCG09G015500/ClCG10G001570/ClCG10G008910/ClCG10G013270/ClCG10G017870/ClCG11G014530/ClCG11G018570/ClCG11G018990
GO:0030176	integral component of endoplasmic reticulum membrane	cellular_component	30	6639	60	14414	1.08556	0.313492	0.805887	ClCG01G004280/ClCG01G004290/ClCG01G008750/ClCG01G016220/ClCG01G024030/ClCG02G006070/ClCG02G016850/ClCG02G016860/ClCG02G023990/ClCG03G010670/ClCG04G002200/ClCG04G004010/ClCG04G007410/ClCG05G000050/ClCG05G001930/ClCG05G008490/ClCG05G010750/ClCG05G021040/ClCG05G024480/ClCG05G025490/ClCG06G009440/ClCG08G007980/ClCG09G014360/ClCG09G014380/ClCG10G009200/ClCG10G019410/ClCG10G021650/ClCG11G001240/ClCG11G…
GO:0006099	tricarboxylic acid cycle	biological_process	19	6639	37	14414	1.11489	0.314191	0.806831	ClCG01G005810/ClCG01G018000/ClCG01G020600/ClCG01G020820/ClCG03G003600/ClCG03G012390/ClCG06G001530/ClCG06G016770/ClCG07G003220/ClCG07G006190/ClCG07G009160/ClCG07G009970/ClCG09G003730/ClCG09G010920/ClCG09G019140/ClCG09G020110/ClCG10G011140/ClCG11G000550/ClCG11G017490
GO:0006970	response to osmotic stress	biological_process	64	6639	132	14414	1.05266	0.317229	0.813775	ClCG01G016270/ClCG01G017640/ClCG01G018030/ClCG01G021800/ClCG01G022960/ClCG01G024070/ClCG02G002700/ClCG02G006200/ClCG02G009380/ClCG02G012360/ClCG02G013130/ClCG02G017600/ClCG02G018310/ClCG02G023040/ClCG03G000610/ClCG03G005470/ClCG03G007320/ClCG03G007500/ClCG03G007590/ClCG03G013050/ClCG03G014380/ClCG04G002510/ClCG04G004580/ClCG04G009140/ClCG05G001290/ClCG05G005490/ClCG05G009040/ClCG05G024010/ClCG05G…
GO:0030001	metal ion transport	biological_process	29	6639	58	14414	1.08556	0.317934	0.814727	ClCG01G000900/ClCG01G001310/ClCG01G002360/ClCG01G006110/ClCG01G019000/ClCG01G019820/ClCG01G021260/ClCG02G004090/ClCG02G012280/ClCG02G015460/ClCG02G021450/ClCG03G002730/ClCG03G003900/ClCG03G008940/ClCG03G016850/ClCG03G017100/ClCG04G008530/ClCG04G009310/ClCG05G001270/ClCG05G005420/ClCG05G006320/ClCG05G022160/ClCG06G003430/ClCG06G005820/ClCG06G018040/ClCG09G012900/ClCG10G003380/ClCG10G020110/ClCG10G…
GO:0048767	root hair elongation	biological_process	18	6639	35	14414	1.11657	0.318859	0.815382	ClCG01G006060/ClCG02G000680/ClCG02G017110/ClCG03G006420/ClCG03G015310/ClCG05G006260/ClCG05G024980/ClCG06G003700/ClCG06G010760/ClCG06G012270/ClCG06G013500/ClCG07G016880/ClCG09G007850/ClCG09G016690/ClCG09G018830/ClCG10G016550/ClCG11G011940/ClCG11G018570
GO:2000022	regulation of jasmonic acid mediated signaling pathway	biological_process	18	6639	35	14414	1.11657	0.318859	0.815382	ClCG02G005610/ClCG03G014890/ClCG04G001930/ClCG04G001940/ClCG04G010520/ClCG05G005740/ClCG05G017060/ClCG06G001800/ClCG06G006490/ClCG06G011790/ClCG06G011810/ClCG07G004230/ClCG07G005230/ClCG07G010770/ClCG07G011030/ClCG07G014490/ClCG07G014950/ClCG09G009480
GO:0004222	metalloendopeptidase activity	molecular_function	27	6639	54	14414	1.08556	0.327219	0.835882	ClCG00G002850/ClCG01G012650/ClCG01G015450/ClCG02G005810/ClCG02G018660/ClCG02G019050/ClCG02G020010/ClCG03G000890/ClCG03G010030/ClCG03G010040/ClCG04G004540/ClCG04G008090/ClCG05G002370/ClCG05G007580/ClCG05G015160/ClCG05G017900/ClCG07G007340/ClCG07G009830/ClCG07G011510/ClCG08G017380/ClCG09G000030/ClCG09G014140/ClCG09G018210/ClCG09G022150/ClCG10G016980/ClCG11G001880/ClCG11G015050
GO:0005694	chromosome	cellular_component	16	6639	31	14414	1.12057	0.328697	0.837901	ClCG01G016320/ClCG01G018390/ClCG02G017720/ClCG03G017850/ClCG03G018060/ClCG03G018080/ClCG04G005580/ClCG05G009530/ClCG05G026380/ClCG07G002430/ClCG07G010130/ClCG10G014840/ClCG10G015800/ClCG10G017010/ClCG11G001380/ClCG11G013890
GO:0010218	response to far red light	biological_process	16	6639	31	14414	1.12057	0.328697	0.837901	ClCG01G024920/ClCG03G004240/ClCG03G009670/ClCG03G017310/ClCG04G007140/ClCG05G008730/ClCG05G017050/ClCG06G010570/ClCG07G010950/ClCG07G010960/ClCG08G013230/ClCG09G018320/ClCG10G002510/ClCG11G009990/ClCG11G014090/ClCG11G019140
GO:0000911	cytokinesis by cell plate formation	biological_process	15	6639	29	14414	1.12299	0.333897	0.850268	ClCG01G005070/ClCG01G018390/ClCG01G025480/ClCG02G018050/ClCG03G004000/ClCG04G011210/ClCG04G011950/ClCG05G001100/ClCG05G016580/ClCG06G001770/ClCG06G015830/ClCG08G005880/ClCG09G007560/ClCG09G017600/ClCG10G002080
GO:0005856	cytoskeleton	cellular_component	34	6639	69	14414	1.06982	0.337834	0.859396	ClCG01G005070/ClCG01G005830/ClCG02G000680/ClCG02G022080/ClCG03G007710/ClCG03G014260/ClCG03G017850/ClCG04G000160/ClCG04G002360/ClCG04G002380/ClCG04G005760/ClCG04G006420/ClCG04G006580/ClCG05G001160/ClCG05G001690/ClCG05G004940/ClCG05G007180/ClCG05G019260/ClCG05G021900/ClCG05G023650/ClCG06G010120/ClCG06G013500/ClCG06G015570/ClCG07G003880/ClCG07G014500/ClCG07G014890/ClCG08G008720/ClCG08G012620/ClCG08G…
GO:0006906	vesicle fusion	biological_process	14	6639	27	14414	1.12576	0.339309	0.859559	ClCG01G015040/ClCG02G008510/ClCG02G008540/ClCG02G015160/ClCG04G003190/ClCG05G016780/ClCG06G000520/ClCG07G001870/ClCG07G004070/ClCG09G011110/ClCG10G004910/ClCG10G013540/ClCG10G018250/ClCG10G020390
GO:0008654	phospholipid biosynthetic process	biological_process	14	6639	27	14414	1.12576	0.339309	0.859559	ClCG00G000880/ClCG02G003570/ClCG03G017130/ClCG04G008610/ClCG05G001980/ClCG05G024790/ClCG07G005190/ClCG08G014480/ClCG08G015280/ClCG08G015780/ClCG10G014710/ClCG10G020780/ClCG10G020810/ClCG10G021950
GO:0009944	polarity specification of adaxial/abaxial axis	biological_process	14	6639	27	14414	1.12576	0.339309	0.859559	ClCG01G013660/ClCG02G016280/ClCG05G003390/ClCG05G010540/ClCG05G012050/ClCG06G011300/ClCG06G012100/ClCG07G012380/ClCG08G012970/ClCG09G011660/ClCG10G001320/ClCG10G016010/ClCG10G021170/ClCG11G003140
GO:0042752	regulation of circadian rhythm	biological_process	14	6639	27	14414	1.12576	0.339309	0.859559	ClCG01G000910/ClCG01G008210/ClCG01G017370/ClCG02G007900/ClCG02G011380/ClCG05G001300/ClCG05G006010/ClCG06G002330/ClCG06G005250/ClCG06G006080/ClCG09G007080/ClCG09G012620/ClCG10G020650/ClCG11G014090
GO:0080043	quercetin 3-O-glucosyltransferase activity	molecular_function	24	6639	48	14414	1.08556	0.342293	0.865319	ClCG01G018300/ClCG01G019300/ClCG02G012220/ClCG02G019320/ClCG02G019330/ClCG04G005570/ClCG05G023470/ClCG05G026430/ClCG06G003150/ClCG06G003180/ClCG06G003190/ClCG06G003250/ClCG08G010190/ClCG09G011460/ClCG09G013680/ClCG09G013690/ClCG09G018460/ClCG10G019770/ClCG10G019780/ClCG10G019790/ClCG10G019810/ClCG10G019820/ClCG11G006460/ClCG11G014690
GO:0080044	quercetin 7-O-glucosyltransferase activity	molecular_function	24	6639	48	14414	1.08556	0.342293	0.865319	ClCG01G018300/ClCG01G019300/ClCG02G012220/ClCG02G019320/ClCG02G019330/ClCG04G005570/ClCG05G023470/ClCG05G026430/ClCG06G003150/ClCG06G003180/ClCG06G003190/ClCG06G003250/ClCG08G010190/ClCG09G011460/ClCG09G013680/ClCG09G013690/ClCG09G018460/ClCG10G019770/ClCG10G019780/ClCG10G019790/ClCG10G019810/ClCG10G019820/ClCG11G006460/ClCG11G014690
GO:0004693	cyclin-dependent protein serine/threonine kinase activity	molecular_function	13	6639	25	14414	1.12898	0.344955	0.869345	ClCG02G016290/ClCG02G017680/ClCG02G024190/ClCG03G016450/ClCG05G005790/ClCG05G009340/ClCG06G014500/ClCG08G003130/ClCG08G017280/ClCG10G001070/ClCG10G014100/ClCG11G000580/ClCG11G002360
GO:0006541	glutamine metabolic process	biological_process	13	6639	25	14414	1.12898	0.344955	0.869345	ClCG01G002660/ClCG01G025990/ClCG02G021090/ClCG05G008840/ClCG05G023660/ClCG07G004540/ClCG09G005260/ClCG09G010930/ClCG10G005920/ClCG11G003800/ClCG11G007760/ClCG11G009710/ClCG11G013120
GO:0047262	polygalacturonate 4-alpha-galacturonosyltransferase activity	molecular_function	13	6639	25	14414	1.12898	0.344955	0.869345	ClCG01G011320/ClCG01G021050/ClCG02G017360/ClCG04G005130/ClCG05G014150/ClCG05G024920/ClCG06G000210/ClCG06G015460/ClCG07G016180/ClCG09G005360/ClCG09G007610/ClCG10G005760/ClCG11G004660
GO:0007059	chromosome segregation	biological_process	12	6639	23	14414	1.13275	0.350863	0.882409	ClCG02G004050/ClCG02G006870/ClCG02G018160/ClCG02G024050/ClCG05G001400/ClCG05G026380/ClCG08G014070/ClCG09G008240/ClCG09G008930/ClCG10G000540/ClCG10G004900/ClCG10G017010
GO:0010043	response to zinc ion	biological_process	12	6639	23	14414	1.13275	0.350863	0.882409	ClCG01G025180/ClCG02G008270/ClCG02G011920/ClCG03G005680/ClCG03G009640/ClCG04G010410/ClCG07G012890/ClCG08G012150/ClCG09G021330/ClCG10G010120/ClCG11G004420/ClCG11G005410
GO:0009637	response to blue light	biological_process	22	6639	44	14414	1.08556	0.353247	0.88439	ClCG01G016560/ClCG01G024920/ClCG02G004870/ClCG02G010700/ClCG02G011380/ClCG02G020700/ClCG03G006640/ClCG03G009670/ClCG03G010390/ClCG03G015870/ClCG04G007140/ClCG05G020930/ClCG05G026510/ClCG08G012730/ClCG09G018320/ClCG09G018860/ClCG10G020090/ClCG11G007710/ClCG11G012090/ClCG11G014090/ClCG11G018950/ClCG11G019140
GO:0004725	protein tyrosine phosphatase activity	molecular_function	11	6639	21	14414	1.13725	0.357066	0.88439	ClCG02G006200/ClCG03G010730/ClCG05G025880/ClCG06G005830/ClCG06G018320/ClCG07G003050/ClCG08G008030/ClCG09G016080/ClCG10G001760/ClCG10G002480/ClCG11G001980
GO:0006470	protein dephosphorylation	biological_process	11	6639	21	14414	1.13725	0.357066	0.88439	ClCG02G001150/ClCG02G002700/ClCG02G009380/ClCG02G015200/ClCG06G004900/ClCG06G005830/ClCG06G007070/ClCG06G017090/ClCG08G017120/ClCG10G001760/ClCG11G010610
GO:0008285	negative regulation of cell proliferation	biological_process	11	6639	21	14414	1.13725	0.357066	0.88439	ClCG01G005540/ClCG02G023330/ClCG03G014220/ClCG04G010850/ClCG05G014580/ClCG08G008550/ClCG08G015420/ClCG08G016970/ClCG10G007480/ClCG10G020060/ClCG10G021150
GO:0010073	meristem maintenance	biological_process	11	6639	21	14414	1.13725	0.357066	0.88439	ClCG01G007120/ClCG02G012240/ClCG02G013820/ClCG02G016210/ClCG05G003390/ClCG05G017900/ClCG05G020690/ClCG05G025510/ClCG06G017220/ClCG08G012970/ClCG09G013270
GO:0009058	biosynthetic process	biological_process	10	6639	19	14414	1.14269	0.363603	0.88439	ClCG01G002630/ClCG01G007430/ClCG03G001640/ClCG05G025680/ClCG06G014120/ClCG07G002680/ClCG07G014290/ClCG09G006940/ClCG10G000350/ClCG10G016100
GO:0009625	response to insect	biological_process	9	6639	17	14414	1.14941	0.370525	0.88439	ClCG03G007590/ClCG03G009670/ClCG04G001930/ClCG04G001940/ClCG04G008960/ClCG07G010330/ClCG07G010680/ClCG10G022050/ClCG10G022810
GO:0009933	meristem structural organization	biological_process	9	6639	17	14414	1.14941	0.370525	0.88439	ClCG00G004170/ClCG01G015480/ClCG01G015590/ClCG03G009000/ClCG08G000490/ClCG08G000520/ClCG09G021030/ClCG10G001820/ClCG11G012520
GO:0019432	triglyceride biosynthetic process	biological_process	9	6639	17	14414	1.14941	0.370525	0.88439	ClCG02G003570/ClCG02G006050/ClCG02G016320/ClCG05G006890/ClCG05G013970/ClCG09G000890/ClCG09G011450/ClCG10G000080/ClCG11G001680
GO:0009740	gibberellic acid mediated signaling pathway	biological_process	35	6639	72	14414	1.0554	0.374703	0.88439	ClCG01G016640/ClCG01G019380/ClCG02G002810/ClCG02G010310/ClCG02G014630/ClCG03G000130/ClCG03G002260/ClCG03G008630/ClCG03G010700/ClCG03G015640/ClCG03G016880/ClCG03G017030/ClCG04G010210/ClCG04G011090/ClCG05G011570/ClCG05G015850/ClCG05G017050/ClCG05G017910/ClCG05G019490/ClCG05G024980/ClCG06G000200/ClCG06G010560/ClCG06G010570/ClCG06G012890/ClCG07G001610/ClCG08G003780/ClCG08G005540/ClCG08G008550/ClCG08G…
GO:0008559	xenobiotic transmembrane transporting ATPase activity	molecular_function	8	6639	15	14414	1.15793	0.377899	0.88439	ClCG01G025050/ClCG05G002750/ClCG05G008590/ClCG05G026280/ClCG06G001370/ClCG09G013240/ClCG10G010840/ClCG10G012900
GO:0009532	plastid stroma	cellular_component	8	6639	15	14414	1.15793	0.377899	0.88439	ClCG02G006760/ClCG05G010770/ClCG05G014330/ClCG10G001000/ClCG10G002260/ClCG10G014560/ClCG10G019010/ClCG11G003800
GO:0016571	histone methylation	biological_process	8	6639	15	14414	1.15793	0.377899	0.88439	ClCG01G020270/ClCG02G012290/ClCG03G015190/ClCG08G008820/ClCG08G012320/ClCG09G000200/ClCG10G002270/ClCG10G013950
GO:0030234	enzyme regulator activity	molecular_function	8	6639	15	14414	1.15793	0.377899	0.88439	ClCG02G002360/ClCG02G003980/ClCG04G012200/ClCG06G000440/ClCG06G007710/ClCG07G000510/ClCG09G001360/ClCG10G004530
GO:0030553	cGMP binding	molecular_function	8	6639	15	14414	1.15793	0.377899	0.88439	ClCG01G000510/ClCG05G000870/ClCG05G026410/ClCG06G012930/ClCG10G006450/ClCG10G014350/ClCG10G014650/ClCG11G004620
GO:0048268	clathrin coat assembly	biological_process	8	6639	15	14414	1.15793	0.377899	0.88439	ClCG01G006680/ClCG01G022820/ClCG02G017550/ClCG04G007110/ClCG05G016860/ClCG06G011580/ClCG09G011220/ClCG11G006070
GO:0051123	RNA polymerase II preinitiation complex assembly	biological_process	8	6639	15	14414	1.15793	0.377899	0.88439	ClCG02G019890/ClCG02G022540/ClCG04G009960/ClCG04G011280/ClCG09G000990/ClCG09G008530/ClCG09G012130/ClCG11G013040
GO:1902290	positive regulation of defense response to oomycetes	biological_process	8	6639	15	14414	1.15793	0.377899	0.88439	ClCG02G016850/ClCG02G016860/ClCG03G007510/ClCG06G017100/ClCG06G018110/ClCG09G006760/ClCG10G014520/ClCG10G014530
GO:0009853	photorespiration	biological_process	18	6639	36	14414	1.08556	0.377942	0.88439	ClCG01G011970/ClCG03G010570/ClCG03G012880/ClCG04G005110/ClCG04G006540/ClCG04G011140/ClCG05G001710/ClCG05G001950/ClCG05G002010/ClCG05G008500/ClCG06G007390/ClCG06G018010/ClCG07G002270/ClCG07G008770/ClCG10G002550/ClCG10G010760/ClCG10G010880/ClCG10G016190
GO:0046982	protein heterodimerization activity	molecular_function	48	6639	100	14414	1.04213	0.385064	0.88439	ClCG01G006810/ClCG01G013830/ClCG01G013840/ClCG01G013850/ClCG01G020040/ClCG01G022310/ClCG02G002720/ClCG02G006550/ClCG02G009200/ClCG02G009370/ClCG02G020350/ClCG02G020390/ClCG02G021090/ClCG02G022260/ClCG02G022430/ClCG02G022540/ClCG03G004020/ClCG03G016620/ClCG03G016880/ClCG04G008410/ClCG04G009270/ClCG04G009530/ClCG04G009960/ClCG04G010400/ClCG05G001010/ClCG05G019780/ClCG06G015130/ClCG06G017930/ClCG06G…
GO:0000974	Prp19 complex	cellular_component	7	6639	13	14414	1.16906	0.385813	0.88439	ClCG01G004580/ClCG01G004620/ClCG01G022630/ClCG02G011990/ClCG02G014360/ClCG05G025310/ClCG09G016740
GO:0002098	tRNA wobble uridine modification	biological_process	7	6639	13	14414	1.16906	0.385813	0.88439	ClCG01G015110/ClCG02G013770/ClCG02G023290/ClCG05G012120/ClCG06G017620/ClCG09G020060/ClCG10G007610
GO:0003951	NAD+ kinase activity	molecular_function	7	6639	13	14414	1.16906	0.385813	0.88439	ClCG01G004560/ClCG03G013120/ClCG04G011910/ClCG06G012980/ClCG10G006400/ClCG11G012270/ClCG11G012850
GO:0006071	glycerol metabolic process	biological_process	7	6639	13	14414	1.16906	0.385813	0.88439	ClCG04G004200/ClCG05G006890/ClCG05G013890/ClCG09G000890/ClCG09G003080/ClCG10G000080/ClCG11G001680
GO:0006414	translational elongation	biological_process	7	6639	13	14414	1.16906	0.385813	0.88439	ClCG02G018300/ClCG02G018320/ClCG02G018330/ClCG02G018490/ClCG05G021690/ClCG06G017450/ClCG09G006820
GO:0008970	phospholipase A1 activity	molecular_function	7	6639	13	14414	1.16906	0.385813	0.88439	ClCG01G023630/ClCG03G006470/ClCG03G013150/ClCG09G005220/ClCG09G007570/ClCG11G000260/ClCG11G008940
GO:0009044	xylan 1,4-beta-xylosidase activity	molecular_function	7	6639	13	14414	1.16906	0.385813	0.88439	ClCG01G018170/ClCG01G024460/ClCG06G004710/ClCG08G005300/ClCG08G010970/ClCG09G014970/ClCG10G011330
GO:0009567	double fertilization forming a zygote and endosperm	biological_process	7	6639	13	14414	1.16906	0.385813	0.88439	ClCG03G016390/ClCG06G002970/ClCG08G000120/ClCG08G009370/ClCG09G007500/ClCG11G003310/ClCG11G013520
GO:0010598	NAD(P)H dehydrogenase complex (plastoquinone)	cellular_component	7	6639	13	14414	1.16906	0.385813	0.88439	ClCG01G015390/ClCG06G016120/ClCG08G012930/ClCG09G001820/ClCG09G003340/ClCG10G013330/ClCG11G008560
GO:0015288	porin activity	molecular_function	7	6639	13	14414	1.16906	0.385813	0.88439	ClCG03G001540/ClCG05G019120/ClCG07G016660/ClCG08G009240/ClCG09G014480/ClCG10G014810/ClCG10G017380
GO:0019853	L-ascorbic acid biosynthetic process	biological_process	7	6639	13	14414	1.16906	0.385813	0.88439	ClCG01G010540/ClCG02G007540/ClCG03G015960/ClCG04G004060/ClCG05G000160/ClCG09G011000/ClCG11G006630
GO:0043068	positive regulation of programmed cell death	biological_process	7	6639	13	14414	1.16906	0.385813	0.88439	ClCG01G018570/ClCG02G011200/ClCG03G006290/ClCG05G002960/ClCG08G001630/ClCG08G008550/ClCG09G015500
GO:0046556	alpha-L-arabinofuranosidase activity	molecular_function	7	6639	13	14414	1.16906	0.385813	0.88439	ClCG01G018170/ClCG01G024460/ClCG06G004710/ClCG08G005300/ClCG08G010970/ClCG09G014970/ClCG10G011330
GO:0090430	caffeoyl-CoA: alcohol caffeoyl transferase activity	molecular_function	7	6639	13	14414	1.16906	0.385813	0.88439	ClCG01G025180/ClCG03G005680/ClCG03G009640/ClCG04G010410/ClCG07G012890/ClCG08G012150/ClCG10G010120
GO:0030246	carbohydrate binding	molecular_function	47	6639	98	14414	1.04125	0.390064	0.88439	ClCG00G004620/ClCG01G001910/ClCG01G009170/ClCG01G009230/ClCG01G009400/ClCG01G014260/ClCG01G017750/ClCG01G020000/ClCG01G020400/ClCG01G021450/ClCG01G021890/ClCG01G025810/ClCG02G000080/ClCG02G009180/ClCG02G015010/ClCG02G023490/ClCG03G004060/ClCG04G005200/ClCG04G005290/ClCG05G001040/ClCG05G001940/ClCG05G005240/ClCG05G016710/ClCG05G018680/ClCG05G018860/ClCG05G018880/ClCG05G024230/ClCG05G024780/ClCG05G…
GO:0045893	positive regulation of transcription, DNA-templated	biological_process	122	6639	259	14414	1.02269	0.390151	0.88439	ClCG00G000680/ClCG01G009560/ClCG01G013150/ClCG01G020040/ClCG01G020080/ClCG01G022330/ClCG01G023370/ClCG01G023980/ClCG01G024340/ClCG01G024920/ClCG01G025700/ClCG02G000070/ClCG02G000900/ClCG02G000930/ClCG02G002690/ClCG02G003450/ClCG02G003600/ClCG02G007160/ClCG02G009200/ClCG02G010310/ClCG02G010940/ClCG02G011160/ClCG02G014200/ClCG02G016890/ClCG02G018740/ClCG02G020030/ClCG02G021830/ClCG02G022250/ClCG02G…
GO:1900426	positive regulation of defense response to bacterium	biological_process	16	6639	32	14414	1.08556	0.392089	0.88439	ClCG00G001090/ClCG02G016850/ClCG02G016860/ClCG03G001940/ClCG03G007510/ClCG04G000340/ClCG04G001930/ClCG04G001940/ClCG07G008800/ClCG08G016270/ClCG09G000390/ClCG10G005050/ClCG10G014520/ClCG10G014530/ClCG10G021380/ClCG11G014090
GO:0000387	spliceosomal snRNP assembly	biological_process	6	6639	11	14414	1.18424	0.394387	0.88439	ClCG01G005160/ClCG02G014360/ClCG04G010110/ClCG06G013040/ClCG09G006530/ClCG11G018690
GO:0004525	ribonuclease III activity	molecular_function	6	6639	11	14414	1.18424	0.394387	0.88439	ClCG02G002110/ClCG05G000040/ClCG05G011010/ClCG06G012100/ClCG07G012380/ClCG08G009740
GO:0004630	phospholipase D activity	molecular_function	6	6639	11	14414	1.18424	0.394387	0.88439	ClCG01G020620/ClCG06G000190/ClCG07G012660/ClCG07G013680/ClCG09G002850/ClCG10G003480
GO:0005677	chromatin silencing complex	cellular_component	6	6639	11	14414	1.18424	0.394387	0.88439	ClCG02G012290/ClCG05G014780/ClCG06G013420/ClCG10G002390/ClCG10G011440/ClCG11G012100
GO:0005682	U5 snRNP	cellular_component	6	6639	11	14414	1.18424	0.394387	0.88439	ClCG01G025430/ClCG02G012920/ClCG04G010110/ClCG06G013040/ClCG11G013510/ClCG11G018690
GO:0006002	fructose 6-phosphate metabolic process	biological_process	6	6639	11	14414	1.18424	0.394387	0.88439	ClCG01G021080/ClCG01G021630/ClCG03G015980/ClCG07G016970/ClCG10G008720/ClCG11G009710
GO:0006012	galactose metabolic process	biological_process	6	6639	11	14414	1.18424	0.394387	0.88439	ClCG01G001700/ClCG01G003030/ClCG01G008860/ClCG01G010820/ClCG01G025410/ClCG02G007540
GO:0006108	malate metabolic process	biological_process	6	6639	11	14414	1.18424	0.394387	0.88439	ClCG01G018000/ClCG05G002840/ClCG05G015620/ClCG05G021390/ClCG07G009970/ClCG10G011140
GO:0009423	chorismate biosynthetic process	biological_process	6	6639	11	14414	1.18424	0.394387	0.88439	ClCG01G015850/ClCG05G002340/ClCG08G011210/ClCG09G015630/ClCG10G000590/ClCG10G005080
GO:0010588	cotyledon vascular tissue pattern formation	biological_process	6	6639	11	14414	1.18424	0.394387	0.88439	ClCG01G014630/ClCG04G007240/ClCG08G000490/ClCG08G000520/ClCG10G008990/ClCG10G021840
GO:0017112	Rab guanyl-nucleotide exchange factor activity	molecular_function	6	6639	11	14414	1.18424	0.394387	0.88439	ClCG02G014740/ClCG02G022920/ClCG03G012690/ClCG08G006620/ClCG09G009900/ClCG10G010730
GO:0032981	mitochondrial respiratory chain complex I assembly	biological_process	6	6639	11	14414	1.18424	0.394387	0.88439	ClCG02G005010/ClCG03G007450/ClCG05G001970/ClCG07G015060/ClCG08G008500/ClCG10G010880
GO:0034485	phosphatidylinositol-3,4,5-trisphosphate 5-phosphatase activity	molecular_function	6	6639	11	14414	1.18424	0.394387	0.88439	ClCG05G005010/ClCG06G006380/ClCG08G007300/ClCG08G008590/ClCG10G001870/ClCG10G014680
GO:0045271	respiratory chain complex I	cellular_component	6	6639	11	14414	1.18424	0.394387	0.88439	ClCG01G011970/ClCG04G011140/ClCG05G008500/ClCG06G007390/ClCG06G018010/ClCG10G010880
GO:0045995	regulation of embryonic development	biological_process	6	6639	11	14414	1.18424	0.394387	0.88439	ClCG05G003390/ClCG08G012970/ClCG09G007250/ClCG10G007380/ClCG10G011890/ClCG11G018290
GO:0048509	regulation of meristem development	biological_process	6	6639	11	14414	1.18424	0.394387	0.88439	ClCG01G006710/ClCG02G002700/ClCG02G005980/ClCG02G009380/ClCG03G014170/ClCG11G001010
GO:0048586	regulation of long-day photoperiodism, flowering	biological_process	6	6639	11	14414	1.18424	0.394387	0.88439	ClCG01G020270/ClCG02G012290/ClCG08G012190/ClCG09G000130/ClCG10G013950/ClCG11G008920
GO:0055088	lipid homeostasis	biological_process	6	6639	11	14414	1.18424	0.394387	0.88439	ClCG02G010170/ClCG04G004220/ClCG05G022180/ClCG08G014480/ClCG11G014980/ClCG11G018140
GO:0070290	N-acylphosphatidylethanolamine-specific phospholipase D activity	molecular_function	6	6639	11	14414	1.18424	0.394387	0.88439	ClCG01G020620/ClCG06G000190/ClCG07G012660/ClCG07G013680/ClCG09G002850/ClCG10G003480
GO:0030136	clathrin-coated vesicle	cellular_component	15	6639	30	14414	1.08556	0.399741	0.88439	ClCG01G006680/ClCG03G004000/ClCG03G007230/ClCG04G011210/ClCG05G016860/ClCG06G001770/ClCG06G011580/ClCG07G013220/ClCG07G016600/ClCG08G001510/ClCG08G004100/ClCG08G016840/ClCG09G011220/ClCG10G008340/ClCG11G008360
GO:0045489	pectin biosynthetic process	biological_process	15	6639	30	14414	1.08556	0.399741	0.88439	ClCG01G009590/ClCG01G011320/ClCG01G017860/ClCG01G021050/ClCG02G017360/ClCG04G005130/ClCG04G006940/ClCG04G012250/ClCG05G024920/ClCG06G015460/ClCG07G016180/ClCG09G005360/ClCG09G007610/ClCG10G005760/ClCG10G017630
GO:0000165	MAPK cascade	biological_process	5	6639	9	14414	1.20617	0.403796	0.88439	ClCG03G016290/ClCG05G017830/ClCG06G004570/ClCG07G007070/ClCG11G011620
GO:0006268	DNA unwinding involved in DNA replication	biological_process	5	6639	9	14414	1.20617	0.403796	0.88439	ClCG02G004700/ClCG06G013390/ClCG10G013030/ClCG11G001530/ClCG11G003620
GO:0007052	mitotic spindle organization	biological_process	5	6639	9	14414	1.20617	0.403796	0.88439	ClCG01G006340/ClCG03G000010/ClCG05G001100/ClCG11G007400/ClCG11G014560
GO:0009574	preprophase band	cellular_component	5	6639	9	14414	1.20617	0.403796	0.88439	ClCG01G006790/ClCG01G025080/ClCG01G025480/ClCG07G002400/ClCG11G007400
GO:0010069	zygote asymmetric cytokinesis in embryo sac	biological_process	5	6639	9	14414	1.20617	0.403796	0.88439	ClCG01G005910/ClCG03G002340/ClCG03G013970/ClCG04G000380/ClCG11G013800
GO:0010162	seed dormancy process	biological_process	5	6639	9	14414	1.20617	0.403796	0.88439	ClCG01G017350/ClCG01G024030/ClCG02G023890/ClCG03G010670/ClCG05G000330
GO:0016180	snRNA processing	biological_process	5	6639	9	14414	1.20617	0.403796	0.88439	ClCG09G001700/ClCG09G016760/ClCG11G000900/ClCG11G013430/ClCG11G015400
GO:0019200	carbohydrate kinase activity	molecular_function	5	6639	9	14414	1.20617	0.403796	0.88439	ClCG03G000760/ClCG07G001550/ClCG07G015490/ClCG09G007650/ClCG10G021710
GO:0019344	cysteine biosynthetic process	biological_process	5	6639	9	14414	1.20617	0.403796	0.88439	ClCG01G021900/ClCG03G004660/ClCG10G010250/ClCG10G013390/ClCG11G013520
GO:0019375	galactolipid biosynthetic process	biological_process	5	6639	9	14414	1.20617	0.403796	0.88439	ClCG00G000880/ClCG04G008610/ClCG08G015780/ClCG10G020780/ClCG10G020810
GO:0022900	electron transport chain	biological_process	5	6639	9	14414	1.20617	0.403796	0.88439	ClCG01G017640/ClCG05G003020/ClCG07G010160/ClCG08G016570/ClCG10G016650
GO:0032266	phosphatidylinositol-3-phosphate binding	molecular_function	5	6639	9	14414	1.20617	0.403796	0.88439	ClCG01G022310/ClCG05G004270/ClCG08G010780/ClCG09G006140/ClCG11G012710
GO:0034045	phagophore assembly site membrane	cellular_component	5	6639	9	14414	1.20617	0.403796	0.88439	ClCG02G014310/ClCG05G010470/ClCG05G014790/ClCG09G006140/ClCG11G012710
GO:0043248	proteasome assembly	biological_process	5	6639	9	14414	1.20617	0.403796	0.88439	ClCG00G004170/ClCG01G020390/ClCG02G022670/ClCG10G000640/ClCG11G012520
GO:0043596	nuclear replication fork	cellular_component	5	6639	9	14414	1.20617	0.403796	0.88439	ClCG01G005410/ClCG02G022260/ClCG02G022540/ClCG10G017150/ClCG11G013040
GO:0043971	histone H3-K18 acetylation	biological_process	5	6639	9	14414	1.20617	0.403796	0.88439	ClCG02G021700/ClCG06G006200/ClCG10G019720/ClCG10G020950/ClCG11G017540
GO:0048354	mucilage biosynthetic process involved in seed coat development	biological_process	5	6639	9	14414	1.20617	0.403796	0.88439	ClCG01G014260/ClCG01G016990/ClCG02G010660/ClCG03G001570/ClCG05G024780
GO:0051781	positive regulation of cell division	biological_process	5	6639	9	14414	1.20617	0.403796	0.88439	ClCG01G020990/ClCG05G000330/ClCG06G007410/ClCG09G003910/ClCG09G009410
GO:0052746	inositol phosphorylation	biological_process	5	6639	9	14414	1.20617	0.403796	0.88439	ClCG05G018770/ClCG08G014810/ClCG09G016590/ClCG09G017070/ClCG09G017090
GO:0061608	nuclear import signal receptor activity	molecular_function	5	6639	9	14414	1.20617	0.403796	0.88439	ClCG02G014800/ClCG02G015150/ClCG02G024000/ClCG02G024340/ClCG04G005400
GO:0072686	mitotic spindle	cellular_component	5	6639	9	14414	1.20617	0.403796	0.88439	ClCG02G002680/ClCG09G009700/ClCG09G010650/ClCG11G000290/ClCG11G007400
GO:0052689	carboxylic ester hydrolase activity	molecular_function	22	6639	45	14414	1.06143	0.407125	0.88439	ClCG01G001520/ClCG02G024080/ClCG03G007270/ClCG05G013210/ClCG06G000250/ClCG06G010850/ClCG07G016230/ClCG08G001600/ClCG08G001620/ClCG08G009650/ClCG08G010720/ClCG08G014480/ClCG08G015690/ClCG09G007840/ClCG09G017340/ClCG09G017350/ClCG09G017360/ClCG10G011050/ClCG10G014520/ClCG10G014530/ClCG11G000010/ClCG11G008330
GO:0009931	calcium-dependent protein serine/threonine kinase activity	molecular_function	14	6639	28	14414	1.08556	0.407846	0.88439	ClCG01G014320/ClCG01G020310/ClCG02G000210/ClCG02G003340/ClCG02G010360/ClCG04G003330/ClCG05G015440/ClCG06G009670/ClCG07G007740/ClCG09G010600/ClCG10G013690/ClCG10G018070/ClCG10G022180/ClCG11G014390
GO:0000439	transcription factor TFIIH core complex	cellular_component	4	6639	7	14414	1.24063	0.414315	0.88439	ClCG00G001010/ClCG01G004970/ClCG01G022890/ClCG08G005590
GO:0004430	1-phosphatidylinositol 4-kinase activity	molecular_function	4	6639	7	14414	1.24063	0.414315	0.88439	ClCG01G015430/ClCG02G005170/ClCG05G023510/ClCG06G001280
GO:0004743	pyruvate kinase activity	molecular_function	4	6639	7	14414	1.24063	0.414315	0.88439	ClCG04G009680/ClCG09G012250/ClCG10G009990/ClCG11G012790
GO:0005546	phosphatidylinositol-4,5-bisphosphate binding	molecular_function	4	6639	7	14414	1.24063	0.414315	0.88439	ClCG02G005170/ClCG05G019260/ClCG06G000190/ClCG10G003480
GO:0005680	anaphase-promoting complex	cellular_component	4	6639	7	14414	1.24063	0.414315	0.88439	ClCG01G014140/ClCG06G009040/ClCG07G004320/ClCG09G010060
GO:0005688	U6 snRNP	cellular_component	4	6639	7	14414	1.24063	0.414315	0.88439	ClCG01G014710/ClCG07G001790/ClCG10G012490/ClCG11G000090
GO:0005876	spindle microtubule	cellular_component	4	6639	7	14414	1.24063	0.414315	0.88439	ClCG05G002520/ClCG07G016050/ClCG09G009410/ClCG09G010820
GO:0007010	cytoskeleton organization	biological_process	4	6639	7	14414	1.24063	0.414315	0.88439	ClCG01G021290/ClCG04G005550/ClCG07G005600/ClCG11G008630
GO:0007186	G protein-coupled receptor signaling pathway	biological_process	4	6639	7	14414	1.24063	0.414315	0.88439	ClCG05G004760/ClCG05G017400/ClCG06G006560/ClCG11G001400
GO:0009298	GDP-mannose biosynthetic process	biological_process	4	6639	7	14414	1.24063	0.414315	0.88439	ClCG06G016670/ClCG10G014610/ClCG11G000500/ClCG11G006630
GO:0009378	four-way junction helicase activity	molecular_function	4	6639	7	14414	1.24063	0.414315	0.88439	ClCG05G009530/ClCG07G002430/ClCG11G001380/ClCG11G013890
GO:0009405	pathogenesis	biological_process	4	6639	7	14414	1.24063	0.414315	0.88439	ClCG01G011520/ClCG02G003130/ClCG02G010680/ClCG08G013020
GO:0009584	detection of visible light	biological_process	4	6639	7	14414	1.24063	0.414315	0.88439	ClCG02G002860/ClCG03G007180/ClCG05G006570/ClCG08G009050
GO:0009840	chloroplastic endopeptidase Clp complex	cellular_component	4	6639	7	14414	1.24063	0.414315	0.88439	ClCG02G006760/ClCG05G010770/ClCG08G010240/ClCG10G001000
GO:0009937	regulation of gibberellic acid mediated signaling pathway	biological_process	4	6639	7	14414	1.24063	0.414315	0.88439	ClCG01G019380/ClCG02G002810/ClCG03G002260/ClCG05G017910
GO:0010070	zygote asymmetric cell division	biological_process	4	6639	7	14414	1.24063	0.414315	0.88439	ClCG01G005910/ClCG04G000380/ClCG11G012960/ClCG11G013800
GO:0010405	arabinogalactan protein metabolic process	biological_process	4	6639	7	14414	1.24063	0.414315	0.88439	ClCG01G000690/ClCG01G014260/ClCG05G024780/ClCG08G013460
GO:0016151	nickel cation binding	molecular_function	4	6639	7	14414	1.24063	0.414315	0.88439	ClCG01G025640/ClCG02G014970/ClCG03G007040/ClCG09G005090
GO:0016987	sigma factor activity	molecular_function	4	6639	7	14414	1.24063	0.414315	0.88439	ClCG04G009240/ClCG05G008730/ClCG06G000590/ClCG10G012190
GO:0018258	protein O-linked glycosylation via hydroxyproline	biological_process	4	6639	7	14414	1.24063	0.414315	0.88439	ClCG01G000690/ClCG01G014260/ClCG05G024780/ClCG08G013460
GO:0018342	protein prenylation	biological_process	4	6639	7	14414	1.24063	0.414315	0.88439	ClCG05G004760/ClCG05G017400/ClCG06G006560/ClCG09G019960
GO:0019563	glycerol catabolic process	biological_process	4	6639	7	14414	1.24063	0.414315	0.88439	ClCG03G002030/ClCG04G012750/ClCG08G007670/ClCG09G003080
GO:0030010	establishment of cell polarity	biological_process	4	6639	7	14414	1.24063	0.414315	0.88439	ClCG04G007520/ClCG09G019390/ClCG10G003860/ClCG10G022220
GO:0030041	actin filament polymerization	biological_process	4	6639	7	14414	1.24063	0.414315	0.88439	ClCG01G025980/ClCG02G008340/ClCG05G014870/ClCG11G006910
GO:0030955	potassium ion binding	molecular_function	4	6639	7	14414	1.24063	0.414315	0.88439	ClCG04G009680/ClCG09G012250/ClCG10G009990/ClCG11G012790
GO:0031126	snoRNA 3'-end processing	biological_process	4	6639	7	14414	1.24063	0.414315	0.88439	ClCG09G001700/ClCG11G000900/ClCG11G013430/ClCG11G015400
GO:0031380	nuclear RNA-directed RNA polymerase complex	cellular_component	4	6639	7	14414	1.24063	0.414315	0.88439	ClCG03G016200/ClCG06G016860/ClCG07G005340/ClCG07G005370
GO:0032357	oxidized purine DNA binding	molecular_function	4	6639	7	14414	1.24063	0.414315	0.88439	ClCG03G005960/ClCG06G001630/ClCG09G000930/ClCG11G013890
GO:0032588	trans-Golgi network membrane	cellular_component	4	6639	7	14414	1.24063	0.414315	0.88439	ClCG01G022570/ClCG07G017070/ClCG10G007220/ClCG11G018140
GO:0033116	endoplasmic reticulum-Golgi intermediate compartment membrane	cellular_component	4	6639	7	14414	1.24063	0.414315	0.88439	ClCG01G008750/ClCG03G017820/ClCG06G007370/ClCG09G022050
GO:0033160	positive regulation of protein import into nucleus, translocation	biological_process	4	6639	7	14414	1.24063	0.414315	0.88439	ClCG04G008960/ClCG07G010330/ClCG07G010680/ClCG10G022050
GO:0034504	protein localization to nucleus	biological_process	4	6639	7	14414	1.24063	0.414315	0.88439	ClCG02G010310/ClCG03G017030/ClCG08G015260/ClCG10G020380
GO:0035529	NADH pyrophosphatase activity	molecular_function	4	6639	7	14414	1.24063	0.414315	0.88439	ClCG01G021240/ClCG02G002920/ClCG05G003600/ClCG11G002850
GO:0042277	peptide binding	molecular_function	4	6639	7	14414	1.24063	0.414315	0.88439	ClCG05G018080/ClCG08G008670/ClCG08G011970/ClCG11G014900
GO:0042285	xylosyltransferase activity	molecular_function	4	6639	7	14414	1.24063	0.414315	0.88439	ClCG01G016990/ClCG05G023870/ClCG09G020990/ClCG11G015190
GO:0047714	galactolipase activity	molecular_function	4	6639	7	14414	1.24063	0.414315	0.88439	ClCG03G006470/ClCG03G013150/ClCG09G005220/ClCG09G007570
GO:0048578	positive regulation of long-day photoperiodism, flowering	biological_process	4	6639	7	14414	1.24063	0.414315	0.88439	ClCG01G023370/ClCG02G007130/ClCG05G017240/ClCG08G016870
GO:0051315	attachment of mitotic spindle microtubules to kinetochore	biological_process	4	6639	7	14414	1.24063	0.414315	0.88439	ClCG03G000010/ClCG07G014940/ClCG09G002300/ClCG11G000290
GO:0070403	NAD+ binding	molecular_function	4	6639	7	14414	1.24063	0.414315	0.88439	ClCG07G003360/ClCG09G020020/ClCG10G010930/ClCG10G020840
GO:0080030	methyl indole-3-acetate esterase activity	molecular_function	4	6639	7	14414	1.24063	0.414315	0.88439	ClCG02G005640/ClCG08G000390/ClCG11G004830/ClCG11G005540
GO:1990714	hydroxyproline O-galactosyltransferase activity	molecular_function	4	6639	7	14414	1.24063	0.414315	0.88439	ClCG01G000690/ClCG01G014260/ClCG05G024780/ClCG08G013460
GO:0000302	response to reactive oxygen species	biological_process	13	6639	26	14414	1.08556	0.416471	0.88439	ClCG01G006860/ClCG01G008680/ClCG01G020440/ClCG01G023980/ClCG03G001100/ClCG03G013290/ClCG07G004520/ClCG07G005230/ClCG08G005810/ClCG08G013360/ClCG10G002260/ClCG10G019190/ClCG10G021620
GO:0009631	cold acclimation	biological_process	13	6639	26	14414	1.08556	0.416471	0.88439	ClCG01G010930/ClCG01G017640/ClCG01G023370/ClCG02G016630/ClCG02G018300/ClCG02G018320/ClCG02G018330/ClCG02G018490/ClCG03G000140/ClCG03G015350/ClCG08G005810/ClCG08G016570/ClCG09G021320
GO:0009646	response to absence of light	biological_process	13	6639	26	14414	1.08556	0.416471	0.88439	ClCG02G012820/ClCG03G009670/ClCG03G015720/ClCG04G005320/ClCG05G001830/ClCG05G006220/ClCG05G007190/ClCG08G003330/ClCG08G003410/ClCG10G002530/ClCG11G003190/ClCG11G013400/ClCG11G014090
GO:0009832	plant-type cell wall biogenesis	biological_process	13	6639	26	14414	1.08556	0.416471	0.88439	ClCG01G008860/ClCG01G017860/ClCG01G021290/ClCG01G025410/ClCG03G007280/ClCG04G011640/ClCG07G005600/ClCG07G015950/ClCG09G002400/ClCG09G010660/ClCG10G008070/ClCG11G008630/ClCG11G011270
GO:0016791	phosphatase activity	molecular_function	13	6639	26	14414	1.08556	0.416471	0.88439	ClCG01G022810/ClCG01G025740/ClCG02G013170/ClCG03G000390/ClCG03G001230/ClCG03G010570/ClCG03G010730/ClCG05G024790/ClCG06G003640/ClCG06G015640/ClCG10G014710/ClCG10G015520/ClCG10G021950
GO:0031966	mitochondrial membrane	cellular_component	20	6639	41	14414	1.05908	0.422004	0.88439	ClCG01G005850/ClCG01G011970/ClCG01G014280/ClCG04G002200/ClCG04G004060/ClCG04G011140/ClCG04G011680/ClCG05G008500/ClCG06G001970/ClCG06G007390/ClCG06G013560/ClCG06G018010/ClCG08G010480/ClCG09G018480/ClCG09G019450/ClCG10G010880/ClCG10G014730/ClCG10G014750/ClCG10G015450/ClCG10G015460
GO:0051301	cell division	biological_process	106	6639	226	14414	1.01831	0.424387	0.88439	ClCG01G002630/ClCG01G006020/ClCG01G006590/ClCG01G006790/ClCG01G008990/ClCG01G011160/ClCG01G014140/ClCG01G015590/ClCG01G015860/ClCG01G016560/ClCG01G017510/ClCG01G020880/ClCG01G025080/ClCG01G025090/ClCG02G000030/ClCG02G000680/ClCG02G006220/ClCG02G006870/ClCG02G009060/ClCG02G011490/ClCG02G013930/ClCG02G014370/ClCG02G015840/ClCG02G016360/ClCG02G018160/ClCG02G018570/ClCG02G021200/ClCG02G021550/ClCG02G…
GO:0002181	cytoplasmic translation	biological_process	12	6639	24	14414	1.08556	0.425701	0.88439	ClCG01G020190/ClCG02G009660/ClCG02G012650/ClCG02G013800/ClCG04G000280/ClCG06G004680/ClCG07G003850/ClCG09G000540/ClCG09G003890/ClCG09G019630/ClCG10G012570/ClCG11G013750
GO:0010584	pollen exine formation	biological_process	12	6639	24	14414	1.08556	0.425701	0.88439	ClCG01G013300/ClCG01G018760/ClCG02G004360/ClCG04G007260/ClCG05G000320/ClCG07G004110/ClCG07G011070/ClCG09G011500/ClCG10G004470/ClCG10G004480/ClCG11G007370/ClCG11G015190
GO:0000210	NAD+ diphosphatase activity	molecular_function	3	6639	5	14414	1.30267	0.426409	0.88439	ClCG01G021240/ClCG02G002920/ClCG11G002850
GO:0000460	maturation of 5.8S rRNA	biological_process	3	6639	5	14414	1.30267	0.426409	0.88439	ClCG02G022750/ClCG06G018160/ClCG11G011450
GO:0000472	endonucleolytic cleavage to generate mature 5'-end of SSU-rRNA from (SSU-rRNA, 5.8S rRNA, LSU-rRNA)	biological_process	3	6639	5	14414	1.30267	0.426409	0.88439	ClCG02G003400/ClCG09G019430/ClCG10G016150
GO:0000480	endonucleolytic cleavage in 5'-ETS of tricistronic rRNA transcript (SSU-rRNA, 5.8S rRNA, LSU-rRNA)	biological_process	3	6639	5	14414	1.30267	0.426409	0.88439	ClCG02G003400/ClCG09G019430/ClCG10G016150
GO:0001887	selenium compound metabolic process	biological_process	3	6639	5	14414	1.30267	0.426409	0.88439	ClCG02G022570/ClCG05G004790/ClCG10G015340
GO:0003854	3-beta-hydroxy-delta5-steroid dehydrogenase activity	molecular_function	3	6639	5	14414	1.30267	0.426409	0.88439	ClCG05G007220/ClCG08G009720/ClCG10G014160
GO:0004396	hexokinase activity	molecular_function	3	6639	5	14414	1.30267	0.426409	0.88439	ClCG01G018030/ClCG03G016110/ClCG11G002080
GO:0004605	phosphatidate cytidylyltransferase activity	molecular_function	3	6639	5	14414	1.30267	0.426409	0.88439	ClCG01G021510/ClCG01G025750/ClCG06G003040
GO:0005459	UDP-galactose transmembrane transporter activity	molecular_function	3	6639	5	14414	1.30267	0.426409	0.88439	ClCG01G015900/ClCG05G001930/ClCG05G024480
GO:0005929	cilium	cellular_component	3	6639	5	14414	1.30267	0.426409	0.88439	ClCG01G019650/ClCG05G018850/ClCG06G005400
GO:0006164	purine nucleotide biosynthetic process	biological_process	3	6639	5	14414	1.30267	0.426409	0.88439	ClCG01G001560/ClCG03G004230/ClCG11G003800
GO:0006264	mitochondrial DNA replication	biological_process	3	6639	5	14414	1.30267	0.426409	0.88439	ClCG03G017590/ClCG04G011320/ClCG10G005550
GO:0006370	7-methylguanosine mRNA capping	biological_process	3	6639	5	14414	1.30267	0.426409	0.88439	ClCG03G012970/ClCG04G007270/ClCG05G014980
GO:0006446	regulation of translational initiation	biological_process	3	6639	5	14414	1.30267	0.426409	0.88439	ClCG02G006080/ClCG05G026050/ClCG09G001360
GO:0006572	tyrosine catabolic process	biological_process	3	6639	5	14414	1.30267	0.426409	0.88439	ClCG07G009900/ClCG11G016540/ClCG11G017780
GO:0006796	phosphate-containing compound metabolic process	biological_process	3	6639	5	14414	1.30267	0.426409	0.88439	ClCG04G008420/ClCG06G008160/ClCG09G016330
GO:0008022	protein C-terminus binding	molecular_function	3	6639	5	14414	1.30267	0.426409	0.88439	ClCG06G001780/ClCG07G001740/ClCG08G000930
GO:0008251	tRNA-specific adenosine deaminase activity	molecular_function	3	6639	5	14414	1.30267	0.426409	0.88439	ClCG00G003720/ClCG06G003860/ClCG06G013620
GO:0008409	5'-3' exonuclease activity	molecular_function	3	6639	5	14414	1.30267	0.426409	0.88439	ClCG08G000320/ClCG10G005550/ClCG11G013430
GO:0009249	protein lipoylation	biological_process	3	6639	5	14414	1.30267	0.426409	0.88439	ClCG02G001230/ClCG03G013630/ClCG11G012780
GO:0009616	virus induced gene silencing	biological_process	3	6639	5	14414	1.30267	0.426409	0.88439	ClCG02G000180/ClCG03G008210/ClCG06G012100
GO:0009663	plasmodesma organization	biological_process	3	6639	5	14414	1.30267	0.426409	0.88439	ClCG02G013930/ClCG05G018560/ClCG11G018140
GO:0009882	blue light photoreceptor activity	molecular_function	3	6639	5	14414	1.30267	0.426409	0.88439	ClCG02G010700/ClCG02G020700/ClCG11G014090
GO:0010165	response to X-ray	biological_process	3	6639	5	14414	1.30267	0.426409	0.88439	ClCG07G001990/ClCG07G016820/ClCG11G011720
GO:0010244	response to low fluence blue light stimulus by blue low-fluence system	biological_process	3	6639	5	14414	1.30267	0.426409	0.88439	ClCG02G021930/ClCG05G015850/ClCG11G014090
GO:0010271	regulation of chlorophyll catabolic process	biological_process	3	6639	5	14414	1.30267	0.426409	0.88439	ClCG02G002700/ClCG02G009380/ClCG08G009290
GO:0010447	response to acidic pH	biological_process	3	6639	5	14414	1.30267	0.426409	0.88439	ClCG01G018720/ClCG03G001990/ClCG09G010410
GO:0010508	positive regulation of autophagy	biological_process	3	6639	5	14414	1.30267	0.426409	0.88439	ClCG06G003310/ClCG09G006140/ClCG10G022500
GO:0010601	positive regulation of auxin biosynthetic process	biological_process	3	6639	5	14414	1.30267	0.426409	0.88439	ClCG01G006810/ClCG04G010400/ClCG04G012740
GO:0015696	ammonium transport	biological_process	3	6639	5	14414	1.30267	0.426409	0.88439	ClCG00G005840/ClCG10G022370/ClCG11G010290
GO:0015714	phosphoenolpyruvate transport	biological_process	3	6639	5	14414	1.30267	0.426409	0.88439	ClCG01G013200/ClCG05G014540/ClCG10G005580
GO:0016444	somatic cell DNA recombination	biological_process	3	6639	5	14414	1.30267	0.426409	0.88439	ClCG04G012350/ClCG09G018310/ClCG11G001710
GO:0016477	cell migration	biological_process	3	6639	5	14414	1.30267	0.426409	0.88439	ClCG01G009560/ClCG10G000580/ClCG11G002350
GO:0016768	spermine synthase activity	molecular_function	3	6639	5	14414	1.30267	0.426409	0.88439	ClCG01G000500/ClCG05G005220/ClCG08G009870
GO:0016891	endoribonuclease activity, producing 5'-phosphomonoesters	molecular_function	3	6639	5	14414	1.30267	0.426409	0.88439	ClCG08G010820/ClCG08G012820/ClCG11G017740
GO:0030915	Smc5-Smc6 complex	cellular_component	3	6639	5	14414	1.30267	0.426409	0.88439	ClCG03G013690/ClCG07G016820/ClCG09G004390
GO:0031028	septation initiation signaling	biological_process	3	6639	5	14414	1.30267	0.426409	0.88439	ClCG05G014470/ClCG07G007070/ClCG11G011620
GO:0031365	N-terminal protein amino acid modification	biological_process	3	6639	5	14414	1.30267	0.426409	0.88439	ClCG03G009840/ClCG05G002410/ClCG10G014090
GO:0031538	negative regulation of anthocyanin metabolic process	biological_process	3	6639	5	14414	1.30267	0.426409	0.88439	ClCG02G013770/ClCG05G022450/ClCG09G020060
GO:0032451	demethylase activity	molecular_function	3	6639	5	14414	1.30267	0.426409	0.88439	ClCG01G020250/ClCG07G006830/ClCG09G006800
GO:0032784	regulation of DNA-templated transcription, elongation	biological_process	3	6639	5	14414	1.30267	0.426409	0.88439	ClCG05G014240/ClCG08G006430/ClCG09G011590
GO:0033617	mitochondrial respiratory chain complex IV assembly	biological_process	3	6639	5	14414	1.30267	0.426409	0.88439	ClCG01G001660/ClCG05G001970/ClCG08G008500
GO:0042276	error-prone translesion synthesis	biological_process	3	6639	5	14414	1.30267	0.426409	0.88439	ClCG01G025730/ClCG02G006830/ClCG02G015610
GO:0042995	cell projection	cellular_component	3	6639	5	14414	1.30267	0.426409	0.88439	ClCG01G025980/ClCG11G003410/ClCG11G006910
GO:0043224	nuclear SCF ubiquitin ligase complex	cellular_component	3	6639	5	14414	1.30267	0.426409	0.88439	ClCG01G022530/ClCG06G007790/ClCG09G006450
GO:0043546	molybdopterin cofactor binding	molecular_function	3	6639	5	14414	1.30267	0.426409	0.88439	ClCG03G002950/ClCG03G009280/ClCG11G015520
GO:0045300	acyl-[acyl-carrier-protein] desaturase activity	molecular_function	3	6639	5	14414	1.30267	0.426409	0.88439	ClCG08G006440/ClCG08G017190/ClCG11G010030
GO:0045806	negative regulation of endocytosis	biological_process	3	6639	5	14414	1.30267	0.426409	0.88439	ClCG01G024870/ClCG04G001900/ClCG05G018830
GO:0045931	positive regulation of mitotic cell cycle	biological_process	3	6639	5	14414	1.30267	0.426409	0.88439	ClCG02G017980/ClCG07G009960/ClCG09G011350
GO:0047938	glucose-6-phosphate 1-epimerase activity	molecular_function	3	6639	5	14414	1.30267	0.426409	0.88439	ClCG05G001040/ClCG07G014830/ClCG11G011950
GO:0048027	mRNA 5'-UTR binding	molecular_function	3	6639	5	14414	1.30267	0.426409	0.88439	ClCG01G020600/ClCG10G009230/ClCG10G018760
GO:0048487	beta-tubulin binding	molecular_function	3	6639	5	14414	1.30267	0.426409	0.88439	ClCG06G000530/ClCG06G000640/ClCG08G005880
GO:0050736	O-malonyltransferase activity	molecular_function	3	6639	5	14414	1.30267	0.426409	0.88439	ClCG03G001740/ClCG09G008770/ClCG11G004800
GO:0050777	negative regulation of immune response	biological_process	3	6639	5	14414	1.30267	0.426409	0.88439	ClCG02G020260/ClCG03G001600/ClCG06G001740
GO:0051455	attachment of spindle microtubules to kinetochore involved in homologous chromosome segregation	biological_process	3	6639	5	14414	1.30267	0.426409	0.88439	ClCG03G018060/ClCG03G018080/ClCG09G002300
GO:0051567	histone H3-K9 methylation	biological_process	3	6639	5	14414	1.30267	0.426409	0.88439	ClCG01G018500/ClCG03G013970/ClCG10G014050
GO:0052033	pathogen-associated molecular pattern dependent induction by symbiont of host innate immune response	biological_process	3	6639	5	14414	1.30267	0.426409	0.88439	ClCG05G016430/ClCG08G007630/ClCG09G005240
GO:0052692	raffinose alpha-galactosidase activity	molecular_function	3	6639	5	14414	1.30267	0.426409	0.88439	ClCG04G003310/ClCG07G005010/ClCG11G012810
GO:0061512	protein localization to cilium	biological_process	3	6639	5	14414	1.30267	0.426409	0.88439	ClCG01G019650/ClCG05G018850/ClCG06G005400
GO:0070545	PeBoW complex	cellular_component	3	6639	5	14414	1.30267	0.426409	0.88439	ClCG01G013750/ClCG10G002410/ClCG11G000220
GO:0070734	histone H3-K27 methylation	biological_process	3	6639	5	14414	1.30267	0.426409	0.88439	ClCG02G012290/ClCG05G014780/ClCG08G012320
GO:0071561	nucleus-vacuole junction	cellular_component	3	6639	5	14414	1.30267	0.426409	0.88439	ClCG01G014650/ClCG03G016070/ClCG05G006770
GO:0072334	UDP-galactose transmembrane transport	biological_process	3	6639	5	14414	1.30267	0.426409	0.88439	ClCG01G015900/ClCG05G001930/ClCG05G024480
GO:0080144	amino acid homeostasis	biological_process	3	6639	5	14414	1.30267	0.426409	0.88439	ClCG02G018680/ClCG04G004590/ClCG10G020350
GO:0090626	plant epidermis morphogenesis	biological_process	3	6639	5	14414	1.30267	0.426409	0.88439	ClCG04G007180/ClCG05G008240/ClCG10G021880
GO:0102210	rhamnogalacturonan endolyase activity	molecular_function	3	6639	5	14414	1.30267	0.426409	0.88439	ClCG01G021890/ClCG08G011530/ClCG11G014710
GO:0102970	7-deoxyloganetic acid glucosyltransferase activity	molecular_function	3	6639	5	14414	1.30267	0.426409	0.88439	ClCG07G003780/ClCG07G003790/ClCG07G003820
GO:1900186	negative regulation of clathrin-dependent endocytosis	biological_process	3	6639	5	14414	1.30267	0.426409	0.88439	ClCG01G024870/ClCG04G001900/ClCG05G018830
GO:1902025	nitrate import	biological_process	3	6639	5	14414	1.30267	0.426409	0.88439	ClCG08G008670/ClCG08G011970/ClCG11G014900
GO:1902476	chloride transmembrane transport	biological_process	3	6639	5	14414	1.30267	0.426409	0.88439	ClCG03G006310/ClCG06G006050/ClCG11G007060
GO:1904143	positive regulation of carotenoid biosynthetic process	biological_process	3	6639	5	14414	1.30267	0.426409	0.88439	ClCG05G020930/ClCG08G003410/ClCG08G012730
GO:2000035	regulation of stem cell division	biological_process	3	6639	5	14414	1.30267	0.426409	0.88439	ClCG05G015650/ClCG06G012040/ClCG10G019380
GO:2000069	regulation of post-embryonic root development	biological_process	3	6639	5	14414	1.30267	0.426409	0.88439	ClCG05G015650/ClCG06G012040/ClCG10G019380
GO:2000762	regulation of phenylpropanoid metabolic process	biological_process	3	6639	5	14414	1.30267	0.426409	0.88439	ClCG02G023980/ClCG07G000090/ClCG10G017780
GO:2001141	regulation of RNA biosynthetic process	biological_process	3	6639	5	14414	1.30267	0.426409	0.88439	ClCG05G008730/ClCG06G000590/ClCG10G012190
GO:0045454	cell redox homeostasis	biological_process	60	6639	127	14414	1.02572	0.427885	0.886698	ClCG00G002110/ClCG01G001750/ClCG01G012570/ClCG01G013260/ClCG01G020060/ClCG01G021900/ClCG01G022210/ClCG01G025600/ClCG02G005980/ClCG02G008580/ClCG02G018150/ClCG02G018900/ClCG02G019370/ClCG02G020980/ClCG03G002150/ClCG03G004660/ClCG03G017750/ClCG04G004240/ClCG04G005360/ClCG05G003420/ClCG05G006800/ClCG05G010170/ClCG05G014630/ClCG05G015450/ClCG05G017930/ClCG05G021170/ClCG05G024700/ClCG06G001290/ClCG06G…
GO:0005783	endoplasmic reticulum	cellular_component	271	6639	583	14414	1.00921	0.433136	0.896816	ClCG00G000880/ClCG01G000210/ClCG01G000330/ClCG01G000690/ClCG01G004280/ClCG01G004290/ClCG01G005520/ClCG01G006060/ClCG01G006710/ClCG01G007400/ClCG01G007430/ClCG01G008750/ClCG01G014260/ClCG01G014280/ClCG01G014650/ClCG01G014840/ClCG01G016090/ClCG01G017250/ClCG01G017330/ClCG01G017350/ClCG01G018760/ClCG01G018880/ClCG01G019320/ClCG01G019870/ClCG01G019880/ClCG01G020610/ClCG01G022150/ClCG01G024030/ClCG01G…
GO:0051321	meiotic cell cycle	biological_process	24	6639	50	14414	1.04213	0.445468	0.921567	ClCG01G002340/ClCG01G013160/ClCG01G015860/ClCG02G007980/ClCG02G017720/ClCG02G022520/ClCG02G024050/ClCG03G016990/ClCG04G001070/ClCG04G008330/ClCG05G010880/ClCG05G019550/ClCG05G026380/ClCG06G017040/ClCG07G010130/ClCG08G013680/ClCG09G003300/ClCG09G008240/ClCG09G009070/ClCG09G010800/ClCG10G004080/ClCG10G017010/ClCG11G001530/ClCG11G012690
GO:0042761	very long-chain fatty acid biosynthetic process	biological_process	10	6639	20	14414	1.08556	0.44643	0.921992	ClCG01G007400/ClCG01G016220/ClCG02G016560/ClCG04G007520/ClCG06G007980/ClCG08G017490/ClCG09G004500/ClCG09G014360/ClCG09G014380/ClCG11G014610
GO:0048511	rhythmic process	biological_process	10	6639	20	14414	1.08556	0.44643	0.921992	ClCG01G000080/ClCG02G011380/ClCG03G004740/ClCG04G010210/ClCG05G012420/ClCG05G026710/ClCG06G006080/ClCG06G009820/ClCG09G007080/ClCG11G001490
GO:0061631	ubiquitin conjugating enzyme activity	molecular_function	17	6639	35	14414	1.05454	0.447152	0.9227	ClCG01G002090/ClCG01G006500/ClCG01G014030/ClCG02G012020/ClCG02G024020/ClCG04G004980/ClCG05G001060/ClCG05G006510/ClCG05G020920/ClCG06G004540/ClCG06G007790/ClCG06G016850/ClCG07G008750/ClCG07G014270/ClCG09G010480/ClCG10G018550/ClCG10G019570
GO:0009617	response to bacterium	biological_process	43	6639	91	14414	1.02591	0.449779	0.927336	ClCG00G001090/ClCG01G007600/ClCG01G014940/ClCG01G018570/ClCG01G019860/ClCG02G003360/ClCG02G008270/ClCG02G011760/ClCG02G014010/ClCG02G016850/ClCG02G016860/ClCG02G022250/ClCG03G001940/ClCG03G002170/ClCG03G007510/ClCG03G015520/ClCG03G016290/ClCG04G001930/ClCG04G001940/ClCG04G009710/ClCG05G000470/ClCG05G003050/ClCG05G003390/ClCG05G006660/ClCG05G017830/ClCG05G017870/ClCG05G020080/ClCG06G004490/ClCG06G…
GO:0006465	signal peptide processing	biological_process	9	6639	18	14414	1.08556	0.458253	0.942415	ClCG02G015960/ClCG05G008130/ClCG06G008640/ClCG06G015340/ClCG07G004000/ClCG07G012720/ClCG08G005950/ClCG09G002830/ClCG11G014020
GO:0035861	site of double-strand break	cellular_component	9	6639	18	14414	1.08556	0.458253	0.942415	ClCG01G025730/ClCG05G003110/ClCG06G013390/ClCG06G015450/ClCG07G001450/ClCG09G001700/ClCG11G000900/ClCG11G015400/ClCG11G018480
GO:0047134	protein-disulfide reductase activity	molecular_function	9	6639	18	14414	1.08556	0.458253	0.942415	ClCG05G015450/ClCG08G001420/ClCG08G001450/ClCG08G001470/ClCG08G001480/ClCG08G010680/ClCG08G012580/ClCG09G019800/ClCG09G019820
GO:0006351	transcription, DNA-templated	biological_process	35	6639	74	14414	1.02688	0.460092	0.945316	ClCG00G004780/ClCG01G004970/ClCG01G017800/ClCG01G019290/ClCG01G023260/ClCG02G004870/ClCG02G007720/ClCG02G014330/ClCG02G015590/ClCG02G022110/ClCG02G022910/ClCG03G013100/ClCG04G003710/ClCG04G012090/ClCG05G002090/ClCG05G005970/ClCG05G012050/ClCG05G017190/ClCG05G021370/ClCG05G023460/ClCG05G026990/ClCG06G014740/ClCG07G007330/ClCG07G009350/ClCG07G014070/ClCG08G010620/ClCG08G011950/ClCG08G011960/ClCG08G…
GO:0042742	defense response to bacterium	biological_process	97	6639	208	14414	1.01249	0.460439	0.945316	ClCG00G001090/ClCG01G003090/ClCG01G006480/ClCG01G006710/ClCG01G009520/ClCG01G010740/ClCG01G011640/ClCG01G014940/ClCG01G015160/ClCG01G017250/ClCG02G000080/ClCG02G008270/ClCG02G012380/ClCG02G013130/ClCG02G016530/ClCG02G017640/ClCG02G019260/ClCG02G020260/ClCG02G022250/ClCG02G024440/ClCG02G024450/ClCG03G000430/ClCG03G001600/ClCG03G007500/ClCG03G012910/ClCG03G014100/ClCG03G014140/ClCG03G015520/ClCG04G…
GO:0016567	protein ubiquitination	biological_process	163	6639	351	14414	1.00824	0.463557	0.950916	ClCG00G002670/ClCG00G003640/ClCG01G001070/ClCG01G001620/ClCG01G002490/ClCG01G002500/ClCG01G002590/ClCG01G004260/ClCG01G006430/ClCG01G007090/ClCG01G010140/ClCG01G011490/ClCG01G013080/ClCG01G013530/ClCG01G014020/ClCG01G014110/ClCG01G014140/ClCG01G015410/ClCG01G016300/ClCG01G016390/ClCG01G017480/ClCG01G017500/ClCG01G017570/ClCG01G018570/ClCG01G020510/ClCG01G020690/ClCG01G021130/ClCG01G021450/ClCG01G…
GO:0009845	seed germination	biological_process	28	6639	59	14414	1.03036	0.464803	0.952671	ClCG01G009700/ClCG01G018600/ClCG01G019730/ClCG02G000680/ClCG02G002180/ClCG02G005780/ClCG02G007400/ClCG02G021260/ClCG03G006880/ClCG05G004760/ClCG05G006860/ClCG05G015850/ClCG05G017400/ClCG05G021050/ClCG05G025230/ClCG06G002520/ClCG06G006560/ClCG06G012950/ClCG07G015050/ClCG08G007010/ClCG08G007560/ClCG08G013360/ClCG09G021320/ClCG09G021590/ClCG10G001870/ClCG11G003220/ClCG11G012250/ClCG11G014890
GO:0009958	positive gravitropism	biological_process	15	6639	31	14414	1.05054	0.466344	0.955026	ClCG01G005830/ClCG01G006060/ClCG01G017480/ClCG02G007130/ClCG02G018230/ClCG03G006420/ClCG03G009330/ClCG04G010170/ClCG05G017050/ClCG06G002060/ClCG07G015430/ClCG09G018320/ClCG10G020090/ClCG11G009990/ClCG11G015560
GO:0004439	phosphatidylinositol-4,5-bisphosphate 5-phosphatase activity	molecular_function	8	6639	16	14414	1.08556	0.471363	0.96046	ClCG05G005010/ClCG06G006380/ClCG08G007300/ClCG08G008590/ClCG10G001870/ClCG10G002480/ClCG10G014680/ClCG11G001980
GO:0004622	lysophospholipase activity	molecular_function	8	6639	16	14414	1.08556	0.471363	0.96046	ClCG01G025180/ClCG03G005680/ClCG03G009640/ClCG04G010410/ClCG07G012890/ClCG08G012150/ClCG10G010120/ClCG11G014980
GO:0009938	negative regulation of gibberellic acid mediated signaling pathway	biological_process	8	6639	16	14414	1.08556	0.471363	0.96046	ClCG03G000130/ClCG03G010700/ClCG03G015640/ClCG04G010210/ClCG05G011570/ClCG06G010570/ClCG10G015980/ClCG11G003240
GO:0030552	cAMP binding	molecular_function	8	6639	16	14414	1.08556	0.471363	0.96046	ClCG01G000510/ClCG05G000870/ClCG05G026410/ClCG06G012930/ClCG10G006450/ClCG10G014350/ClCG10G014650/ClCG11G004620
GO:0031072	heat shock protein binding	molecular_function	8	6639	16	14414	1.08556	0.471363	0.96046	ClCG02G002800/ClCG02G016750/ClCG02G019930/ClCG04G008300/ClCG04G012880/ClCG05G021980/ClCG09G003900/ClCG10G009010
GO:0032991	protein-containing complex	cellular_component	8	6639	16	14414	1.08556	0.471363	0.96046	ClCG02G003690/ClCG02G009340/ClCG02G016750/ClCG02G019570/ClCG04G010090/ClCG06G014020/ClCG09G005090/ClCG11G016490
GO:0006869	lipid transport	biological_process	27	6639	57	14414	1.02842	0.472525	0.962025	ClCG01G000330/ClCG01G014460/ClCG01G014650/ClCG01G017350/ClCG02G003310/ClCG02G015540/ClCG03G010900/ClCG03G014210/ClCG04G003390/ClCG04G011120/ClCG05G005910/ClCG05G021090/ClCG06G000270/ClCG06G014770/ClCG06G014900/ClCG06G016320/ClCG06G016330/ClCG07G000710/ClCG08G007590/ClCG08G007910/ClCG08G014200/ClCG09G015260/ClCG10G006350/ClCG10G022680/ClCG11G013250/ClCG11G013600/ClCG11G016980
GO:0031348	negative regulation of defense response	biological_process	14	6639	29	14414	1.04812	0.476865	0.970049	ClCG01G010140/ClCG01G015040/ClCG01G017250/ClCG02G021310/ClCG04G001930/ClCG04G001940/ClCG04G009140/ClCG05G000980/ClCG05G021110/ClCG06G015930/ClCG07G013290/ClCG09G014060/ClCG10G015170/ClCG10G018250
GO:0005819	spindle	cellular_component	26	6639	55	14414	1.02634	0.480524	0.976678	ClCG01G018390/ClCG01G025480/ClCG02G006870/ClCG02G012130/ClCG02G018160/ClCG02G024050/ClCG03G001810/ClCG04G001070/ClCG04G004230/ClCG04G008470/ClCG05G001100/ClCG05G006010/ClCG05G013220/ClCG06G005250/ClCG06G009040/ClCG07G002400/ClCG07G002500/ClCG07G005600/ClCG08G007710/ClCG08G008580/ClCG08G010080/ClCG09G007560/ClCG10G000540/ClCG10G000580/ClCG10G005060/ClCG11G010380
GO:0009826	unidimensional cell growth	biological_process	32	6639	68	14414	1.0217	0.481282	0.977404	ClCG00G000500/ClCG00G001370/ClCG02G000080/ClCG02G001280/ClCG02G013930/ClCG02G016360/ClCG02G016800/ClCG03G000510/ClCG03G002320/ClCG03G003410/ClCG04G007520/ClCG05G003660/ClCG05G014420/ClCG05G015030/ClCG05G022170/ClCG05G022720/ClCG06G000200/ClCG06G006050/ClCG06G006750/ClCG06G015850/ClCG07G009120/ClCG08G007610/ClCG09G009410/ClCG09G017810/ClCG10G001820/ClCG10G002510/ClCG10G006960/ClCG10G007700/ClCG10G…
GO:0004427	inorganic diphosphatase activity	molecular_function	7	6639	14	14414	1.08556	0.486124	0.982326	ClCG03G015770/ClCG04G008420/ClCG05G023340/ClCG06G011780/ClCG06G015270/ClCG09G016330/ClCG11G001250
GO:0008198	ferrous iron binding	molecular_function	7	6639	14	14414	1.08556	0.486124	0.982326	ClCG01G018780/ClCG02G011330/ClCG04G002700/ClCG07G004520/ClCG08G011050/ClCG10G010640/ClCG11G013630
GO:0009704	de-etiolation	biological_process	7	6639	14	14414	1.08556	0.486124	0.982326	ClCG01G007290/ClCG02G012420/ClCG02G014630/ClCG04G011410/ClCG04G011970/ClCG06G015880/ClCG08G017200
GO:0044183	protein binding involved in protein folding	molecular_function	7	6639	14	14414	1.08556	0.486124	0.982326	ClCG01G021710/ClCG02G023230/ClCG03G013240/ClCG04G008300/ClCG05G005160/ClCG10G005120/ClCG10G013350
GO:0090307	mitotic spindle assembly	biological_process	7	6639	14	14414	1.08556	0.486124	0.982326	ClCG01G006340/ClCG04G001070/ClCG05G010880/ClCG05G019550/ClCG07G002500/ClCG10G004080/ClCG11G007400
GO:1900425	negative regulation of defense response to bacterium	biological_process	7	6639	14	14414	1.08556	0.486124	0.982326	ClCG01G020310/ClCG02G013720/ClCG05G023340/ClCG05G023960/ClCG06G015930/ClCG08G010690/ClCG10G020710
GO:0005874	microtubule	cellular_component	79	6639	170	14414	1.00893	0.486924	0.98245	ClCG00G004840/ClCG01G002680/ClCG01G003500/ClCG01G006420/ClCG01G006590/ClCG01G006790/ClCG01G014250/ClCG01G017980/ClCG01G018390/ClCG01G021290/ClCG01G023510/ClCG01G025480/ClCG02G002410/ClCG02G002680/ClCG02G004570/ClCG02G004660/ClCG02G007150/ClCG02G008810/ClCG02G018050/ClCG03G001810/ClCG03G005630/ClCG03G011960/ClCG03G016350/ClCG04G001070/ClCG04G001540/ClCG04G004080/ClCG04G004230/ClCG04G005550/ClCG04G…
GO:0009416	response to light stimulus	biological_process	55	6639	118	14414	1.01196	0.487959	0.98245	ClCG01G006060/ClCG01G023740/ClCG01G024380/ClCG01G024920/ClCG01G025700/ClCG02G000070/ClCG02G000680/ClCG02G007130/ClCG02G013930/ClCG02G015540/ClCG02G016850/ClCG02G016860/ClCG02G017430/ClCG02G024420/ClCG03G012070/ClCG03G015640/ClCG04G004540/ClCG04G007140/ClCG04G011970/ClCG05G000480/ClCG05G000980/ClCG05G003410/ClCG05G004720/ClCG05G005910/ClCG05G005930/ClCG05G007600/ClCG05G009050/ClCG05G015940/ClCG05G…
GO:0004175	endopeptidase activity	molecular_function	13	6639	27	14414	1.04535	0.488123	0.98245	ClCG01G009510/ClCG01G009520/ClCG04G002200/ClCG04G006050/ClCG04G011780/ClCG05G005040/ClCG05G010690/ClCG06G006350/ClCG06G008600/ClCG08G005890/ClCG09G009570/ClCG11G000300/ClCG11G014010
GO:0051707	response to other organism	biological_process	13	6639	27	14414	1.04535	0.488123	0.98245	ClCG01G006480/ClCG01G010740/ClCG02G019350/ClCG04G001930/ClCG04G001940/ClCG04G011950/ClCG05G026430/ClCG06G004930/ClCG06G011930/ClCG06G015830/ClCG07G005820/ClCG08G007460/ClCG10G018420
GO:0010150	leaf senescence	biological_process	49	6639	105	14414	1.01318	0.488201	0.98245	ClCG01G019260/ClCG01G019270/ClCG01G021450/ClCG01G023710/ClCG01G024160/ClCG02G000070/ClCG02G001000/ClCG02G014310/ClCG02G014480/ClCG02G017640/ClCG03G015720/ClCG04G001930/ClCG04G001940/ClCG04G005570/ClCG04G009140/ClCG05G005670/ClCG05G010030/ClCG05G010470/ClCG05G011500/ClCG05G013900/ClCG05G015660/ClCG05G015680/ClCG05G020030/ClCG06G000470/ClCG06G001870/ClCG06G002670/ClCG06G004810/ClCG06G008180/ClCG06G…
GO:0048481	plant ovule development	biological_process	19	6639	40	14414	1.03128	0.488687	0.982616	ClCG01G005640/ClCG02G012240/ClCG02G013500/ClCG02G013820/ClCG03G002320/ClCG05G006110/ClCG05G007850/ClCG05G008280/ClCG05G010540/ClCG05G018560/ClCG07G004320/ClCG08G002750/ClCG08G006030/ClCG08G006370/ClCG08G015300/ClCG09G011660/ClCG09G020030/ClCG10G001320/ClCG11G014250
GO:0022627	cytosolic small ribosomal subunit	cellular_component	30	6639	64	14414	1.01771	0.496483	0.997469	ClCG00G002260/ClCG01G002390/ClCG02G016390/ClCG03G015940/ClCG04G003240/ClCG05G000450/ClCG05G004930/ClCG05G007460/ClCG06G000430/ClCG06G006390/ClCG06G009050/ClCG06G014460/ClCG07G004510/ClCG07G015220/ClCG07G015630/ClCG08G001030/ClCG08G004310/ClCG08G005850/ClCG08G007380/ClCG08G008280/ClCG08G011230/ClCG09G000930/ClCG09G001940/ClCG09G006990/ClCG09G010520/ClCG09G020100/ClCG10G018760/ClCG11G001900/ClCG11G…
GO:0006897	endocytosis	biological_process	24	6639	51	14414	1.0217	0.497434	0.998382	ClCG01G006680/ClCG02G003430/ClCG02G017940/ClCG03G014740/ClCG05G002580/ClCG05G004280/ClCG05G007180/ClCG06G007060/ClCG06G011580/ClCG08G012190/ClCG08G014200/ClCG08G018000/ClCG09G000130/ClCG09G011220/ClCG09G012060/ClCG09G019390/ClCG10G005140/ClCG10G008340/ClCG11G001690/ClCG11G005600/ClCG11G006070/ClCG11G018140/ClCG11G018470/ClCG11G018830
GO:0005778	peroxisomal membrane	cellular_component	18	6639	38	14414	1.02842	0.498614	0.998382	ClCG01G000330/ClCG01G008970/ClCG01G020440/ClCG01G021820/ClCG02G001770/ClCG02G008440/ClCG05G007360/ClCG05G009140/ClCG06G000070/ClCG06G017000/ClCG07G011660/ClCG08G009150/ClCG08G015290/ClCG09G004590/ClCG09G005990/ClCG09G019070/ClCG10G003580/ClCG10G018070
GO:0000226	microtubule cytoskeleton organization	biological_process	12	6639	25	14414	1.04213	0.500236	0.998382	ClCG01G006790/ClCG02G015200/ClCG04G007330/ClCG05G001100/ClCG05G001290/ClCG05G013220/ClCG06G000530/ClCG06G004900/ClCG08G010080/ClCG09G002400/ClCG10G000540/ClCG11G007400
GO:0030659	cytoplasmic vesicle membrane	cellular_component	12	6639	25	14414	1.04213	0.500236	0.998382	ClCG01G003630/ClCG01G010860/ClCG01G015430/ClCG02G020250/ClCG05G016630/ClCG05G023970/ClCG06G005650/ClCG06G011870/ClCG07G003410/ClCG08G007650/ClCG10G014350/ClCG11G007370
GO:0051225	spindle assembly	biological_process	12	6639	25	14414	1.04213	0.500236	0.998382	ClCG02G006740/ClCG02G014370/ClCG02G018050/ClCG04G004230/ClCG05G013220/ClCG05G014830/ClCG05G020500/ClCG06G012570/ClCG07G002500/ClCG07G016050/ClCG08G016390/ClCG09G010820
GO:0008138	protein tyrosine/serine/threonine phosphatase activity	molecular_function	6	6639	12	14414	1.08556	0.503083	0.998382	ClCG02G006200/ClCG06G005830/ClCG06G018320/ClCG07G004860/ClCG10G002480/ClCG11G001980
GO:0008324	cation transmembrane transporter activity	molecular_function	6	6639	12	14414	1.08556	0.503083	0.998382	ClCG03G013960/ClCG06G000910/ClCG06G013960/ClCG09G006190/ClCG10G006450/ClCG10G017580
GO:0008353	RNA polymerase II CTD heptapeptide repeat kinase activity	molecular_function	6	6639	12	14414	1.08556	0.503083	0.998382	ClCG02G024190/ClCG06G014500/ClCG08G017280/ClCG10G001070/ClCG10G014100/ClCG11G002360
GO:0009922	fatty acid elongase activity	molecular_function	6	6639	12	14414	1.08556	0.503083	0.998382	ClCG01G016220/ClCG05G000480/ClCG05G004720/ClCG05G007600/ClCG09G014360/ClCG09G014380
GO:0010038	response to metal ion	biological_process	6	6639	12	14414	1.08556	0.503083	0.998382	ClCG02G012820/ClCG03G009670/ClCG04G007550/ClCG05G003780/ClCG06G006050/ClCG08G011520
GO:0016558	protein import into peroxisome matrix	biological_process	6	6639	12	14414	1.08556	0.503083	0.998382	ClCG01G008970/ClCG02G003910/ClCG02G015140/ClCG05G017010/ClCG06G012740/ClCG07G011660
GO:0030307	positive regulation of cell growth	biological_process	6	6639	12	14414	1.08556	0.503083	0.998382	ClCG02G007160/ClCG03G015720/ClCG07G009750/ClCG08G011580/ClCG09G017690/ClCG10G002530
GO:0032511	late endosome to vacuole transport via multivesicular body sorting pathway	biological_process	6	6639	12	14414	1.08556	0.503083	0.998382	ClCG03G015850/ClCG05G000190/ClCG05G004270/ClCG05G011690/ClCG05G022850/ClCG09G012370
GO:0051096	positive regulation of helicase activity	biological_process	6	6639	12	14414	1.08556	0.503083	0.998382	ClCG03G005960/ClCG03G017590/ClCG04G011320/ClCG05G007980/ClCG06G013390/ClCG09G005140
GO:0060918	auxin transport	biological_process	6	6639	12	14414	1.08556	0.503083	0.998382	ClCG03G015350/ClCG05G015630/ClCG05G023610/ClCG09G000910/ClCG09G018320/ClCG11G014090
GO:0006606	protein import into nucleus	biological_process	17	6639	36	14414	1.02525	0.509076	1	ClCG02G002780/ClCG02G024340/ClCG04G005400/ClCG05G000750/ClCG05G024360/ClCG06G002930/ClCG06G004280/ClCG06G016580/ClCG07G004120/ClCG08G003770/ClCG09G001140/ClCG09G007560/ClCG09G011850/ClCG09G016660/ClCG09G022890/ClCG10G015680/ClCG11G012960
GO:0032482	Rab protein signal transduction	biological_process	17	6639	36	14414	1.02525	0.509076	1	ClCG01G010600/ClCG01G023880/ClCG02G000460/ClCG02G000960/ClCG02G000980/ClCG04G008430/ClCG05G012840/ClCG05G014470/ClCG07G003390/ClCG07G017070/ClCG08G002380/ClCG08G003310/ClCG09G012400/ClCG10G002340/ClCG10G007220/ClCG10G012520/ClCG10G019880
GO:0031625	ubiquitin protein ligase binding	molecular_function	11	6639	23	14414	1.03836	0.513355	1	ClCG01G014020/ClCG03G000540/ClCG03G006820/ClCG05G006010/ClCG05G025170/ClCG06G005250/ClCG06G007790/ClCG06G012920/ClCG09G017770/ClCG10G014970/ClCG11G012580
GO:0050826	response to freezing	biological_process	11	6639	23	14414	1.03836	0.513355	1	ClCG02G016850/ClCG02G016860/ClCG03G002320/ClCG03G004010/ClCG04G008960/ClCG05G012690/ClCG07G010330/ClCG07G010680/ClCG10G022050/ClCG11G003530/ClCG11G006080
GO:0009813	flavonoid biosynthetic process	biological_process	16	6639	34	14414	1.0217	0.520135	1	ClCG01G003710/ClCG01G014580/ClCG02G004360/ClCG02G005610/ClCG05G000320/ClCG05G012560/ClCG06G002880/ClCG06G004750/ClCG06G011790/ClCG06G011810/ClCG07G004230/ClCG07G011030/ClCG07G014150/ClCG07G014570/ClCG07G017460/ClCG08G007010
GO:0019898	extrinsic component of membrane	cellular_component	16	6639	34	14414	1.0217	0.520135	1	ClCG01G015640/ClCG02G014310/ClCG02G015570/ClCG03G002390/ClCG03G005130/ClCG03G010410/ClCG05G000720/ClCG05G006770/ClCG05G010030/ClCG06G010120/ClCG07G010800/ClCG07G017410/ClCG09G004240/ClCG09G006140/ClCG11G011660/ClCG11G012710
GO:0000105	histidine biosynthetic process	biological_process	5	6639	10	14414	1.08556	0.523108	1	ClCG03G008220/ClCG08G005200/ClCG09G010930/ClCG11G004130/ClCG11G013340
GO:0005744	TIM23 mitochondrial import inner membrane translocase complex	cellular_component	5	6639	10	14414	1.08556	0.523108	1	ClCG01G005870/ClCG06G015930/ClCG08G008500/ClCG09G000820/ClCG09G021200
GO:0006122	mitochondrial electron transport, ubiquinol to cytochrome c	biological_process	5	6639	10	14414	1.08556	0.523108	1	ClCG04G010050/ClCG04G010070/ClCG07G007340/ClCG10G007870/ClCG10G018980
GO:0006878	cellular copper ion homeostasis	biological_process	5	6639	10	14414	1.08556	0.523108	1	ClCG02G007610/ClCG05G021700/ClCG06G017310/ClCG09G000660/ClCG10G003380
GO:0006893	Golgi to plasma membrane transport	biological_process	5	6639	10	14414	1.08556	0.523108	1	ClCG05G010110/ClCG05G019260/ClCG09G005670/ClCG09G010020/ClCG10G022220
GO:0008131	primary amine oxidase activity	molecular_function	5	6639	10	14414	1.08556	0.523108	1	ClCG01G003680/ClCG01G003690/ClCG06G006140/ClCG06G006180/ClCG06G017310
GO:0008320	protein transmembrane transporter activity	molecular_function	5	6639	10	14414	1.08556	0.523108	1	ClCG07G000230/ClCG07G016660/ClCG09G000820/ClCG10G004660/ClCG10G017380
GO:0009089	lysine biosynthetic process via diaminopimelate	biological_process	5	6639	10	14414	1.08556	0.523108	1	ClCG03G014190/ClCG04G008480/ClCG08G001130/ClCG09G010780/ClCG10G009860
GO:0010082	regulation of root meristem growth	biological_process	5	6639	10	14414	1.08556	0.523108	1	ClCG01G013590/ClCG05G006350/ClCG06G004810/ClCG07G003450/ClCG10G013030
GO:0016308	1-phosphatidylinositol-4-phosphate 5-kinase activity	molecular_function	5	6639	10	14414	1.08556	0.523108	1	ClCG03G009330/ClCG05G026840/ClCG09G014450/ClCG10G019860/ClCG11G015560
GO:0016363	nuclear matrix	cellular_component	5	6639	10	14414	1.08556	0.523108	1	ClCG01G013140/ClCG02G024050/ClCG09G002170/ClCG09G011650/ClCG10G001300
GO:0016407	acetyltransferase activity	molecular_function	5	6639	10	14414	1.08556	0.523108	1	ClCG01G015190/ClCG01G025700/ClCG05G006220/ClCG07G013880/ClCG09G003860
GO:0019774	proteasome core complex, beta-subunit complex	cellular_component	5	6639	10	14414	1.08556	0.523108	1	ClCG05G005040/ClCG06G006350/ClCG08G005890/ClCG09G009570/ClCG11G000300
GO:0019915	lipid storage	biological_process	5	6639	10	14414	1.08556	0.523108	1	ClCG01G023630/ClCG01G024030/ClCG02G003570/ClCG03G010670/ClCG03G017110
GO:0047484	regulation of response to osmotic stress	biological_process	5	6639	10	14414	1.08556	0.523108	1	ClCG01G005640/ClCG05G003390/ClCG05G007850/ClCG06G009030/ClCG07G005230
GO:0052325	cell wall pectin biosynthetic process	biological_process	5	6639	10	14414	1.08556	0.523108	1	ClCG05G014150/ClCG06G018100/ClCG11G004660/ClCG11G009050/ClCG11G016080
GO:0061158	3'-UTR-mediated mRNA destabilization	biological_process	5	6639	10	14414	1.08556	0.523108	1	ClCG01G005960/ClCG01G015790/ClCG02G003960/ClCG07G014670/ClCG09G011800
GO:0006360	transcription by RNA polymerase I	biological_process	10	6639	21	14414	1.03386	0.527671	1	ClCG02G000270/ClCG03G001080/ClCG03G002440/ClCG05G007860/ClCG07G015110/ClCG08G007960/ClCG08G010800/ClCG09G000840/ClCG09G014250/ClCG10G017230
GO:0009814	defense response, incompatible interaction	biological_process	10	6639	21	14414	1.03386	0.527671	1	ClCG01G014010/ClCG02G012600/ClCG02G015970/ClCG03G007420/ClCG03G015350/ClCG05G023340/ClCG07G014190/ClCG09G001270/ClCG10G005050/ClCG11G001650
GO:0015095	magnesium ion transmembrane transporter activity	molecular_function	10	6639	21	14414	1.03386	0.527671	1	ClCG02G000240/ClCG02G007110/ClCG03G012740/ClCG05G009420/ClCG05G009450/ClCG06G006640/ClCG06G008000/ClCG06G015660/ClCG11G004900/ClCG11G013360
GO:0051726	regulation of cell cycle	biological_process	10	6639	21	14414	1.03386	0.527671	1	ClCG01G014130/ClCG02G002360/ClCG02G022380/ClCG04G010370/ClCG05G026990/ClCG06G005890/ClCG08G011100/ClCG08G014380/ClCG10G009090/ClCG11G001000
GO:0061408	positive regulation of transcription from RNA polymerase II promoter in response to heat stress	biological_process	10	6639	21	14414	1.03386	0.527671	1	ClCG01G003040/ClCG01G023980/ClCG02G018230/ClCG05G003060/ClCG05G007930/ClCG07G005430/ClCG09G007390/ClCG09G011860/ClCG10G001410/ClCG10G019360
GO:1902584	positive regulation of response to water deprivation	biological_process	10	6639	21	14414	1.03386	0.527671	1	ClCG02G003600/ClCG02G010940/ClCG03G017110/ClCG05G024470/ClCG06G007340/ClCG09G014130/ClCG10G011640/ClCG11G002250/ClCG11G011740/ClCG11G015870
GO:0005665	RNA polymerase II, core complex	cellular_component	9	6639	19	14414	1.02842	0.543438	1	ClCG01G022970/ClCG05G007860/ClCG05G016300/ClCG07G015110/ClCG08G007960/ClCG09G014250/ClCG10G000460/ClCG11G005590/ClCG11G007460
GO:0006298	mismatch repair	biological_process	9	6639	19	14414	1.02842	0.543438	1	ClCG01G008800/ClCG03G005960/ClCG05G003940/ClCG05G007980/ClCG06G001630/ClCG06G013390/ClCG07G015650/ClCG09G005140/ClCG09G005970
GO:0009695	jasmonic acid biosynthetic process	biological_process	9	6639	19	14414	1.02842	0.543438	1	ClCG03G003610/ClCG03G004880/ClCG03G009670/ClCG03G015170/ClCG05G015210/ClCG07G001780/ClCG10G020080/ClCG11G002380/ClCG11G013860
GO:0015693	magnesium ion transport	biological_process	9	6639	19	14414	1.02842	0.543438	1	ClCG02G000240/ClCG02G007110/ClCG03G012740/ClCG05G009420/ClCG05G009450/ClCG06G006640/ClCG06G008000/ClCG06G015660/ClCG11G013360
GO:0034613	cellular protein localization	biological_process	9	6639	19	14414	1.02842	0.543438	1	ClCG03G004290/ClCG04G000260/ClCG04G012710/ClCG05G001400/ClCG05G014470/ClCG06G011640/ClCG09G001750/ClCG09G020270/ClCG11G006130
GO:0034765	regulation of ion transmembrane transport	biological_process	9	6639	19	14414	1.02842	0.543438	1	ClCG02G010710/ClCG03G008880/ClCG05G009560/ClCG05G017310/ClCG05G019120/ClCG06G006050/ClCG06G010760/ClCG07G002890/ClCG11G007060
GO:0038023	signaling receptor activity	molecular_function	9	6639	19	14414	1.02842	0.543438	1	ClCG01G017680/ClCG06G011610/ClCG06G012680/ClCG07G005200/ClCG10G001620/ClCG10G022420/ClCG10G022790/ClCG11G006000/ClCG11G015480
GO:0001228	DNA-binding transcription activator activity, RNA polymerase II-specific	molecular_function	14	6639	30	14414	1.01318	0.544348	1	ClCG01G022330/ClCG02G017110/ClCG03G013380/ClCG03G016390/ClCG05G018730/ClCG06G012270/ClCG07G013180/ClCG07G016730/ClCG08G000260/ClCG08G014800/ClCG09G004340/ClCG09G007500/ClCG10G000090/ClCG10G017330
GO:0005200	structural constituent of cytoskeleton	molecular_function	14	6639	30	14414	1.01318	0.544348	1	ClCG01G017980/ClCG01G025980/ClCG02G000680/ClCG02G007150/ClCG04G001070/ClCG04G007330/ClCG05G001100/ClCG05G010880/ClCG05G019550/ClCG06G014190/ClCG07G003450/ClCG10G004080/ClCG10G021680/ClCG11G003220
GO:0007017	microtubule-based process	biological_process	14	6639	30	14414	1.01318	0.544348	1	ClCG01G006420/ClCG01G014250/ClCG01G017980/ClCG02G007150/ClCG02G022420/ClCG04G007330/ClCG05G001100/ClCG05G006200/ClCG05G006650/ClCG06G000530/ClCG06G005020/ClCG06G016540/ClCG09G001980/ClCG10G021680
GO:0009909	regulation of flower development	biological_process	35	6639	76	14414	0.999853	0.545163	1	ClCG01G000460/ClCG01G001600/ClCG01G003280/ClCG02G002700/ClCG02G009380/ClCG02G012820/ClCG02G019260/ClCG02G019320/ClCG02G019330/ClCG02G019950/ClCG02G022250/ClCG03G008210/ClCG03G009090/ClCG05G000470/ClCG05G001640/ClCG05G003050/ClCG05G003390/ClCG05G008890/ClCG05G013450/ClCG05G015130/ClCG06G000230/ClCG06G005110/ClCG06G013080/ClCG07G014640/ClCG07G016220/ClCG07G017280/ClCG08G002750/ClCG08G006370/ClCG08G…
GO:0043565	sequence-specific DNA binding	molecular_function	292	6639	636	14414	0.996799	0.546176	1	ClCG00G001090/ClCG00G002460/ClCG01G000590/ClCG01G000970/ClCG01G001200/ClCG01G001770/ClCG01G003040/ClCG01G003280/ClCG01G003540/ClCG01G003780/ClCG01G006800/ClCG01G007300/ClCG01G008210/ClCG01G010720/ClCG01G013660/ClCG01G014130/ClCG01G016320/ClCG01G016810/ClCG01G016980/ClCG01G017090/ClCG01G017540/ClCG01G017800/ClCG01G017920/ClCG01G018380/ClCG01G018900/ClCG01G019360/ClCG01G020080/ClCG01G020320/ClCG01G…
GO:0018105	peptidyl-serine phosphorylation	biological_process	19	6639	41	14414	1.00612	0.546278	1	ClCG01G014320/ClCG01G020310/ClCG02G000210/ClCG02G003340/ClCG02G010360/ClCG04G003330/ClCG05G004280/ClCG05G015440/ClCG06G007060/ClCG06G009670/ClCG07G007740/ClCG08G012190/ClCG09G000130/ClCG09G010600/ClCG10G013690/ClCG10G018070/ClCG10G022180/ClCG11G001690/ClCG11G014390
GO:0002161	aminoacyl-tRNA editing activity	molecular_function	4	6639	8	14414	1.08556	0.547704	1	ClCG01G005680/ClCG01G021720/ClCG05G006110/ClCG05G011510
GO:0003725	double-stranded RNA binding	molecular_function	4	6639	8	14414	1.08556	0.547704	1	ClCG01G013680/ClCG02G005780/ClCG05G011010/ClCG10G013620
GO:0003968	RNA-directed 5'-3' RNA polymerase activity	molecular_function	4	6639	8	14414	1.08556	0.547704	1	ClCG03G016200/ClCG06G016860/ClCG07G005340/ClCG07G005370
GO:0004656	procollagen-proline 4-dioxygenase activity	molecular_function	4	6639	8	14414	1.08556	0.547704	1	ClCG01G017330/ClCG01G020610/ClCG07G016670/ClCG09G018490
GO:0005086	ARF guanyl-nucleotide exchange factor activity	molecular_function	4	6639	8	14414	1.08556	0.547704	1	ClCG02G003230/ClCG05G002160/ClCG05G002580/ClCG11G002530
GO:0005749	mitochondrial respiratory chain complex II, succinate dehydrogenase complex (ubiquinone)	cellular_component	4	6639	8	14414	1.08556	0.547704	1	ClCG03G012390/ClCG06G016770/ClCG07G006190/ClCG07G009160
GO:0005845	mRNA cap binding complex	cellular_component	4	6639	8	14414	1.08556	0.547704	1	ClCG02G009520/ClCG03G007240/ClCG03G012970/ClCG05G014980
GO:0006283	transcription-coupled nucleotide-excision repair	biological_process	4	6639	8	14414	1.08556	0.547704	1	ClCG01G002520/ClCG09G001700/ClCG11G000900/ClCG11G015400
GO:0006972	hyperosmotic response	biological_process	4	6639	8	14414	1.08556	0.547704	1	ClCG05G001830/ClCG06G008600/ClCG09G002070/ClCG10G014060
GO:0007035	vacuolar acidification	biological_process	4	6639	8	14414	1.08556	0.547704	1	ClCG01G004280/ClCG01G004290/ClCG02G020810/ClCG05G000720
GO:0007050	cell cycle arrest	biological_process	4	6639	8	14414	1.08556	0.547704	1	ClCG02G012780/ClCG05G003380/ClCG06G007690/ClCG09G009050
GO:0008266	poly(U) RNA binding	molecular_function	4	6639	8	14414	1.08556	0.547704	1	ClCG02G006080/ClCG02G019690/ClCG06G015810/ClCG07G000270
GO:0009061	anaerobic respiration	biological_process	4	6639	8	14414	1.08556	0.547704	1	ClCG04G005490/ClCG07G006190/ClCG07G009160/ClCG07G014590
GO:0009245	lipid A biosynthetic process	biological_process	4	6639	8	14414	1.08556	0.547704	1	ClCG01G010760/ClCG02G018170/ClCG03G011640/ClCG04G009690
GO:0009765	photosynthesis, light harvesting	biological_process	4	6639	8	14414	1.08556	0.547704	1	ClCG01G016160/ClCG02G002750/ClCG04G012170/ClCG10G011790
GO:0009827	plant-type cell wall modification	biological_process	4	6639	8	14414	1.08556	0.547704	1	ClCG04G006940/ClCG05G003390/ClCG06G000060/ClCG10G017630
GO:0009831	plant-type cell wall modification involved in multidimensional cell growth	biological_process	4	6639	8	14414	1.08556	0.547704	1	ClCG02G013930/ClCG05G025420/ClCG05G025530/ClCG06G004310
GO:0009880	embryonic pattern specification	biological_process	4	6639	8	14414	1.08556	0.547704	1	ClCG01G000450/ClCG01G006740/ClCG04G007520/ClCG09G004010
GO:0009901	anther dehiscence	biological_process	4	6639	8	14414	1.08556	0.547704	1	ClCG01G013300/ClCG01G019020/ClCG07G011070/ClCG11G007370
GO:0010107	potassium ion import	biological_process	4	6639	8	14414	1.08556	0.547704	1	ClCG01G024850/ClCG03G006310/ClCG03G006540/ClCG06G010760
GO:0015086	cadmium ion transmembrane transporter activity	molecular_function	4	6639	8	14414	1.08556	0.547704	1	ClCG02G008270/ClCG04G009140/ClCG06G013530/ClCG07G013290
GO:0015140	malate transmembrane transporter activity	molecular_function	4	6639	8	14414	1.08556	0.547704	1	ClCG01G018440/ClCG02G023250/ClCG09G006540/ClCG10G009350
GO:0016310	phosphorylation	biological_process	4	6639	8	14414	1.08556	0.547704	1	ClCG05G013940/ClCG08G008920/ClCG09G003080/ClCG10G010250
GO:0016559	peroxisome fission	biological_process	4	6639	8	14414	1.08556	0.547704	1	ClCG05G007360/ClCG06G000070/ClCG06G005280/ClCG08G015290
GO:0018401	peptidyl-proline hydroxylation to 4-hydroxy-L-proline	biological_process	4	6639	8	14414	1.08556	0.547704	1	ClCG01G017330/ClCG01G020610/ClCG07G016670/ClCG09G018490
GO:0019243	methylglyoxal catabolic process to D-lactate via S-lactoyl-glutathione	biological_process	4	6639	8	14414	1.08556	0.547704	1	ClCG01G021910/ClCG07G005310/ClCG07G011760/ClCG11G002300
GO:0019887	protein kinase regulator activity	molecular_function	4	6639	8	14414	1.08556	0.547704	1	ClCG01G015640/ClCG06G005280/ClCG09G012620/ClCG11G010250
GO:0019888	protein phosphatase regulator activity	molecular_function	4	6639	8	14414	1.08556	0.547704	1	ClCG01G021650/ClCG06G007070/ClCG06G017090/ClCG11G010610
GO:0030968	endoplasmic reticulum unfolded protein response	biological_process	4	6639	8	14414	1.08556	0.547704	1	ClCG04G006140/ClCG05G024480/ClCG07G005290/ClCG09G010800
GO:0031222	arabinan catabolic process	biological_process	4	6639	8	14414	1.08556	0.547704	1	ClCG01G018170/ClCG06G004710/ClCG08G010970/ClCG10G011330
GO:0032876	negative regulation of DNA endoreduplication	biological_process	4	6639	8	14414	1.08556	0.547704	1	ClCG01G014130/ClCG03G017820/ClCG05G015400/ClCG09G005140
GO:0032947	protein-containing complex scaffold activity	molecular_function	4	6639	8	14414	1.08556	0.547704	1	ClCG01G017250/ClCG02G014310/ClCG02G022670/ClCG11G011960
GO:0032957	inositol trisphosphate metabolic process	biological_process	4	6639	8	14414	1.08556	0.547704	1	ClCG09G016590/ClCG09G017070/ClCG09G017090/ClCG10G001870
GO:0043138	3'-5' DNA helicase activity	molecular_function	4	6639	8	14414	1.08556	0.547704	1	ClCG01G002520/ClCG05G009530/ClCG07G002430/ClCG11G001380
GO:0045814	negative regulation of gene expression, epigenetic	biological_process	4	6639	8	14414	1.08556	0.547704	1	ClCG01G023130/ClCG02G017770/ClCG03G013970/ClCG06G000580
GO:0046855	inositol phosphate dephosphorylation	biological_process	4	6639	8	14414	1.08556	0.547704	1	ClCG01G010320/ClCG01G010540/ClCG03G010390/ClCG10G001870
GO:0047196	long-chain-alcohol O-fatty-acyltransferase activity	molecular_function	4	6639	8	14414	1.08556	0.547704	1	ClCG02G006050/ClCG09G011130/ClCG09G011160/ClCG09G011450
GO:0048262	determination of dorsal/ventral asymmetry	biological_process	4	6639	8	14414	1.08556	0.547704	1	ClCG02G019700/ClCG07G003970/ClCG08G008340/ClCG10G021870
GO:0055037	recycling endosome	cellular_component	4	6639	8	14414	1.08556	0.547704	1	ClCG01G017540/ClCG02G012640/ClCG07G000710/ClCG10G006350
GO:0071423	malate transmembrane transport	biological_process	4	6639	8	14414	1.08556	0.547704	1	ClCG01G018440/ClCG02G023250/ClCG09G006540/ClCG10G009350
GO:0090447	glycerol-3-phosphate 2-O-acyltransferase activity	molecular_function	4	6639	8	14414	1.08556	0.547704	1	ClCG05G024790/ClCG06G003640/ClCG10G014710/ClCG10G021950
GO:0102391	decanoate-CoA ligase activity	molecular_function	4	6639	8	14414	1.08556	0.547704	1	ClCG01G001900/ClCG02G002980/ClCG05G005250/ClCG09G017750
GO:0102966	arachidoyl-CoA:1-dodecanol O-acyltransferase activity	molecular_function	4	6639	8	14414	1.08556	0.547704	1	ClCG02G006050/ClCG09G011130/ClCG09G011160/ClCG09G011450
GO:0103095	wax ester synthase activity	molecular_function	4	6639	8	14414	1.08556	0.547704	1	ClCG02G006050/ClCG09G011130/ClCG09G011160/ClCG09G011450
GO:1900994	(-)-secologanin biosynthetic process	biological_process	4	6639	8	14414	1.08556	0.547704	1	ClCG03G001110/ClCG07G003780/ClCG07G003790/ClCG07G003820
GO:1901371	regulation of leaf morphogenesis	biological_process	4	6639	8	14414	1.08556	0.547704	1	ClCG01G001280/ClCG02G014200/ClCG06G002370/ClCG11G014090
GO:0009788	negative regulation of abscisic acid-activated signaling pathway	biological_process	24	6639	52	14414	1.00205	0.548493	1	ClCG02G006550/ClCG02G022450/ClCG02G022810/ClCG03G000130/ClCG03G001230/ClCG03G010700/ClCG03G014820/ClCG03G015420/ClCG03G016290/ClCG05G015850/ClCG05G015970/ClCG05G016460/ClCG05G016820/ClCG05G017830/ClCG05G026260/ClCG06G001780/ClCG06G004570/ClCG06G011610/ClCG07G012130/ClCG08G009550/ClCG09G000390/ClCG09G019960/ClCG11G006670/ClCG11G013400
GO:0022626	cytosolic ribosome	cellular_component	44	6639	96	14414	0.995092	0.557472	1	ClCG01G001360/ClCG01G004440/ClCG01G004870/ClCG02G012650/ClCG02G015260/ClCG02G016390/ClCG02G019690/ClCG03G007200/ClCG03G014590/ClCG03G015530/ClCG04G000280/ClCG04G010760/ClCG05G000450/ClCG05G004260/ClCG05G007460/ClCG05G022820/ClCG06G007100/ClCG06G007730/ClCG06G009050/ClCG06G014240/ClCG06G015810/ClCG07G004510/ClCG07G009380/ClCG07G017240/ClCG08G004770/ClCG08G007380/ClCG08G008280/ClCG08G011230/ClCG09G…
GO:0010089	xylem development	biological_process	13	6639	28	14414	1.00802	0.557696	1	ClCG01G003250/ClCG01G013660/ClCG02G008550/ClCG02G018740/ClCG03G017970/ClCG04G007700/ClCG05G013900/ClCG06G001870/ClCG07G015290/ClCG09G013440/ClCG09G022860/ClCG10G021520/ClCG11G015110
GO:0030173	integral component of Golgi membrane	cellular_component	13	6639	28	14414	1.00802	0.557696	1	ClCG01G008750/ClCG01G018760/ClCG01G022210/ClCG02G010830/ClCG03G012520/ClCG04G007410/ClCG05G001930/ClCG05G024480/ClCG08G004290/ClCG09G016690/ClCG10G009200/ClCG10G021650/ClCG11G004290
GO:0000419	RNA polymerase V complex	cellular_component	8	6639	17	14414	1.0217	0.560996	1	ClCG01G007520/ClCG05G007860/ClCG05G008960/ClCG05G016300/ClCG07G015110/ClCG09G014250/ClCG11G004110/ClCG11G007460
GO:0000784	nuclear chromosome, telomeric region	cellular_component	8	6639	17	14414	1.0217	0.560996	1	ClCG02G000310/ClCG05G002220/ClCG05G003110/ClCG05G011330/ClCG07G016640/ClCG08G000100/ClCG08G000120/ClCG11G001530
GO:0009514	glyoxysome	cellular_component	8	6639	17	14414	1.0217	0.560996	1	ClCG01G000330/ClCG01G007930/ClCG01G018000/ClCG03G003600/ClCG05G012410/ClCG07G001780/ClCG07G009580/ClCG11G018720
GO:0010102	lateral root morphogenesis	biological_process	8	6639	17	14414	1.0217	0.560996	1	ClCG01G005540/ClCG01G025080/ClCG03G014220/ClCG03G016120/ClCG05G004660/ClCG09G011650/ClCG10G001300/ClCG10G008090
GO:0016973	poly(A)+ mRNA export from nucleus	biological_process	8	6639	17	14414	1.0217	0.560996	1	ClCG05G024360/ClCG05G026050/ClCG06G011280/ClCG08G008450/ClCG09G022890/ClCG10G015680/ClCG11G000800/ClCG11G001780
GO:0030127	COPII vesicle coat	cellular_component	8	6639	17	14414	1.0217	0.560996	1	ClCG02G015050/ClCG03G017820/ClCG06G006630/ClCG06G007370/ClCG07G013240/ClCG09G000090/ClCG10G012130/ClCG11G013170
GO:0009706	chloroplast inner membrane	cellular_component	38	6639	83	14414	0.994002	0.562809	1	ClCG01G001080/ClCG01G001860/ClCG01G013870/ClCG02G003310/ClCG02G004540/ClCG02G005360/ClCG02G007610/ClCG02G007870/ClCG02G021810/ClCG02G021900/ClCG02G023250/ClCG02G023990/ClCG03G010550/ClCG04G000090/ClCG04G006350/ClCG04G007280/ClCG05G001480/ClCG05G001660/ClCG05G001700/ClCG05G005930/ClCG05G016090/ClCG05G020590/ClCG07G000240/ClCG07G002270/ClCG07G008100/ClCG07G010690/ClCG07G011510/ClCG07G015120/ClCG08G…
GO:0009555	pollen development	biological_process	64	6639	140	14414	0.992507	0.565637	1	ClCG01G000450/ClCG01G001020/ClCG01G002340/ClCG01G011560/ClCG01G015480/ClCG01G015980/ClCG01G020040/ClCG01G023490/ClCG02G013500/ClCG02G015290/ClCG02G016560/ClCG02G017640/ClCG02G018950/ClCG03G003310/ClCG03G006050/ClCG03G011230/ClCG03G013900/ClCG03G013930/ClCG03G015910/ClCG03G016070/ClCG03G017730/ClCG04G012180/ClCG04G012460/ClCG05G003530/ClCG05G007180/ClCG05G010250/ClCG05G014150/ClCG05G018560/ClCG05G…
GO:0006629	lipid metabolic process	biological_process	27	6639	59	14414	0.993559	0.568713	1	ClCG01G016890/ClCG01G017350/ClCG01G021790/ClCG01G024030/ClCG02G012300/ClCG03G004590/ClCG03G010670/ClCG04G008610/ClCG05G005270/ClCG05G014460/ClCG05G015850/ClCG05G019780/ClCG06G004580/ClCG06G006020/ClCG08G002010/ClCG08G008030/ClCG08G009890/ClCG09G001270/ClCG09G008430/ClCG09G011130/ClCG09G011160/ClCG10G009990/ClCG10G015600/ClCG10G020780/ClCG10G020810/ClCG11G003530/ClCG11G004910
GO:0000978	RNA polymerase II proximal promoter sequence-specific DNA binding	molecular_function	17	6639	37	14414	0.997537	0.569204	1	ClCG01G003040/ClCG01G022330/ClCG01G023980/ClCG02G000930/ClCG02G018230/ClCG05G003060/ClCG05G007930/ClCG05G013630/ClCG05G023030/ClCG05G024190/ClCG07G005430/ClCG09G007390/ClCG09G011860/ClCG10G001410/ClCG10G019360/ClCG11G013380/ClCG11G013400
GO:0005769	early endosome	cellular_component	17	6639	37	14414	0.997537	0.569204	1	ClCG01G017540/ClCG02G012640/ClCG02G022810/ClCG03G012740/ClCG03G016290/ClCG05G002580/ClCG05G009420/ClCG05G016580/ClCG05G016820/ClCG05G017830/ClCG06G004570/ClCG06G008000/ClCG08G010780/ClCG10G007700/ClCG10G022580/ClCG11G013010/ClCG11G013360
GO:0009523	photosystem II	cellular_component	17	6639	37	14414	0.997537	0.569204	1	ClCG01G016160/ClCG01G024380/ClCG02G002750/ClCG02G016710/ClCG02G024420/ClCG04G007140/ClCG04G012170/ClCG05G004850/ClCG08G005640/ClCG08G017500/ClCG09G004540/ClCG09G020650/ClCG10G001090/ClCG10G002240/ClCG10G011790/ClCG10G021320/ClCG11G019140
GO:0048527	lateral root development	biological_process	17	6639	37	14414	0.997537	0.569204	1	ClCG02G018230/ClCG03G015720/ClCG04G007520/ClCG05G000420/ClCG05G004760/ClCG05G013630/ClCG05G017400/ClCG05G018770/ClCG05G024470/ClCG06G006560/ClCG08G014810/ClCG09G009480/ClCG09G018320/ClCG10G001960/ClCG10G002530/ClCG11G001330/ClCG11G007510
GO:0009734	auxin-activated signaling pathway	biological_process	89	6639	195	14414	0.990917	0.574746	1	ClCG01G001770/ClCG01G004490/ClCG01G006060/ClCG01G008570/ClCG01G009110/ClCG01G020040/ClCG01G022530/ClCG01G024910/ClCG02G004050/ClCG02G004210/ClCG02G007160/ClCG02G008740/ClCG02G013130/ClCG02G016640/ClCG02G021030/ClCG02G021210/ClCG02G021410/ClCG03G000510/ClCG03G002340/ClCG03G006420/ClCG03G006480/ClCG03G009490/ClCG03G009670/ClCG04G005690/ClCG04G006110/ClCG04G006900/ClCG04G007090/ClCG04G007520/ClCG04G…
GO:0005886	plasma membrane	cellular_component	851	6639	1855	14414	0.996019	0.577001	1	ClCG00G000880/ClCG00G003720/ClCG00G005840/ClCG01G000210/ClCG01G000330/ClCG01G000510/ClCG01G000800/ClCG01G000840/ClCG01G001430/ClCG01G001610/ClCG01G001750/ClCG01G001860/ClCG01G001900/ClCG01G002070/ClCG01G002120/ClCG01G002290/ClCG01G002610/ClCG01G002680/ClCG01G002760/ClCG01G002870/ClCG01G002940/ClCG01G003030/ClCG01G003070/ClCG01G003520/ClCG01G003630/ClCG01G003820/ClCG01G004870/ClCG01G005160/ClCG01G…
GO:0008643	carbohydrate transport	biological_process	21	6639	46	14414	0.991159	0.579074	1	ClCG01G003430/ClCG01G015900/ClCG01G018760/ClCG02G010660/ClCG02G010830/ClCG02G018030/ClCG04G007460/ClCG05G001930/ClCG05G006840/ClCG05G017000/ClCG05G024480/ClCG06G008770/ClCG06G013800/ClCG07G016840/ClCG08G004290/ClCG08G007390/ClCG08G013270/ClCG09G007260/ClCG09G010630/ClCG10G004350/ClCG11G002990
GO:0030244	cellulose biosynthetic process	biological_process	21	6639	46	14414	0.991159	0.579074	1	ClCG01G015760/ClCG01G019020/ClCG02G000080/ClCG02G008930/ClCG02G008980/ClCG02G013930/ClCG03G007500/ClCG04G003280/ClCG04G006940/ClCG04G011630/ClCG05G017030/ClCG07G011390/ClCG07G011400/ClCG07G011410/ClCG08G002060/ClCG09G016690/ClCG10G007700/ClCG10G011170/ClCG10G017630/ClCG11G006630/ClCG11G011270
GO:0000038	very long-chain fatty acid metabolic process	biological_process	3	6639	6	14414	1.08556	0.579796	1	ClCG05G001980/ClCG08G015280/ClCG09G012780
GO:0000293	ferric-chelate reductase activity	molecular_function	3	6639	6	14414	1.08556	0.579796	1	ClCG02G014010/ClCG05G008290/ClCG06G001970
GO:0000339	RNA cap binding	molecular_function	3	6639	6	14414	1.08556	0.579796	1	ClCG02G009520/ClCG03G012970/ClCG09G011570
GO:0003954	NADH dehydrogenase activity	molecular_function	3	6639	6	14414	1.08556	0.579796	1	ClCG04G010450/ClCG08G013880/ClCG09G011640
GO:0004020	adenylylsulfate kinase activity	molecular_function	3	6639	6	14414	1.08556	0.579796	1	ClCG05G004790/ClCG10G010250/ClCG10G013390
GO:0004708	MAP kinase kinase activity	molecular_function	3	6639	6	14414	1.08556	0.579796	1	ClCG03G015350/ClCG07G014190/ClCG11G001650
GO:0005763	mitochondrial small ribosomal subunit	cellular_component	3	6639	6	14414	1.08556	0.579796	1	ClCG01G001660/ClCG02G007800/ClCG10G009230
GO:0006021	inositol biosynthetic process	biological_process	3	6639	6	14414	1.08556	0.579796	1	ClCG01G010320/ClCG01G010540/ClCG11G004130
GO:0006103	2-oxoglutarate metabolic process	biological_process	3	6639	6	14414	1.08556	0.579796	1	ClCG07G002680/ClCG07G003220/ClCG09G020110
GO:0006275	regulation of DNA replication	biological_process	3	6639	6	14414	1.08556	0.579796	1	ClCG02G019790/ClCG03G013190/ClCG05G002770
GO:0006415	translational termination	biological_process	3	6639	6	14414	1.08556	0.579796	1	ClCG05G013730/ClCG09G006250/ClCG11G013230
GO:0007029	endoplasmic reticulum organization	biological_process	3	6639	6	14414	1.08556	0.579796	1	ClCG03G017820/ClCG09G000670/ClCG10G002670
GO:0007076	mitotic chromosome condensation	biological_process	3	6639	6	14414	1.08556	0.579796	1	ClCG02G009060/ClCG08G013680/ClCG09G003300
GO:0008519	ammonium transmembrane transporter activity	molecular_function	3	6639	6	14414	1.08556	0.579796	1	ClCG00G005840/ClCG01G020650/ClCG11G010290
GO:0009317	acetyl-CoA carboxylase complex	cellular_component	3	6639	6	14414	1.08556	0.579796	1	ClCG04G007280/ClCG05G001660/ClCG07G007350
GO:0009435	NAD biosynthetic process	biological_process	3	6639	6	14414	1.08556	0.579796	1	ClCG02G012340/ClCG07G006260/ClCG09G018960
GO:0010005	cortical microtubule, transverse to long axis	cellular_component	3	6639	6	14414	1.08556	0.579796	1	ClCG05G014420/ClCG07G005600/ClCG08G010450
GO:0010277	chlorophyllide a oxygenase [overall] activity	molecular_function	3	6639	6	14414	1.08556	0.579796	1	ClCG01G013870/ClCG05G016090/ClCG08G005680
GO:0015131	oxaloacetate transmembrane transporter activity	molecular_function	3	6639	6	14414	1.08556	0.579796	1	ClCG01G018440/ClCG02G023250/ClCG09G006540
GO:0015729	oxaloacetate transport	biological_process	3	6639	6	14414	1.08556	0.579796	1	ClCG01G018440/ClCG02G023250/ClCG09G006540
GO:0016906	sterol 3-beta-glucosyltransferase activity	molecular_function	3	6639	6	14414	1.08556	0.579796	1	ClCG03G011070/ClCG07G001750/ClCG08G007010
GO:0017183	peptidyl-diphthamide biosynthetic process from peptidyl-histidine	biological_process	3	6639	6	14414	1.08556	0.579796	1	ClCG07G015240/ClCG08G014400/ClCG09G013540
GO:0018026	peptidyl-lysine monomethylation	biological_process	3	6639	6	14414	1.08556	0.579796	1	ClCG04G002800/ClCG05G010730/ClCG05G011370
GO:0018344	protein geranylgeranylation	biological_process	3	6639	6	14414	1.08556	0.579796	1	ClCG09G019960/ClCG10G000240/ClCG11G014620
GO:0030014	CCR4-NOT complex	cellular_component	3	6639	6	14414	1.08556	0.579796	1	ClCG02G020770/ClCG05G000260/ClCG06G016630
GO:0030187	melatonin biosynthetic process	biological_process	3	6639	6	14414	1.08556	0.579796	1	ClCG02G003780/ClCG04G006230/ClCG05G023360
GO:0030259	lipid glycosylation	biological_process	3	6639	6	14414	1.08556	0.579796	1	ClCG03G011070/ClCG07G001750/ClCG08G007010
GO:0031209	SCAR complex	cellular_component	3	6639	6	14414	1.08556	0.579796	1	ClCG01G009560/ClCG03G007710/ClCG04G006580
GO:0031929	TOR signaling	biological_process	3	6639	6	14414	1.08556	0.579796	1	ClCG05G007580/ClCG10G017240/ClCG11G002180
GO:0031952	regulation of protein autophosphorylation	biological_process	3	6639	6	14414	1.08556	0.579796	1	ClCG04G009430/ClCG11G002670/ClCG11G006830
GO:0032456	endocytic recycling	biological_process	3	6639	6	14414	1.08556	0.579796	1	ClCG07G000710/ClCG10G005140/ClCG10G006350
GO:0032575	ATP-dependent 5'-3' RNA helicase activity	molecular_function	3	6639	6	14414	1.08556	0.579796	1	ClCG09G001700/ClCG11G000900/ClCG11G015400
GO:0033500	carbohydrate homeostasis	biological_process	3	6639	6	14414	1.08556	0.579796	1	ClCG01G006710/ClCG11G001010/ClCG11G011650
GO:0033682	ATP-dependent 5'-3' DNA/RNA helicase activity	molecular_function	3	6639	6	14414	1.08556	0.579796	1	ClCG09G001700/ClCG11G000900/ClCG11G015400
GO:0034975	protein folding in endoplasmic reticulum	biological_process	3	6639	6	14414	1.08556	0.579796	1	ClCG01G024790/ClCG08G012310/ClCG09G016050
GO:0035649	Nrd1 complex	cellular_component	3	6639	6	14414	1.08556	0.579796	1	ClCG09G001700/ClCG11G000900/ClCG11G015400
GO:0043570	maintenance of DNA repeat elements	biological_process	3	6639	6	14414	1.08556	0.579796	1	ClCG03G005960/ClCG05G007980/ClCG09G005140
GO:0043967	histone H4 acetylation	biological_process	3	6639	6	14414	1.08556	0.579796	1	ClCG04G012810/ClCG09G004890/ClCG10G014330
GO:0045005	DNA-dependent DNA replication maintenance of fidelity	biological_process	3	6639	6	14414	1.08556	0.579796	1	ClCG09G001700/ClCG11G000900/ClCG11G015400
GO:0045053	protein retention in Golgi apparatus	biological_process	3	6639	6	14414	1.08556	0.579796	1	ClCG01G022310/ClCG03G010410/ClCG05G006770
GO:0046695	SLIK (SAGA-like) complex	cellular_component	3	6639	6	14414	1.08556	0.579796	1	ClCG01G020300/ClCG04G009960/ClCG09G000950
GO:0048256	flap endonuclease activity	molecular_function	3	6639	6	14414	1.08556	0.579796	1	ClCG03G017940/ClCG05G007970/ClCG10G014410
GO:0050790	regulation of catalytic activity	biological_process	3	6639	6	14414	1.08556	0.579796	1	ClCG02G018950/ClCG09G022720/ClCG10G013270
GO:0051457	maintenance of protein location in nucleus	biological_process	3	6639	6	14414	1.08556	0.579796	1	ClCG01G020880/ClCG02G021760/ClCG04G009660
GO:0051571	positive regulation of histone H3-K4 methylation	biological_process	3	6639	6	14414	1.08556	0.579796	1	ClCG05G008880/ClCG06G001210/ClCG09G004050
GO:0051601	exocyst localization	biological_process	3	6639	6	14414	1.08556	0.579796	1	ClCG05G019260/ClCG08G008720/ClCG08G009040
GO:0051782	negative regulation of cell division	biological_process	3	6639	6	14414	1.08556	0.579796	1	ClCG05G003350/ClCG08G014380/ClCG09G022690
GO:0070814	hydrogen sulfide biosynthetic process	biological_process	3	6639	6	14414	1.08556	0.579796	1	ClCG05G004790/ClCG10G010250/ClCG10G013390
GO:0071108	protein K48-linked deubiquitination	biological_process	3	6639	6	14414	1.08556	0.579796	1	ClCG01G003270/ClCG04G011040/ClCG06G007890
GO:0080032	methyl jasmonate esterase activity	molecular_function	3	6639	6	14414	1.08556	0.579796	1	ClCG02G005640/ClCG08G000390/ClCG11G004830
GO:0080168	abscisic acid transport	biological_process	3	6639	6	14414	1.08556	0.579796	1	ClCG05G024600/ClCG06G016390/ClCG09G016700
GO:0090603	sieve element differentiation	biological_process	3	6639	6	14414	1.08556	0.579796	1	ClCG01G008530/ClCG08G015320/ClCG11G018140
GO:0102202	soladodine glucosyltransferase activity	molecular_function	3	6639	6	14414	1.08556	0.579796	1	ClCG03G011070/ClCG07G001750/ClCG08G007010
GO:0102203	brassicasterol glucosyltransferase activity	molecular_function	3	6639	6	14414	1.08556	0.579796	1	ClCG03G011070/ClCG07G001750/ClCG08G007010
GO:0102205	cholesterol allpha-glucosyltransferase activity	molecular_function	3	6639	6	14414	1.08556	0.579796	1	ClCG03G011070/ClCG07G001750/ClCG08G007010
GO:1902289	negative regulation of defense response to oomycetes	biological_process	3	6639	6	14414	1.08556	0.579796	1	ClCG05G023340/ClCG06G015930/ClCG09G000390
GO:1905177	tracheary element differentiation	biological_process	3	6639	6	14414	1.08556	0.579796	1	ClCG03G016000/ClCG11G001970/ClCG11G015130
GO:1990248	regulation of transcription from RNA polymerase II promoter in response to DNA damage	biological_process	3	6639	6	14414	1.08556	0.579796	1	ClCG09G001700/ClCG11G000900/ClCG11G015400
GO:0000326	protein storage vacuole	cellular_component	7	6639	15	14414	1.01318	0.580821	1	ClCG01G020400/ClCG02G005150/ClCG04G009480/ClCG05G021650/ClCG06G015540/ClCG10G019910/ClCG11G008080
GO:0010015	root morphogenesis	biological_process	7	6639	15	14414	1.01318	0.580821	1	ClCG00G004170/ClCG01G008980/ClCG01G025700/ClCG02G001300/ClCG04G011090/ClCG08G005540/ClCG11G012520
GO:0016758	transferase activity, transferring hexosyl groups	molecular_function	7	6639	15	14414	1.01318	0.580821	1	ClCG02G003800/ClCG02G024140/ClCG03G004170/ClCG04G003570/ClCG05G001370/ClCG07G016690/ClCG11G016870
GO:0042626	ATPase activity, coupled to transmembrane movement of substances	molecular_function	40	6639	88	14414	0.986868	0.586511	1	ClCG01G005380/ClCG01G014460/ClCG01G014630/ClCG01G024170/ClCG01G025050/ClCG02G000400/ClCG02G017940/ClCG02G018950/ClCG02G022850/ClCG02G023080/ClCG03G002660/ClCG03G016170/ClCG04G003390/ClCG05G002750/ClCG05G008590/ClCG05G015570/ClCG05G022200/ClCG05G025720/ClCG05G026280/ClCG06G001370/ClCG06G016320/ClCG06G016330/ClCG07G010340/ClCG07G013290/ClCG08G007620/ClCG09G011750/ClCG09G013240/ClCG09G016700/ClCG09G…
GO:0008237	metallopeptidase activity	molecular_function	11	6639	24	14414	0.995092	0.587523	1	ClCG02G006440/ClCG03G004200/ClCG03G015820/ClCG04G011040/ClCG04G011280/ClCG05G019740/ClCG05G021040/ClCG05G021720/ClCG06G017750/ClCG09G020360/ClCG10G010040
GO:0050662	coenzyme binding	molecular_function	11	6639	24	14414	0.995092	0.587523	1	ClCG02G004540/ClCG02G014280/ClCG02G021790/ClCG02G023060/ClCG03G000300/ClCG05G019760/ClCG06G012750/ClCG07G000270/ClCG09G003320/ClCG09G017110/ClCG11G019080
GO:0019904	protein domain specific binding	molecular_function	20	6639	44	14414	0.986868	0.590122	1	ClCG01G022310/ClCG02G003690/ClCG03G000880/ClCG03G012070/ClCG03G014590/ClCG04G007140/ClCG04G010090/ClCG05G021700/ClCG08G011120/ClCG08G011250/ClCG08G011820/ClCG09G001700/ClCG09G010430/ClCG10G003400/ClCG10G005580/ClCG11G000900/ClCG11G014010/ClCG11G014120/ClCG11G014450/ClCG11G015400
GO:0010008	endosome membrane	cellular_component	34	6639	75	14414	0.984237	0.594638	1	ClCG01G008980/ClCG01G011310/ClCG01G012260/ClCG01G022310/ClCG02G001300/ClCG03G011230/ClCG03G016070/ClCG05G008130/ClCG05G009520/ClCG05G016240/ClCG05G016800/ClCG05G026170/ClCG06G007870/ClCG07G005650/ClCG07G006280/ClCG07G013670/ClCG08G007340/ClCG08G007570/ClCG08G008030/ClCG08G014200/ClCG09G000660/ClCG09G001370/ClCG09G002970/ClCG09G010680/ClCG09G011110/ClCG09G012370/ClCG09G018510/ClCG10G000570/ClCG10G…
GO:0042128	nitrate assimilation	biological_process	15	6639	33	14414	0.986868	0.594694	1	ClCG01G010780/ClCG02G009090/ClCG02G009220/ClCG03G001990/ClCG03G002950/ClCG03G009280/ClCG03G014360/ClCG05G024600/ClCG05G024680/ClCG05G025540/ClCG06G016390/ClCG08G005240/ClCG10G002910/ClCG10G016410/ClCG11G015520
GO:0000307	cyclin-dependent protein kinase holoenzyme complex	cellular_component	19	6639	42	14414	0.982169	0.601655	1	ClCG01G008990/ClCG01G016560/ClCG01G017510/ClCG02G000030/ClCG02G006220/ClCG02G011490/ClCG02G018570/ClCG02G022600/ClCG02G024190/ClCG03G016990/ClCG05G025060/ClCG06G006040/ClCG08G005930/ClCG08G011510/ClCG08G014790/ClCG09G002380/ClCG10G014100/ClCG11G001000/ClCG11G005320
GO:0000794	condensed nuclear chromosome	cellular_component	6	6639	13	14414	1.00205	0.603601	1	ClCG05G003110/ClCG05G006010/ClCG06G005250/ClCG06G013390/ClCG08G013680/ClCG09G003300
GO:0004040	amidase activity	molecular_function	6	6639	13	14414	1.00205	0.603601	1	ClCG02G004260/ClCG02G011630/ClCG06G014300/ClCG09G015490/ClCG09G016410/ClCG09G022260
GO:0006006	glucose metabolic process	biological_process	6	6639	13	14414	1.00205	0.603601	1	ClCG01G005310/ClCG01G006380/ClCG02G014700/ClCG02G018680/ClCG09G011000/ClCG11G006840
GO:0006207	'de novo' pyrimidine nucleobase biosynthetic process	biological_process	6	6639	13	14414	1.00205	0.603601	1	ClCG01G007740/ClCG01G025990/ClCG05G011890/ClCG09G005260/ClCG10G005230/ClCG11G013120
GO:0010044	response to aluminum ion	biological_process	6	6639	13	14414	1.00205	0.603601	1	ClCG01G005640/ClCG01G018720/ClCG05G003390/ClCG05G007850/ClCG05G018560/ClCG09G010410
GO:0010628	positive regulation of gene expression	biological_process	6	6639	13	14414	1.00205	0.603601	1	ClCG01G021030/ClCG04G005290/ClCG05G003320/ClCG06G010570/ClCG09G016220/ClCG10G020650
GO:0030976	thiamine pyrophosphate binding	molecular_function	6	6639	13	14414	1.00205	0.603601	1	ClCG03G000570/ClCG05G023390/ClCG06G017910/ClCG07G003220/ClCG07G016430/ClCG09G020110
GO:0031901	early endosome membrane	cellular_component	6	6639	13	14414	1.00205	0.603601	1	ClCG05G002580/ClCG05G025630/ClCG06G005160/ClCG07G001870/ClCG10G022580/ClCG11G018140
GO:0102336	3-oxo-arachidoyl-CoA synthase activity	molecular_function	6	6639	13	14414	1.00205	0.603601	1	ClCG02G020640/ClCG05G000480/ClCG05G004720/ClCG05G007600/ClCG05G015940/ClCG05G022720
GO:0102337	3-oxo-cerotoyl-CoA synthase activity	molecular_function	6	6639	13	14414	1.00205	0.603601	1	ClCG02G020640/ClCG05G000480/ClCG05G004720/ClCG05G007600/ClCG05G015940/ClCG05G022720
GO:0102338	3-oxo-lignoceronyl-CoA synthase activity	molecular_function	6	6639	13	14414	1.00205	0.603601	1	ClCG02G020640/ClCG05G000480/ClCG05G004720/ClCG05G007600/ClCG05G015940/ClCG05G022720
GO:0102756	very-long-chain 3-ketoacyl-CoA synthase activity	molecular_function	6	6639	13	14414	1.00205	0.603601	1	ClCG02G020640/ClCG05G000480/ClCG05G004720/ClCG05G007600/ClCG05G015940/ClCG05G022720
GO:0009639	response to red or far red light	biological_process	10	6639	22	14414	0.986868	0.604362	1	ClCG02G014630/ClCG02G019770/ClCG03G001340/ClCG03G004240/ClCG05G002390/ClCG07G006360/ClCG07G010960/ClCG09G018320/ClCG10G014970/ClCG10G020090
GO:0032580	Golgi cisterna membrane	cellular_component	10	6639	22	14414	0.986868	0.604362	1	ClCG01G008860/ClCG01G011310/ClCG01G025410/ClCG02G005960/ClCG05G010040/ClCG09G020990/ClCG09G022050/ClCG10G003090/ClCG10G010930/ClCG10G020840
GO:0009414	response to water deprivation	biological_process	109	6639	240	14414	0.986046	0.604539	1	ClCG01G000800/ClCG01G002610/ClCG01G006710/ClCG01G007290/ClCG01G007600/ClCG01G014280/ClCG01G016560/ClCG01G017920/ClCG01G018030/ClCG01G018880/ClCG01G019020/ClCG01G020510/ClCG01G021710/ClCG01G022960/ClCG01G023370/ClCG01G024850/ClCG02G002700/ClCG02G006020/ClCG02G006070/ClCG02G008740/ClCG02G009380/ClCG02G011160/ClCG02G014200/ClCG02G017100/ClCG02G017600/ClCG03G000430/ClCG03G001230/ClCG03G002320/ClCG03G…
GO:0006366	transcription by RNA polymerase II	biological_process	14	6639	31	14414	0.980501	0.608587	1	ClCG01G022970/ClCG02G003730/ClCG02G019890/ClCG05G000260/ClCG05G007860/ClCG05G016300/ClCG07G015110/ClCG08G007960/ClCG09G000990/ClCG09G006960/ClCG09G014250/ClCG10G000460/ClCG11G005590/ClCG11G007460
GO:0051607	defense response to virus	biological_process	14	6639	31	14414	0.980501	0.608587	1	ClCG01G014940/ClCG01G014960/ClCG02G000180/ClCG02G006870/ClCG05G004800/ClCG05G018770/ClCG05G023990/ClCG06G012100/ClCG07G008800/ClCG07G014670/ClCG08G014810/ClCG10G013620/ClCG10G018410/ClCG10G018420
GO:0050661	NADP binding	molecular_function	27	6639	60	14414	0.977	0.61457	1	ClCG01G010740/ClCG01G015850/ClCG02G014700/ClCG02G018680/ClCG03G010600/ClCG03G014190/ClCG04G010450/ClCG05G003420/ClCG05G009680/ClCG06G011930/ClCG07G001560/ClCG07G013820/ClCG07G014800/ClCG07G017080/ClCG08G001130/ClCG08G009150/ClCG08G011910/ClCG08G012390/ClCG09G006490/ClCG09G007580/ClCG09G016390/ClCG10G002970/ClCG10G019410/ClCG11G002090/ClCG11G005080/ClCG11G006840/ClCG11G012150
GO:0005905	clathrin-coated pit	cellular_component	9	6639	20	14414	0.977	0.622807	1	ClCG01G006680/ClCG02G021820/ClCG03G015970/ClCG05G016860/ClCG06G011580/ClCG09G011220/ClCG09G012060/ClCG10G008340/ClCG11G016100
GO:0006995	cellular response to nitrogen starvation	biological_process	9	6639	20	14414	0.977	0.622807	1	ClCG01G023710/ClCG02G008810/ClCG03G005950/ClCG03G018050/ClCG05G010470/ClCG05G020930/ClCG06G007660/ClCG07G013680/ClCG08G012730
GO:0009817	defense response to fungus, incompatible interaction	biological_process	9	6639	20	14414	0.977	0.622807	1	ClCG01G003090/ClCG01G023340/ClCG02G021050/ClCG05G000330/ClCG05G020910/ClCG06G003310/ClCG07G013290/ClCG10G008730/ClCG11G008970
GO:0004364	glutathione transferase activity	molecular_function	13	6639	29	14414	0.973256	0.623371	1	ClCG04G007550/ClCG04G012300/ClCG05G003730/ClCG05G003780/ClCG05G011540/ClCG07G001360/ClCG07G008040/ClCG07G010600/ClCG08G013970/ClCG09G006120/ClCG09G006130/ClCG10G020690/ClCG11G016010
GO:0005666	RNA polymerase III complex	cellular_component	13	6639	29	14414	0.973256	0.623371	1	ClCG01G007520/ClCG02G018290/ClCG03G001080/ClCG03G002130/ClCG03G002440/ClCG05G007860/ClCG07G000010/ClCG07G009030/ClCG07G015110/ClCG07G016860/ClCG08G007960/ClCG09G004860/ClCG09G014250
GO:0006914	autophagy	biological_process	13	6639	29	14414	0.973256	0.623371	1	ClCG01G023710/ClCG02G008810/ClCG02G014310/ClCG05G010470/ClCG05G014790/ClCG06G002480/ClCG06G003310/ClCG07G000710/ClCG07G000970/ClCG07G013580/ClCG09G000500/ClCG09G006140/ClCG10G006350
GO:0009620	response to fungus	biological_process	26	6639	58	14414	0.973256	0.62439	1	ClCG01G003090/ClCG01G006460/ClCG01G015040/ClCG02G000070/ClCG02G003360/ClCG02G017640/ClCG03G000620/ClCG03G000630/ClCG03G001940/ClCG03G015170/ClCG03G016290/ClCG05G003390/ClCG05G017060/ClCG05G017520/ClCG05G017830/ClCG06G004570/ClCG07G017460/ClCG08G002750/ClCG08G006370/ClCG08G012970/ClCG09G000390/ClCG10G000350/ClCG10G018250/ClCG11G004990/ClCG11G005600/ClCG11G014060
GO:0016538	cyclin-dependent protein serine/threonine kinase regulator activity	molecular_function	17	6639	38	14414	0.971286	0.626348	1	ClCG01G008990/ClCG01G016560/ClCG01G017510/ClCG02G000030/ClCG02G006220/ClCG02G011490/ClCG02G018570/ClCG02G022600/ClCG03G016990/ClCG05G025060/ClCG06G006040/ClCG08G005930/ClCG08G011510/ClCG08G014790/ClCG09G002380/ClCG11G001000/ClCG11G005320
GO:0000421	autophagosome membrane	cellular_component	5	6639	11	14414	0.986868	0.630376	1	ClCG02G008810/ClCG05G002290/ClCG05G006470/ClCG06G017570/ClCG07G000970
GO:0004022	alcohol dehydrogenase (NAD) activity	molecular_function	5	6639	11	14414	0.986868	0.630376	1	ClCG01G001450/ClCG04G003060/ClCG04G003090/ClCG08G009630/ClCG09G009780
GO:0006790	sulfur compound metabolic process	biological_process	5	6639	11	14414	0.986868	0.630376	1	ClCG01G009580/ClCG02G022570/ClCG03G002950/ClCG03G005600/ClCG09G007600
GO:0006814	sodium ion transport	biological_process	5	6639	11	14414	0.986868	0.630376	1	ClCG01G006860/ClCG02G023250/ClCG05G010240/ClCG06G013960/ClCG10G009350
GO:0007062	sister chromatid cohesion	biological_process	5	6639	11	14414	0.986868	0.630376	1	ClCG02G024050/ClCG07G016820/ClCG09G004390/ClCG09G008240/ClCG11G018480
GO:0008375	acetylglucosaminyltransferase activity	molecular_function	5	6639	11	14414	0.986868	0.630376	1	ClCG02G001280/ClCG05G003660/ClCG05G022170/ClCG10G006960/ClCG11G003000
GO:0008378	galactosyltransferase activity	molecular_function	5	6639	11	14414	0.986868	0.630376	1	ClCG01G005220/ClCG02G001950/ClCG02G008750/ClCG10G005320/ClCG11G017530
GO:0009934	regulation of meristem structural organization	biological_process	5	6639	11	14414	0.986868	0.630376	1	ClCG01G015590/ClCG05G004800/ClCG06G006360/ClCG07G001270/ClCG11G010010
GO:0010016	shoot system morphogenesis	biological_process	5	6639	11	14414	0.986868	0.630376	1	ClCG06G000580/ClCG08G000050/ClCG08G010190/ClCG09G011460/ClCG10G002510
GO:0010075	regulation of meristem growth	biological_process	5	6639	11	14414	0.986868	0.630376	1	ClCG02G010310/ClCG03G017030/ClCG08G015260/ClCG10G020380/ClCG11G014090
GO:0010093	specification of floral organ identity	biological_process	5	6639	11	14414	0.986868	0.630376	1	ClCG02G012240/ClCG02G013820/ClCG03G008210/ClCG03G009090/ClCG11G011450
GO:0010417	glucuronoxylan biosynthetic process	biological_process	5	6639	11	14414	0.986868	0.630376	1	ClCG01G015520/ClCG01G016990/ClCG02G021530/ClCG10G005760/ClCG11G015190
GO:0015937	coenzyme A biosynthetic process	biological_process	5	6639	11	14414	0.986868	0.630376	1	ClCG01G013170/ClCG01G023520/ClCG05G025380/ClCG08G002640/ClCG10G010790
GO:0016925	protein sumoylation	biological_process	5	6639	11	14414	0.986868	0.630376	1	ClCG02G008000/ClCG02G018070/ClCG03G002320/ClCG03G003890/ClCG11G004120
GO:0018107	peptidyl-threonine phosphorylation	biological_process	5	6639	11	14414	0.986868	0.630376	1	ClCG05G004280/ClCG06G007060/ClCG08G012190/ClCG09G000130/ClCG11G001690
GO:0070180	large ribosomal subunit rRNA binding	molecular_function	5	6639	11	14414	0.986868	0.630376	1	ClCG01G024770/ClCG02G004760/ClCG08G007240/ClCG09G005460/ClCG09G010260
GO:0019760	glucosinolate metabolic process	biological_process	16	6639	36	14414	0.964938	0.639609	1	ClCG01G017090/ClCG01G017800/ClCG02G006550/ClCG02G008370/ClCG03G005100/ClCG05G010300/ClCG05G014800/ClCG05G020260/ClCG06G007770/ClCG07G000660/ClCG07G004340/ClCG08G014380/ClCG08G015600/ClCG09G018230/ClCG10G005740/ClCG10G015010
GO:0009640	photomorphogenesis	biological_process	20	6639	45	14414	0.964938	0.641854	1	ClCG01G009780/ClCG01G020130/ClCG02G000980/ClCG02G009400/ClCG02G012420/ClCG02G018100/ClCG03G000510/ClCG03G006820/ClCG05G000980/ClCG06G001360/ClCG06G018230/ClCG07G008310/ClCG07G010120/ClCG08G016970/ClCG09G018320/ClCG09G021600/ClCG10G004600/ClCG10G020090/ClCG11G004990/ClCG11G014090
GO:0004806	triglyceride lipase activity	molecular_function	8	6639	18	14414	0.964938	0.643191	1	ClCG01G016860/ClCG02G006410/ClCG03G006470/ClCG03G013150/ClCG04G004200/ClCG04G011250/ClCG05G013390/ClCG09G007570
GO:0008356	asymmetric cell division	biological_process	8	6639	18	14414	0.964938	0.643191	1	ClCG01G017540/ClCG02G010310/ClCG02G012640/ClCG03G017030/ClCG05G012050/ClCG05G016330/ClCG08G015260/ClCG10G021170
GO:0010497	plasmodesmata-mediated intercellular transport	biological_process	8	6639	18	14414	0.964938	0.643191	1	ClCG02G005980/ClCG03G017960/ClCG05G004010/ClCG05G018560/ClCG06G007270/ClCG09G022160/ClCG11G010420/ClCG11G018140
GO:0048589	developmental growth	biological_process	8	6639	18	14414	0.964938	0.643191	1	ClCG02G022810/ClCG03G002320/ClCG03G013900/ClCG03G013930/ClCG05G016820/ClCG06G017700/ClCG08G008770/ClCG11G018690
GO:0042788	polysomal ribosome	cellular_component	23	6639	52	14414	0.960299	0.655699	1	ClCG01G004870/ClCG02G012650/ClCG02G016390/ClCG03G007200/ClCG05G000450/ClCG05G004260/ClCG05G007460/ClCG06G007100/ClCG06G009050/ClCG06G014240/ClCG07G017240/ClCG08G008280/ClCG08G011230/ClCG09G001560/ClCG09G005680/ClCG09G005850/ClCG09G006990/ClCG09G020100/ClCG10G011130/ClCG10G018760/ClCG11G004690/ClCG11G013750/ClCG11G016790
GO:0007005	mitochondrion organization	biological_process	11	6639	25	14414	0.955288	0.656106	1	ClCG00G002460/ClCG01G006590/ClCG01G009060/ClCG01G023480/ClCG02G011330/ClCG03G006880/ClCG03G014590/ClCG05G006770/ClCG09G000710/ClCG09G012410/ClCG11G014250
GO:0048825	cotyledon development	biological_process	11	6639	25	14414	0.955288	0.656106	1	ClCG01G010890/ClCG02G016890/ClCG03G006420/ClCG03G006820/ClCG04G002140/ClCG07G010620/ClCG08G013710/ClCG09G007250/ClCG10G007380/ClCG11G002890/ClCG11G002900
GO:0006412	translation	biological_process	122	6639	271	14414	0.9774	0.658063	1	ClCG00G002260/ClCG01G000870/ClCG01G001020/ClCG01G001360/ClCG01G001790/ClCG01G004450/ClCG01G004870/ClCG01G005240/ClCG01G005250/ClCG01G012240/ClCG01G012560/ClCG01G015530/ClCG01G016260/ClCG01G023670/ClCG01G023830/ClCG01G024540/ClCG01G024770/ClCG02G000640/ClCG02G013520/ClCG02G015260/ClCG02G015720/ClCG02G016390/ClCG02G019690/ClCG02G021160/ClCG03G002340/ClCG03G002460/ClCG03G007200/ClCG03G007540/ClCG03G…
GO:0009624	response to nematode	biological_process	31	6639	70	14414	0.961492	0.661153	1	ClCG00G005840/ClCG01G012260/ClCG01G016130/ClCG01G017800/ClCG02G007870/ClCG02G014610/ClCG02G019430/ClCG02G023250/ClCG04G001070/ClCG04G007030/ClCG05G001100/ClCG05G002750/ClCG05G003390/ClCG05G014540/ClCG05G017310/ClCG05G024600/ClCG06G014510/ClCG06G014560/ClCG06G016390/ClCG08G002750/ClCG08G006370/ClCG08G012970/ClCG09G021410/ClCG10G005580/ClCG10G007420/ClCG10G011570/ClCG10G017580/ClCG10G020090/ClCG10G…
GO:0000036	acyl carrier activity	molecular_function	4	6639	9	14414	0.964938	0.66283	1	ClCG01G010760/ClCG03G011640/ClCG06G010460/ClCG09G008790
GO:0004017	adenylate kinase activity	molecular_function	4	6639	9	14414	0.964938	0.66283	1	ClCG02G013780/ClCG04G008740/ClCG05G003110/ClCG11G003640
GO:0004467	long-chain fatty acid-CoA ligase activity	molecular_function	4	6639	9	14414	0.964938	0.66283	1	ClCG01G001900/ClCG02G002980/ClCG05G005250/ClCG09G017750
GO:0005982	starch metabolic process	biological_process	4	6639	9	14414	0.964938	0.66283	1	ClCG01G018090/ClCG01G024360/ClCG07G015490/ClCG11G005440
GO:0008374	O-acyltransferase activity	molecular_function	4	6639	9	14414	0.964938	0.66283	1	ClCG03G002030/ClCG08G002010/ClCG09G000890/ClCG10G012090
GO:0009509	chromoplast	cellular_component	4	6639	9	14414	0.964938	0.66283	1	ClCG03G014320/ClCG07G000070/ClCG10G015890/ClCG11G013520
GO:0010310	regulation of hydrogen peroxide metabolic process	biological_process	4	6639	9	14414	0.964938	0.66283	1	ClCG04G001930/ClCG04G001940/ClCG04G010460/ClCG11G014090
GO:0031177	phosphopantetheine binding	molecular_function	4	6639	9	14414	0.964938	0.66283	1	ClCG01G010760/ClCG03G000380/ClCG03G011640/ClCG06G005420
GO:0034388	Pwp2p-containing subcomplex of 90S preribosome	cellular_component	4	6639	9	14414	0.964938	0.66283	1	ClCG04G009490/ClCG07G000610/ClCG07G012820/ClCG09G017100
GO:0043021	ribonucleoprotein complex binding	molecular_function	4	6639	9	14414	0.964938	0.66283	1	ClCG01G013750/ClCG03G008160/ClCG10G002410/ClCG11G000220
GO:0044255	cellular lipid metabolic process	biological_process	4	6639	9	14414	0.964938	0.66283	1	ClCG02G006410/ClCG04G011250/ClCG05G013390/ClCG11G014980
GO:0045273	respiratory chain complex II	cellular_component	4	6639	9	14414	0.964938	0.66283	1	ClCG03G012390/ClCG06G016770/ClCG07G006190/ClCG07G009160
GO:0047627	adenylylsulfatase activity	molecular_function	4	6639	9	14414	0.964938	0.66283	1	ClCG01G009580/ClCG09G007600/ClCG10G000760/ClCG10G003560
GO:0048768	root hair cell tip growth	biological_process	4	6639	9	14414	0.964938	0.66283	1	ClCG01G015430/ClCG03G015310/ClCG05G001100/ClCG06G003050
GO:0005793	endoplasmic reticulum-Golgi intermediate compartment	cellular_component	7	6639	16	14414	0.949861	0.665956	1	ClCG02G005080/ClCG05G009720/ClCG09G001170/ClCG09G011910/ClCG09G014220/ClCG09G022050/ClCG10G001580
GO:0006520	cellular amino acid metabolic process	biological_process	7	6639	16	14414	0.949861	0.665956	1	ClCG04G005320/ClCG07G009900/ClCG07G013590/ClCG09G005300/ClCG10G005230/ClCG10G019860/ClCG11G015610
GO:0010181	FMN binding	molecular_function	14	6639	32	14414	0.949861	0.668261	1	ClCG01G019330/ClCG02G006860/ClCG02G010700/ClCG02G020700/ClCG03G015170/ClCG05G006890/ClCG05G008840/ClCG07G014440/ClCG07G017080/ClCG08G015110/ClCG09G015580/ClCG10G005870/ClCG10G016760/ClCG11G012150
GO:0018298	protein-chromophore linkage	biological_process	30	6639	68	14414	0.957843	0.670363	1	ClCG01G024380/ClCG02G002750/ClCG02G002860/ClCG02G007850/ClCG02G010700/ClCG02G020700/ClCG03G007180/ClCG03G012070/ClCG04G001170/ClCG04G001850/ClCG04G001890/ClCG04G007140/ClCG04G012170/ClCG05G006570/ClCG05G017430/ClCG05G018540/ClCG05G024660/ClCG05G026150/ClCG07G003610/ClCG08G009050/ClCG08G015950/ClCG09G005840/ClCG09G020650/ClCG10G002240/ClCG10G011790/ClCG10G021320/ClCG11G005390/ClCG11G012090/ClCG11G…
GO:0046872	metal ion binding	molecular_function	898	6639	1969	14414	0.990176	0.67633	1	ClCG00G001700/ClCG00G001780/ClCG00G002090/ClCG00G002670/ClCG00G002850/ClCG00G003720/ClCG00G006480/ClCG01G000210/ClCG01G000250/ClCG01G000270/ClCG01G000900/ClCG01G001310/ClCG01G001350/ClCG01G001630/ClCG01G002340/ClCG01G002360/ClCG01G002500/ClCG01G002860/ClCG01G003390/ClCG01G004260/ClCG01G005960/ClCG01G006110/ClCG01G006460/ClCG01G006740/ClCG01G006770/ClCG01G006810/ClCG01G007520/ClCG01G007750/ClCG01G…
GO:0009627	systemic acquired resistance	biological_process	17	6639	39	14414	0.946381	0.679586	1	ClCG01G003090/ClCG01G010740/ClCG01G019270/ClCG02G016630/ClCG03G014590/ClCG04G001930/ClCG04G001940/ClCG04G011230/ClCG05G000980/ClCG05G008460/ClCG05G026860/ClCG06G011930/ClCG06G014930/ClCG07G004120/ClCG07G005190/ClCG07G013290/ClCG09G005930
GO:0009535	chloroplast thylakoid membrane	cellular_component	146	6639	325	14414	0.975329	0.681103	1	ClCG00G002850/ClCG01G000210/ClCG01G001790/ClCG01G005180/ClCG01G013870/ClCG01G015390/ClCG01G015450/ClCG01G016160/ClCG01G017860/ClCG01G018880/ClCG01G024380/ClCG01G024520/ClCG01G025950/ClCG02G002750/ClCG02G002800/ClCG02G003690/ClCG02G003810/ClCG02G005320/ClCG02G009140/ClCG02G010710/ClCG02G011370/ClCG02G011530/ClCG02G012600/ClCG02G016070/ClCG02G016080/ClCG02G016530/ClCG02G016560/ClCG02G016710/ClCG02G…
GO:0009686	gibberellin biosynthetic process	biological_process	13	6639	30	14414	0.940814	0.6838	1	ClCG04G011090/ClCG05G015650/ClCG05G019490/ClCG06G000200/ClCG06G000730/ClCG06G003700/ClCG06G012040/ClCG07G004310/ClCG07G016880/ClCG08G005540/ClCG09G007850/ClCG09G022850/ClCG10G019380
GO:0071215	cellular response to abscisic acid stimulus	biological_process	13	6639	30	14414	0.940814	0.6838	1	ClCG01G016220/ClCG01G022330/ClCG02G002700/ClCG02G009380/ClCG05G009530/ClCG06G002670/ClCG07G002170/ClCG07G014890/ClCG08G010190/ClCG09G011460/ClCG09G014360/ClCG09G014380/ClCG09G020060
GO:0000159	protein phosphatase type 2A complex	cellular_component	6	6639	14	14414	0.930476	0.691708	1	ClCG04G009430/ClCG06G007070/ClCG06G017090/ClCG11G002670/ClCG11G006830/ClCG11G010610
GO:0000712	resolution of meiotic recombination intermediates	biological_process	6	6639	14	14414	0.930476	0.691708	1	ClCG02G022520/ClCG03G004020/ClCG05G026380/ClCG06G018070/ClCG09G012670/ClCG10G017010
GO:0005801	cis-Golgi network	cellular_component	6	6639	14	14414	0.930476	0.691708	1	ClCG03G016550/ClCG04G003190/ClCG05G009520/ClCG05G014740/ClCG08G013520/ClCG11G004290
GO:0006526	arginine biosynthetic process	biological_process	6	6639	14	14414	0.930476	0.691708	1	ClCG01G017650/ClCG03G003660/ClCG03G003670/ClCG03G003680/ClCG08G012830/ClCG11G013120
GO:0009768	photosynthesis, light harvesting in photosystem I	biological_process	6	6639	14	14414	0.930476	0.691708	1	ClCG01G024380/ClCG03G012070/ClCG04G007140/ClCG08G015950/ClCG09G020650/ClCG11G019140
GO:0010214	seed coat development	biological_process	6	6639	14	14414	0.930476	0.691708	1	ClCG01G002840/ClCG01G004420/ClCG03G017970/ClCG06G004710/ClCG08G007010/ClCG08G016360
GO:0050821	protein stabilization	biological_process	6	6639	14	14414	0.930476	0.691708	1	ClCG00G001850/ClCG03G018050/ClCG05G008510/ClCG06G007660/ClCG09G009410/ClCG11G008970
GO:0080147	root hair cell development	biological_process	6	6639	14	14414	0.930476	0.691708	1	ClCG02G017110/ClCG02G023040/ClCG03G013050/ClCG05G019170/ClCG06G012270/ClCG11G016080
GO:0005623	cell	cellular_component	9	6639	21	14414	0.930476	0.694159	1	ClCG02G008580/ClCG02G020980/ClCG04G005360/ClCG05G015450/ClCG08G012580/ClCG09G011430/ClCG09G019800/ClCG09G019820/ClCG11G015350
GO:0006270	DNA replication initiation	biological_process	9	6639	21	14414	0.930476	0.694159	1	ClCG01G024510/ClCG02G004700/ClCG08G000100/ClCG08G000120/ClCG09G005120/ClCG10G013030/ClCG10G020570/ClCG11G003620/ClCG11G009310
GO:0010305	leaf vascular tissue pattern formation	biological_process	12	6639	28	14414	0.930476	0.700265	1	ClCG03G008210/ClCG05G005010/ClCG05G020690/ClCG06G006380/ClCG07G000440/ClCG07G000710/ClCG08G000490/ClCG08G000520/ClCG09G021030/ClCG10G006350/ClCG10G008990/ClCG11G015350
GO:0051213	dioxygenase activity	molecular_function	35	6639	80	14414	0.949861	0.700381	1	ClCG01G001350/ClCG01G008180/ClCG01G008900/ClCG01G020250/ClCG01G021910/ClCG01G022420/ClCG01G024160/ClCG02G005610/ClCG02G015560/ClCG03G003410/ClCG04G002700/ClCG05G000780/ClCG06G000200/ClCG06G002880/ClCG06G003700/ClCG06G006870/ClCG06G011790/ClCG06G011810/ClCG06G014450/ClCG07G004230/ClCG07G004310/ClCG07G006830/ClCG07G011030/ClCG07G016880/ClCG07G017460/ClCG08G007610/ClCG09G006800/ClCG09G007850/ClCG09G…
GO:0000064	L-ornithine transmembrane transporter activity	molecular_function	3	6639	7	14414	0.930476	0.703907	1	ClCG03G008100/ClCG09G002070/ClCG09G011950
GO:0000710	meiotic mismatch repair	biological_process	3	6639	7	14414	0.930476	0.703907	1	ClCG03G005960/ClCG05G007980/ClCG09G005140
GO:0000793	condensed chromosome	cellular_component	3	6639	7	14414	0.930476	0.703907	1	ClCG02G009060/ClCG05G012050/ClCG10G021170
GO:0001671	ATPase activator activity	molecular_function	3	6639	7	14414	0.930476	0.703907	1	ClCG01G022890/ClCG05G020860/ClCG10G017650
GO:0003724	RNA helicase activity	molecular_function	3	6639	7	14414	0.930476	0.703907	1	ClCG05G006990/ClCG09G022160/ClCG11G011450
GO:0004366	glycerol-3-phosphate O-acyltransferase activity	molecular_function	3	6639	7	14414	0.930476	0.703907	1	ClCG02G003570/ClCG06G003640/ClCG09G011630
GO:0005310	dicarboxylic acid transmembrane transporter activity	molecular_function	3	6639	7	14414	0.930476	0.703907	1	ClCG01G018440/ClCG03G014470/ClCG09G006540
GO:0005375	copper ion transmembrane transporter activity	molecular_function	3	6639	7	14414	0.930476	0.703907	1	ClCG05G015770/ClCG09G015420/ClCG10G009250
GO:0006121	mitochondrial electron transport, succinate to ubiquinone	biological_process	3	6639	7	14414	0.930476	0.703907	1	ClCG07G006190/ClCG07G009160/ClCG11G000550
GO:0006166	purine ribonucleoside salvage	biological_process	3	6639	7	14414	0.930476	0.703907	1	ClCG08G013440/ClCG08G016410/ClCG09G013140
GO:0006598	polyamine catabolic process	biological_process	3	6639	7	14414	0.930476	0.703907	1	ClCG04G009500/ClCG09G003930/ClCG11G016630
GO:0006751	glutathione catabolic process	biological_process	3	6639	7	14414	0.930476	0.703907	1	ClCG05G003000/ClCG08G005560/ClCG08G012540
GO:0007389	pattern specification process	biological_process	3	6639	7	14414	0.930476	0.703907	1	ClCG04G007700/ClCG05G015400/ClCG10G021520
GO:0007584	response to nutrient	biological_process	3	6639	7	14414	0.930476	0.703907	1	ClCG01G024850/ClCG03G006540/ClCG03G010390
GO:0008453	alanine-glyoxylate transaminase activity	molecular_function	3	6639	7	14414	0.930476	0.703907	1	ClCG03G012880/ClCG04G006540/ClCG05G025680
GO:0008541	proteasome regulatory particle, lid subcomplex	cellular_component	3	6639	7	14414	0.930476	0.703907	1	ClCG02G000890/ClCG05G019740/ClCG11G011350
GO:0009098	leucine biosynthetic process	biological_process	3	6639	7	14414	0.930476	0.703907	1	ClCG01G004210/ClCG05G010890/ClCG07G012340
GO:0009102	biotin biosynthetic process	biological_process	3	6639	7	14414	0.930476	0.703907	1	ClCG05G003020/ClCG06G013170/ClCG07G010920
GO:0009897	external side of plasma membrane	cellular_component	3	6639	7	14414	0.930476	0.703907	1	ClCG01G014630/ClCG03G001570/ClCG07G015950
GO:0009913	epidermal cell differentiation	biological_process	3	6639	7	14414	0.930476	0.703907	1	ClCG02G022420/ClCG07G009750/ClCG11G013780
GO:0010086	embryonic root morphogenesis	biological_process	3	6639	7	14414	0.930476	0.703907	1	ClCG01G006710/ClCG02G022050/ClCG11G001010
GO:0010295	(+)-abscisic acid 8'-hydroxylase activity	molecular_function	3	6639	7	14414	0.930476	0.703907	1	ClCG03G001340/ClCG07G011110/ClCG08G015960
GO:0010304	PSII associated light-harvesting complex II catabolic process	biological_process	3	6639	7	14414	0.930476	0.703907	1	ClCG00G002850/ClCG06G008580/ClCG09G018210
GO:0010444	guard mother cell differentiation	biological_process	3	6639	7	14414	0.930476	0.703907	1	ClCG02G006220/ClCG05G003350/ClCG05G024470
GO:0010507	negative regulation of autophagy	biological_process	3	6639	7	14414	0.930476	0.703907	1	ClCG02G007160/ClCG09G007980/ClCG09G017690
GO:0010569	regulation of double-strand break repair via homologous recombination	biological_process	3	6639	7	14414	0.930476	0.703907	1	ClCG07G003400/ClCG09G009680/ClCG11G007070
GO:0015120	phosphoglycerate transmembrane transporter activity	molecular_function	3	6639	7	14414	0.930476	0.703907	1	ClCG01G013200/ClCG05G014540/ClCG10G005580
GO:0015369	calcium:proton antiporter activity	molecular_function	3	6639	7	14414	0.930476	0.703907	1	ClCG02G010570/ClCG10G004160/ClCG11G017670
GO:0015713	phosphoglycerate transmembrane transport	biological_process	3	6639	7	14414	0.930476	0.703907	1	ClCG01G013200/ClCG05G014540/ClCG10G005580
GO:0015976	carbon utilization	biological_process	3	6639	7	14414	0.930476	0.703907	1	ClCG01G017860/ClCG10G009610/ClCG10G014200
GO:0016208	AMP binding	molecular_function	3	6639	7	14414	0.930476	0.703907	1	ClCG01G007930/ClCG05G012410/ClCG09G019040
GO:0017157	regulation of exocytosis	biological_process	3	6639	7	14414	0.930476	0.703907	1	ClCG04G008430/ClCG07G003390/ClCG10G022220
GO:0019104	DNA N-glycosylase activity	molecular_function	3	6639	7	14414	0.930476	0.703907	1	ClCG05G021570/ClCG07G012240/ClCG10G019400
GO:0019367	fatty acid elongation, saturated fatty acid	biological_process	3	6639	7	14414	0.930476	0.703907	1	ClCG01G016220/ClCG09G014360/ClCG09G014380
GO:0019430	removal of superoxide radicals	biological_process	3	6639	7	14414	0.930476	0.703907	1	ClCG01G020990/ClCG10G000120/ClCG10G003380
GO:0030008	TRAPP complex	cellular_component	3	6639	7	14414	0.930476	0.703907	1	ClCG02G014740/ClCG03G016550/ClCG05G014740
GO:0031298	replication fork protection complex	cellular_component	3	6639	7	14414	0.930476	0.703907	1	ClCG05G001400/ClCG10G004900/ClCG10G009550
GO:0034625	fatty acid elongation, monounsaturated fatty acid	biological_process	3	6639	7	14414	0.930476	0.703907	1	ClCG01G016220/ClCG09G014360/ClCG09G014380
GO:0034626	fatty acid elongation, polyunsaturated fatty acid	biological_process	3	6639	7	14414	0.930476	0.703907	1	ClCG01G016220/ClCG09G014360/ClCG09G014380
GO:0042754	negative regulation of circadian rhythm	biological_process	3	6639	7	14414	0.930476	0.703907	1	ClCG06G002330/ClCG06G012750/ClCG11G019080
GO:0044205	'de novo' UMP biosynthetic process	biological_process	3	6639	7	14414	0.930476	0.703907	1	ClCG01G007740/ClCG10G005230/ClCG11G013120
GO:0045549	9-cis-epoxycarotenoid dioxygenase activity	molecular_function	3	6639	7	14414	0.930476	0.703907	1	ClCG07G011050/ClCG07G011060/ClCG09G004110
GO:0045597	positive regulation of cell differentiation	biological_process	3	6639	7	14414	0.930476	0.703907	1	ClCG05G003350/ClCG10G020060/ClCG11G015110
GO:0047325	inositol tetrakisphosphate 1-kinase activity	molecular_function	3	6639	7	14414	0.930476	0.703907	1	ClCG09G016590/ClCG09G017070/ClCG09G017090
GO:0051131	chaperone-mediated protein complex assembly	biological_process	3	6639	7	14414	0.930476	0.703907	1	ClCG00G002460/ClCG10G003040/ClCG10G015780
GO:0051300	spindle pole body organization	biological_process	3	6639	7	14414	0.930476	0.703907	1	ClCG04G012200/ClCG07G000510/ClCG10G004530
GO:0051538	3 iron, 4 sulfur cluster binding	molecular_function	3	6639	7	14414	0.930476	0.703907	1	ClCG05G008840/ClCG09G017830/ClCG10G016190
GO:0051908	double-stranded DNA 5'-3' exodeoxyribonuclease activity	molecular_function	3	6639	7	14414	0.930476	0.703907	1	ClCG03G017940/ClCG05G007970/ClCG10G014410
GO:0052726	inositol-1,3,4-trisphosphate 5-kinase activity	molecular_function	3	6639	7	14414	0.930476	0.703907	1	ClCG09G016590/ClCG09G017070/ClCG09G017090
GO:0060321	acceptance of pollen	biological_process	3	6639	7	14414	0.930476	0.703907	1	ClCG05G010110/ClCG09G005670/ClCG09G010020
GO:0070534	protein K63-linked ubiquitination	biological_process	3	6639	7	14414	0.930476	0.703907	1	ClCG01G006500/ClCG10G013740/ClCG10G018550
GO:0071617	lysophospholipid acyltransferase activity	molecular_function	3	6639	7	14414	0.930476	0.703907	1	ClCG00G000880/ClCG03G015300/ClCG03G017130
GO:0071897	DNA biosynthetic process	biological_process	3	6639	7	14414	0.930476	0.703907	1	ClCG01G010620/ClCG02G021550/ClCG11G011720
GO:0072546	ER membrane protein complex	cellular_component	3	6639	7	14414	0.930476	0.703907	1	ClCG04G005970/ClCG05G016710/ClCG08G012310
GO:0080148	negative regulation of response to water deprivation	biological_process	3	6639	7	14414	0.930476	0.703907	1	ClCG01G007730/ClCG05G026730/ClCG10G013740
GO:0102420	sn-1-glycerol-3-phosphate C16:0-DCA-CoA acyl transferase activity	molecular_function	3	6639	7	14414	0.930476	0.703907	1	ClCG02G003570/ClCG06G003640/ClCG09G011630
GO:1900459	positive regulation of brassinosteroid mediated signaling pathway	biological_process	3	6639	7	14414	0.930476	0.703907	1	ClCG02G007160/ClCG09G017690/ClCG10G020680
GO:1900871	chloroplast mRNA modification	biological_process	3	6639	7	14414	0.930476	0.703907	1	ClCG04G012480/ClCG06G014270/ClCG10G017040
GO:2000306	positive regulation of photomorphogenesis	biological_process	3	6639	7	14414	0.930476	0.703907	1	ClCG03G006640/ClCG03G016880/ClCG06G017930
GO:0031977	thylakoid lumen	cellular_component	15	6639	35	14414	0.930476	0.707529	1	ClCG02G016070/ClCG02G017260/ClCG03G002390/ClCG03G005130/ClCG05G000410/ClCG05G004210/ClCG05G014460/ClCG06G001940/ClCG07G015100/ClCG09G004540/ClCG09G018300/ClCG09G018980/ClCG11G002300/ClCG11G006700/ClCG11G018910
GO:0030154	cell differentiation	biological_process	73	6639	165	14414	0.960552	0.708114	1	ClCG01G000590/ClCG01G004860/ClCG01G005640/ClCG01G007460/ClCG01G013660/ClCG01G018380/ClCG01G023150/ClCG02G010590/ClCG02G011090/ClCG02G012240/ClCG02G012290/ClCG02G012450/ClCG02G013820/ClCG02G013930/ClCG02G014620/ClCG02G018010/ClCG02G019260/ClCG03G000280/ClCG03G005470/ClCG03G006640/ClCG03G015580/ClCG03G017970/ClCG04G003180/ClCG04G007520/ClCG04G010210/ClCG05G001640/ClCG05G003390/ClCG05G007850/ClCG05G…
GO:0002237	response to molecule of bacterial origin	biological_process	18	6639	42	14414	0.930476	0.715118	1	ClCG01G019860/ClCG03G001940/ClCG04G008960/ClCG04G009140/ClCG05G003210/ClCG05G016350/ClCG05G021370/ClCG05G023340/ClCG06G015930/ClCG07G010330/ClCG07G010680/ClCG08G013690/ClCG09G000390/ClCG09G003080/ClCG09G008810/ClCG10G022050/ClCG11G001650/ClCG11G013830
GO:0000902	cell morphogenesis	biological_process	8	6639	19	14414	0.914152	0.715738	1	ClCG01G009560/ClCG05G026140/ClCG08G007150/ClCG08G014380/ClCG09G018070/ClCG10G000580/ClCG11G002350/ClCG11G009390
GO:0006506	GPI anchor biosynthetic process	biological_process	8	6639	19	14414	0.914152	0.715738	1	ClCG01G010120/ClCG02G003800/ClCG03G002030/ClCG05G002810/ClCG07G011250/ClCG09G013740/ClCG10G001480/ClCG10G012810
GO:0006749	glutathione metabolic process	biological_process	8	6639	19	14414	0.914152	0.715738	1	ClCG04G007550/ClCG04G012300/ClCG05G003000/ClCG05G003420/ClCG05G003730/ClCG05G003780/ClCG08G013970/ClCG09G007580
GO:0008299	isoprenoid biosynthetic process	biological_process	8	6639	19	14414	0.914152	0.715738	1	ClCG01G024860/ClCG02G006070/ClCG05G010750/ClCG07G010380/ClCG08G009150/ClCG10G011930/ClCG11G007350/ClCG11G010680
GO:0010048	vernalization response	biological_process	8	6639	19	14414	0.914152	0.715738	1	ClCG01G003280/ClCG04G011890/ClCG06G000230/ClCG06G000580/ClCG07G017280/ClCG09G017670/ClCG09G017680/ClCG10G002390
GO:0006383	transcription by RNA polymerase III	biological_process	11	6639	26	14414	0.918547	0.717758	1	ClCG01G007520/ClCG01G008230/ClCG02G018290/ClCG03G002130/ClCG05G007860/ClCG07G000010/ClCG07G009030/ClCG07G013810/ClCG07G015110/ClCG08G007960/ClCG09G014250
GO:0010143	cutin biosynthetic process	biological_process	11	6639	26	14414	0.918547	0.717758	1	ClCG02G006070/ClCG04G007180/ClCG05G008240/ClCG05G010750/ClCG05G024790/ClCG06G003640/ClCG09G017750/ClCG10G014710/ClCG10G021880/ClCG10G021950/ClCG11G007350
GO:0016759	cellulose synthase activity	molecular_function	11	6639	26	14414	0.918547	0.717758	1	ClCG01G015760/ClCG02G008930/ClCG02G008980/ClCG03G007500/ClCG04G003280/ClCG05G017030/ClCG07G011390/ClCG07G011400/ClCG07G011410/ClCG08G002060/ClCG11G011270
GO:0010200	response to chitin	biological_process	45	6639	103	14414	0.948543	0.719542	1	ClCG01G001930/ClCG01G002500/ClCG01G003040/ClCG01G004710/ClCG01G015580/ClCG01G016660/ClCG01G016980/ClCG01G017090/ClCG01G018570/ClCG01G021770/ClCG01G023980/ClCG02G000630/ClCG02G002030/ClCG02G008030/ClCG02G015970/ClCG02G020030/ClCG03G001380/ClCG03G012260/ClCG04G006430/ClCG05G006660/ClCG05G007930/ClCG05G010300/ClCG05G011340/ClCG05G016350/ClCG05G020080/ClCG05G020260/ClCG06G004490/ClCG06G004970/ClCG07G…
GO:0000776	kinetochore	cellular_component	5	6639	12	14414	0.904629	0.7213	1	ClCG01G025480/ClCG09G002300/ClCG10G017400/ClCG11G000290/ClCG11G007400
GO:0003400	regulation of COPII vesicle coating	biological_process	5	6639	12	14414	0.904629	0.7213	1	ClCG02G015050/ClCG06G006630/ClCG08G007980/ClCG11G001240/ClCG11G013170
GO:0005216	ion channel activity	molecular_function	5	6639	12	14414	0.904629	0.7213	1	ClCG01G000510/ClCG05G000870/ClCG09G014480/ClCG10G006450/ClCG10G014650
GO:0006744	ubiquinone biosynthetic process	biological_process	5	6639	12	14414	0.904629	0.7213	1	ClCG01G024860/ClCG04G004090/ClCG07G007730/ClCG10G011930/ClCG11G000360
GO:0009956	radial pattern formation	biological_process	5	6639	12	14414	0.904629	0.7213	1	ClCG01G013660/ClCG01G017540/ClCG02G012640/ClCG05G010540/ClCG09G021030
GO:0015114	phosphate ion transmembrane transporter activity	molecular_function	5	6639	12	14414	0.904629	0.7213	1	ClCG04G004390/ClCG05G004180/ClCG05G023190/ClCG09G018050/ClCG11G019010
GO:0017108	5'-flap endonuclease activity	molecular_function	5	6639	12	14414	0.904629	0.7213	1	ClCG03G017940/ClCG05G007970/ClCG08G000320/ClCG10G012070/ClCG10G014410
GO:0030134	COPII-coated ER to Golgi transport vesicle	cellular_component	5	6639	12	14414	0.904629	0.7213	1	ClCG01G008750/ClCG05G009720/ClCG09G014220/ClCG09G022050/ClCG10G009200
GO:0042162	telomeric DNA binding	molecular_function	5	6639	12	14414	0.904629	0.7213	1	ClCG03G002860/ClCG03G008160/ClCG04G009190/ClCG05G002220/ClCG07G016640
GO:0048564	photosystem I assembly	biological_process	5	6639	12	14414	0.904629	0.7213	1	ClCG01G025950/ClCG04G004540/ClCG09G010420/ClCG10G014230/ClCG11G011960
GO:1900055	regulation of leaf senescence	biological_process	5	6639	12	14414	0.904629	0.7213	1	ClCG02G022000/ClCG06G015270/ClCG10G010560/ClCG11G001250/ClCG11G005440
GO:0000741	karyogamy	biological_process	14	6639	33	14414	0.921077	0.722468	1	ClCG01G007990/ClCG01G023210/ClCG02G004200/ClCG02G005020/ClCG02G011780/ClCG05G021310/ClCG06G000650/ClCG06G016500/ClCG07G011240/ClCG08G007830/ClCG08G009370/ClCG08G014890/ClCG09G012520/ClCG10G009230
GO:0008360	regulation of cell shape	biological_process	14	6639	33	14414	0.921077	0.722468	1	ClCG01G002630/ClCG01G019020/ClCG02G017640/ClCG03G006050/ClCG03G013790/ClCG03G013900/ClCG03G013930/ClCG05G001290/ClCG06G006630/ClCG06G017700/ClCG09G003770/ClCG09G022530/ClCG11G013170/ClCG11G015860
GO:0009833	plant-type primary cell wall biogenesis	biological_process	14	6639	33	14414	0.921077	0.722468	1	ClCG01G015760/ClCG01G019020/ClCG02G008930/ClCG02G008980/ClCG03G007500/ClCG04G003280/ClCG05G017030/ClCG07G011390/ClCG07G011400/ClCG07G011410/ClCG08G002060/ClCG09G016690/ClCG10G011170/ClCG11G011270
GO:0016126	sterol biosynthetic process	biological_process	14	6639	33	14414	0.921077	0.722468	1	ClCG01G024550/ClCG02G015900/ClCG03G011070/ClCG05G007220/ClCG05G015400/ClCG05G021710/ClCG07G001750/ClCG07G011920/ClCG08G007010/ClCG08G009150/ClCG08G009720/ClCG10G003210/ClCG10G005450/ClCG10G019410
GO:0009737	response to abscisic acid	biological_process	144	6639	323	14414	0.967925	0.723807	1	ClCG01G000910/ClCG01G003530/ClCG01G005430/ClCG01G014280/ClCG01G014630/ClCG01G015040/ClCG01G016270/ClCG01G017090/ClCG01G017350/ClCG01G017920/ClCG01G020510/ClCG01G021800/ClCG02G001720/ClCG02G002700/ClCG02G003340/ClCG02G003450/ClCG02G006020/ClCG02G008000/ClCG02G009380/ClCG02G012360/ClCG02G012820/ClCG02G013930/ClCG02G021310/ClCG02G022430/ClCG02G022520/ClCG02G022810/ClCG02G023910/ClCG03G000130/ClCG03G…
GO:0019900	kinase binding	molecular_function	17	6639	40	14414	0.922722	0.728273	1	ClCG01G018940/ClCG02G002700/ClCG02G008000/ClCG02G009380/ClCG03G001230/ClCG03G009030/ClCG03G014100/ClCG06G005110/ClCG06G005280/ClCG07G013020/ClCG08G007600/ClCG08G008610/ClCG08G014870/ClCG09G012490/ClCG10G001590/ClCG10G016620/ClCG10G020260
GO:0009738	abscisic acid-activated signaling pathway	biological_process	96	6639	217	14414	0.960491	0.728827	1	ClCG00G001960/ClCG01G003680/ClCG01G003690/ClCG01G014320/ClCG01G017920/ClCG01G018600/ClCG01G020310/ClCG01G021220/ClCG01G021800/ClCG01G022810/ClCG02G000210/ClCG02G001000/ClCG02G003340/ClCG02G005660/ClCG02G006020/ClCG02G006550/ClCG02G007130/ClCG02G010360/ClCG02G012360/ClCG02G012860/ClCG02G013930/ClCG02G014200/ClCG02G021310/ClCG02G022810/ClCG02G023910/ClCG03G000130/ClCG03G000610/ClCG03G000620/ClCG03G…
GO:0009733	response to auxin	biological_process	72	6639	164	14414	0.95317	0.737198	1	ClCG01G010930/ClCG01G013590/ClCG01G017500/ClCG01G022530/ClCG01G023810/ClCG01G024910/ClCG01G025080/ClCG02G000680/ClCG02G007160/ClCG02G012820/ClCG02G018230/ClCG03G003310/ClCG03G006420/ClCG03G006480/ClCG03G006680/ClCG03G007590/ClCG03G015640/ClCG03G015720/ClCG03G016980/ClCG03G017970/ClCG04G006110/ClCG04G007550/ClCG04G012460/ClCG05G000980/ClCG05G003390/ClCG05G003780/ClCG05G003950/ClCG05G004660/ClCG05G…
GO:0010118	stomatal movement	biological_process	13	6639	31	14414	0.910466	0.738121	1	ClCG01G024850/ClCG02G010700/ClCG02G013130/ClCG03G006540/ClCG05G004090/ClCG05G017060/ClCG05G026970/ClCG08G012220/ClCG09G012120/ClCG10G005860/ClCG10G008290/ClCG11G006070/ClCG11G014090
GO:0010026	trichome differentiation	biological_process	7	6639	17	14414	0.893987	0.739427	1	ClCG01G015480/ClCG01G018500/ClCG05G024980/ClCG06G003710/ClCG10G007550/ClCG10G008610/ClCG11G010010
GO:0010183	pollen tube guidance	biological_process	7	6639	17	14414	0.893987	0.739427	1	ClCG03G002320/ClCG04G000310/ClCG08G001420/ClCG08G001450/ClCG08G001470/ClCG08G001480/ClCG09G017640
GO:0051287	NAD binding	molecular_function	30	6639	70	14414	0.930476	0.744333	1	ClCG01G021240/ClCG02G002920/ClCG02G006860/ClCG02G018680/ClCG03G008220/ClCG04G003680/ClCG04G005730/ClCG05G001290/ClCG05G001950/ClCG05G002010/ClCG05G002840/ClCG05G006890/ClCG05G009680/ClCG05G010250/ClCG07G000900/ClCG07G000910/ClCG07G005190/ClCG07G007290/ClCG07G012340/ClCG07G013820/ClCG07G014180/ClCG08G017320/ClCG09G001970/ClCG09G010140/ClCG09G019140/ClCG09G019460/ClCG10G000590/ClCG10G016760/ClCG11G…
GO:0005840	ribosome	cellular_component	62	6639	142	14414	0.947949	0.745098	1	ClCG01G000870/ClCG01G001020/ClCG01G001790/ClCG01G004450/ClCG01G015530/ClCG01G016260/ClCG01G023670/ClCG01G023830/ClCG01G024540/ClCG02G000640/ClCG02G013520/ClCG02G013790/ClCG02G015720/ClCG03G002460/ClCG03G009300/ClCG03G014800/ClCG03G015450/ClCG04G007070/ClCG04G008800/ClCG04G009670/ClCG04G011240/ClCG05G001320/ClCG05G002990/ClCG05G004160/ClCG05G006720/ClCG05G006870/ClCG05G008150/ClCG05G009030/ClCG05G…
GO:0005507	copper ion binding	molecular_function	57	6639	131	14414	0.944681	0.749944	1	ClCG01G001560/ClCG01G001660/ClCG01G002820/ClCG01G003680/ClCG01G003690/ClCG01G003820/ClCG01G005700/ClCG01G007120/ClCG01G011970/ClCG01G015980/ClCG01G020600/ClCG01G025580/ClCG02G002960/ClCG02G004090/ClCG02G012280/ClCG02G018300/ClCG02G018320/ClCG02G018330/ClCG02G018490/ClCG02G023660/ClCG03G002100/ClCG03G012910/ClCG03G014000/ClCG03G014820/ClCG04G004530/ClCG04G005320/ClCG04G007210/ClCG04G008110/ClCG04G…
GO:0000919	cell plate assembly	biological_process	4	6639	10	14414	0.868444	0.755978	1	ClCG05G016580/ClCG06G009880/ClCG10G011170/ClCG11G000120
GO:0009116	nucleoside metabolic process	biological_process	4	6639	10	14414	0.868444	0.755978	1	ClCG01G006710/ClCG09G022430/ClCG11G001010/ClCG11G003800
GO:0009694	jasmonic acid metabolic process	biological_process	4	6639	10	14414	0.868444	0.755978	1	ClCG02G005640/ClCG05G000980/ClCG08G000390/ClCG11G004830
GO:0009750	response to fructose	biological_process	4	6639	10	14414	0.868444	0.755978	1	ClCG05G015650/ClCG06G012040/ClCG07G014800/ClCG10G019380
GO:0009864	induced systemic resistance, jasmonic acid mediated signaling pathway	biological_process	4	6639	10	14414	0.868444	0.755978	1	ClCG03G009670/ClCG05G000980/ClCG10G016010/ClCG11G018870
GO:0010158	abaxial cell fate specification	biological_process	4	6639	10	14414	0.868444	0.755978	1	ClCG02G021030/ClCG05G010540/ClCG06G011300/ClCG11G003140
GO:0016165	linoleate 13S-lipoxygenase activity	molecular_function	4	6639	10	14414	0.868444	0.755978	1	ClCG02G023550/ClCG02G023580/ClCG09G001030/ClCG11G013860
GO:0016671	oxidoreductase activity, acting on a sulfur group of donors, disulfide as acceptor	molecular_function	4	6639	10	14414	0.868444	0.755978	1	ClCG01G024790/ClCG01G025600/ClCG05G024700/ClCG10G014800
GO:0030497	fatty acid elongation	biological_process	4	6639	10	14414	0.868444	0.755978	1	ClCG01G016220/ClCG03G009000/ClCG09G014360/ClCG09G014380
GO:0035265	organ growth	biological_process	4	6639	10	14414	0.868444	0.755978	1	ClCG06G017620/ClCG08G011100/ClCG09G020060/ClCG11G013700
GO:0042138	meiotic DNA double-strand break formation	biological_process	4	6639	10	14414	0.868444	0.755978	1	ClCG01G002340/ClCG04G008770/ClCG08G003660/ClCG11G018480
GO:0043484	regulation of RNA splicing	biological_process	4	6639	10	14414	0.868444	0.755978	1	ClCG01G008440/ClCG01G025100/ClCG06G016580/ClCG08G002590
GO:0046655	folic acid metabolic process	biological_process	4	6639	10	14414	0.868444	0.755978	1	ClCG06G007960/ClCG07G001670/ClCG07G010870/ClCG11G015450
GO:0052324	plant-type cell wall cellulose biosynthetic process	biological_process	4	6639	10	14414	0.868444	0.755978	1	ClCG04G011640/ClCG07G015950/ClCG10G016580/ClCG11G015860
GO:0070588	calcium ion transmembrane transport	biological_process	4	6639	10	14414	0.868444	0.755978	1	ClCG02G010570/ClCG08G016600/ClCG10G004160/ClCG11G017670
GO:0080186	developmental vegetative growth	biological_process	4	6639	10	14414	0.868444	0.755978	1	ClCG03G009670/ClCG03G017110/ClCG09G022150/ClCG10G013460
GO:0099402	plant organ development	biological_process	4	6639	10	14414	0.868444	0.755978	1	ClCG01G013730/ClCG01G014410/ClCG04G005410/ClCG11G014090
GO:0000786	nucleosome	cellular_component	15	6639	36	14414	0.904629	0.756043	1	ClCG01G006370/ClCG01G013830/ClCG01G013840/ClCG01G013850/ClCG01G020160/ClCG02G020350/ClCG02G020390/ClCG03G016620/ClCG04G008410/ClCG04G009530/ClCG05G011490/ClCG07G000560/ClCG07G013890/ClCG10G010150/ClCG10G020920
GO:0006261	DNA-dependent DNA replication	biological_process	9	6639	22	14414	0.888181	0.756327	1	ClCG01G019690/ClCG01G023950/ClCG04G004690/ClCG05G002630/ClCG07G011010/ClCG10G005550/ClCG10G007550/ClCG11G001530/ClCG11G015940
GO:0010204	defense response signaling pathway, resistance gene-independent	biological_process	9	6639	22	14414	0.888181	0.756327	1	ClCG01G010740/ClCG05G003210/ClCG05G009590/ClCG06G000820/ClCG06G009590/ClCG06G009620/ClCG06G011930/ClCG07G011780/ClCG09G008810
GO:0042335	cuticle development	biological_process	9	6639	22	14414	0.888181	0.756327	1	ClCG02G006070/ClCG03G013380/ClCG03G014210/ClCG05G010750/ClCG06G000060/ClCG06G012860/ClCG08G000260/ClCG11G007350/ClCG11G013600
GO:0071230	cellular response to amino acid stimulus	biological_process	9	6639	22	14414	0.888181	0.756327	1	ClCG02G001870/ClCG02G008650/ClCG06G012870/ClCG06G013010/ClCG07G013630/ClCG08G015980/ClCG11G013120/ClCG11G017680/ClCG11G018870
GO:0000030	mannosyltransferase activity	molecular_function	2	6639	5	14414	0.868444	0.759415	1	ClCG01G010120/ClCG09G013740
GO:0000722	telomere maintenance via recombination	biological_process	2	6639	5	14414	0.868444	0.759415	1	ClCG05G003110/ClCG06G013390
[truncated: 824 more rows]
