# Supplementary material for: Transcriptome-wide N6-methyladenosine (m6A) methylation in watermelon under CGMMV infection
Source: BMC Plant Biol. 2021 Nov 8;21:516. doi: 10.1186/s12870-021-03289-8 (PMC8574010; doi:10.1186/s12870-021-03289-8)
Supplement: Supplementary file 8 — Additional file 8: Supplementary file 8. Characteristics of differentially methylated peaks (DMPs) in CGMMV-infected and control samples. [file 12870_2021_3289_MOESM8_ESM.xlsx]

## Sheet: CGMMV-vs-Control-Diffpeak_diffe
Additional File 8. Characteristics of differentially methylated peaks (DMPs) in CGMMV-infected and control samples.
chr	start	end	width	geneId	transcriptId	distanceToTSS	peak_fold_enrichment	peak_diff.lg.fdr	peak_diff.lg.p	peak_diff.log2.fc	exp_foldChange	exp_log2FoldChange	exp_pval	exp_padj	exp_significant
CG_Chr00	6305732	6306549	818	ClCG00G002140	ClCG00G002140.1	3967	2.05	-1.09	-3.56	-3.63	3.55956	1.8317	0.000762202	0.00985588	yes
CG_Chr00	6979966	6980274	309	ClCG00G002460	ClCG00G002460.1	6019	9.5	-434	-434	-6.6	1.18315	0.24263	0.831261	0.979971	no
CG_Chr00	7434559	7435019	461	ClCG00G002750	ClCG00G002750.1	640	2.33	-434	-434	4.54	1.74844	0.80607	0.169024	0.449003	no
CG_Chr00	7582332	7582626	295	ClCG00G002840	ClCG00G002840.1	3876	2.38	-0.587	-2.24	8.32	0.122177	-3.03295	0.231834	0.539071	no
CG_Chr00	8014829	8014978	150	ClCG00G003060	ClCG00G003060.1	10106	2.86	-0.571	-2.2	2.17	1.33351	0.415231	0.675788	0.909823	no
CG_Chr00	8392594	8393214	621	ClCG00G003320	ClCG00G003320.1	2060	17	-2.17	-5.32	3.62	2.07165	1.05078	4.70383e-16	8.70437e-14	yes
CG_Chr00	9524789	9525864	1076	ClCG00G003970	ClCG00G003970.1	346	3.5	-0.784	-2.83	2.77	0.926885	-0.109538	0.897806	0.999835	no
CG_Chr00	10182578	10185270	2693	ClCG00G004350	ClCG00G004350.1	589	2.96	-0.929	-3.22	1.07	0.453763	-1.13999	0.331928	0.654768	no
CG_Chr00	10675033	10675466	434	ClCG00G004580	ClCG00G004580.1	4922	2.02	-2.41	-5.65	1.84	0.934037	-0.098448	0.509834	0.807323	no
CG_Chr00	789729	790963	1235	ClCG00G000440	ClCG00G000440.1	-1704	2.2	-0.703	-2.61	-1.16	1.3548	0.438081	0.12607	0.377095	no
CG_Chr00	3007912	3009227	1316	ClCG00G000880	ClCG00G000880.1	-2013	1.86	-434	-434	-9.19	2.38901	1.25641	0.327052	0.65008	no
CG_Chr00	4422755	4424485	1731	ClCG00G001350	ClCG00G001350.1	-1126	17.7	-1.13	-3.67	4.8	1.5419	0.62471	0.787786	0.96077	no
CG_Chr00	4489439	4490267	829	ClCG00G001370	ClCG00G001370.1	-3045	5.67	-1.09	-3.5	-3.3	1.62438	0.699887	0.367988	0.688442	no
CG_Chr00	6543896	6544424	529	ClCG00G002210	ClCG00G002210.1	-1066	2.2	-0.291	-1.39	-3.12	1.31596	0.39611	0.717181	0.932518	no
CG_Chr00	6544783	6545247	465	ClCG00G002210	ClCG00G002210.1	-243	1.5	-0.348	-1.57	-2.81	1.31596	0.39611	0.717181	0.932518	no
CG_Chr00	6744824	6745991	1168	ClCG00G002260	ClCG00G002260.1	-1390	23.8	-1.12	-3.63	-5.36	1.08665	0.119891	0.707422	0.926189	no
CG_Chr00	7387079	7388500	1422	ClCG00G002700	ClCG00G002700.1	-443	8	-0.952	-3.25	-3.29	1.53345	0.616781	0.569387	0.846057	no
CG_Chr00	8077559	8078041	483	ClCG00G003120	ClCG00G003120.1	-2418	5.04	-4.01	-7.5	3.7	0.704536	-0.505254	0.0745204	0.271753	no
CG_Chr00	8442532	8444586	2055	ClCG00G003380	ClCG00G003380.1	-908	10.7	-1.09	-3.54	3.92	1.98884	0.991927	0.634379	0.888476	no
CG_Chr00	9835791	9836209	419	ClCG00G004170	ClCG00G004170.1	-2239	18.4	-1.22	-3.82	-4.56	8.66825	3.11574	0.266773	0.582955	no
CG_Chr00	9836900	9838157	1258	ClCG00G004170	ClCG00G004170.1	-291	1.62	-0.279	-1.36	-4.12	8.66825	3.11574	0.266773	0.582955	no
CG_Chr01	573740	573889	150	ClCG01G000680	ClCG01G000680.1	2478	2.48	-0.307	-1.45	0.896	1.20092	0.264136	0.0621601	0.24103	no
CG_Chr01	1221325	1222328	1004	ClCG01G001310	ClCG01G001310.1	398	2	-0.291	-1.4	-0.67	0.777373	-0.36332	0.317779	0.641142	no
CG_Chr01	1716572	1717317	746	ClCG01G001740	ClCG01G001740.1	2235	1.66	-0.421	-1.76	-0.788	0.926113	-0.11074	0.559917	0.840979	no
CG_Chr01	3806675	3807298	624	ClCG01G003610	ClCG01G003610.1	2544	2.83	-0.48	-1.9	0.613	1.0518	0.0728613	0.747319	0.944679	no
CG_Chr01	4199194	4199342	149	ClCG01G003910	ClCG01G003910.1	296	1.78	-0.765	-2.79	-0.595	0.995895	-0.00593516	0.95106	1	no
CG_Chr01	4879025	4879911	887	ClCG01G004570	ClCG01G004570.1	199	8.25	-0.576	-2.22	2.95	0.868564	-0.203296	0.789634	0.961663	no
CG_Chr01	10807869	10808066	198	ClCG01G008820	ClCG01G008820.1	838	2	-0.269	-1.33	0.718	1.26781	0.342335	0.123286	0.37081	no
CG_Chr01	14125201	14125472	272	ClCG01G009830	ClCG01G009830.1	3540	1.71	-0.688	-2.55	-1.25	0.311536	-1.68253	0.00698874	0.052692	yes
CG_Chr01	17722795	17722944	150	ClCG01G011120	ClCG01G011120.1	3940	1.97	-0.279	-1.36	0.956	1.21782	0.284296	0.205101	0.503377	no
CG_Chr01	24996159	24996401	243	ClCG01G012620	ClCG01G012620.1	387	2.17	-0.508	-2.03	-0.952	2.33273	1.22202	8.61096e-07	3.39101e-05	yes
CG_Chr01	26130621	26130770	150	ClCG01G013000	ClCG01G013000.1	3533	1.47	-0.554	-2.17	0.738	0.870396	-0.200256	0.146052	0.41192	no
CG_Chr01	26249777	26250808	1032	ClCG01G013090	ClCG01G013090.1	496	2.21	-0.316	-1.48	-2.6	0.581905	-0.781143	0.000959784	0.011787	yes
CG_Chr01	28440682	28440832	151	ClCG01G014140	ClCG01G014140.1	4075	2.29	-0.484	-1.91	-1.35	0.928119	-0.107619	0.544084	0.833283	no
CG_Chr01	28777861	28778862	1002	ClCG01G014450	ClCG01G014450.1	2724	2	-0.679	-2.5	1.4	1.15845	0.212193	0.526258	0.82068	no
CG_Chr01	29263715	29263913	199	ClCG01G014950	ClCG01G014950.1	50	1.25	-0.587	-2.25	-0.934	1.13076	0.177296	0.51625	0.812462	no
CG_Chr01	30261532	30261805	274	ClCG01G015940	ClCG01G015940.1	10583	2.28	-0.356	-1.59	-0.969	0.953899	-0.0680909	0.606305	0.869801	no
CG_Chr01	33605878	33606175	298	ClCG01G019270	ClCG01G019270.1	2224	1.8	-0.553	-2.16	-0.591	1.05835	0.0818111	0.647795	0.896354	no
CG_Chr01	33607262	33607411	150	ClCG01G019270	ClCG01G019270.1	3608	1.54	-0.521	-2.06	1.05	1.05835	0.0818111	0.647795	0.896354	no
CG_Chr01	33858661	33858901	241	ClCG01G019630	ClCG01G019630.1	96	2.15	-0.408	-1.73	-0.617	1.11312	0.154615	0.415405	0.731015	no
CG_Chr01	33920609	33920808	200	ClCG01G019710	ClCG01G019710.1	3238	2.95	-0.478	-1.89	-0.815	0.890427	-0.167431	0.597791	0.864504	no
CG_Chr01	34009345	34009533	189	ClCG01G019820	ClCG01G019820.1	263	2.36	-0.679	-2.51	-0.748	4.08679	2.03097	1.97225e-06	6.92286e-05	yes
CG_Chr01	34513327	34513474	148	ClCG01G020370	ClCG01G020370.1	11752	1.85	-0.284	-1.38	1.06	0.432024	-1.21082	0.0204132	0.112482	yes
CG_Chr01	34563934	34564128	195	ClCG01G020410	ClCG01G020410.1	3595	1.61	-0.269	-1.33	-0.759	1.60703	0.684397	2.5869e-05	0.000622554	yes
CG_Chr01	36016208	36016582	375	ClCG01G022500	ClCG01G022500.1	2251	1.96	-0.627	-2.37	0.588	1.00604	0.00868054	0.994854	1	no
CG_Chr01	36082459	36084278	1820	ClCG01G022570	ClCG01G022570.1	3256	11.5	-0.689	-2.56	5.87	1.12017	0.163712	0.723537	0.934916	no
CG_Chr01	36992816	36992966	151	ClCG01G023740	ClCG01G023740.1	299	2.37	-0.403	-1.72	-0.82	1.09795	0.134814	0.676081	0.909897	no
CG_Chr01	37178645	37178943	299	ClCG01G023950	ClCG01G023950.1	1180	2.45	-1.09	-3.58	-0.726	0.92035	-0.119746	0.341402	0.664059	no
CG_Chr01	38951692	38952212	521	ClCG01G025930	ClCG01G025930.1	1972	2.31	-0.316	-1.47	-0.605	1.09897	0.13615	0.455237	0.764188	no
CG_Chr01	38958773	38959183	411	ClCG01G025940	ClCG01G025940.1	1139	2.23	-0.49	-1.94	-0.715	1.74876	0.806329	0.038837	0.176288	yes
CG_Chr01	38978724	38978921	198	ClCG01G025960	ClCG01G025960.1	7229	1.93	-0.553	-2.16	0.925	2.27208	1.18401	6.55552e-07	2.66983e-05	yes
CG_Chr01	1090134	1090283	150	ClCG01G001230	ClCG01G001230.1	-26292	2.3	-0.841	-3.03	0.859	0.784027	-0.351026	0.00707489	0.0531771	no
CG_Chr01	1192598	1192747	150	ClCG01G001290	ClCG01G001290.1	0	1.83	-0.266	-1.32	-1.01	0.38236	-1.387	0.00022885	0.0037441	yes
CG_Chr01	4059291	4059538	248	ClCG01G003820	ClCG01G003820.1	-4052	2.2	-0.318	-1.49	0.605	1.14904	0.200424	0.464665	0.771051	no
CG_Chr01	4734292	4736049	1758	ClCG01G004440	ClCG01G004440.1	-885	14	-1.23	-3.89	3.78	1.04533	0.0639554	0.562171	0.842424	no
CG_Chr01	4968031	4968181	151	ClCG01G004670	ClCG01G004670.1	-50	2.52	-0.434	-1.78	-1.03	1.11632	0.158747	0.697483	0.92011	no
CG_Chr01	5511601	5511751	151	ClCG01G005180	ClCG01G005180.1	0	2.9	-0.316	-1.47	-0.838	1.2823	0.358738	0.050314	0.209111	no
CG_Chr01	6826857	6827052	196	ClCG01G006110	ClCG01G006110.1	-956	1.64	-0.308	-1.45	-0.671	2.09298	1.06556	5.42467e-05	0.00113247	yes
CG_Chr01	10751428	10757836	6409	ClCG01G008800	ClCG01G008800.1	-99	1.77	-0.515	-2.05	-0.941	0.877458	-0.188598	0.238157	0.54735	no
CG_Chr01	27830936	27831495	560	ClCG01G013880	ClCG01G013880.1	-330	1.94	-0.315	-1.47	0.609	0.934695	-0.0974321	0.79231	0.962733	no
CG_Chr01	28271104	28272191	1088	ClCG01G014030	ClCG01G014030.1	-10180	2.19	-0.356	-1.59	-0.672	1.0121	0.0173537	0.955769	1	no
CG_Chr01	28529069	28529312	244	ClCG01G014250	ClCG01G014250.1	-485	1.46	-0.612	-2.32	-1.25	1.35214	0.435247	0.292328	0.611946	no
CG_Chr01	29257367	29257516	150	ClCG01G014940	ClCG01G014940.1	-200	1.68	-0.344	-1.55	-1.11	Inf	Inf	0.895929	0.99974	no
CG_Chr01	30665536	30665836	301	ClCG01G016300	ClCG01G016300.1	-1036	1.49	-0.679	-2.52	-0.676	0.761976	-0.392182	0.0389513	0.176639	no
CG_Chr01	31304130	31304418	289	ClCG01G016810	ClCG01G016810.1	-1187	2.86	-0.49	-1.95	-0.842	3.39656	1.76407	4.50901e-09	2.97376e-07	yes
CG_Chr01	31692190	31692389	200	ClCG01G017140	ClCG01G017140.1	-2319	1.46	-1.34	-4.05	-0.79	2.00029	1.00021	0.00574393	0.0454837	yes
CG_Chr01	31814272	31815197	926	ClCG01G017250	ClCG01G017250.1	-14690	1.67	-0.64	-2.41	-0.587	0.866113	-0.207373	0.114862	0.354768	no
CG_Chr01	32341275	32341422	148	ClCG01G017850	ClCG01G017850.1	-2843	2	-0.265	-1.31	-1.43	0.671915	-0.573649	0.0282736	0.141652	yes
CG_Chr01	33887253	33887400	148	ClCG01G019670	ClCG01G019670.1	-541	1.91	-0.438	-1.79	0.767	0.968236	-0.0465698	0.826842	0.979525	no
CG_Chr01	34819120	34819268	149	ClCG01G020770	ClCG01G020770.1	-14225	2.4	-0.35	-1.57	0.854	0.909762	-0.136439	0.783032	0.958509	no
CG_Chr01	35742071	35742404	334	ClCG01G022140	ClCG01G022140.1	-1079	1.75	-0.377	-1.66	-0.671	0.754243	-0.406898	0.121959	0.367965	no
CG_Chr01	36420404	36420858	455	ClCG01G022970	ClCG01G022970.1	-3920	1.79	-0.679	-2.51	-0.714	0.956699	-0.0638629	0.577197	0.851856	no
CG_Chr01	36633218	36633532	315	ClCG01G023260	ClCG01G023260.1	-11909	3.55	-1.03	-3.4	-1.92	0.924665	-0.112997	0.325184	0.648057	no
CG_Chr01	36965465	36965681	217	ClCG01G023710	ClCG01G023710.1	-2178	1.67	-1.09	-3.55	-1.15	0.886769	-0.17337	0.242533	0.552357	no
CG_Chr01	37191897	37192044	148	ClCG01G023980	ClCG01G023980.1	-1024	1.19	-0.368	-1.63	0.828	1.21869	0.285332	0.189214	0.479259	no
CG_Chr01	37407557	37408231	675	ClCG01G024280	ClCG01G024280.1	-1393	1.95	-0.718	-2.66	-0.617	0.296945	-1.75173	0.00123628	0.0144031	yes
CG_Chr01	37580743	37580989	247	ClCG01G024550	ClCG01G024550.1	-591	1.8	-0.295	-1.42	-0.704	0.826342	-0.275189	0.196382	0.489285	no
CG_Chr01	38162182	38168531	6350	ClCG01G025080	ClCG01G025080.1	-26863	2.11	-0.433	-1.78	-0.587	0.668798	-0.580358	3.5172e-05	0.000802849	yes
CG_Chr01	38729618	38730839	1222	ClCG01G025670	ClCG01G025670.1	-5112	1.7	-0.701	-2.58	0.686	0.855896	-0.224493	0.0737854	0.269985	no
CG_Chr02	660062	660353	292	ClCG02G000630	ClCG02G000630.1	729	7.31	-0.356	-1.59	-0.897	0.740851	-0.432744	0.0710984	0.263614	no
CG_Chr02	1370687	1370983	297	ClCG02G001180	ClCG02G001180.1	1529	3.07	-0.639	-2.4	-0.639	1.02309	0.0329389	0.888952	0.99974	no
CG_Chr02	2427910	2428057	148	ClCG02G002370	ClCG02G002370.1	4404	2.25	-0.289	-1.39	0.775	1.06489	0.0906984	0.643603	0.894115	no
CG_Chr02	3218778	3218978	201	ClCG02G003250	ClCG02G003250.1	782	2.07	-0.528	-2.07	-0.776	0.954266	-0.0675374	0.754605	0.947984	no
CG_Chr02	3327128	3327324	197	ClCG02G003390	ClCG02G003390.1	5369	2.41	-0.671	-2.49	1	0.663331	-0.5922	0.00250343	0.0243694	yes
CG_Chr02	3405720	3405868	149	ClCG02G003450	ClCG02G003450.1	3909	1.22	-0.759	-2.78	-0.682	0.8293	-0.270034	0.0518582	0.213297	no
CG_Chr02	7131318	7131518	201	ClCG02G006320	ClCG02G006320.1	6145	1.71	-0.477	-1.88	0.848	0.937513	-0.0930887	0.511407	0.808579	no
CG_Chr02	7755530	7756351	822	ClCG02G006740	ClCG02G006740.1	13839	2.16	-0.487	-1.94	-0.706	0.767119	-0.382478	0.0726199	0.26679	no
CG_Chr02	7939579	7939726	148	ClCG02G006860	ClCG02G006860.1	5926	1.26	-1.05	-3.43	0.609	1.03873	0.0548217	0.638753	0.891393	no
CG_Chr02	17068650	17068798	149	ClCG02G010090	ClCG02G010090.1	9701	2.69	-0.316	-1.47	0.865	0.818464	-0.289009	0.0593199	0.233314	no
CG_Chr02	22943293	22943542	250	ClCG02G011090	ClCG02G011090.1	898	1.5	-0.49	-1.95	-0.709	1.00944	0.0135489	0.987014	1	no
CG_Chr02	25115514	25115664	151	ClCG02G011910	ClCG02G011910.1	726	1.52	-0.78	-2.82	-1.02	1.09642	0.132799	0.632721	0.887506	no
CG_Chr02	25445917	25446065	149	ClCG02G012130	ClCG02G012130.1	3353	1.93	-0.64	-2.41	-0.775	1.1583	0.212015	0.179924	0.464879	no
CG_Chr02	26154306	26155478	1173	ClCG02G012630	ClCG02G012630.1	8464	1.86	-0.348	-1.57	-0.689	0.869431	-0.201857	0.161931	0.438784	no
CG_Chr02	28298835	28299308	474	ClCG02G014060	ClCG02G014060.1	3153	1.74	-0.762	-2.78	0.836	1.16533	0.220734	0.281265	0.600058	no
CG_Chr02	31344150	31344723	574	ClCG02G016860	ClCG02G016860.1	2312	1.45	-0.605	-2.29	-0.986	2.28371	1.19138	7.78135e-11	7.09629e-09	yes
CG_Chr02	32138633	32138930	298	ClCG02G017610	ClCG02G017610.1	4409	1.76	-0.468	-1.85	-0.764	1.04772	0.0672534	0.668752	0.905843	no
CG_Chr02	32941610	32941858	249	ClCG02G018300	ClCG02G018300.1	2874	6.8	-0.701	-2.58	-3.87	0.826365	-0.275149	0.031711	0.153794	no
CG_Chr02	33012155	33012403	249	ClCG02G018370	ClCG02G018370.1	1749	1.87	-0.477	-1.88	0.675	0.933276	-0.0996236	0.701263	0.922015	no
CG_Chr02	33795356	33795500	145	ClCG02G019030	ClCG02G019030.1	3176	1.81	-0.267	-1.33	-0.879	0.90333	-0.146675	0.67293	0.908297	no
CG_Chr02	36737626	36737867	242	ClCG02G022300	ClCG02G022300.1	48	1.91	-0.664	-2.47	-0.638	0.881717	-0.181613	0.250612	0.562065	no
CG_Chr02	37154927	37155127	201	ClCG02G022670	ClCG02G022670.1	33769	3.06	-0.639	-2.4	1.29	0.945833	-0.0803423	0.539961	0.829972	no
CG_Chr02	37156887	37157277	391	ClCG02G022680	ClCG02G022680.1	98	1.78	-0.81	-2.9	-1.13	0.982173	-0.0259505	0.841556	0.983717	no
CG_Chr02	37290379	37290590	212	ClCG02G022850	ClCG02G022850.1	-1326	1.22	-0.522	-2.06	-1.15	4.39728	2.13661	0.00961861	0.0657211	yes
CG_Chr02	37435280	37435613	334	ClCG02G023020	ClCG02G023020.1	6179	4.66	-1.28	-3.94	3.35	0.953834	-0.0681897	0.594414	0.86214	no
CG_Chr02	37501747	37501896	150	ClCG02G023080	ClCG02G023080.1	12715	2.58	-0.304	-1.44	-0.838	1.04734	0.0667365	0.52781	0.82148	no
CG_Chr02	38421010	38421157	148	ClCG02G024080	ClCG02G024080.1	99	2.78	-0.316	-1.48	-0.609	1.45268	0.538712	0.0236967	0.124699	no
CG_Chr02	38431933	38432251	319	ClCG02G024100	ClCG02G024100.1	137	2.31	-1.22	-3.85	0.584	1.14986	0.201464	0.290982	0.6103	no
CG_Chr02	38437224	38437968	745	ClCG02G024120	ClCG02G024120.1	97	1.35	-0.841	-2.99	0.667	0.931183	-0.102863	0.483164	0.786835	no
CG_Chr02	858445	858594	150	ClCG02G000780	ClCG02G000780.1	-4426	2.1	-0.403	-1.72	-0.692	1.64193	0.715392	3.17194e-07	1.41918e-05	yes
CG_Chr02	1346303	1347161	859	ClCG02G001130	ClCG02G001130.1	-1151	3.01	-0.711	-2.63	0.614	1.01066	0.015298	0.945811	1	no
CG_Chr02	9612982	9613128	147	ClCG02G007870	ClCG02G007870.1	-4635	1.27	-0.291	-1.4	0.588	1.55927	0.640869	0.0527749	0.215784	no
CG_Chr02	9713497	9713695	199	ClCG02G007940	ClCG02G007940.1	-2746	2.32	-0.423	-1.76	-0.622	0.954058	-0.0678507	0.798482	0.966036	no
CG_Chr02	10078949	10079097	149	ClCG02G008070	ClCG02G008070.1	-1131	1.25	-0.308	-1.45	-0.865	1.05594	0.0785237	0.738772	0.940627	no
CG_Chr02	29819139	29819289	151	ClCG02G015530	ClCG02G015530.1	-250	2.23	-0.618	-2.33	-0.581	1.00231	0.00333058	0.953967	1	no
CG_Chr02	30301503	30302463	961	ClCG02G015900	ClCG02G015900.1	-2329	1.7	-0.554	-2.16	-0.849	1.12317	0.167579	0.443962	0.754921	no
CG_Chr02	30635518	30635667	150	ClCG02G016220	ClCG02G016220.1	-7391	1.49	-0.527	-2.07	-0.682	1.07183	0.10007	0.542503	0.831933	no
CG_Chr02	33998769	33999380	612	ClCG02G019260	ClCG02G019260.1	-144	2.86	-0.64	-2.42	-0.588	0.891174	-0.166221	0.439328	0.751668	no
CG_Chr02	34205350	34205547	198	ClCG02G019510	ClCG02G019510.1	-2471	1.53	-0.741	-2.74	-0.602	1.09557	0.131686	0.330509	0.65334	no
CG_Chr02	34414356	34414553	198	ClCG02G019710	ClCG02G019710.1	3990	1.91	-0.703	-2.61	-0.583	1.45951	0.545482	2.11119e-05	0.000527381	no
CG_Chr02	34479237	34479386	150	ClCG02G019800	ClCG02G019800.1	-5992	2.11	-0.383	-1.68	1.07	1.29131	0.36884	0.0193304	0.107998	no
CG_Chr02	35011526	35012035	510	ClCG02G020540	ClCG02G020540.1	-246	2.26	-0.474	-1.87	-0.728	1.12971	0.175949	0.360316	0.681583	no
CG_Chr02	35692967	35693110	144	ClCG02G021190	ClCG02G021190.1	-1551	1.81	-0.377	-1.65	0.595	1.31003	0.389605	0.014959	0.0900277	no
CG_Chr02	37290254	37290401	148	ClCG02G022850	ClCG02G022850.1	-1515	1.15	-0.386	-1.69	-1.06	4.39728	2.13661	0.00961861	0.0657211	yes
CG_Chr03	1921235	1921570	336	ClCG03G001810	ClCG03G001810.1	2852	1.94	-0.527	-2.07	-0.637	0.967986	-0.0469426	0.788157	0.96081	no
CG_Chr03	2528381	2530331	1951	ClCG03G002250	ClCG03G002250.1	241	2.24	-0.587	-2.24	-0.805	0.537182	-0.896516	0.127157	0.378985	no
CG_Chr03	4141399	4142525	1127	ClCG03G003790	ClCG03G003790.1	2958	1.76	-0.508	-2.03	0.845	1.16106	0.215445	0.285138	0.604263	no
CG_Chr03	6226331	6226530	200	ClCG03G005920	ClCG03G005920.1	6513	2.2	-0.463	-1.84	0.636	0.795268	-0.330488	0.0187711	0.10582	no
CG_Chr03	6889271	6890873	1603	ClCG03G006360	ClCG03G006360.1	3597	1.91	-0.487	-1.93	-0.841	0.997394	-0.00376472	0.945522	1	no
CG_Chr03	7033230	7033427	198	ClCG03G006420	ClCG03G006420.1	49	1.91	-0.703	-2.61	-0.795	1.33295	0.414625	0.0762008	0.275543	no
CG_Chr03	13058305	13058501	197	ClCG03G009520	ClCG03G009520.1	49	2.11	-0.608	-2.31	1.02	0.980882	-0.0278485	0.920306	1	no
CG_Chr03	722400	722549	150	ClCG03G000700	ClCG03G000700.1	-100	1.88	-0.354	-1.59	-0.848	1.13932	0.188168	0.302351	0.622804	no
CG_Chr03	762523	764773	2251	ClCG03G000730	ClCG03G000730.1	2245	2.41	-0.478	-1.89	-0.908	0.422615	-1.24259	0.714149	0.930437	no
CG_Chr03	2450143	2450287	145	ClCG03G002210	ClCG03G002210.1	-384	1.17	-1.3	-3.99	0.652	0.949584	-0.0746323	0.590283	0.859693	no
CG_Chr03	3134760	3135145	386	ClCG03G002730	ClCG03G002730.1	-1207	4.5	-0.625	-2.36	-1	0.560701	-0.834696	0.343884	0.666107	no
CG_Chr03	4365273	4365647	375	ClCG03G003990	ClCG03G003990.1	-240	2.58	-1.05	-3.43	-0.726	0.901911	-0.148943	0.400268	0.717492	no
CG_Chr03	6741391	6741539	149	ClCG03G006290	ClCG03G006290.1	-1876	1.44	-0.385	-1.68	-0.587	1.13438	0.181904	0.262366	0.577438	no
CG_Chr03	22466079	22468923	2845	ClCG03G011540	ClCG03G011540.1	-1346	2.26	-0.718	-2.66	-0.674	0.617327	-0.695893	0.00071374	0.00935634	yes
CG_Chr03	26995225	26995424	200	ClCG03G013100	ClCG03G013100.1	-750	1.87	-0.294	-1.42	-0.628	1.15279	0.205125	0.359582	0.680907	no
CG_Chr03	26995874	26996124	251	ClCG03G013100	ClCG03G013100.1	-50	1.59	-0.34	-1.53	-0.59	1.15279	0.205125	0.359582	0.680907	no
CG_Chr03	30086598	30086797	200	ClCG03G015120	ClCG03G015120.1	-747	1.61	-0.495	-1.96	0.777	0.888103	-0.171202	0.285945	0.605165	no
CG_Chr03	30087146	30087544	399	ClCG03G015120	ClCG03G015120.1	0	2.05	-0.304	-1.44	-0.659	0.888103	-0.171202	0.285945	0.605165	no
CG_Chr03	30303542	30303741	200	ClCG03G015390	ClCG03G015390.1	0	1.52	-0.741	-2.74	0.927	3.18028	1.66915	0.00247039	0.0241713	yes
CG_Chr03	31217030	31217327	298	ClCG03G016200	ClCG03G016200.1	-18440	2.04	-0.554	-2.17	0.649	0.990875	-0.0132255	0.897258	0.99974	no
CG_Chr03	31240990	31241236	247	ClCG03G016210	ClCG03G016210.1	-245	1.98	-0.648	-2.45	-0.71	1.3404	0.422667	0.144708	0.409705	no
CG_Chr04	19159712	19160300	589	ClCG04G005470	ClCG04G005470.1	347	1.36	-0.798	-2.88	-0.648	0.955035	-0.0663745	0.648738	0.896548	no
CG_Chr04	19221997	19222287	291	ClCG04G005520	ClCG04G005520.1	2435	1.41	-0.302	-1.43	0.69	1.3496	0.432536	0.10551	0.337702	no
CG_Chr04	20436342	20436585	244	ClCG04G006090	ClCG04G006090.1	243	2.41	-0.595	-2.26	-0.669	1.25734	0.330377	0.141418	0.404475	no
CG_Chr04	20610520	20610667	148	ClCG04G006200	ClCG04G006200.1	646	1.36	-0.688	-2.55	-0.864	1.12288	0.167202	0.301598	0.621792	no
CG_Chr04	23629215	23629458	244	ClCG04G008770	ClCG04G008770.1	97	2.7	-0.377	-1.66	-0.615	1.18734	0.247732	0.254982	0.567885	no
CG_Chr04	23655444	23655640	197	ClCG04G008790	ClCG04G008790.1	49	3.86	-0.841	-3.01	-0.8	1.10164	0.139657	0.425501	0.740374	no
CG_Chr04	26894226	26894909	684	ClCG04G011930	ClCG04G011930.1	738	2.67	-0.308	-1.45	-0.955	1.18493	0.244805	0.156309	0.429887	no
CG_Chr04	26998521	26999017	497	ClCG04G012060	ClCG04G012060.1	2616	2	-1.89	-4.88	-0.712	0.751068	-0.412984	0.143249	0.407755	no
CG_Chr04	7204108	7204451	344	ClCG04G002180	ClCG04G002180.1	-49	4.14	-0.474	-1.87	-0.713	1.02396	0.0341567	0.837579	0.982653	no
CG_Chr04	16421239	16421437	199	ClCG04G004240	ClCG04G004240.1	0	2.01	-0.484	-1.9	-0.584	1.11059	0.151329	0.216363	0.518786	no
CG_Chr04	18484031	18484179	149	ClCG04G004970	ClCG04G004970.1	-3364	1.56	-0.46	-1.83	-0.789	0.918359	-0.122869	0.360965	0.682065	no
CG_Chr04	19087382	19087781	400	ClCG04G005410	ClCG04G005410.1	-1465	2.56	-0.9	-3.14	-0.799	0.655821	-0.608627	0.00133916	0.0152658	yes
CG_Chr04	20511914	20512061	148	ClCG04G006120	ClCG04G006120.1	-3315	1.69	-0.428	-1.77	-0.633	0.903016	-0.147177	0.33299	0.655322	no
CG_Chr04	21574041	21574496	456	ClCG04G006720	ClCG04G006720.1	-7346	2.28	-0.508	-2.02	0.745	0.888598	-0.170396	0.420445	0.735872	no
CG_Chr04	21644902	21645048	147	ClCG04G006820	ClCG04G006820.1	-861	1.27	-0.316	-1.47	0.609	0.90267	-0.14773	0.505318	0.802881	no
CG_Chr04	23322514	23322663	150	ClCG04G008380	ClCG04G008380.1	0	1.42	-0.551	-2.14	-0.581	1.04965	0.0699018	0.568073	0.845713	no
CG_Chr04	26923992	26924386	395	ClCG04G011980	ClCG04G011980.1	-707	1.56	-0.79	-2.85	-1.56	0.239848	-2.0598	0.0622043	0.241076	no
CG_Chr05	478126	478324	199	ClCG05G000320	ClCG05G000320.1	4840	2.72	-0.587	-2.24	-1.03	1.20998	0.274987	0.0952207	0.316774	no
CG_Chr05	821069	821218	150	ClCG05G000720	ClCG05G000720.1	12344	2.34	-0.599	-2.28	0.604	0.937684	-0.0928266	0.448303	0.758488	no
CG_Chr05	2161341	2161630	290	ClCG05G002220	ClCG05G002220.1	6213	1.54	-0.575	-2.21	-0.782	0.93849	-0.0915865	0.563681	0.843309	no
CG_Chr05	2587291	2587438	148	ClCG05G002740	ClCG05G002740.1	3080	1.68	-0.408	-1.73	-0.691	0.81338	-0.297998	0.0368123	0.170302	no
CG_Chr05	4177906	4178054	149	ClCG05G004420	ClCG05G004420.1	13834	1.66	-0.261	-1.3	-0.619	0.873663	-0.194851	0.153901	0.425369	no
CG_Chr05	5503509	5505886	2378	ClCG05G005640	ClCG05G005640.1	1501	1.91	-0.79	-2.85	-0.823	1.81291	0.858307	4.74469e-05	0.00102417	yes
CG_Chr05	5817441	5818974	1534	ClCG05G005910	ClCG05G005910.1	641	12.5	-1.09	-3.53	-6.91	0.922374	-0.116576	0.510763	0.808097	no
CG_Chr05	5819638	5821437	1800	ClCG05G005910	ClCG05G005910.1	2838	17.2	-1.13	-3.66	4.49	0.922374	-0.116576	0.510763	0.808097	no
CG_Chr05	6947001	6947147	147	ClCG05G006840	ClCG05G006840.1	49	1.71	-0.408	-1.73	-0.596	1.01398	0.0200226	0.879426	0.99878	no
CG_Chr05	7151293	7152195	903	ClCG05G007010	ClCG05G007010.1	4036	2.57	-0.618	-2.33	0.732	0.770115	-0.376854	0.0480069	0.20266	no
CG_Chr05	7442373	7443771	1399	ClCG05G007190	ClCG05G007190.1	2952	1.21	-2.04	-5.15	0.93	0.919186	-0.121572	0.412616	0.728866	no
CG_Chr05	9247670	9247869	200	ClCG05G008560	ClCG05G008560.1	7381	1.92	-0.389	-1.69	-0.638	0.893785	-0.162	0.286956	0.606471	no
CG_Chr05	10509572	10509721	150	ClCG05G009530	ClCG05G009530.1	24359	1.47	-0.369	-1.64	-0.84	0.868752	-0.202983	0.265929	0.582063	no
CG_Chr05	10523461	10523990	530	ClCG05G009540	ClCG05G009540.1	11442	1.85	-0.711	-2.63	1.16	0.841589	-0.248811	0.0594719	0.233749	no
CG_Chr05	10872070	10872219	150	ClCG05G009820	ClCG05G009820.1	50	2.27	-0.49	-1.94	0.862	0.882624	-0.180129	0.284436	0.603585	no
CG_Chr05	11469242	11469390	149	ClCG05G010350	ClCG05G010350.1	5238	1.43	-0.703	-2.6	0.647	0.851956	-0.231149	0.460797	0.768665	no
CG_Chr05	11631246	11631492	247	ClCG05G010430	ClCG05G010430.1	4268	2.56	-0.539	-2.1	0.713	0.902247	-0.148405	0.354847	0.676842	no
CG_Chr05	15134114	15144347	10234	ClCG05G012060	ClCG05G012060.1	1044	1.24	-0.731	-2.7	-0.58	0.855937	-0.224423	0.103701	0.33385	no
CG_Chr05	16654756	16655053	298	ClCG05G012560	ClCG05G012560.1	1207	2.04	-0.731	-2.69	0.928	1.04528	0.0638959	0.915123	1	no
CG_Chr05	18866450	18866600	151	ClCG05G013340	ClCG05G013340.1	2556	1.48	-0.679	-2.52	-0.818	0.908352	-0.138677	0.309197	0.631118	no
CG_Chr05	26896721	26896871	151	ClCG05G015300	ClCG05G015300.1	1542	1.67	-0.291	-1.39	-0.904	0.974891	-0.0366869	0.820821	0.976515	no
CG_Chr05	30531637	30531784	148	ClCG05G018230	ClCG05G018230.1	3051	1.42	-0.488	-1.94	0.645	0.895687	-0.158934	0.264998	0.580693	no
CG_Chr05	30545866	30546193	328	ClCG05G018250	ClCG05G018250.1	183	2.52	-0.356	-1.59	-0.644					no
CG_Chr05	31748552	31748846	295	ClCG05G019490	ClCG05G019490.1	1964	1.88	-0.291	-1.41	-0.717	0.929234	-0.105886	0.656605	0.90055	no
CG_Chr05	32553576	32553967	392	ClCG05G020420	ClCG05G020420.1	3414	6.57	-0.487	-1.93	-1.16	0.972764	-0.0398376	0.811019	0.972076	no
CG_Chr05	33316807	33317686	880	ClCG05G021310	ClCG05G021310.1	22221	1.75	-1	-3.31	-0.789	2.97117	1.57103	2.79166e-06	9.3678e-05	yes
CG_Chr05	33765951	33766100	150	ClCG05G021680	ClCG05G021680.1	4362	1.55	-0.329	-1.51	0.646	1.32561	0.406657	0.00248612	0.024262	no
CG_Chr05	35758760	35760233	1474	ClCG05G024080	ClCG05G024080.1	5906	5.2	-1.36	-4.09	2.21	1.31765	0.397968	0.163729	0.44171	no
CG_Chr05	36284922	36285071	150	ClCG05G024750	ClCG05G024750.1	1690	2.57	-0.731	-2.7	-1.18	0.685959	-0.543805	0.0174778	0.100734	no
CG_Chr05	36480017	36480251	235	ClCG05G024980	ClCG05G024980.1	467	2.83	-0.403	-1.72	-0.646	0.88312	-0.179318	0.688571	0.914869	no
CG_Chr05	36560726	36561169	444	ClCG05G025110	ClCG05G025110.1	982	2.03	-0.688	-2.55	-0.616	1.32795	0.409197	0.0381146	0.174254	no
CG_Chr05	37067628	37067875	248	ClCG05G025730	ClCG05G025730.1	7802	2.43	-0.81	-2.89	0.584	0.877813	-0.188014	0.111658	0.348724	no
CG_Chr05	37939995	37940324	330	ClCG05G026740	ClCG05G026740.1	2660	1.81	-0.468	-1.85	-0.735	1.38905	0.474096	0.0474529	0.201163	no
CG_Chr05	38085767	38086163	397	ClCG05G026860	ClCG05G026860.1	50	2.47	-1.76	-4.67	-0.621	0.759867	-0.396182	0.162572	0.440021	no
CG_Chr05	38152765	38153735	971	ClCG05G026930	ClCG05G026930.1	2521	2.88	-2.65	-6.06	2.28	0.836676	-0.257259	0.175867	0.45915	no
CG_Chr05	160015	160264	250	ClCG05G000110	ClCG05G000110.1	-5078	2.2	-0.377	-1.65	-0.706	0.897149	-0.156581	0.332643	0.654977	no
CG_Chr05	2193922	2194267	346	ClCG05G002310	ClCG05G002310.1	-350	2.69	-0.291	-1.4	0.62	1.02408	0.0343281	0.971216	1	no
CG_Chr05	2820900	2821047	148	ClCG05G002940	ClCG05G002940.1	0	1.65	-0.631	-2.38	-0.796	1.29451	0.372401	0.0722895	0.266084	no
CG_Chr05	3654675	3654824	150	ClCG05G003940	ClCG05G003940.1	-17635	2.15	-0.495	-1.98	-1.59	1.26433	0.338377	0.233226	0.541443	no
CG_Chr05	3788640	3791664	3025	ClCG05G004110	ClCG05G004110.1	-376	1.53	-0.9	-3.14	1.03	1.33778	0.419844	0.0493705	0.206496	no
CG_Chr05	8454196	8455048	853	ClCG05G007830	ClCG05G007830.1	-2681	1.49	-1.67	-4.51	0.907	1.08712	0.120512	0.395242	0.713247	no
CG_Chr05	10967312	10967658	347	ClCG05G009890	ClCG05G009890.1	-99	2.53	-0.331	-1.52	-0.892	1.10624	0.145663	0.88822	0.99974	no
CG_Chr05	11292404	11292553	150	ClCG05G010210	ClCG05G010210.1	-2198	1.79	-0.502	-2.01	-0.6	0.853227	-0.228999	0.172978	0.45513	no
CG_Chr05	12135777	12136543	767	ClCG05G010720	ClCG05G010720.1	-13923	1.83	-0.578	-2.22	0.63	1.08308	0.115145	0.475757	0.780404	no
CG_Chr05	16040217	16040464	248	ClCG05G012480	ClCG05G012480.1	-5402	1.93	-2.04	-5.1	0.827	1.01066	0.0152955	0.896992	0.99974	no
CG_Chr05	18871319	18871467	149	ClCG05G013350	ClCG05G013350.1	-2295	1.46	-1.22	-3.84	0.988	0.990581	-0.0136536	0.888366	0.99974	no
CG_Chr05	22259446	22259695	250	ClCG05G013970	ClCG05G013970.1	-5379	1.76	-0.575	-2.21	0.582	1.36266	0.446425	0.00329161	0.0300614	no
CG_Chr05	28439899	28440147	249	ClCG05G016300	ClCG05G016300.1	-8334	2.11	-0.815	-2.92	0.612	0.929333	-0.105732	0.41661	0.732323	no
CG_Chr05	29064727	29065025	299	ClCG05G016760	ClCG05G016760.1	-10771	1.59	-0.537	-2.09	0.582	1.10275	0.141104	0.246724	0.557572	no
CG_Chr05	30318729	30318929	201	ClCG05G017990	ClCG05G017990.1	-2626	1.31	-0.567	-2.19	0.993	0.947833	-0.0772951	0.720594	0.933829	no
CG_Chr05	30545989	30546185	197	ClCG05G018250	ClCG05G018250.1	306	1.61	-0.302	-1.43	-0.84					no
CG_Chr05	31064754	31065025	272	ClCG05G018810	ClCG05G018810.1	-344	1.48	-0.582	-2.23	0.674	0.852749	-0.229807	0.319384	0.642883	no
CG_Chr05	31505144	31505343	200	ClCG05G019270	ClCG05G019270.1	-1373	3.25	-0.679	-2.5	0.913	1.17943	0.238093	0.293535	0.61353	no
CG_Chr05	31514358	31514582	225	ClCG05G019280	ClCG05G019280.1	-4600	2.04	-0.517	-2.05	-0.639	1.71325	0.776735	3.15831e-06	0.000103432	yes
CG_Chr05	32091868	32092199	332	ClCG05G019870	ClCG05G019870.1	-3578	1.95	-0.679	-2.51	0.817	7.76252	2.95652	2.85571e-50	3.40186e-47	yes
CG_Chr05	34134898	34136201	1304	ClCG05G022150	ClCG05G022150.1	-3615	1.32	-0.821	-2.94	0.732	0.81095	-0.302316	0.0819548	0.288525	no
CG_Chr05	34786805	34786952	148	ClCG05G022930	ClCG05G022930.1	-2474	2.23	-0.631	-2.38	-0.964	1.04033	0.0570382	0.796317	0.964956	no
CG_Chr05	35488861	35489579	719	ClCG05G023730	ClCG05G023730.1	-789	5.4	-0.535	-2.09	-5.95	8.33783	3.05967	0.293977	0.613908	no
CG_Chr05	37207149	37207296	148	ClCG05G025870	ClCG05G025870.1	-4695	1.72	-0.544	-2.11	0.727	1.03233	0.0459002	0.806824	0.969903	no
CG_Chr05	37445101	37445298	198	ClCG05G026170	ClCG05G026170.1	-5986	1.71	-0.487	-1.92	-0.944	1.15453	0.207305	0.177296	0.461332	no
CG_Chr05	38053688	38054849	1162	ClCG05G026840	ClCG05G026840.1	-3040	1.79	-0.375	-1.64	-0.751	0.724408	-0.465125	0.0116642	0.0752603	no
CG_Chr05	38181929	38182075	147	ClCG05G026960	ClCG05G026960.1	-9910	1.36	-0.403	-1.72	-0.584	1.47142	0.557211	0.000310887	0.00481357	no
CG_Chr06	2050472	2051106	635	ClCG06G001910	ClCG06G001910.1	675	2.68	-2.03	-5.04	-0.975	1.23236	0.301427	0.478587	0.782707	no
CG_Chr06	2654280	2654529	250	ClCG06G002380	ClCG06G002380.1	3077	2.19	-0.32	-1.49	-0.675	0.992319	-0.011124	0.931152	1	no
CG_Chr06	2761638	2761787	150	ClCG06G002450	ClCG06G002450.1	1939	1.47	-0.679	-2.5	1.99	2.63913	1.40006	3.47748e-07	1.53428e-05	yes
CG_Chr06	5042580	5042877	298	ClCG06G004400	ClCG06G004400.1	7225	2.67	-0.528	-2.08	0.591	0.812583	-0.299414	0.0144668	0.0880106	no
CG_Chr06	7308906	7309436	531	ClCG06G006380	ClCG06G006380.1	181	1.25	-0.587	-2.25	-0.713	0.766084	-0.384425	0.0531411	0.216651	no
CG_Chr06	11519707	11520039	333	ClCG06G008280	ClCG06G008280.1	95	2.76	-0.325	-1.5	-0.616	0.43671	-1.19525	0.242376	0.552248	no
CG_Chr06	13770470	13770915	446	ClCG06G008990	ClCG06G008990.1	1996	1.47	-0.551	-2.13	0.744	1.29239	0.370037	0.0366083	0.169564	no
CG_Chr06	18546362	18546650	289	ClCG06G009680	ClCG06G009680.1	1373	2.45	-0.495	-1.97	-0.734	1.30358	0.382477	0.0820305	0.288586	no
CG_Chr06	21874007	21874405	399	ClCG06G010320	ClCG06G010320.1	1793	3.38	-0.325	-1.5	-0.692	0.553892	-0.852324	0.297859	0.618121	no
CG_Chr06	23583775	23584021	247	ClCG06G010980	ClCG06G010980.1	5574	1.39	-0.521	-2.06	0.647	1.14668	0.197459	0.114991	0.355051	no
CG_Chr06	25394102	25394348	247	ClCG06G012270	ClCG06G012270.1	98	3.98	-0.495	-1.96	-0.762	0.863117	-0.212372	0.406527	0.723063	no
CG_Chr06	26628314	26628510	197	ClCG06G013300	ClCG06G013300.1	1320	3.57	-0.595	-2.26	1.13	1.38308	0.467889	0.143394	0.408046	no
CG_Chr06	26860715	26860860	146	ClCG06G013480	ClCG06G013480.1	2301	1.81	-0.491	-1.95	-0.986	0.71658	-0.480801	0.0383822	0.175041	no
CG_Chr06	27047610	27047758	149	ClCG06G013600	ClCG06G013600.1	2411	1.75	-0.46	-1.83	0.871	0.88952	-0.168902	0.320749	0.643903	no
CG_Chr06	27700862	27701060	199	ClCG06G014260	ClCG06G014260.1	1772	2	-0.283	-1.37	-1.09	1.08848	0.122313	0.551244	0.837376	no
CG_Chr06	28161703	28161848	146	ClCG06G014710	ClCG06G014710.1	3217	2.97	-0.448	-1.8	0.858	1.40249	0.487986	0.00757755	0.0557423	no
CG_Chr06	28598855	28599253	399	ClCG06G015210	ClCG06G015210.1	3038	2.91	-0.8	-2.88	0.709	2.61164	1.38496	1.25821e-06	4.67477e-05	yes
CG_Chr06	30668705	30668903	199	ClCG06G017530	ClCG06G017530.1	2774	1.53	-0.358	-1.6	-0.765	0.256612	-1.96234	0.014976	0.0900967	yes
CG_Chr06	30731342	30731541	200	ClCG06G017630	ClCG06G017630.1	50	2	-0.296	-1.42	0.996	0.646333	-0.62965	0.0757802	0.274725	no
CG_Chr06	1036210	1036658	449	ClCG06G001060	ClCG06G001060.1	-298	1.97	-0.627	-2.37	-0.73	0.262632	-1.92889	6.97461e-25	3.09153e-22	yes
CG_Chr06	5921878	5922026	149	ClCG06G005240	ClCG06G005240.1	-3877	1.75	-0.81	-2.9	-0.936	1.24649	0.317875	0.0845483	0.293532	no
CG_Chr06	6550111	6551270	1160	ClCG06G005790	ClCG06G005790.1	-3974	5.42	-0.277	-1.36	0.711	0.911012	-0.134458	0.372891	0.693123	no
CG_Chr06	7436125	7436434	310	ClCG06G006520	ClCG06G006520.1	-224	1.78	-0.266	-1.32	0.713	1.64058	0.714209	0.00240403	0.0237907	yes
CG_Chr06	10003613	10003763	151	ClCG06G007750	ClCG06G007750.1	0	1.85	-0.269	-1.34	-0.729	1.05357	0.0752885	0.704386	0.924564	no
CG_Chr06	12753171	12753369	199	ClCG06G008600	ClCG06G008600.1	-347	2.34	-0.365	-1.62	-0.758	0.864444	-0.210156	0.131181	0.38609	no
CG_Chr06	13275444	13275592	149	ClCG06G008800	ClCG06G008800.1	-6242	1.66	-0.583	-2.23	-0.768	0.995147	-0.00701804	0.98564	1	no
CG_Chr06	15147381	15150491	3111	ClCG06G009190	ClCG06G009190.1	-33239	2.87	-1.14	-3.7	0.691	1.03655	0.0517861	0.757703	0.949381	no
CG_Chr06	22151086	22152560	1475	ClCG06G010400	ClCG06G010400.1	-3370	4.25	-0.608	-2.31	5.23	0	#NAME?	0.133051	0.390207	no
CG_Chr06	25513848	25514043	196	ClCG06G012320	ClCG06G012320.1	-4252	2.21	-0.32	-1.49	-0.717	0.534657	-0.903313	0.0015588	0.0170896	yes
CG_Chr06	28062195	28062439	245	ClCG06G014600	ClCG06G014600.1	-5292	1.84	-0.495	-1.98	0.586	1.32638	0.407491	0.00892694	0.0621809	no
CG_Chr06	29206417	29206709	293	ClCG06G015900	ClCG06G015900.1	-427	2.27	-0.291	-1.39	-0.717	1.15318	0.205617	0.643621	0.894115	no
CG_Chr06	30752162	30752702	541	ClCG06G017670	ClCG06G017670.1	-100	1.41	-0.508	-2.02	0.736	1.08913	0.123173	0.421975	0.737132	no
CG_Chr06	30853641	30853840	200	ClCG06G017760	ClCG06G017760.1	-2282	2.5	-0.444	-1.8	0.746	1.42346	0.509401	0.00265167	0.0254742	no
CG_Chr06	30911483	30911783	301	ClCG06G017810	ClCG06G017810.1	-3376	1.76	-0.433	-1.78	-0.682	1.12278	0.167079	0.326852	0.649954	no
CG_Chr06	30945038	30945408	371	ClCG06G017860	ClCG06G017860.1	4334	1.47	-0.487	-1.93	0.723	0.874992	-0.192658	0.306481	0.627843	no
CG_Chr07	1664346	1664682	337	ClCG07G001560	ClCG07G001560.1	1068	2.44	-0.501	-2	-0.832	0.769024	-0.378899	0.158561	0.433287	no
CG_Chr07	2573599	2574597	999	ClCG07G002460	ClCG07G002460.1	1494	3.18	-0.291	-1.4	-0.772	1.23181	0.300781	0.0226593	0.120803	no
CG_Chr07	2582364	2585779	3416	ClCG07G002470	ClCG07G002470.1	780	2.56	-0.605	-2.29	-0.602	0.909094	-0.137499	0.505249	0.802838	no
CG_Chr07	3123419	3125086	1668	ClCG07G003030	ClCG07G003030.1	99	10	-0.916	-3.19	-4.16	0.849414	-0.23546	0.441934	0.753339	no
CG_Chr07	5296436	5296633	198	ClCG07G004310	ClCG07G004310.1	99	2.73	-0.595	-2.26	-0.926	1.10045	0.138095	0.653584	0.899121	no
CG_Chr07	6110459	6112002	1544	ClCG07G004750	ClCG07G004750.1	3925	2.25	-0.671	-2.49	0.589	0.822628	-0.281688	0.208382	0.50712	no
CG_Chr07	9621029	9621177	149	ClCG07G005910	ClCG07G005910.1	4467	2.08	-0.501	-2	0.818	1.25515	0.32786	0.0535136	0.217477	no
CG_Chr07	22440850	22440997	148	ClCG07G008420	ClCG07G008420.1	7541	2.12	-0.487	-1.93	0.628	0.751812	-0.411555	0.0529423	0.216123	no
CG_Chr07	23576149	23576393	245	ClCG07G008920	ClCG07G008920.1	1415	1.83	-0.456	-1.82	-0.671	0.572383	-0.804948	9.1915e-05	0.00177021	yes
CG_Chr07	23973317	23973465	149	ClCG07G009040	ClCG07G009040.1	739	1.53	-0.495	-1.96	0.611	1.04577	0.0645651	0.784303	0.958995	no
CG_Chr07	26060426	26062201	1776	ClCG07G010350	ClCG07G010350.1	791	1.33	-0.703	-2.6	0.658	1.08439	0.116879	0.446343	0.75681	no
CG_Chr07	29723437	29725513	2077	ClCG07G013290	ClCG07G013290.1	1012	2.82	-0.346	-1.56	-0.668	1.87508	0.906952	0.00153106	0.0168585	yes
CG_Chr07	30737352	30737551	200	ClCG07G014280	ClCG07G014280.1	8916	2.13	-0.438	-1.79	-0.703	1.10797	0.147915	0.281352	0.600079	no
CG_Chr07	31990728	31990928	201	ClCG07G015490	ClCG07G015490.1	18807	2.15	-0.718	-2.67	0.7	1.22329	0.290766	0.0105081	0.0698586	no
CG_Chr07	32595733	32596031	299	ClCG07G016180	ClCG07G016180.1	776	1.62	-0.356	-1.59	0.595	1.11061	0.151352	0.361772	0.682845	no
CG_Chr07	1424991	1425139	149	ClCG07G001340	ClCG07G001340.1	-1756	1.77	-0.291	-1.39	0.713	1.10555	0.144765	0.255071	0.567929	no
CG_Chr07	5358707	5358902	196	ClCG07G004340	ClCG07G004340.1	-535	3.44	-0.601	-2.28	-1.08	1.07985	0.110828	0.685019	0.913672	no
CG_Chr07	5795710	5795857	148	ClCG07G004560	ClCG07G004560.1	-7528	2.98	-0.346	-1.56	0.811	1.13228	0.179227	0.199179	0.493372	no
CG_Chr07	6904187	6904335	149	ClCG07G005120	ClCG07G005120.1	-198	1.43	-0.62	-2.34	0.739	0.875445	-0.191911	0.178025	0.462345	no
CG_Chr07	20890448	20893487	3040	ClCG07G007870	ClCG07G007870.1	-282	2.65	-0.557	-2.18	0.774	1.84601	0.88441	0.0149218	0.0898892	yes
CG_Chr07	22304040	22304390	351	ClCG07G008350	ClCG07G008350.1	-12579	1.82	-1.03	-3.39	0.611	0.809121	-0.305572	0.109822	0.345128	no
CG_Chr07	24931565	24931709	145	ClCG07G009510	ClCG07G009510.1	-386	1.71	-0.415	-1.75	-1.14	0.609761	-0.713684	0.000367102	0.00549644	yes
CG_Chr07	25167118	25167267	150	ClCG07G009590	ClCG07G009590.1	-2633	1.89	-0.49	-1.95	-1.08	0.807612	-0.308265	0.400925	0.718063	no
CG_Chr07	28106454	28106604	151	ClCG07G011860	ClCG07G011860.1	2859	1.35	-1.18	-3.76	1.11	0.979548	-0.0298126	0.899087	1	no
CG_Chr07	29314450	29314942	493	ClCG07G012910	ClCG07G012910.1	-5679	2.17	-0.316	-1.48	0.59	1.18195	0.241167	0.527186	0.821129	no
CG_Chr07	29369461	29369606	146	ClCG07G012950	ClCG07G012950.1	-5981	2.89	-0.631	-2.38	-1.1	0.661341	-0.596535	0.360224	0.681512	no
CG_Chr07	29871212	29873856	2645	ClCG07G013420	ClCG07G013420.1	-2637	9	-0.292	-1.41	-3.42	2.39326	1.25897	0.0902931	0.30628	no
CG_Chr07	29915962	29916252	291	ClCG07G013490	ClCG07G013490.1	-3012	2.22	-0.841	-3.01	0.636	0.859036	-0.219209	0.195988	0.488744	no
CG_Chr07	30974405	30975704	1300	ClCG07G014590	ClCG07G014590.1	-5281	2.14	-0.508	-2.02	0.605	0.900789	-0.150739	0.412221	0.728506	no
CG_Chr07	31944758	31944908	151	ClCG07G015460	ClCG07G015460.1	-3549	1.63	-0.484	-1.9	-0.983	1.04455	0.0628822	0.781121	0.9575	no
CG_Chr07	32653801	32654533	733	ClCG07G016280	ClCG07G016280.1	-2682	4.88	-0.288	-1.38	2.19	0.723196	-0.467542	0.267556	0.583413	no
CG_Chr08	1779866	1780933	1068	ClCG08G000830	ClCG08G000830.1	4197	4.29	-0.368	-1.63	-1.92	0.767291	-0.382155	0.017192	0.0995849	no
CG_Chr08	1781032	1781292	261	ClCG08G000830	ClCG08G000830.1	5363	1.57	-0.544	-2.11	0.68	0.767291	-0.382155	0.017192	0.0995849	no
CG_Chr08	4288012	4288361	350	ClCG08G002040	ClCG08G002040.1	1096	2.14	-1.67	-4.51	0.761	0.930525	-0.103883	0.589979	0.859512	no
CG_Chr08	5482988	5483187	200	ClCG08G002550	ClCG08G002550.1	5509	2.06	-0.731	-2.7	1.01	1.01983	0.0283295	0.89344	0.99974	no
CG_Chr08	14966414	14967098	685	ClCG08G004770	ClCG08G004770.1	50	1.53	-0.433	-1.78	-0.804	0.765393	-0.385728	0.00607085	0.0473641	no
CG_Chr08	18123667	18124405	739	ClCG08G005950	ClCG08G005950.1	2323	1.93	-0.356	-1.6	-0.686	1.25355	0.326023	0.153963	0.425426	no
CG_Chr08	18474376	18474568	193	ClCG08G006150	ClCG08G006150.1	193	2.15	-0.291	-1.4	-0.593	1.10957	0.15	0.622734	0.880733	no
CG_Chr08	20366645	20366842	198	ClCG08G007830	ClCG08G007830.1	2555	1.8	-0.302	-1.43	-0.957	1.01983	0.0283251	1	1	no
CG_Chr08	20958026	20958223	198	ClCG08G008470	ClCG08G008470.1	3132	1.59	-1	-3.32	-0.902	0.373491	-1.42085	0.0801714	0.284822	no
CG_Chr08	21830540	21830781	242	ClCG08G009220	ClCG08G009220.1	144	1.7	-0.377	-1.65	-0.766	1.01318	0.0188874	0.913976	1	no
CG_Chr08	22215804	22216599	796	ClCG08G009580	ClCG08G009580.1	497	18.5	-0.784	-2.83	5.54	1.00401	0.00577242	0.975613	1	no
CG_Chr08	22590592	22592834	2243	ClCG08G009810	ClCG08G009810.1	4123	2.07	-0.551	-2.14	-1.5	1.00529	0.00761464	1	1	no
CG_Chr08	24692471	24695699	3229	ClCG08G011850	ClCG08G011850.1	3472	1.23	-0.772	-2.8	0.755	1.03297	0.0467975	0.749391	0.945557	no
CG_Chr08	24845649	24846029	381	ClCG08G011950	ClCG08G011950.1	238	2.11	-0.502	-2.01	-0.691	0.842109	-0.247921	0.594319	0.86214	no
CG_Chr08	26418292	26418687	396	ClCG08G013620	ClCG08G013620.1	49	2.98	-0.644	-2.45	-0.617	0.996368	-0.00524996	0.998396	1	no
CG_Chr08	27647635	27648578	944	ClCG08G014910	ClCG08G014910.1	0	2.34	-2.04	-5.08	-0.603	0.918367	-0.122857	0.898127	0.999959	no
CG_Chr08	28227592	28227891	300	ClCG08G015780	ClCG08G015780.1	696	1.61	-0.909	-3.17	0.587	0.856404	-0.223636	0.0879811	0.301767	no
CG_Chr08	29176181	29176375	195	ClCG08G016830	ClCG08G016830.1	1218	1.9	-0.62	-2.34	-0.787	0.513015	-0.962926	0.0299614	0.147829	yes
CG_Chr08	1884227	1884627	401	ClCG08G000930	ClCG08G000930.1	-1014	1.43	-0.553	-2.16	0.718	0.977221	-0.0332438	0.76891	0.952339	no
CG_Chr08	2411332	2411662	331	ClCG08G001160	ClCG08G001160.1	-6014	1.28	-0.703	-2.59	-0.595	1.07742	0.107578	0.473786	0.778613	no
CG_Chr08	15537892	15538038	147	ClCG08G004950	ClCG08G004950.1	-2395	1.22	-0.36	-1.61	0.617	0.819758	-0.286731	0.035993	0.167446	no
CG_Chr08	16309388	16310677	1290	ClCG08G005170	ClCG08G005170.1	-10803	2.25	-0.305	-1.44	1.28	1.20524	0.269325	0.582923	0.855981	no
CG_Chr08	19324283	19324432	150	ClCG08G006930	ClCG08G006930.1	-545	1.92	-0.292	-1.41	-0.625	1.12765	0.173324	0.351507	0.673245	no
CG_Chr08	19656000	19656191	192	ClCG08G007240	ClCG08G007240.1	6229	1.85	-0.567	-2.19	-0.755	0.970543	-0.0431354	0.816158	0.974853	no
CG_Chr08	20412179	20412864	686	ClCG08G007890	ClCG08G007890.1	-2725	2.93	-0.5	-2	0.911	1.48551	0.57096	0.102594	0.331488	no
CG_Chr08	22083836	22085816	1981	ClCG08G009480	ClCG08G009480.1	-1412	11.9	-1.82	-4.75	1.37	0.561105	-0.833658	4.02766e-10	3.41187e-08	yes
CG_Chr08	24047003	24049476	2474	ClCG08G011340	ClCG08G011340.1	-49	3.75	-0.841	-3	0.782	6.12506	2.61472	1.63533e-11	1.6319e-09	yes
CG_Chr08	24821306	24821502	197	ClCG08G011920	ClCG08G011920.1	-1790	2.79	-0.546	-2.12	1.01	1.37755	0.462103	0.259249	0.573483	no
CG_Chr08	24845767	24846864	1098	ClCG08G011950	ClCG08G011950.1	356	2.11	-0.378	-1.66	-0.602	0.842109	-0.247921	0.594319	0.86214	no
CG_Chr08	25081277	25081426	150	ClCG08G012220	ClCG08G012220.1	-50	1.27	-0.478	-1.88	-0.626	0.97417	-0.0377546	0.804998	0.969498	no
CG_Chr08	25284505	25284753	249	ClCG08G012390	ClCG08G012390.1	-3685	1.6	-0.304	-1.44	-0.915	0.957494	-0.0626651	0.876821	0.997684	no
CG_Chr08	27155044	27157995	2952	ClCG08G014390	ClCG08G014390.1	-3410	3.31	-0.358	-1.6	-0.649	0.432779	-1.2083	0.0124906	0.0793279	yes
CG_Chr08	27487046	27487605	560	ClCG08G014710	ClCG08G014710.1	-4642	1.65	-0.841	-3	-1.63	0.952063	-0.0708709	0.750123	0.94603	no
CG_Chr08	28009776	28010074	299	ClCG08G015470	ClCG08G015470.1	-6043	2.19	-0.724	-2.68	-0.884	0.704087	-0.506175	0.0981356	0.322634	no
CG_Chr08	28539626	28539774	149	ClCG08G016110	ClCG08G016110.1	-99	1.54	-0.306	-1.44	0.735	1.46683	0.552699	0.111742	0.348862	no
CG_Chr08	28753803	28754038	236	ClCG08G016400	ClCG08G016400.1	0	3.53	-0.495	-1.98	-0.609	2.03422	1.02448	0.0090386	0.0628164	yes
CG_Chr08	29858964	29859112	149	ClCG08G017780	ClCG08G017780.1	-693	1.94	-0.508	-2.03	-1.35	0.734333	-0.445494	0.333367	0.655725	no
CG_Chr09	386353	386501	149	ClCG09G000440	ClCG09G000440.1	9230	1.68	-0.79	-2.85	0.908	3.07694	1.62149	4.84245e-12	5.36611e-10	yes
CG_Chr09	1826536	1826782	247	ClCG09G001930	ClCG09G001930.1	9816	2.15	-0.605	-2.3	0.628	1.00117	0.00168004	0.962521	1	no
CG_Chr09	2751169	2751318	150	ClCG09G003170	ClCG09G003170.1	1764	1.28	-0.356	-1.59	-0.705	0.8641	-0.21073	0.25817	0.572083	no
CG_Chr09	4805518	4806069	552	ClCG09G005490	ClCG09G005490.1	3693	2.16	-0.502	-2.01	0.628	0.650602	-0.620153	1.38868e-06	5.09005e-05	yes
CG_Chr09	6475608	6475757	150	ClCG09G007330	ClCG09G007330.1	1804	1.82	-0.765	-2.79	-0.784	1.08284	0.11482	0.494879	0.795044	no
CG_Chr09	6547057	6547197	141	ClCG09G007370	ClCG09G007370.1	1060	1.64	-0.495	-1.97	0.846	0.747788	-0.419298	0.648419	0.896548	no
CG_Chr09	7140931	7141175	245	ClCG09G007800	ClCG09G007800.1	5193	1.43	-0.854	-3.07	-0.58	0.953569	-0.068591	0.74241	0.941874	no
CG_Chr09	7297354	7298007	654	ClCG09G007970	ClCG09G007970.1	3828	1.7	-0.316	-1.48	-1.36	0.90211	-0.148625	0.740506	0.941279	no
CG_Chr09	9319162	9319311	150	ClCG09G009610	ClCG09G009610.1	1918	2.34	-0.679	-2.51	-0.871	1.38868	0.473719	0.0289278	0.143959	no
CG_Chr09	10471264	10473524	2261	ClCG09G010650	ClCG09G010650.1	8793	1.97	-1.09	-3.5	-0.605	0.789077	-0.341762	0.0113245	0.0737426	no
CG_Chr09	11124066	11124215	150	ClCG09G011210	ClCG09G011210.1	549	1.5	-0.485	-1.92	-0.9	0.925246	-0.112091	0.612035	0.872961	no
CG_Chr09	11172208	11172451	244	ClCG09G011260	ClCG09G011260.1	2989	1.94	-0.495	-1.98	-0.859	1.25573	0.328521	0.622822	0.880733	no
CG_Chr09	15077756	15078161	406	ClCG09G012670	ClCG09G012670.1	1614	1.57	-0.384	-1.68	-0.759	1.05903	0.0827418	0.698696	0.92059	no
CG_Chr09	18998610	18999439	830	ClCG09G013240	ClCG09G013240.1	1665	3.83	-1.67	-4.54	-4.13	2.28233	1.19051	0.11943	0.363303	no
CG_Chr09	31780875	31781576	702	ClCG09G016210	ClCG09G016210.1	481	1.53	-0.909	-3.17	-1.01	1.27549	0.351055	0.0713902	0.264264	no
CG_Chr09	34841977	34843708	1732	ClCG09G017840	ClCG09G017840.1	3981	17.4	-0.35	-1.58	-4.43	0.677038	-0.562692	0.123509	0.371365	no
CG_Chr09	35223041	35223327	287	ClCG09G018230	ClCG09G018230.1	619	2.7	-0.829	-2.96	-0.877	0.951646	-0.071503	0.716562	0.932065	no
CG_Chr09	37016708	37017005	298	ClCG09G019940	ClCG09G019940.1	2206	2.21	-0.553	-2.15	-0.597	1.3249	0.405884	0.0195817	0.109035	no
CG_Chr09	37450963	37451850	888	ClCG09G020420	ClCG09G020420.1	1877	2.3	-0.377	-1.65	0.69	1.51665	0.600884	0.0833884	0.291416	no
CG_Chr09	38841789	38841980	192	ClCG09G021840	ClCG09G021840.1	95	2.56	-0.511	-2.04	1.37	0.981407	-0.0270765	0.966771	1	no
CG_Chr09	39029983	39030369	387	ClCG09G022040	ClCG09G022040.1	8923	2.79	-0.403	-1.72	0.858	0.988296	-0.0169845	0.967439	1	no
CG_Chr09	39494461	39494760	300	ClCG09G022480	ClCG09G022480.1	3677	2.45	-0.999	-3.3	-0.823	1.13758	0.185972	0.324456	0.647467	no
CG_Chr09	5139453	5139599	147	ClCG09G005980	ClCG09G005980.1	-3744	1.95	-0.587	-2.24	1.17	1.16793	0.223955	0.168748	0.448708	no
CG_Chr09	5371116	5371314	199	ClCG09G006210	ClCG09G006210.1	-2796	1.99	-0.55	-2.13	-0.708	0.923287	-0.115149	0.330046	0.65298	no
CG_Chr09	5487783	5487981	199	ClCG09G006410	ClCG09G006410.1	-1330	1.97	-0.344	-1.55	-0.757	0.773645	-0.370257	0.254012	0.566519	no
CG_Chr09	6103788	6103937	150	ClCG09G007020	ClCG09G007020.1	-2262	2.07	-0.291	-1.39	-1.06	0.483804	-1.04751	3.14433e-06	0.000103432	yes
CG_Chr09	7814967	7815113	147	ClCG09G008370	ClCG09G008370.1	-3103	2.26	-0.348	-1.57	0.777	1.15333	0.205809	0.230745	0.537981	no
CG_Chr09	8363254	8363493	240	ClCG09G008770	ClCG09G008770.1	-922	1.28	-0.502	-2.01	0.614	1.3499	0.432856	0.281787	0.60053	no
CG_Chr09	9061122	9061271	150	ClCG09G009430	ClCG09G009430.1	-3369	1.59	-1.36	-4.08	-1.02	0.837559	-0.255737	0.0507263	0.210183	no
CG_Chr09	9097999	9098148	150	ClCG09G009460	ClCG09G009460.1	-10890	3.32	-0.33	-1.51	-0.662	1.2271	0.295251	0.0529309	0.216123	no
CG_Chr09	12725480	12725629	150	ClCG09G011960	ClCG09G011960.1	-2886	1.81	-1.2	-3.79	1.48	0.943667	-0.0836508	0.690229	0.915821	no
CG_Chr09	13900718	13901925	1208	ClCG09G012310	ClCG09G012310.1	-4426	3.03	-0.644	-2.44	0.823	0.872563	-0.196669	0.398194	0.715391	no
CG_Chr09	25062184	25062331	148	ClCG09G014220	ClCG09G014220.1	-4657	2.67	-0.281	-1.37	0.775	1.19973	0.262707	0.0739987	0.270661	no
CG_Chr09	27831030	27831179	150	ClCG09G014910	ClCG09G014910.1	-6764	1.65	-0.685	-2.54	0.624	0.955196	-0.0661307	0.57822	0.852481	no
CG_Chr09	32404592	32404741	150	ClCG09G016510	ClCG09G016510.1	-3816	2.11	-0.597	-2.27	0.997	0.816784	-0.291974	0.148427	0.4164	no
CG_Chr09	32680970	32681296	327	ClCG09G016700	ClCG09G016700.1	-2732	1.38	-0.553	-2.16	-0.967	2.11533	1.08088	7.11181e-09	4.56401e-07	yes
CG_Chr09	32683543	32683978	436	ClCG09G016700	ClCG09G016700.1	-50	2.93	-0.293	-1.41	0.694	2.11533	1.08088	7.11181e-09	4.56401e-07	yes
CG_Chr09	34891636	34891886	251	ClCG09G017910	ClCG09G017910.1	-50	2.74	-0.283	-1.37	-0.615	0.824692	-0.278073	0.144312	0.409254	no
CG_Chr09	35032353	35032641	289	ClCG09G018070	ClCG09G018070.1	-1301	1.31	-0.703	-2.6	-0.598	0.91429	-0.129277	0.472029	0.777469	no
CG_Chr09	35883641	35883883	243	ClCG09G018650	ClCG09G018650.1	-48	3.5	-0.346	-1.56	-0.58	1.27975	0.355859	0.380293	0.699672	no
CG_Chr09	38295703	38297023	1321	ClCG09G021330	ClCG09G021330.1	-3841	2.14	-0.463	-1.84	-0.6	0.766375	-0.383878	0.0069134	0.0522894	no
CG_Chr10	2195486	2195785	300	ClCG10G001970	ClCG10G001970.1	6513	2.1	-0.495	-1.99	0.648	0.596172	-0.7462	5.77126e-05	0.00118726	yes
CG_Chr10	2311882	2312126	245	ClCG10G002040	ClCG10G002040.1	2352	2.3	-0.478	-1.89	0.644	0.92279	-0.115926	0.67957	0.912283	no
CG_Chr10	3841637	3841784	148	ClCG10G003090	ClCG10G003090.1	196	1.69	-0.898	-3.13	-1.31	1.57456	0.654953	0.000301819	0.0047064	yes
CG_Chr10	4434129	4436198	2070	ClCG10G003580	ClCG10G003580.1	10761	2.78	-1.12	-3.63	4.07	0.941188	-0.0874444	0.753062	0.947313	no
CG_Chr10	27740131	27740328	198	ClCG10G013520	ClCG10G013520.1	9777	1.85	-0.32	-1.49	-0.683	1.4785	0.564133	0.00585127	0.0460657	no
CG_Chr10	28784199	28785058	860	ClCG10G014410	ClCG10G014410.1	1620	1.62	-0.698	-2.57	-0.654	0.897778	-0.155569	0.198227	0.492082	no
CG_Chr10	30481382	30482366	985	ClCG10G015930	ClCG10G015930.1	99	1.42	-0.485	-1.92	-0.601	0.690823	-0.533612	0.00180626	0.0191746	no
CG_Chr10	30935071	30935269	199	ClCG10G016250	ClCG10G016250.1	9023	2.17	-0.49	-1.94	0.62	1.06032	0.0845026	0.516966	0.813254	no
CG_Chr10	31497921	31498217	297	ClCG10G016800	ClCG10G016800.1	1478	2.13	-0.554	-2.17	-0.647	0.960158	-0.0586568	0.866292	0.992042	no
CG_Chr10	31972225	31972966	742	ClCG10G017140	ClCG10G017140.1	535	2.25	-0.815	-2.93	-1.62	0.144664	-2.78922	0.000326914	0.00501285	yes
CG_Chr10	33738376	33738855	480	ClCG10G018690	ClCG10G018690.1	590	2.56	-1.22	-3.81	-1.28	1.13685	0.185036	0.912177	1	no
CG_Chr10	34584727	34584921	195	ClCG10G019660	ClCG10G019660.1	2614	2.46	-0.461	-1.84	0.987	1.35041	0.433399	0.0679055	0.255574	no
CG_Chr10	3656755	3657139	385	ClCG10G002950	ClCG10G002950.1	-13983	17.7	-1.43	-4.2	4.35	0.813211	-0.298298	0.29642	0.616955	no
CG_Chr10	4177394	4178068	675	ClCG10G003370	ClCG10G003370.1	-2318	3.18	-1.09	-3.51	2.52	1.26742	0.34189	0.124289	0.373005	no
CG_Chr10	4320250	4320893	644	ClCG10G003500	ClCG10G003500.1	-1285	3	-0.48	-1.89	4.94	0.694202	-0.526572	0.000204838	0.00343378	no
CG_Chr10	4511818	4513939	2122	ClCG10G003630	ClCG10G003630.1	-14816	2	-0.286	-1.38	1.03	0.902661	-0.147744	0.446652	0.756986	no
CG_Chr10	7246723	7246871	149	ClCG10G005810	ClCG10G005810.1	-4467	1.91	-0.474	-1.87	-1.06	0.940261	-0.0888664	0.591968	0.860443	no
CG_Chr10	24482239	24483220	982	ClCG10G011050	ClCG10G011050.1	-391	1.78	-2.58	-5.93	-6.47	5.97144	2.57808	0.241016	0.550547	no
CG_Chr10	26668890	26669084	195	ClCG10G012630	ClCG10G012630.1	-680	1.8	-0.36	-1.61	-0.652	1.5328	0.616171	0.0837683	0.291899	no
CG_Chr10	28319664	28319813	150	ClCG10G014020	ClCG10G014020.1	-8955	1.29	-0.644	-2.43	-0.849	0.975765	-0.0353945	0.807156	0.969903	no
CG_Chr10	31015938	31016088	151	ClCG10G016350	ClCG10G016350.1	-2609	1.32	-0.467	-1.85	-0.603	1.63058	0.70539	3.59818e-05	0.000814936	yes
CG_Chr10	32213779	32213977	199	ClCG10G017370	ClCG10G017370.1	-4951	1.84	-0.392	-1.7	-0.747	0.847625	-0.238502	0.0893415	0.304406	no
CG_Chr10	33209038	33209425	388	ClCG10G018260	ClCG10G018260.1	-10455	1.38	-0.631	-2.39	0.666	0.790155	-0.339792	0.00671441	0.0511497	no
CG_Chr10	33429337	33429524	188	ClCG10G018420	ClCG10G018420.1	0	2.73	-0.316	-1.48	0.6	2.74468	1.45664	8.42287e-06	0.00024069	yes
CG_Chr10	34090922	34092186	1265	ClCG10G019160	ClCG10G019160.1	-199	1.87	-0.731	-2.71	-0.739	0.884882	-0.176443	0.223179	0.528881	no
CG_Chr10	34708733	34709078	346	ClCG10G019770	ClCG10G019770.1	-49	3.44	-0.48	-1.89	-0.829	1.35584	0.439183	0.0211459	0.115286	no
CG_Chr10	36308942	36309138	197	ClCG10G021720	ClCG10G021720.1	-2709	1.5	-0.62	-2.34	-0.983	1.55761	0.639336	0.000359006	0.00539195	yes
CG_Chr10	36436524	36436673	150	ClCG10G021930	ClCG10G021930.1	-5852	1.86	-0.595	-2.27	1	0.721001	-0.471928	0.00934849	0.064442	no
CG_Chr10	36830499	36830993	495	ClCG10G022400	ClCG10G022400.1	-6557	2.5	-0.275	-1.35	-1.01	1.92686	0.946251	0.00162699	0.0177	yes
CG_Chr11	1993652	1993898	247	ClCG11G001870	ClCG11G001870.1	3546	1.62	-0.461	-1.84	0.583	1.15193	0.204055	0.185392	0.473479	no
CG_Chr11	2111844	2111993	150	ClCG11G001970	ClCG11G001970.1	2534	2.73	-0.434	-1.78	-1.32	0.526169	-0.926402	0.0533754	0.217147	no
CG_Chr11	2760733	2762496	1764	ClCG11G002620	ClCG11G002620.1	5030	1.86	-0.291	-1.4	0.651	0.602168	-0.731762	0.0215864	0.116985	yes
CG_Chr11	3534718	3534866	149	ClCG11G003340	ClCG11G003340.1	3544	1.74	-0.395	-1.7	-0.606	0.738097	-0.438118	0.00216501	0.0219495	no
CG_Chr11	5191996	5192341	346	ClCG11G004880	ClCG11G004880.1	3051	2.12	-0.578	-2.22	-0.65	1.15902	0.212909	0.528337	0.82148	no
CG_Chr11	5711735	5713686	1952	ClCG11G005280	ClCG11G005280.1	3050	1.22	-0.511	-2.03	0.683	0.882069	-0.181036	0.175608	0.459057	no
CG_Chr11	6122478	6122676	199	ClCG11G005620	ClCG11G005620.1	2032	1.38	-0.738	-2.73	0.73	0.96736	-0.0478748	0.716524	0.932065	no
CG_Chr11	18650457	18651008	552	ClCG11G010160	ClCG11G010160.1	660	1.78	-0.29	-1.39	-3.31	7.89676	2.98126	0.235255	0.544526	no
CG_Chr11	20678748	20680893	2146	ClCG11G010660	ClCG11G010660.1	1166	2	-0.38	-1.67	-0.586	1.10183	0.139902	0.283993	0.60321	no
CG_Chr11	24383788	24384035	248	ClCG11G011920	ClCG11G011920.1	2738	2	-0.638	-2.4	-0.957	0.899924	-0.152126	0.485133	0.788027	no
CG_Chr11	27258252	27259283	1032	ClCG11G014030	ClCG11G014030.1	396	2.34	-0.356	-1.59	-0.774	1.24937	0.321198	0.0963217	0.318842	no
CG_Chr11	28808562	28809006	445	ClCG11G015530	ClCG11G015530.1	1085	9.43	-0.34	-1.54	0.703	2.13547	1.09456	0.021417	0.116299	yes
CG_Chr11	29016017	29016161	145	ClCG11G015750	ClCG11G015750.1	2114	1.96	-0.368	-1.63	0.701	1.22158	0.288743	0.245937	0.556387	no
CG_Chr11	29377037	29377186	150	ClCG11G016080	ClCG11G016080.1	8444	2	-0.28	-1.37	0.654	1.24344	0.31434	0.0639056	0.245227	no
CG_Chr11	30226284	30226431	148	ClCG11G016940	ClCG11G016940.1	389	1.98	-0.512	-2.04	-0.636	1.19999	0.263017	0.0958896	0.318075	no
CG_Chr11	30788454	30788602	149	ClCG11G017550	ClCG11G017550.1	1777	1.31	-0.511	-2.04	-0.774	0.999538	-0.000666996	0.956456	1	no
CG_Chr11	31075634	31075930	297	ClCG11G017910	ClCG11G017910.1	1540	1.38	-0.703	-2.61	-0.751	0.8931	-0.163106	0.499909	0.798723	no
CG_Chr11	2293099	2293297	199	ClCG11G002190	ClCG11G002190.1	-12606	2.06	-0.53	-2.08	0.986	0.754965	-0.405518	0.0145512	0.0882707	no
CG_Chr11	3058451	3058595	145	ClCG11G002890	ClCG11G002890.1	-575	2.67	-0.408	-1.73	0.631	0.775645	-0.366531	0.0219546	0.118232	no
CG_Chr11	3098466	3100490	2025	ClCG11G002960	ClCG11G002960.1	-2247	1.34	-0.495	-1.96	0.886	1.27559	0.351162	0.210419	0.50948	no
CG_Chr11	3345696	3345894	199	ClCG11G003210	ClCG11G003210.1	-1381	2.3	-0.403	-1.72	-0.583	0.954929	-0.0665351	0.806647	0.969903	no
CG_Chr11	3534478	3534864	387	ClCG11G003340	ClCG11G003340.1	3304	1.61	-0.495	-1.99	-0.639	0.738097	-0.438118	0.00216501	0.0219495	no
CG_Chr11	3754871	3755897	1027	ClCG11G003620	ClCG11G003620.1	-8505	2.27	-0.291	-1.41	0.65	1.22545	0.29331	0.13903	0.400227	no
CG_Chr11	6609581	6612291	2711	ClCG11G006080	ClCG11G006080.1	-1334	1.58	-1.43	-4.21	-0.66	1.45977	0.545741	0.000104323	0.00196095	no
CG_Chr11	10497297	10497445	149	ClCG11G007700	ClCG11G007700.1	-1820	1.98	-0.625	-2.35	0.965	2.70874	1.43762	5.00497e-07	2.1246e-05	yes
CG_Chr11	11012042	11012267	226	ClCG11G008000	ClCG11G008000.1	-2318	2.06	-0.679	-2.52	-0.926	1.25498	0.327664	0.270016	0.585939	no
CG_Chr11	15911814	15911963	150	ClCG11G009710	ClCG11G009710.1	-6374	1.45	-0.303	-1.44	0.599	1.78232	0.833757	2.54771e-08	1.44093e-06	yes
CG_Chr11	16559536	16559684	149	ClCG11G009880	ClCG11G009880.1	-12966	1.44	-0.365	-1.62	0.674	1.08915	0.123197	0.366139	0.686656	no
CG_Chr11	21779654	21779902	249	ClCG11G011070	ClCG11G011070.1	-7962	3	-0.316	-1.48	0.612	2.32859	1.21946	2.37231e-09	1.6685e-07	yes
CG_Chr11	22926539	22926688	150	ClCG11G011520	ClCG11G011520.1	-100	2.58	-0.266	-1.32	-0.737	0.924078	-0.113913	0.648358	0.896548	no
CG_Chr11	28625896	28626044	149	ClCG11G015340	ClCG11G015340.1	-49	1.69	-0.291	-1.41	-0.792	1.18291	0.242336	0.30428	0.625089	no
CG_Chr11	30654521	30654856	336	ClCG11G017430	ClCG11G017430.1	-735	2.43	-0.316	-1.47	-0.671	0.864154	-0.210639	0.236031	0.544791	no
CG_Chr11	30779570	30779818	249	ClCG11G017540	ClCG11G017540.1	-99	1.74	-0.477	-1.88	-0.599	0.940576	-0.0883843	0.496706	0.796367	no
CG_Chr11	31803179	31803322	144	ClCG11G018620	ClCG11G018620.1	-48	2.36	-0.495	-1.97	-1.01	0.821819	-0.283107	0.39151	0.71014	no
