# Supplementary material for: Transcriptome-wide N6-methyladenosine (m6A) methylation in watermelon under CGMMV infection
Source: BMC Plant Biol. 2021 Nov 8;21:516. doi: 10.1186/s12870-021-03289-8 (PMC8574010; doi:10.1186/s12870-021-03289-8)
Supplement: Supplementary file 9 — Additional file 9: Supplementary file 9. The m6A modification level of DEGs involved in immune responses and the production of siRNA involved in RNA interference in this study. [file 12870_2021_3289_MOESM9_ESM.xlsx]

## Sheet: Additional File 10-1
Additional File 9-1. The m6A modification level of DEGs involved in immune responses in m6A-seq in this study
Gene name	Description	peak_diff.log2.fc	peak_Fold change(fc)	Modification	exp_foldChange	Expression
ClCG01G014940	Zinc finger protein castor homolog 1	-1.11	0.463294	Down	Inf	-
ClCG05G026860	Eukaryotic aspartyl protease family protein	-0.621	0.65022	Down	0.759867	-
ClCG02G016860	Ankyrin repeat-containing protein, putative	-0.986	0.504876	Down	2.28371	UP
ClCG03G006290	30kDa Cleavage and polyadenylation specificity factor subunit 4-like protein	-0.587	0.665726	Down	1.13438
ClCG09G021330	RNA-binding protein, putative	-0.6	0.659754	Down	0.766375
ClCG00G004170	26S protease regulatory subunit, putative	-4.56	0.0423939	Down	8.66825	UP
		-4.12	0.0575117	Down
ClCG00G002750	MLO-like protein	4.54	23.2636	Up	1.74844	UP
ClCG01G019270	CPR5 protein, putative LENGTH=564	-0.591	0.663883	Down	1.05835
		1.05	2.07053	Up
ClCG01G017250	Tetratricopeptide repeat protein	-0.587	0.665726	Down	0.866113
ClCG07G013290	ABC transporter family pleiotropic drug resistance protein	-0.668	0.629379	Down	1.87508	UP
ClCG10G018420	Late embryogenesis abundant (LEA) hydroxyproline-rich glycoprotein family	0.6	1.51572	Up	2.74468	UP

## Sheet: Additional File 10-2
Additional File 9-2. The m6A modification level of DEGs involved in the production of siRNA involved in RNA interference in this study
Gene name	Description	peak_diff.log2.fc	peak_Fold change(fc)	Modification	exp_foldChange	Expression
ClCG03G016200	DNA-directed RNA polymerase	0.649	1.56808	UP	0.990875	-
ClCG05G016300	RNA-dependent RNA polymerase	0.612	1.52838	UP	0.929333	-
ClCG10G003630	DNA-directed RNA polymerase IV subunit 1 protein	1.03	2.04202	UP	0.902661	-
