# Supplementary material for: Transcriptome-wide N6-methyladenosine (m6A) methylation in watermelon under CGMMV infection
Source: BMC Plant Biol. 2021 Nov 8;21:516. doi: 10.1186/s12870-021-03289-8 (PMC8574010; doi:10.1186/s12870-021-03289-8)
Supplement: Supplementary file 10 — Additional file 10: Supplementary file 10. DEGs identified in RNA-seq in this study. [file 12870_2021_3289_MOESM10_ESM.xlsx]

## Sheet: CGMMV-vs-Control-diff-pval-0.05
Additional File 10. DEGs identified in RNA-seq in this study
gene_id	baseMean	baseMean_control_Control	baseMean_case_CGMMV	foldChange	log2FoldChange	pval	padj	up_down	expression_Control_1_input	expression_Control_2_input	expression_CGMMV_1_input	expression_CGMMV_2_input
ClCG00G000060	91.6556	63.1028	120.208	1.90496	0.92976	0.0228263	0.121358	Up	0.598203	0.590052	0.985069	1.40265
ClCG00G000280	17.9031	4.79407	31.0122	6.46886	2.69351	0.00802898	0.0579449	Up	0	0	0.0702253	0.0395149
ClCG00G000670	548.715	334.099	763.332	2.28475	1.19204	0.00025341	0.00407594	Up	20.5734	18.3364	38.0477	47.554
ClCG00G000740	9.07343	1.57356	16.5733	10.5324	3.39676	0.032416	0.155773	Up	0	0.0191907	0.200282	0.058508
ClCG00G000800	374.409	607.535	141.283	0.232552	-2.10438	0.0434914	0.190082	Down	5.14674	0.439794	0.448637	0.458861
ClCG00G001090	374.518	182.565	566.471	3.10285	1.63359	2.84099e-06	9.48324e-05	Up	0.676412	0.233662	1.12505	1.00622
ClCG00G001580	107.981	55.2488	160.712	2.90888	1.54046	6.61108e-05	0.0013417	Up	0.695179	0.762213	1.75916	1.36024
ClCG00G001600	17.4715	29.2049	5.73816	0.19648	-2.34755	0.0169111	0.0984199	Down	0.0189639	0.252428	0	0
ClCG00G001850	195.674	132.138	259.211	1.96168	0.972087	0.0392302	0.177274	Up	0.476141	1.17833	1.7491	1.79722
ClCG00G002050	293.888	224.349	363.426	1.61992	0.69592	0.00418817	0.0359184	Up	3.16287	3.5859	5.70944	5.39878
ClCG00G002140	52.2311	22.9106	81.5517	3.55956	1.8317	0.000762202	0.00985588	Up	0.0676528	0.0594024	0.180388	0.18357
ClCG00G002600	195.834	155.878	235.789	1.51265	0.597075	0.0329037	0.157258	Up	0.56199	0.756451	1.12929	1.06836
ClCG00G003150	82.5752	50.2804	114.87	2.28459	1.19193	0.00716615	0.0537532	Up	0	0	0	0
ClCG00G003160	39.2642	15.6759	62.8526	4.00949	2.00342	0.00173383	0.0185969	Up	0.151321	0.265593	1.06459	1.01929
ClCG00G003320	3408.99	2219.65	4598.33	2.07165	1.05078	4.70383e-16	8.70437e-14	Up	4.69119	5.33982	20.7728	18.6999
ClCG00G003600	116.09	144.483	87.6963	0.606967	-0.72031	0.0486457	0.204497	Down	0	0.0281749	0	0
ClCG00G003820	148.317	112.47	184.163	1.63744	0.711438	0.0295842	0.146499	Up	1.2585	0.946376	1.71334	1.92027
ClCG00G004190	269.761	168.137	371.386	2.20884	1.14329	0.00465449	0.0386725	Up	0.134137	0.125577	0.545707	0.384938
ClCG00G004270	3275.15	892.431	5657.88	6.33985	2.66445	1.28827e-24	5.45656e-22	Up	24.6204	12.3164	122.403	97.7945
ClCG00G004280	12408.2	1038.16	23778.3	22.9043	4.51755	7.39209e-122	2.34822e-118	Up	27.5102	13.771	445.182	490.087
ClCG00G004400	103.414	29.3241	177.503	6.05314	2.59768	5.90311e-10	4.7878e-08	Up	1.01816	0.683608	4.54855	4.70078
ClCG00G004960	20.1745	7.73475	32.6142	4.21658	2.07607	0.0193332	0.107998	Up	0	0	0	0.201293
ClCG00G005220	2249.43	2716.9	1781.96	0.655878	-0.6085	7.17455e-06	0.00021038	Down	86.1775	78.3755	49.2977	53.2464
ClCG00G005250	88.6372	61.2632	116.011	1.89365	0.92117	0.0249578	0.129617	Up	1.25615	1.04227	2.42873	2.78442
ClCG00G005300	123.937	36.9258	210.947	5.71273	2.51418	4.27043e-11	4.06972e-09	Up	0.377412	0.296401	2.29173	1.58019
ClCG00G006470	81.1688	48.4132	113.924	2.35317	1.2346	0.00705681	0.0530972	Up	0	0	0.114619	0
ClCG01G000120	29.5823	15.3089	43.8558	2.86472	1.51839	0.0380804	0.174149	Up	0.302389	0.273225	0.526476	0.429652
ClCG01G000150	388.494	305.233	471.754	1.54555	0.628122	0.00477471	0.0394306	Up	1.5584	0.95839	2.14868	1.93499
ClCG01G000350	438.455	322.276	554.634	1.72099	0.783237	0.000207323	0.00346326	Up	20.5719	15.9035	25.644	23.6799
ClCG01G000400	91.8298	61.043	122.617	2.00869	1.00626	0.0131004	0.0821689	Up	1.29824	1.23105	1.76865	2.07161
ClCG01G000710	35.0441	3.14711	66.941	21.2706	4.41079	8.16556e-08	4.11734e-06	Up	0	0	0.541914	0.473835
ClCG01G000730	348.906	234.758	463.053	1.97247	0.980003	1.67805e-05	0.000432212	Up	0.616311	0.721378	1.37419	1.1738
ClCG01G000800	316.686	205.494	427.879	2.0822	1.05811	0.000530575	0.00738697	Up	1.45654	1.66068	2.59544	3.75296
ClCG01G000900	6486.24	4747.15	8225.33	1.73269	0.793011	0.0156455	0.0926962	Up	95.9151	53.2129	138.869	120.077
ClCG01G000920	341.173	471.48	210.867	0.447245	-1.16086	6.11374e-07	2.52225e-05	Down	4.19172	3.65728	1.34214	1.83118
ClCG01G000990	5875.73	2489.31	9262.16	3.72078	1.8956	1.63438e-50	2.07675e-47	Up	10.5143	8.29545	40.5156	40.2312
ClCG01G001000	74.8393	20.5893	129.089	6.26974	2.64841	8.16418e-08	4.11734e-06	Up	0.268087	0.0841506	0.860624	1.12376
ClCG01G001290	206.881	299.315	114.446	0.38236	-1.387	0.00022885	0.0037441	Down	2.22744	2.73179	0.616792	1.33196
ClCG01G001330	98.8954	66.8647	130.926	1.95807	0.969436	0.0170896	0.0991861	Up	0.848009	1.07943	1.29731	1.90135
ClCG01G001350	550.88	239.167	862.593	3.60666	1.85066	0.000213151	0.00353952	Up	3.77903	1.90931	11.0189	7.48648
ClCG01G001430	867.556	1130.16	604.954	0.535283	-0.901628	6.77001e-07	2.74546e-05	Down	13.8435	10.8309	6.07697	6.48049
ClCG01G001540	8761.75	6121.41	11402.1	1.86266	0.897364	9.66792e-14	1.32569e-11	Up	46.3537	36.2142	73.2248	78.1252
ClCG01G001550	50.8534	32.4988	69.208	2.12956	1.09055	0.0421174	0.186255	Up	0.498679	0.544228	0.83725	1.05725
ClCG01G001580	925.281	735.622	1114.94	1.51564	0.599931	0.000266598	0.00424154	Up	8.05538	8.06443	11.5609	12.4212
ClCG01G001760	4619.7	3169.38	6070.02	1.91521	0.937502	0.000383299	0.00569421	Up	23.4352	16.7783	42.3027	34.4694
ClCG01G001880	13081.6	17452.6	8710.56	0.499099	-1.0026	1.16268e-07	5.63884e-06	Down	85.5133	99.4157	44.6241	48.0206
ClCG01G001960	14115.2	9801.88	18428.5	1.8801	0.910806	2.22017e-06	7.66603e-05	Up	128.411	161.964	258.897	300.67
ClCG01G001990	236.598	181.721	291.475	1.60398	0.681652	0.0126964	0.08029	Up	5.70864	4.77196	8.85609	7.1566
ClCG01G002080	171.959	272.248	71.6707	0.263255	-1.92547	8.85401e-10	6.91629e-08	Down	3.99424	3.07706	0.90819	0.788406
ClCG01G002100	294.875	354.156	235.593	0.665226	-0.588085	0.0175187	0.100855	Down	2.28686	2.31914	1.31046	1.73487
ClCG01G002260	66.897	21.4563	112.338	5.23565	2.38837	9.49151e-06	0.000265651	Up	0.834037	0.421882	3.01024	2.12275
ClCG01G002360	3324.73	2011.75	4637.71	2.30531	1.20496	0.0024295	0.0239061	Up	11.2235	4.71993	19.0658	16.876
ClCG01G002420	133.917	96.6155	171.219	1.77217	0.825519	0.0167094	0.0974844	Up	1.60847	2.24948	2.85843	2.49252
ClCG01G002430	51.0693	69.8375	32.3012	0.462519	-1.11241	0.0447803	0.193804	Down	0.990817	1.0361	0.317009	0.411397
ClCG01G002610	8414.76	11412.3	5417.22	0.474682	-1.07497	9.1188e-05	0.00176093	Down	146.601	109.334	52.3892	67.1122
ClCG01G003000	147.926	82.4259	213.425	2.5893	1.37256	4.08084e-05	0.000908655	Up	4.16095	3.19648	8.70309	8.59242
ClCG01G003010	284.096	147.162	421.03	2.86099	1.51652	0.0196099	0.10916	Up	6.72313	6.06546	21.7823	11.375
ClCG01G003020	2251.67	1088.36	3414.97	3.13772	1.64972	4.35534e-32	3.07454e-29	Up	28.0283	30.7926	93.2727	76.6608
ClCG01G003040	2567.79	3214.67	1920.9	0.597542	-0.742889	2.5083e-08	1.42286e-06	Down	21.7671	19.6341	12.8532	12.115
ClCG01G003060	1161.13	903.456	1418.81	1.57042	0.651151	2.67626e-05	0.000640531	Up	12.2749	12.6509	18.2239	19.1558
ClCG01G003070	557.469	415.781	699.157	1.68155	0.749792	0.00299471	0.027968	Up	3.97428	2.66541	6.15245	4.94972
ClCG01G003150	1631.62	1152.38	2110.86	1.83174	0.873214	3.24351e-09	2.20412e-07	Up	16.3613	12.9932	27.1879	25.6802
ClCG01G003260	982.788	721.496	1244.08	1.7243	0.786015	1.8955e-06	6.66574e-05	Up	45.8861	40.39	81.8031	71.1657
ClCG01G003410	773.054	1028.51	517.603	0.503257	-0.990631	1.14076e-08	6.96887e-07	Down	8.0169	6.71201	3.64942	3.44806
ClCG01G003690	995.617	526.357	1464.88	2.78305	1.47667	0.000105979	0.00198424	Up	2.58135	2.80804	8.74892	5.82759
ClCG01G003740	260.632	332.777	188.486	0.566403	-0.8201	0.00132042	0.015096	Down	10.0021	8.38311	4.51835	5.98846
ClCG01G003780	267.636	351.091	184.18	0.524594	-0.930728	0.0147565	0.0890906	Down	2.5355	1.512	0.868473	1.25638
ClCG01G003810	245.379	187.877	302.88	1.61212	0.688956	0.00763261	0.0560176	Up	2.12342	4.03619	5.30226	4.47729
ClCG01G004110	33.2524	49.7207	16.7842	0.337569	-1.56675	0.0198568	0.110277	Down	0.150052	0.0334146	0.0429571	0.0777034
ClCG01G004240	4140.32	3283.55	4997.1	1.52186	0.605836	1.47705e-06	5.3624e-05	Up	20.5483	19.1556	29.1893	30.9199
ClCG01G004270	967.869	773.071	1162.67	1.50396	0.588766	0.00025492	0.00409678	Up	7.62753	8.51977	11.3687	10.6517
ClCG01G004580	66.7284	101.749	31.7078	0.311627	-1.68211	0.000473648	0.00673209	Down	0	0	0	0
ClCG01G004800	193.167	107.851	278.484	2.58213	1.36856	0.00599642	0.0469532	Up	1.20091	1.46752	4.38111	3.0019
ClCG01G004810	77.0256	40.807	113.244	2.77512	1.47255	0.000929572	0.0114975	Up	0.328503	0.456387	0.793671	0.821537
ClCG01G004980	7976.9	5877.47	10076.3	1.7144	0.7777	6.66659e-11	6.13842e-09	Up	22.7477	25.4274	41.9092	40.4117
ClCG01G005230	253.151	141.602	364.7	2.57553	1.36487	2.38747e-07	1.09651e-05	Up	2.13466	1.73981	4.68063	4.77781
ClCG01G005570	34.4387	18.7359	50.1416	2.67624	1.42021	0.0409642	0.182553	Up	0.163977	0.117203	0.498094	0.291892
ClCG01G005600	16418.7	23076.6	9760.74	0.422972	-1.24137	3.99956e-26	2.06031e-23	Down	201.255	236.988	90.017	88.5863
ClCG01G005660	24.4554	5.50056	43.4102	7.89196	2.98038	0.000838784	0.0106016	Up	0.385112	0	1.09171	1.13633
ClCG01G005740	160.601	111.411	209.791	1.88304	0.913067	0.0213707	0.11618	Up	0.462605	0.412315	0.888842	0.668836
ClCG01G005840	31.2182	16.6026	45.8337	2.76063	1.465	0.0372173	0.171717	Up	0.262094	0.142831	0.493065	0.707473
ClCG01G005950	5208.44	6324.53	4092.34	0.647058	-0.628033	4.0775e-07	1.75434e-05	Down	32.4819	33.0281	21.1717	21.2295
ClCG01G005990	1244.76	954.419	1535.1	1.60842	0.68564	1.0577e-05	0.000292725	Up	10.2387	8.58889	15.6989	13.4778
ClCG01G006020	182.228	113.305	251.152	2.21659	1.14834	0.000109188	0.00203036	Up	1.49209	2.11589	4.04248	3.81053
ClCG01G006110	721.356	466.447	976.265	2.09298	1.06556	5.42467e-05	0.00113247	Up	2.30055	2.39874	5.49228	5.11801
ClCG01G006190	150.033	93.9592	206.107	2.19358	1.13329	0.00831794	0.0592894	Up	6.55174	2.21378	6.51872	7.97516
ClCG01G006290	534.45	404.922	663.978	1.63977	0.713491	0.00031471	0.00485699	Up	6.05539	5.31279	9.98636	8.4678
ClCG01G006410	776.451	1179.27	373.634	0.316835	-1.6582	3.41261e-06	0.000110997	Down	7.84888	6.61646	1.73003	2.19705
ClCG01G006460	2275.02	1758.09	2791.94	1.58806	0.667261	1.41011e-06	5.15869e-05	Up	10.0333	8.66658	15.4973	14.04
ClCG01G006480	2612.62	1741.31	3483.93	2.00075	1.00054	5.46538e-14	7.83234e-12	Up	21.1092	22.9766	40.2753	43.6421
ClCG01G006520	8674.28	6770.37	10578.2	1.56242	0.643786	7.89953e-08	4.00439e-06	Up	83.0427	69.5166	114.666	119.172
ClCG01G006630	89.4954	54.1615	124.829	2.30476	1.20461	0.00401133	0.0349114	Up	0.39658	0.365565	0.881993	0.749448
ClCG01G006670	97.9428	52.2944	143.591	2.74583	1.45724	0.000339604	0.00517001	Up	0.374319	0.282114	0.792098	0.78105
ClCG01G006770	9757.74	14348.2	5167.26	0.360133	-1.4734	2.31553e-16	4.41339e-14	Down	129.669	124.564	34.0014	54.7303
ClCG01G006890	212.388	137.06	287.715	2.09919	1.06983	0.000197723	0.00333505	Up	1.60953	1.0494	3.02277	2.32491
ClCG01G006910	27.9338	10.5882	45.2794	4.27638	2.09639	0.0312955	0.152361	Up	0.12541	0.0911098	0.531687	0.259228
ClCG01G006960	71130.5	30584.7	111676	3.65138	1.86844	4.51995e-25	2.10123e-22	Up	11.8067	10.5504	21.654	24.2606
ClCG01G007060	1323.23	967.187	1679.27	1.73624	0.795964	2.39684e-07	1.09817e-05	Up	5.00765	3.93659	7.92363	7.05833
ClCG01G007080	1063.76	722.042	1405.49	1.94654	0.960916	3.24952e-09	2.20412e-07	Up	4.52769	3.57012	7.8	7.41835
ClCG01G007090	9256.47	12102	6410.91	0.529738	-0.916648	0.000683955	0.00906549	Down	75.2303	91.6571	39.992	49.984
ClCG01G007120	6369.72	5072.04	7667.41	1.5117	0.596172	9.76924e-07	3.77691e-05	Up	30.3757	27.4649	43.8996	43.496
ClCG01G007190	11.0264	0	22.0529	Inf	Inf	0.00032051	0.00493053	Up	0	0	0.278928	0.356301
ClCG01G007290	9521.06	7104.7	11937.4	1.68022	0.748647	4.23218e-06	0.000133552	Up	33.1083	30.3239	48.6009	57.6418
ClCG01G007730	461.285	356	566.571	1.59149	0.670379	0.00138487	0.015591	Up	4.93483	3.74531	6.63591	6.86743
ClCG01G007780	293.047	203.25	382.843	1.8836	0.913495	0.00143526	0.016007	Up	1.38663	1.11557	2.1718	2.78154
ClCG01G007990	400.941	242.475	559.407	2.30707	1.20606	0.000844613	0.010647	Up	1.54344	2.08919	3.55626	4.98262
ClCG01G008070	275.71	192.451	358.969	1.86525	0.899366	0.000266534	0.00424154	Up	1.97869	2.05329	3.21235	4.39351
ClCG01G008160	558.419	421.667	695.171	1.64862	0.721263	0.0383375	0.174937	Up	2.0487	1.20029	2.79432	2.18269
ClCG01G008390	179.7	83.3664	276.034	3.3111	1.72731	2.1931e-08	1.25905e-06	Up	5.23105	4.11101	16.0142	16.1326
ClCG01G008530	128.615	200.562	56.6688	0.28255	-1.82342	0.00233064	0.0231969	Down	1.8104	1.09603	0.463281	0.440434
ClCG01G008630	21169	15879.7	26458.2	1.66616	0.73653	6.774e-10	5.44778e-08	Up	123.38	97.6789	191.488	173.86
ClCG01G008660	41.4022	12.8683	69.9361	5.43476	2.44222	0.0406459	0.181836	Up	0.109008	0.039296	0.182978	0.0647029
ClCG01G009160	1311.03	1031.56	1590.5	1.54185	0.624661	0.0170576	0.0991214	Up	10.9893	14.8252	18.0932	21.29
ClCG01G009460	3068.66	2384.45	3752.86	1.57389	0.654334	4.97639e-05	0.00106053	Up	29.004	24.8911	44.8098	39.2483
ClCG01G009550	135.721	67.2042	204.238	3.03906	1.60363	3.41516e-05	0.000786148	Up	0.227578	0.226433	0.622281	0.90589
ClCG01G009770	1592.11	1254.35	1929.88	1.53856	0.621578	1.699e-05	0.000435841	Up	12.9482	13.5921	20.0488	20.4609
ClCG01G009830	219.464	334.667	104.261	0.311536	-1.68253	0.00698874	0.052692	Down	2.66957	1.31313	0.445084	0.773572
ClCG01G010150	16862.5	21060.5	12664.5	0.60134	-0.733747	2.64378e-10	2.31149e-08	Down	304.403	274.009	158.675	181.165
ClCG01G010210	778.633	939.913	617.352	0.656818	-0.606435	0.000493894	0.00693708	Down	14.589	12.4818	7.67333	8.74537
ClCG01G010620	333.46	246.246	420.673	1.70835	0.772603	0.000841027	0.0106089	Up	3.09618	3.14769	5.37309	5.03848
ClCG01G010700	42.8382	18.6028	67.0736	3.60556	1.85022	0.00248402	0.024262	Up	0.193886	0.212524	0.553914	0.639831
ClCG01G010740	2471.47	2982.73	1960.21	0.657185	-0.605629	7.40782e-06	0.000215953	Down	23.3937	23.9484	15.8389	14.3305
ClCG01G010820	5747.23	9848.98	1645.48	0.167072	-2.58146	1.73801e-80	3.68072e-77	Down	80.614	86.7876	14.9827	13.392
ClCG01G010940	95.4853	62.8964	128.074	2.03627	1.02593	0.011587	0.0749652	Up	1.79122	1.31765	3.98132	3.02061
ClCG01G011180	1274.13	1003.3	1544.96	1.53989	0.622824	5.26882e-05	0.00110965	Up	7.83875	7.28634	12.526	11.0496
ClCG01G011380	4974.63	6379.65	3569.6	0.55953	-0.837714	1.07858e-08	6.65298e-07	Down	41.1201	34.4945	20.3169	21.7024
ClCG01G011640	2685.54	2067.76	3303.32	1.59754	0.675848	3.91043e-07	1.69393e-05	Up	41.2584	37.7053	56.2287	59.9515
ClCG01G011710	165.254	202.81	127.698	0.629645	-0.667389	0.0268712	0.136432	Down	1.09398	0.615945	0.563172	0.512517
ClCG01G012010	314.698	195.103	434.293	2.22597	1.15443	2.03757e-06	7.13897e-05	Up	2.6596	1.85794	5.2575	4.81412
ClCG01G012160	27.9135	42.6466	13.1804	0.309061	-1.69404	0.0221339	0.118871	Down	0.464573	0.450378	0.0980391	0.0458466
ClCG01G012520	64.5729	94.1473	34.9985	0.371742	-1.42763	0.00328191	0.0300015	Down	1.76195	1.61154	0.796386	0.782525
ClCG01G012620	283.594	170.187	397.001	2.33273	1.22202	8.61096e-07	3.39101e-05	Up	2.65767	2.83582	5.92286	6.94118
ClCG01G013090	330.845	418.286	243.403	0.581905	-0.781143	0.000959784	0.011787	Down	0.05579	0.0491912	0.0317755	0.0572619
ClCG01G013150	401.055	648.365	153.746	0.237129	-2.07626	0.00250004	0.0243489	Down	9.7843	5.27148	1.92656	1.99865
ClCG01G013430	344.278	261.339	427.218	1.63473	0.709051	0.00260683	0.0252214	Up	2.04606	1.48579	3.29582	2.97364
ClCG01G013850	583.471	354.697	812.246	2.28997	1.19533	0.000300216	0.00468641	Up	5.87446	8.11185	13.2294	20.1074
ClCG01G013910	412.695	592.359	233.031	0.393394	-1.34595	0.00270529	0.0258331	Down	18.4384	11.0966	5.62542	5.85105
ClCG01G013940	70.1858	100.354	40.0173	0.39876	-1.32641	0.0170745	0.0991591	Down	2.76528	1.59373	0.843216	0.934278
ClCG01G013980	491.494	592.309	390.678	0.659586	-0.600368	0.00530768	0.0428905	Down	6.37551	2.40755	1.65978	2.14894
ClCG01G014010	2723.48	1934.33	3512.62	1.81594	0.860717	0.00106453	0.0128174	Up	9.12381	5.77948	14.5043	12.3002
ClCG01G014070	226.074	285.002	167.146	0.586474	-0.769862	0.0272795	0.137919	Down	6.82541	4.00527	3.64843	3.09843
ClCG01G014110	1045.01	788.632	1301.38	1.65018	0.72262	9.30246e-06	0.000260743	Up	7.33463	5.62426	10.241	10.42
ClCG01G014260	818.533	648.406	988.659	1.52475	0.608575	0.000420675	0.00613002	Up	3.7616	3.05106	5.13507	5.03216
ClCG01G014280	4046.16	3169.4	4922.91	1.55326	0.635302	7.93902e-05	0.00156806	Up	11.6736	8.4912	16.1798	15.3718
ClCG01G014440	6266.62	8063.13	4470.1	0.554388	-0.851033	3.31858e-12	3.76501e-10	Down	52.1367	54.0474	30.8262	29.0726
ClCG01G014600	18.0163	5.79417	30.2384	5.21876	2.38371	0.0397497	0.178475	Up	0.114042	0.0507305	0.281665	0.173806
ClCG01G014640	1321.91	1743.74	900.072	0.516172	-0.954076	4.23425e-10	3.57101e-08	Down	17.0548	18.9481	9.06428	9.5682
ClCG01G014680	149.947	195.883	104.011	0.530986	-0.913253	0.0044959	0.0377515	Down	1.80566	1.88374	0.734562	0.876643
ClCG01G014760	627.825	414.947	840.704	2.02605	1.01867	3.55294e-08	1.95156e-06	Up	9.10824	9.00225	16.4126	17.0126
ClCG01G014780	3014.33	2411.33	3617.34	1.50015	0.585102	9.14039e-06	0.000257716	Up	16.2397	14.2769	21.1456	22.3809
ClCG01G014800	6087.95	4747.2	7428.7	1.56486	0.646035	1.67309e-07	7.93263e-06	Up	33.5475	27.8362	46.17	46.1732
ClCG01G015040	300.836	81.3249	520.348	6.39839	2.67771	2.51547e-19	6.22661e-17	Up	1.18883	0.852208	7.28236	5.41169
ClCG01G015090	77.8914	28.8975	126.885	4.39088	2.13451	4.95959e-06	0.000152714	Up	0.147752	0	0.921346	0.548591
ClCG01G015250	670.633	822.337	518.929	0.631042	-0.664193	0.000313736	0.00484703	Down	9.78815	8.55268	4.97724	8.20719
ClCG01G015270	3474.7	2395.95	4553.45	1.90047	0.926359	0.00216851	0.021971	Up	61.6204	110.5	167.404	171.366
ClCG01G015320	20605.8	13777.3	27434.3	1.99126	0.993685	3.16301e-07	1.41918e-05	Up	698.966	626.598	1473.53	1167.19
ClCG01G015330	189332	132728	245935	1.85292	0.889801	5.96467e-15	9.80057e-13	Up	3971.58	3335.69	7085.82	6233.19
ClCG01G015420	2362.93	1837.74	2888.11	1.57155	0.652192	4.41809e-05	0.000972389	Up	11.2737	8.80759	16.1361	14.1162
ClCG01G015470	353.825	450.308	257.342	0.57148	-0.807225	0.00053634	0.00744548	Down	13.9041	12.7389	7.10599	10.9053
ClCG01G015520	124.592	181.298	67.8865	0.374446	-1.41717	0.0477467	0.201878	Down	1.07322	0.537406	0.304031	0.462218
ClCG01G015710	126.311	81.1918	171.43	2.11142	1.07821	0.0029088	0.0273246	Up	1.37386	0.732841	2.61802	1.74017
ClCG01G015890	87.855	39.5133	136.197	3.44686	1.78528	0.000120694	0.00222264	Up	0.270704	0.314195	1.15362	0.784309
ClCG01G016000	1740.83	1040.06	2441.6	2.34755	1.23116	0.0141682	0.0866642	Up	19.2226	8.86569	37.457	26.4259
ClCG01G016020	289.517	219.546	359.488	1.63742	0.711423	0.0268827	0.136454	Up	1.19189	0.725791	1.58932	1.29317
ClCG01G016160	1413.28	854.758	1971.8	2.30686	1.20593	2.23411e-15	3.80197e-13	Up	16.7987	14.2567	36.7575	32.0017
ClCG01G016210	147.105	191.644	102.566	0.535189	-0.90188	0.00571161	0.045322	Down	2.68984	2.58097	1.5871	1.20924
ClCG01G016690	2259.24	3180.3	1338.19	0.420773	-1.24888	9.38744e-20	2.48506e-17	Down	40.0012	37.7412	15.5848	15.7858
ClCG01G016810	516.417	234.919	797.915	3.39656	1.76407	4.50901e-09	2.97376e-07	Up	3.37693	1.59441	9.00992	8.61936
ClCG01G016860	751.056	987.634	514.477	0.520919	-0.940869	7.21749e-08	3.69799e-06	Down	3.66657	3.46766	2.09796	1.66519
ClCG01G016880	21.5464	34.1182	8.97458	0.263044	-1.92662	0.0225242	0.120357	Down	0.637604	0.642419	0.127628	0.0369711
ClCG01G016910	124.572	175.44	73.703	0.420103	-1.25118	0.000407972	0.00599534	Down	1.63702	1.32283	0.621425	0.720488
ClCG01G017000	3709.06	4568.6	2849.52	0.623719	-0.681032	2.96227e-06	9.8364e-05	Down	17.7525	15.6626	11.7929	9.47284
ClCG01G017110	14.0716	0	28.1431	Inf	Inf	3.48023e-05	0.000798086	Up	0	0	0.816663	1.36924
ClCG01G017130	17058	20945.6	13170.3	0.628787	-0.669357	8.7419e-09	5.44512e-07	Down	96.5626	93.8591	55.7411	59.6167
ClCG01G017140	1660.53	1106.91	2214.14	2.00029	1.00021	0.00574393	0.0454837	Up	3.69679	2.35367	6.76621	4.91811
ClCG01G017170	43.3859	59.8089	26.9629	0.450817	-1.14939	0.0435781	0.190163	Down	2.07826	1.6502	1.329	0.482686
ClCG01G017190	233.603	182.354	284.853	1.56209	0.643477	0.0187337	0.10564	Up	1.4508	1.06716	1.85046	1.90433
ClCG01G017200	862.185	602.957	1121.41	1.85986	0.895192	1.77747e-07	8.38899e-06	Up	3.11725	2.24146	4.618	4.90548
ClCG01G017210	723.771	546.524	901.017	1.64863	0.721269	5.38013e-05	0.00112811	Up	4.13053	3.60816	6.47581	6.3231
ClCG01G017230	4539.79	2169.47	6910.11	3.18516	1.67136	1.14209e-06	4.30201e-05	Up	46.2724	38.103	113.056	145.79
ClCG01G017300	50.0112	31.8381	68.1843	2.14159	1.09868	0.0496364	0.207066	Up	1.78434	1.8357	3.86702	4.97962
ClCG01G017330	988.602	745.178	1232.03	1.65333	0.725378	0.000125304	0.00229355	Up	5.53337	4.31606	8.37465	7.87713
ClCG01G017400	8092.68	4747.52	11437.8	2.40922	1.26857	2.07919e-06	7.24487e-05	Up	63.6139	40.083	134.425	109.052
ClCG01G017490	24.9649	11.3819	38.5479	3.38677	1.75991	0.0267164	0.135972	Up	0.176443	0.518946	0.82549	0.870152
ClCG01G017500	2340.39	3468.97	1211.81	0.349329	-1.51734	8.02907e-28	4.501e-25	Down	28.9653	29.5644	9.70587	10.8346
ClCG01G017510	1681.1	1311.92	2050.28	1.56281	0.644138	7.27521e-06	0.000213004	Up	11.7823	11.9811	17.5911	20.3582
ClCG01G017520	63.3564	36.1322	90.5806	2.50692	1.32592	0.00720775	0.053919	Up	0.203536	0.128169	0.310366	0.358529
ClCG01G017570	451.682	604.457	298.907	0.494505	-1.01594	1.55527e-06	5.60367e-05	Down	4.71101	5.16954	2.04716	2.69917
ClCG01G017600	497.147	360.982	633.312	1.75441	0.810988	0.00256426	0.0248833	Up	1.67207	1.4553	3.12233	2.28676
ClCG01G017740	5652.2	7182.3	4122.11	0.573926	-0.801063	0.000152724	0.00269023	Down	47.5412	55.5792	26.0377	33.3381
ClCG01G017770	190.871	132.794	248.948	1.8747	0.906658	0.00221996	0.0223284	Up	12.7381	11.2505	25.3674	21.9754
ClCG01G017790	41.3362	24.2364	58.4359	2.41108	1.26968	0.0467228	0.19919	Up	1.35504	0.658483	2.99194	2.70076
ClCG01G017960	49.8856	25.677	74.0942	2.88563	1.52889	0.0073366	0.0545425	Up	0.371435	0.281574	0.942421	0.837816
ClCG01G018140	303.205	172.366	434.043	2.51814	1.33236	6.70004e-08	3.46078e-06	Up	6.07364	5.37114	15.2886	12.1089
ClCG01G018150	69.4152	39.6187	99.2117	2.50416	1.32433	0.00639548	0.0493299	Up	0.401291	0.230659	0.686354	0.519387
ClCG01G018320	791.207	618.995	963.42	1.55643	0.638237	0.000288832	0.00453471	Up	2.57051	2.22546	3.93141	3.50777
ClCG01G018330	522.003	379.787	664.22	1.74893	0.80647	4.29702e-05	0.000951707	Up	1.27608	1.38755	2.23592	2.65127
ClCG01G018340	1698.99	1216.18	2181.8	1.79397	0.843153	7.50404e-09	4.78351e-07	Up	22.9363	19.5907	39.822	36.2889
ClCG01G018450	4373.21	2320.61	6425.82	2.76902	1.46938	8.26331e-31	5.24996e-28	Up	35.9275	34.7482	93.9308	93.0484
ClCG01G018520	75.7737	51.3814	100.166	1.94946	0.963072	0.0329781	0.157416	Up	0.374041	0.434553	0.818079	0.642427
ClCG01G018560	95.9337	122.159	69.708	0.570631	-0.809369	0.0450861	0.194633	Down	0.845652	0.850024	0.355177	0.571187
ClCG01G018570	840.671	549.589	1131.75	2.05927	1.04213	8.18832e-09	5.1508e-07	Up	6.60201	4.95211	12.5593	10.2301
ClCG01G018600	1573.15	1183.2	1963.11	1.65915	0.730447	5.73941e-07	2.40425e-05	Up	6.8165	6.56087	11.26	10.3301
ClCG01G018940	2819.57	2073.21	3565.93	1.72	0.782412	0.000265688	0.00423412	Up	39.1725	32.7131	68.6239	53.1706
ClCG01G018980	120.964	35.8982	206.031	5.73931	2.52088	1.19658e-05	0.000325348	Up	0.371431	0.168285	1.73932	1.08931
ClCG01G019000	150.786	206.677	94.8952	0.459147	-1.12297	0.00855032	0.0604261	Down	2.92811	2.00236	0.868643	1.62486
ClCG01G019110	3697.92	2731.6	4664.25	1.70752	0.7719	2.09104e-09	1.4927e-07	Up	14.7424	12.371	22.9388	23.2141
ClCG01G019210	103.752	134.615	72.89	0.541471	-0.885044	0.0220134	0.118424	Down	1.06151	0.772147	0.665771	0.673503
ClCG01G019360	13800.1	17822.7	9777.62	0.548606	-0.866158	1.91158e-13	2.58402e-11	Down	135.919	140.825	72.6977	76.1437
ClCG01G019640	206.193	161.485	250.902	1.55372	0.635726	0.026302	0.134581	Up	0.872532	0.735286	1.29229	1.26144
ClCG01G019810	58.9521	0.500051	117.404	234.785	7.87519	3.82234e-06	0.000122443	Up	0	0	1.678	0.756529
ClCG01G019820	267.586	105.208	429.963	4.08679	2.03097	1.97225e-06	6.92286e-05	Up	6.18396	3.19595	24.1361	16.8044
ClCG01G019860	3176.43	1865.54	4487.31	2.40537	1.26626	6.40724e-05	0.00131014	Up	3.9744	2.01464	7.62067	6.43547
ClCG01G019880	294.365	184.634	404.096	2.18863	1.13003	0.0125514	0.0796102	Up	1.65671	1.07132	3.47131	2.19598
ClCG01G019950	46.9231	17.5156	76.3307	4.35788	2.12363	0.0289138	0.143959	Up	0.313623	0.131202	1.26413	0.562776
ClCG01G019980	549.605	418.589	680.621	1.62599	0.701318	0.000417279	0.00609452	Up	2.82604	2.13863	4.60715	4.14557
ClCG01G020020	411.05	290.833	531.268	1.82671	0.86925	5.21641e-05	0.00110349	Up	2.46231	2.62129	4.53393	4.42653
ClCG01G020150	115.726	146.703	84.7489	0.57769	-0.791633	0.031247	0.15235	Down	1.00668	0.864966	0.384165	0.592016
ClCG01G020310	5137.29	4067.29	6207.3	1.52615	0.609897	1.09561e-06	4.14331e-05	Up	22.8947	19.7694	33.9195	31.0052
ClCG01G020370	224.788	313.945	135.632	0.432024	-1.21082	0.0204132	0.112482	Down	2.51662	1.33375	0.618704	1.02519
ClCG01G020410	1011.67	776.112	1247.24	1.60703	0.684397	2.5869e-05	0.000622554	Up	7.12777	5.86783	9.4174	10.912
ClCG01G020550	4662	2540.74	6783.26	2.6698	1.41673	7.31257e-08	3.72667e-06	Up	6.14011	3.94129	14.0467	12.1682
ClCG01G020590	135.982	92.2939	179.67	1.94672	0.961042	0.0112599	0.0734477	Up	0.69143	0.681882	1.42403	1.02206
ClCG01G020660	24179.3	30762.5	17596	0.571993	-0.805929	3.3015e-12	3.76501e-10	Down	279.089	309.116	159.056	174.002
ClCG01G020950	7670.25	5151.25	10189.3	1.97802	0.984055	5.25347e-16	9.628e-14	Up	38.2892	32.8467	67.9416	69.2237
ClCG01G020970	1730.87	1298.13	2163.6	1.6667	0.736997	0.000141585	0.00252206	Up	8.64832	6.67387	12.1149	13.6096
ClCG01G021040	301.153	389.54	212.767	0.5462	-0.872499	0.000323454	0.0049638	Down	2.84091	2.41845	1.27913	1.5971
ClCG01G021100	1244.93	855.739	1634.13	1.90961	0.933275	2.4208e-07	1.10384e-05	Up	11.249	7.47158	18.1113	16.9404
ClCG01G021310	176.165	126.187	226.143	1.79212	0.841667	0.00445826	0.0375726	Up	5.25813	8.14408	11.6883	13.8812
ClCG01G021410	539.058	402.62	675.496	1.67775	0.746531	0.00435972	0.037047	Up	2.71715	3.80706	4.71265	5.77001
ClCG01G021470	98.2342	138.487	57.9817	0.41868	-1.25608	0.00926419	0.0639534	Down	3.4919	2.17908	1.03525	1.50467
ClCG01G021610	10379.3	5728.93	15029.7	2.62348	1.39148	0.0138718	0.0851795	Up	53.369	50.7998	172.448	97.5003
ClCG01G021770	1063.4	796.27	1330.54	1.67096	0.740679	0.00502858	0.0411881	Up	5.47094	3.39294	7.72449	7.14865
ClCG01G021800	180.284	252.774	107.795	0.426449	-1.22956	4.92448e-05	0.00105225	Down	2.59127	2.76164	1.00529	1.1112
ClCG01G021820	360.419	260.733	460.104	1.76465	0.819385	0.00029776	0.00465188	Up	5.38711	5.31678	9.78076	10.5615
ClCG01G022000	3716.68	4543.39	2889.96	0.63608	-0.652719	3.30937e-07	1.47032e-05	Down	15.2667	15.684	10.0723	9.61952
ClCG01G022010	2513.63	1937.5	3089.76	1.59472	0.673299	6.30589e-07	2.57919e-05	Up	9.9181	8.70911	14.3418	14.8474
ClCG01G022020	114.59	47.9545	181.226	3.77913	1.91805	0.00278018	0.0263502	Up	0.653876	0.770546	2.9516	1.86165
ClCG01G022030	191.793	149.249	234.337	1.5701	0.65086	0.028357	0.141897	Up	0.941888	0.77519	1.46206	1.27236
ClCG01G022110	288.061	140.024	436.099	3.11447	1.63899	2.17491e-08	1.25238e-06	Up	1.23344	1.71008	4.75387	3.88471
ClCG01G022240	219.835	87.8118	351.859	4.00696	2.00251	0.000127547	0.00232414	Up	0.874497	0.442891	3.17422	2.39346
ClCG01G022250	218.528	146.676	290.38	1.97974	0.985312	0.000416729	0.00609115	Up	1.57309	1.4013	3.20285	2.66456
ClCG01G022320	150.152	109.41	190.894	1.74476	0.803025	0.0132061	0.0825816	Up	1.26277	1.08294	2.05032	2.20058
ClCG01G022590	239	151.222	326.778	2.16092	1.11164	4.58422e-05	0.000998574	Up	0	2.46128	2.33059	9.83408
ClCG01G022790	865.964	627.253	1104.67	1.76113	0.816503	0.00180583	0.0191746	Up	5.123	3.87502	9.10854	7.21127
ClCG01G022830	24475.1	35797.3	13152.9	0.367427	-1.44447	2.27016e-35	1.88128e-32	Down	586.5	556.068	207.836	202.749
ClCG01G023100	272.647	176.394	368.899	2.09133	1.06442	2.77952e-05	0.000658108	Up	4.58769	4.37103	11.0827	8.92564
ClCG01G023340	388.755	286.268	491.242	1.71602	0.779068	0.00196355	0.0204175	Up	2.83934	1.98574	4.08187	4.15218
ClCG01G023360	1121.35	882.756	1359.94	1.54056	0.623454	0.000171751	0.00297327	Up	15.7897	14.1622	25.3851	20.4552
ClCG01G023630	128.696	199.988	57.4035	0.287034	-1.80071	0.00305396	0.0283944	Down	1.42899	1.01578	0.409217	0.332376
ClCG01G023800	1986.07	2440.39	1531.75	0.627668	-0.671927	1.49969e-06	5.43425e-05	Down	19.0447	18.162	11.214	10.921
ClCG01G024280	174.918	269.739	80.0975	0.296945	-1.75173	0.00123628	0.0144031	Down	1.3559	0.753508	0.334503	0.385317
ClCG01G024370	27276	33555.7	20996.4	0.62572	-0.676411	0.0018199	0.0192922	Down	288.977	314.057	162.495	208.72
ClCG01G024390	586.904	339.893	833.915	2.45347	1.29482	0.00112859	0.0133858	Up	2.0092	0.901822	3.92048	3.30926
ClCG01G024470	197.783	152.231	243.335	1.59846	0.676681	0.0180614	0.103038	Up	2.13256	2.73061	7.34051	5.14344
ClCG01G024510	1459.67	974.037	1945.3	1.99715	0.997942	8.23013e-07	3.27487e-05	Up	3.38261	4.8081	7.84521	8.38224
ClCG01G025160	2189.61	2658.91	1720.31	0.646999	-0.628164	0.00526224	0.042662	Down	13.7064	16.5539	9.37122	10.1033
ClCG01G025180	448.977	325.235	572.72	1.76094	0.816345	0.0481483	0.203127	Up	4.39787	3.6385	8.81238	5.97929
ClCG01G025440	262.151	350.426	173.875	0.496183	-1.01106	7.03722e-05	0.00141487	Down	2.25643	1.69254	0.879713	1.10909
ClCG01G025570	579.108	370.552	787.664	2.12565	1.08791	0.000222752	0.00366954	Up	12.2511	6.86028	19.4245	18.8543
ClCG01G025830	9679.31	7390.69	11967.9	1.61933	0.695394	2.02153e-05	0.000507648	Up	45.2098	42.9948	80.5635	65.7403
ClCG01G025850	3173.66	1764.16	4583.17	2.59794	1.37737	3.45031e-07	1.52582e-05	Up	10.0332	6.86845	22.3926	19.2481
ClCG01G025910	254.787	198.97	310.605	1.56106	0.642529	0.0152025	0.0908354	Up	0.225095	0.483585	0.426121	0.182865
ClCG01G025940	468.56	340.925	596.195	1.74876	0.806329	0.038837	0.176288	Up	3.3245	2.44647	4.34706	5.78414
ClCG01G025960	693.031	423.603	962.46	2.27208	1.18401	6.55552e-07	2.66983e-05	Up	1.05132	1.26734	2.50347	3.06411
ClCG01G025970	783.336	1068.85	497.824	0.465757	-1.10235	9.41456e-10	7.29437e-08	Down	4.57572	3.73272	1.81032	1.96085
ClCG02G000040	6736.77	8286.1	5187.45	0.626042	-0.675669	2.3668e-08	1.3466e-06	Down	29.2515	25.6971	16.1549	18.4146
ClCG02G000060	514.658	621.573	407.743	0.655986	-0.608264	0.00359436	0.0321938	Down	5.78329	4.45215	3.19737	3.27644
ClCG02G000140	97.414	45.5139	149.314	3.28063	1.71397	2.68176e-05	0.000640531	Up	0.9337	0.968231	2.68711	2.03747
ClCG02G000300	44.8074	72.3698	17.245	0.23829	-2.06921	0.0420148	0.185922	Down	0.637024	0.117672	0.100714	0.314542
ClCG02G000400	324.792	427.622	221.961	0.519058	-0.946031	6.88726e-05	0.00138939	Down	3.04545	3.33675	1.49314	1.57127
ClCG02G000430	166.073	106.502	225.645	2.1187	1.08318	0.0252911	0.130813	Up	1.82129	1.11147	3.38914	2.35033
ClCG02G000450	816.583	612.104	1021.06	1.66811	0.738219	1.3114e-05	0.000351551	Up	15.6885	18.6449	28.0504	29.6311
ClCG02G000600	830.452	1050.2	610.709	0.581519	-0.782101	3.7353e-06	0.000119857	Down	12.8892	11.1861	7.32634	6.44355
ClCG02G000670	989.15	1322.49	655.815	0.495896	-1.01189	5.26009e-10	4.32144e-08	Down	24.9513	24.8345	12.252	11.7476
ClCG02G000780	1793.41	1357.65	2229.17	1.64193	0.715392	3.17194e-07	1.41918e-05	Up	5.53089	6.1175	9.73374	10.4575
ClCG02G000870	364.919	510.644	219.194	0.42925	-1.22011	5.526e-08	2.88563e-06	Down	4.95262	4.04314	1.82201	1.86288
ClCG02G001040	28289.1	35739.7	20838.4	0.583059	-0.778285	0.000441568	0.00634713	Down	119.865	151.179	72.2716	92.7392
ClCG02G001160	797.402	577.72	1017.08	1.76051	0.815994	1.72901e-06	6.14831e-05	Up	4.20601	5.20969	7.85642	8.0427
ClCG02G001430	2743.43	2156.09	3330.77	1.54482	0.62744	2.94834e-06	9.80722e-05	Up	11.6263	9.69539	16.6248	16.1874
ClCG02G001470	730.763	536.069	925.457	1.72638	0.787747	1.09479e-05	0.000301542	Up	1.66422	1.53019	2.77756	2.60277
ClCG02G001520	20.8439	9.80835	31.8795	3.25024	1.70055	0.0491165	0.20575	Up	0	0	0	0
ClCG02G001740	60.4148	0.573454	120.256	209.705	7.71222	1.31853e-18	3.02784e-16	Up	0	0	2.30995	2.28668
ClCG02G002190	2377.31	1387.13	3367.49	2.42766	1.27957	1.42304e-06	5.196e-05	Up	24.9966	14.5653	51.7332	41.394
ClCG02G002290	93.7503	62.7496	124.751	1.98808	0.991373	0.0147993	0.0892924	Up	0.315737	0.218301	0.540387	0.482624
ClCG02G002470	256525	197124	315926	1.60267	0.68048	1.36382e-09	1.01939e-07	Up	695.433	766.602	1068.36	1205.46
ClCG02G002480	75.9677	45.2661	106.669	2.35649	1.23664	0.00764492	0.0560647	Up	1.75701	0.595198	3.44039	3.24756
ClCG02G002610	3821.65	2168.79	5474.52	2.52423	1.33584	0.000311904	0.00482539	Up	26.8074	14.7122	59.5782	46.7402
ClCG02G002810	84.2535	56.4278	112.079	1.98624	0.99004	0.0247821	0.128986	Up	2.03481	0.927369	2.37209	2.95597
ClCG02G002830	847.328	534.908	1159.75	2.16813	1.11645	0.000982264	0.0120089	Up	17.6957	8.47587	31.1874	24.5312
ClCG02G002870	1144.22	867.328	1421.12	1.6385	0.712379	0.000256679	0.00412157	Up	7.27626	5.01796	9.98553	10.253
ClCG02G002880	74.8665	42.853	106.88	2.49411	1.31852	0.00396217	0.0345625	Up	0.625168	0.400462	1.32542	1.1188
ClCG02G002910	5095.87	3786.26	6405.49	1.69177	0.758534	2.33553e-07	1.07525e-05	Up	42.1358	40.7458	63.8643	70.2886
ClCG02G003300	501.593	640.309	362.877	0.566721	-0.819289	0.00554165	0.0442077	Down	8.37136	5.96489	3.62552	4.67935
ClCG02G003390	519.577	624.743	414.411	0.663331	-0.5922	0.00250343	0.0243694	Down	6.34919	5.49664	3.41035	3.79456
ClCG02G003480	885.015	1110.13	659.897	0.59443	-0.75042	6.64827e-06	0.000197685	Down	4.23313	3.85023	2.4608	2.25191
ClCG02G003560	2838.81	1911.33	3766.3	1.97052	0.978573	2.77038e-13	3.59207e-11	Up	21.5679	16.953	39.3377	35.1663
ClCG02G003600	1384.57	627.198	2141.93	3.41509	1.77192	8.54343e-07	3.37838e-05	Up	7.32897	5.1842	23.3537	17.7681
ClCG02G003680	120.168	67.3969	172.939	2.56597	1.35951	0.000223218	0.00367404	Up	0.924526	0.460002	2.47725	1.43086
ClCG02G003710	179.235	251.746	106.724	0.423933	-1.23809	4.64689e-05	0.00100877	Down	1.58175	1.61035	0.683509	0.711725
ClCG02G003830	15437.9	21743.5	9132.36	0.420004	-1.25152	2.34897e-14	3.49777e-12	Down	80.9693	91.7881	34.8265	36.4603
ClCG02G003850	217.29	137.822	296.759	2.15321	1.10649	7.30174e-05	0.00146035	Up	0.279865	0.285247	0.579172	0.543334
ClCG02G003860	288.635	225.22	352.05	1.56314	0.644443	0.0113121	0.0737125	Up	1.79454	1.37112	2.08052	2.74968
ClCG02G004030	3745.2	5105.01	2385.4	0.467266	-1.09768	0.000194319	0.00328928	Down	101.596	77.3765	34.6708	46.5787
ClCG02G004090	627.859	290.268	965.45	3.32606	1.73381	3.89437e-19	9.1638e-17	Up	10.9715	6.50894	29.3721	27.6456
ClCG02G004210	144.006	191.85	96.1623	0.501237	-0.996436	0.00276326	0.0262682	Down	1.69512	1.88749	0.679777	0.946086
ClCG02G004290	14784.2	10270.6	19297.9	1.87895	0.909926	7.61987e-15	1.22046e-12	Up	262.84	240.713	462.909	450.332
ClCG02G004460	4535.93	5874.78	3197.07	0.544203	-0.877783	3.11618e-12	3.57798e-10	Down	35.9856	36.5807	19.1073	20.0221
ClCG02G004700	769.315	517.687	1020.94	1.97213	0.979752	6.82086e-06	0.000201426	Up	1.97998	2.90193	4.50493	4.95067
ClCG02G004790	2942.2	2318.67	3565.72	1.53783	0.620897	2.37532e-06	8.17213e-05	Up	20.9475	20.2454	32.227	30.17
ClCG02G004960	442.339	341.962	542.716	1.58707	0.666363	0.0302046	0.148671	Up	1.78835	2.53343	4.21133	4.6651
ClCG02G005030	2519.35	3039.02	1999.68	0.658002	-0.603837	4.88678e-06	0.00015145	Down	34.2474	30.1895	22.0386	19.8246
ClCG02G005200	174.005	216.66	131.35	0.606249	-0.722018	0.0150208	0.0902382	Down	3.132	2.39126	2.13831	1.31242
ClCG02G005440	2505.15	1959.14	3051.17	1.5574	0.639142	0.00124742	0.0145063	Up	9.29168	7.85055	14.4686	11.3426
ClCG02G005530	641.467	503.625	779.309	1.5474	0.629845	0.000673855	0.00896279	Up	12.8368	11.4698	19.3628	17.4559
ClCG02G005830	1001.79	788.691	1214.89	1.54039	0.623292	0.000109092	0.00203036	Up	2.70352	2.87366	2.61371	0
ClCG02G005940	904.971	698.939	1111	1.58956	0.668626	0.0454779	0.195668	Up	8.92181	5.03648	9.88694	10.5362
ClCG02G006090	487.934	203.915	771.952	3.78565	1.92054	1.85883e-19	4.72391e-17	Up	6.14486	2.63959	15.4317	14.3408
ClCG02G006100	377.467	531.495	223.439	0.420397	-1.25018	0.0298748	0.147628	Down	3.06708	1.64651	1.05398	0.97417
ClCG02G006190	1581.16	1987.52	1174.8	0.591089	-0.758553	4.10612e-06	0.000130221	Down	18.0843	14.0791	10.2205	9.10343
ClCG02G006210	2108.35	1504.91	2711.79	1.80196	0.849571	8.77836e-10	6.88541e-08	Up	14.5296	13.5664	24.5591	25.6453
ClCG02G006330	282.041	134.119	429.963	3.20582	1.6807	2.37244e-05	0.000581217	Up	1.65999	1.07618	4.97953	3.60116
ClCG02G006360	722.055	386.723	1057.39	2.73422	1.45113	1.74886e-08	1.03199e-06	Up	2.98933	4.25861	10.6137	8.26169
ClCG02G006370	154.577	37.1185	272.035	7.32882	2.87358	0.00035672	0.00536868	Up	0.58956	0.281931	4.2863	2.26439
ClCG02G006530	6059.57	7322.66	4796.49	0.65502	-0.61039	3.72542e-07	1.63233e-05	Down	48.7197	43.2893	31.1747	27.5814
ClCG02G006750	727.281	482.265	972.297	2.0161	1.01157	2.16837e-08	1.25238e-06	Up	11.7733	7.84961	19.5047	18.843
ClCG02G007070	3530.27	4243.88	2816.65	0.663698	-0.591401	3.93681e-06	0.000125899	Down	13.9675	14.4502	10.3056	9.10809
ClCG02G007210	45624.5	5393.21	85855.8	15.9193	3.9927	4.48793e-211	4.277e-207	Up	209.525	104.071	2498.52	2318.47
ClCG02G007400	1142.8	741.379	1544.22	2.0829	1.05859	0.00944538	0.064852	Up	4.31332	2.55465	8.32658	6.01304
ClCG02G007480	205.908	160.406	251.41	1.56733	0.648311	0.0191739	0.107431	Up	1.08056	1.3881	1.99301	1.845
ClCG02G007570	213.269	107.396	319.142	2.97163	1.57125	0.000202928	0.00340477	Up	2.4338	0.824802	5.30375	3.66471
ClCG02G007580	415.52	249.581	581.459	2.32974	1.22017	0.00372079	0.0330006	Up	0	4.52114	2.11043	0
ClCG02G007660	152.402	90.8396	213.964	2.35541	1.23598	0.000207028	0.00346136	Up	0.241274	0.175849	0.499062	0.390837
ClCG02G008210	145.457	178.982	111.931	0.625378	-0.677199	0.0369605	0.17078	Down	1.40118	1.512	1.0634	0.53339
ClCG02G008250	431.39	150.341	712.44	4.73882	2.24453	1.79615e-11	1.77382e-09	Up	1.70202	1.07539	7.19784	5.60856
ClCG02G008260	1610.24	1115.72	2104.76	1.88645	0.915677	0.000897085	0.0111901	Up	12.2487	7.56241	20.4649	16.8609
ClCG02G008290	185.373	226.982	143.763	0.633367	-0.658886	0.0255267	0.131675	Down	1.95658	1.97717	1.20573	1.2911
ClCG02G008590	6.18374	0	12.3675	Inf	Inf	0.0256239	0.132069	Up	0	0	0.191595	0.0745157
ClCG02G008640	159.562	210.164	108.96	0.518453	-0.947714	0.0179793	0.102724	Down	1.38477	0.87233	0.665967	0.627342
ClCG02G008730	2061.77	1633.17	2490.37	1.52487	0.608686	8.62087e-06	0.000245611	Up	16.1438	18.2458	24.9309	25.5097
ClCG02G008980	1298.88	992.717	1605.04	1.61682	0.693157	0.00551269	0.0440765	Up	4.38034	5.13802	8.31399	6.2661
ClCG02G009140	2215.03	1514.6	2915.47	1.92492	0.944795	3.14962e-07	1.41918e-05	Up	5.84471	6.54706	13.2091	11.0489
ClCG02G009310	211.394	277.203	145.584	0.525191	-0.929086	0.000868548	0.0108911	Down	1.9864	1.48807	0.656043	0.649463
ClCG02G009390	173.832	228.01	119.654	0.524776	-0.930227	0.00242036	0.0238655	Down	4.37786	6.89005	3.01852	2.91508
ClCG02G009420	242.166	143.749	340.583	2.36929	1.24445	3.21186e-06	0.000105005	Up	2.65624	2.10468	5.22281	5.87553
ClCG02G009460	2150.85	2615.52	1686.17	0.644678	-0.63335	0.000771837	0.00995347	Down	9.80231	7.59754	6.30229	5.49145
ClCG02G009500	11818.7	9188	14449.5	1.57264	0.653192	0.000839574	0.0106046	Up	221.604	190.289	375.943	286.381
ClCG02G009530	232.189	290.502	173.875	0.598534	-0.740496	0.04279	0.188138	Down	6.49923	4.18299	2.94443	3.38963
ClCG02G009750	179.465	103.924	255.007	2.4538	1.29502	0.00114653	0.0135664	Up	0.752334	1.36414	3.00187	2.21754
ClCG02G010130	50.9376	25.2641	76.6112	3.03241	1.60047	0.00370629	0.0329294	Up	0.41091	0.378036	0.871119	1.19035
ClCG02G010460	2716.67	1878.84	3554.5	1.89186	0.919806	6.20885e-12	6.84051e-10	Up	63.6033	57.528	111.126	115.609
ClCG02G010490	17416.4	8024.19	26808.5	3.34096	1.74026	8.27636e-28	4.50707e-25	Up	110.13	88.9424	305.858	327.308
ClCG02G010790	1844.49	1433.07	2255.9	1.57417	0.654587	4.46723e-06	0.000139812	Up	12.3989	10.6789	19.1965	17.805
ClCG02G010880	61.7229	38.1186	85.3271	2.23846	1.16251	0.0219011	0.118172	Up	2.0069	1.27142	1.93015	3.48404
ClCG02G010940	6642.04	3380.64	9903.45	2.92946	1.55064	1.30876e-09	9.85967e-08	Up	46.104	25.0501	109.956	99.0406
ClCG02G011110	234.68	282.717	186.643	0.660175	-0.59908	0.0223818	0.119797	Down	1.25788	1.18981	0.900748	0.738282
ClCG02G011150	631.262	333.557	928.967	2.78503	1.47769	2.74503e-05	0.000651561	Up	4.07627	3.21169	8.44507	11.8083
ClCG02G011310	12655.8	8919.28	16392.4	1.83786	0.878025	8.91496e-06	0.000252105	Up	35.5561	24.4245	58.2089	52.6257
ClCG02G011350	17.8903	7.66134	28.1192	3.67028	1.87589	0.046628	0.198866	Up	0.120245	0.175198	0.388294	0.641156
ClCG02G011540	29.9868	45.2065	14.7671	0.326659	-1.61414	0.0234177	0.12364	Down	0.234932	0.192314	0.0187332	0.065705
ClCG02G011710	6124.51	7932.43	4316.59	0.544169	-0.877873	2.58277e-12	3.00169e-10	Down	291.137	309.613	162.215	180.268
ClCG02G011740	28.7778	51.5283	6.02726	0.11697	-3.09579	0.000110316	0.00204934	Down	0.434778	0.444975	0.0548676	0.0243742
ClCG02G011820	489.727	598.906	380.547	0.635404	-0.654253	0.000977091	0.0119534	Down	9.04308	8.72077	6.87999	5.24804
ClCG02G011890	65.8609	24.1309	107.591	4.45863	2.1566	0.000520814	0.00727232	Up	0.0621969	0.271186	0.632158	0.829055
ClCG02G012370	453.945	343.306	564.584	1.64455	0.717694	0.000556962	0.00766476	Up	1.00582	0.849987	1.40125	1.44707
ClCG02G012430	168.746	212.678	124.814	0.586869	-0.76889	0.0209725	0.114669	Down	2.90638	2.09897	1.50761	1.35409
ClCG02G012890	44.9419	16.1026	73.7812	4.58195	2.19596	0.000287027	0.00451381	Up	0.0933132	0.18565	0.512048	0.587413
ClCG02G012950	116.31	83.8527	148.767	1.77414	0.827121	0.0253295	0.13094	Up	0.37155	0.463024	0.692217	0.646558
ClCG02G013030	19.4852	31.6455	7.32487	0.231467	-2.11112	0.0254296	0.131245	Down	0.147056	0.373569	0.0938734	0.145153
ClCG02G013190	484.55	691.103	277.997	0.402251	-1.31383	1.55322e-10	1.37695e-08	Down	7.35654	8.19894	3.31087	3.20955
ClCG02G013210	17.1652	6.86768	27.4628	3.99885	1.99958	0.0455393	0.195888	Up	0.0908204	0.0335178	0.289217	0.399685
ClCG02G013420	450.49	350.206	550.773	1.57271	0.653256	0.00215453	0.0218549	Up	4.00729	2.77715	5.48441	4.71805
ClCG02G013530	260.175	317.675	202.675	0.637995	-0.648383	0.010576	0.0701346	Down	3.40093	2.70211	1.66045	2.09868
ClCG02G013540	78.0428	17.2219	138.864	8.06318	3.01135	0.0155982	0.0925299	Up	0.240678	0.0375931	1.35549	0.542024
ClCG02G013590	18.2124	32.2189	4.20582	0.130539	-2.93745	0.00374405	0.0331452	Down	0.170825	0.375793	0.0698288	0.0422422
ClCG02G013660	6250.31	7502.28	4998.34	0.666243	-0.58588	1.15228e-06	4.32332e-05	Down	23.7327	21.6373	15.986	14.638
ClCG02G013910	96.7726	11.882	181.663	15.289	3.93442	1.23924e-16	2.38585e-14	Up	0.30208	0.44139	4.44555	3.9738
ClCG02G014290	104.344	145.414	63.2743	0.435132	-1.20048	0.0263997	0.1349	Down	1.07045	0.624841	0.322185	0.430797
ClCG02G014320	3635.18	2687.64	4582.71	1.70511	0.769862	3.54534e-05	0.000807337	Up	15.5087	19.1714	27.0691	30.6347
ClCG02G014590	2591.86	2045.87	3137.84	1.53374	0.617057	0.0194751	0.108604	Up	57.6502	40.5423	81.2671	62.4796
ClCG02G014690	2078.68	1234.65	2922.72	2.36726	1.24322	0.00142136	0.0158706	Up	30.9887	15.6216	54.6	42.9232
ClCG02G014780	333.321	112.264	554.377	4.93816	2.30397	1.30325e-20	3.88124e-18	Up	2.61665	2.36562	12.3154	10.4838
ClCG02G014920	119.687	66.75	172.624	2.58612	1.37079	0.0207906	0.114048	Up	1.30754	1.19658	1.99876	3.14376
ClCG02G015000	563.379	235.446	891.312	3.78563	1.92053	4.68641e-08	2.4879e-06	Up	1.94176	1.04794	5.96655	4.6753
ClCG02G015100	310.269	422.663	197.876	0.468164	-1.09491	0.000359174	0.00539195	Down	3.35647	4.4365	1.87962	1.70841
ClCG02G015490	1322.82	778.507	1867.13	2.39835	1.26204	0.000948606	0.0116799	Up	17.0174	28.9728	48.0004	63.3965
ClCG02G015520	3027.16	2246.93	3807.39	1.69448	0.760846	7.29727e-09	4.66732e-07	Up	40.1066	36.2454	62.5574	58.4273
ClCG02G015680	250.135	306.678	193.592	0.631253	-0.663709	0.0321434	0.155024	Down	1.57127	1.13079	0.901055	0.880187
ClCG02G015710	24385.4	19391.1	29379.7	1.51511	0.599424	2.40931e-07	1.10123e-05	Up	65.4028	58.3269	100.73	98.7412
ClCG02G015730	664.669	58.7492	1270.59	21.6273	4.43478	2.36597e-17	4.95554e-15	Up	0.164365	0.15399	4.07431	2.87098
ClCG02G015750	4932.54	5921.84	3943.25	0.665882	-0.586662	2.62353e-06	8.85035e-05	Down	36.2751	38.0504	24.2195	24.3602
ClCG02G015870	397.485	313.115	481.854	1.53891	0.621905	0.00476035	0.0393462	Up	2.95765	2.46283	4.40229	3.73148
ClCG02G015960	1182.57	945.281	1419.85	1.50204	0.586924	0.000173039	0.00298709	Up	14.0152	12.9711	19.6189	18.5607
ClCG02G015970	584.929	455.263	714.596	1.56964	0.650429	0.000760847	0.00984504	Up	6.09296	4.6235	8.84696	7.31604
ClCG02G015990	1214.23	236.052	2192.42	9.28786	3.21535	5.11618e-24	2.03155e-21	Up	3.16285	5.1466	44.4535	37.1886
ClCG02G016000	90.257	35.0449	145.469	4.15094	2.05344	0.0163325	0.0956368	Up	1.14062	0.603165	3.67596	1.66755
ClCG02G016010	611.273	138.973	1083.57	7.797	2.96292	4.05928e-05	0.000904911	Up	4.0891	2.28758	29.4569	17.5353
ClCG02G016030	449.798	568.614	330.982	0.582086	-0.780696	0.00017069	0.0029627	Down	2.08999	1.72357	0.964916	1.31721
ClCG02G016160	114.036	85.5134	142.559	1.66709	0.737336	0.0435201	0.190163	Up	0.446084	0.37321	0.601069	0.718006
ClCG02G016310	510.785	631.313	390.257	0.618167	-0.693932	0.00044782	0.0064273	Down	7.80776	7.35001	5.06532	4.14367
ClCG02G016320	8370.05	5444.69	11295.4	2.07457	1.05282	1.6905e-18	3.83583e-16	Up	23.4456	24.8489	52.7096	46.2055
ClCG02G016590	1255.67	863.557	1647.79	1.90814	0.93217	2.31769e-09	1.6422e-07	Up	10.1462	7.99185	17.5032	16.5722
ClCG02G016610	6268.8	7671.5	4866.1	0.634309	-0.656741	7.17222e-08	3.6847e-06	Down	67.4086	66.243	41.9039	44.2155
ClCG02G016640	5772.36	7125.98	4418.75	0.620091	-0.689449	0.00104169	0.012598	Down	54.1478	42.4196	31.5315	27.9996
ClCG02G016660	7006.18	5511.43	8500.94	1.54242	0.625195	2.43062e-05	0.000590161	Up	36.9123	31.4303	57.7803	48.0662
ClCG02G016680	12565	660.884	24469.2	37.0249	5.21042	3.0406e-130	1.44885e-126	Up	37.2477	17.212	933.75	1026.48
ClCG02G016690	3115.88	1272.49	4959.26	3.89729	1.96247	1.96904e-48	2.085e-45	Up	23.317	27.0974	84.5663	84.0396
ClCG02G016850	108.964	176.105	41.8235	0.237491	-2.07405	0.000378528	0.00564093	Down	1.68221	0.96478	0.364769	0.34172
ClCG02G016860	685.929	417.777	954.08	2.28371	1.19138	7.78135e-11	7.09629e-09	Up	3.68777	3.21062	7.703	8.21238
ClCG02G016900	66.396	14.0748	118.717	8.43471	3.07634	0.000172776	0.0029856	Up	1.50232	0.149544	7.64153	4.53041
ClCG02G017080	41.4077	21.8234	60.992	2.7948	1.48275	0.0160442	0.0944129	Up	0.284423	0.240789	0.636973	0.653717
ClCG02G017430	2151.63	1707.94	2595.32	1.51956	0.603658	0.000191417	0.0032517	Up	8.86663	11.1144	14.62	16.4637
ClCG02G017540	762.18	499.717	1024.64	2.05045	1.03594	4.74962e-09	3.12165e-07	Up	4.36007	4.01418	8.81339	9.0041
ClCG02G017620	240.222	130.628	349.816	2.67795	1.42113	1.00314e-07	4.96617e-06	Up	15.368	17.6097	41.6535	42.2952
ClCG02G017970	87.8153	112.411	63.2199	0.562401	-0.830328	0.0438181	0.190897	Down	0.502371	0.458096	0.265864	0.250437
ClCG02G018040	313.004	421.291	204.716	0.485925	-1.04119	1.14178e-05	0.000313578	Down	3.77441	3.10799	1.75075	1.89063
ClCG02G018200	149.288	106.204	192.372	1.81135	0.857068	0.00815081	0.0586464	Up	0.921078	0.986331	1.67672	1.74402
ClCG02G018380	660.243	1040.18	280.31	0.269484	-1.89173	0.00179442	0.0190858	Down	15.6212	18.4429	1.04211	8.51783
ClCG02G018470	2598.41	1750.51	3446.31	1.96875	0.97728	7.81954e-06	0.000225819	Up	21.153	14.9578	37.7445	31.0731
ClCG02G018510	39.9816	11.1617	68.8016	6.16408	2.62388	7.59037e-05	0.00150701	Up	0.0131322	0.0433483	0.239126	0.301444
ClCG02G018760	13.2894	22.8969	3.682	0.160808	-2.63659	0.024181	0.126687	Down	0.0822904	0.0894399	0.0388771	0
ClCG02G018970	1410.77	980.972	1840.57	1.87627	0.907866	0.0109703	0.0721053	Up	21.4196	11.6858	33.8674	26.17
ClCG02G019020	19.0988	6.29423	31.9034	5.06867	2.34161	0.0155635	0.0924321	Up	0.0354171	0.0293577	0.161664	0.10996
ClCG02G019150	174.957	123.192	226.723	1.84041	0.880027	0.00471322	0.0390412	Up	1.59622	1.33987	2.91955	2.27761
ClCG02G019160	143.112	2.57366	283.65	110.213	6.78415	2.03336e-24	8.42516e-22	Up	0	0.0159639	0.874606	0.664226
ClCG02G019200	127.066	83.2654	170.867	2.05208	1.03709	0.00408228	0.0353335	Up	0.729793	0.337045	0.919058	0.820657
ClCG02G019220	977.627	750.623	1204.63	1.60484	0.682429	2.78876e-05	0.000658688	Up	28.6101	26.1976	36.6827	39.4343
ClCG02G019430	779.09	587.675	970.505	1.65143	0.723717	0.0362999	0.168586	Up	11.3764	8.54265	18.8254	12.8674
ClCG02G019460	8241.64	13353.8	3129.49	0.234352	-2.09325	4.12354e-64	7.14498e-61	Down	88.2958	86.4413	22.228	19.9211
ClCG02G019680	1545.9	1906.9	1184.9	0.621377	-0.68646	2.52373e-06	8.5897e-05	Down	13.7687	13.5515	8.19807	8.08291
ClCG02G019790	364.368	243.066	485.669	1.99809	0.998623	8.03179e-06	0.000231248	Up	3.62809	4.52238	8.0941	7.03555
ClCG02G019840	763.187	519.811	1006.56	1.9364	0.953379	4.62135e-08	2.46041e-06	Up	7.84811	9.3756	16.3789	14.9004
ClCG02G020090	575.862	443.862	707.863	1.59478	0.673357	0.000413232	0.0060541	Up	2.70708	2.00953	3.52636	3.6386
ClCG02G020340	1846.9	1366.78	2327.03	1.70256	0.767703	7.48659e-05	0.00149177	Up	34.2564	43.8917	55.2429	62.6231
ClCG02G020350	3291.44	2270.52	4312.35	1.89928	0.92545	0.000327474	0.00501741	Up	9.52912	12.6966	17.5398	23.2447
ClCG02G020390	1136.41	640.548	1632.26	2.54823	1.3495	2.14257e-05	0.000533124	Up	12.5911	19.3189	37.3266	48.394
ClCG02G020420	21.3622	7.64757	35.0768	4.58666	2.19744	0.0159093	0.0937924	Up	0.913206	0.287827	0.849159	1.27125
ClCG02G020440	1229.69	849.968	1609.41	1.8935	0.921055	2.33078e-09	1.64536e-07	Up	1.73095	1.86868	4.04015	4.29825
ClCG02G020460	66.0775	30.3242	101.831	3.35807	1.74763	0.000493054	0.00693551	Up	0.549922	0.223329	1.7213	1.19288
ClCG02G020530	46.3033	70.3972	22.2094	0.315486	-1.66435	0.00381572	0.0335614	Down	0.36737	0.219737	0.163403	0.100656
ClCG02G020650	197.504	105.662	289.345	2.7384	1.45333	0.00419488	0.0359184	Up	0.991782	0.677816	1.79558	2.48816
ClCG02G020910	433.762	345.123	522.402	1.51367	0.598052	0.0481495	0.203127	Up	14.8508	8.75747	16.035	15.0616
ClCG02G021070	18.677	29.5443	7.80957	0.264334	-1.91957	0.0392453	0.177274	Down	0.0513154	0	0	0.0434278
ClCG02G021240	2359.46	2895.3	1823.62	0.629856	-0.666907	5.2687e-05	0.00110965	Down	31.0662	24.2972	16.8679	15.4054
ClCG02G021300	53.2182	0	106.436	Inf	Inf	4.20306e-05	0.000932599	Up	0	0	0.837583	0.261053
ClCG02G021320	17.5493	27.9845	7.11402	0.254213	-1.97589	0.0399381	0.179153	Down	0.124318	0.102531	0	0.0269556
ClCG02G021450	26261.3	19419.8	33102.8	1.70459	0.769427	3.15202e-11	3.06518e-09	Up	177.62	150.215	288.881	274.306
ClCG02G021510	75.5268	38.192	112.862	2.95511	1.56321	0.00323862	0.0297199	Up	0.552067	0.366871	1.58867	0.801957
ClCG02G021580	1826.23	2246.45	1406	0.625875	-0.676053	2.08381e-06	7.24771e-05	Down	12.4325	12.657	7.23649	8.45213
ClCG02G021700	404.268	312.83	495.707	1.58459	0.664105	0.00189486	0.0198528	Up	1.02782	1.12758	1.72742	1.49923
ClCG02G021860	9551.93	11915.7	7188.11	0.603245	-0.729184	3.15438e-06	0.000103432	Down	99.2093	95.2134	50.1392	66.4344
ClCG02G022030	1371.3	981.721	1760.87	1.79366	0.842904	2.27303e-08	1.30102e-06	Up	5.40661	4.97101	9.39769	9.11879
ClCG02G022130	174.315	128.614	220.015	1.71066	0.774555	0.0102305	0.0686116	Up	10.0616	10.793	22.5497	18.182
ClCG02G022280	78.4278	34.5586	122.297	3.53883	1.82327	6.62401e-05	0.0013417	Up	0.759631	0.743344	1.93022	1.43766
ClCG02G022400	1909.21	2550.25	1268.18	0.497275	-1.00788	0.00312447	0.0288809	Down	110.844	75.1513	39.2556	46.1662
ClCG02G022440	53.7114	24.3236	83.0992	3.4164	1.77248	0.00116558	0.0137051	Up	0.4838	0.31881	1.00514	1.16321
ClCG02G022760	4808.79	3768.51	5849.07	1.55209	0.634212	8.77085e-06	0.000248768	Up	16.556	13.649	24.8779	21.798
ClCG02G022850	24.5255	9.08809	39.9629	4.39728	2.13661	0.00961861	0.0657211	Up	0.0564387	0.0628333	0.286657	0.261134
ClCG02G023040	1667.98	2368.81	967.152	0.408286	-1.29235	4.31267e-07	1.84913e-05	Down	17.6062	13.0889	5.65827	6.14045
ClCG02G023060	3394.35	2703.54	4085.15	1.51103	0.595536	4.23931e-06	0.000133556	Up	37.2501	33.5339	52.6291	52.8462
ClCG02G023230	564.838	366.446	763.229	2.08279	1.05852	4.16339e-08	2.23533e-06	Up	5.41186	6.45061	13.1586	11.8256
ClCG02G023490	997.682	727.148	1268.22	1.7441	0.80248	0.00166854	0.0180388	Up	4.46063	3.30131	7.43813	5.96073
ClCG02G023500	244.197	169.605	318.79	1.87961	0.910432	0.0181059	0.10323	Up	0.510889	0.399296	0.992385	0.650722
ClCG02G023520	687.317	481.306	893.327	1.85605	0.892233	1.14803e-06	4.31587e-05	Up	1.48242	1.12456	2.52342	2.26877
ClCG02G023780	26802.1	19584.6	34019.6	1.73706	0.796648	0.00315303	0.0290603	Up	219.906	182.074	395.575	295.725
ClCG02G023790	11021	5191.44	16850.6	3.24584	1.69859	1.17322e-11	1.20223e-09	Up	73.6881	55.7094	232.129	181.845
ClCG02G023810	76.4122	53.8083	99.0161	1.84016	0.879835	0.0496544	0.207066	Up	0.364466	0.360926	0.589782	0.551857
ClCG02G023920	1926.87	2331.21	1522.52	0.653102	-0.614619	0.0301284	0.148384	Down	33.7887	38.1147	21.0328	24.05
ClCG02G024180	520.88	346.554	695.206	2.00605	1.00436	4.0352e-07	1.74006e-05	Up	3.21443	3.61737	6.61546	7.25643
ClCG02G024240	206.645	158.379	254.912	1.60951	0.68662	0.0138101	0.0849095	Up	2.45309	2.79076	4.02797	4.16957
ClCG03G000330	141.581	183.395	99.766	0.543995	-0.878334	0.0085631	0.0604552	Down	7.61301	6.64603	3.42702	4.55727
ClCG03G000510	686.024	843.367	528.681	0.62687	-0.673761	0.00296161	0.0277115	Down	8.99398	6.51739	5.46608	4.92955
ClCG03G000610	308.259	406.432	210.087	0.516905	-0.952028	7.97293e-05	0.00157313	Down	3.22922	3.51304	1.84619	1.66215
ClCG03G000800	613.66	759.537	467.783	0.615879	-0.699281	0.000145403	0.00257803	Down	6.87431	6.28354	4.31202	3.58806
ClCG03G001110	12240.9	8432.98	16048.8	1.9031	0.928352	2.7696e-05	0.000656574	Up	78.1049	87.4524	171.542	132.819
ClCG03G001120	14328.7	10010.5	18646.9	1.86274	0.897423	0.00016186	0.00283033	Up	48.6164	62.826	117.843	94.1927
ClCG03G001130	4349.33	2821.83	5876.83	2.08263	1.05841	2.22316e-07	1.0318e-05	Up	200.928	282.775	525.684	501.031
ClCG03G001170	7926.84	10058.2	5795.48	0.576194	-0.795373	4.68474e-11	4.39858e-09	Down	103.949	105.425	57.5723	63.8374
ClCG03G001340	2663.89	3197.87	2129.91	0.666041	-0.586318	0.00735382	0.0545775	Down	25.7096	27.2859	13.8987	20.7698
ClCG03G001450	2738.04	3328.29	2147.8	0.645316	-0.631922	0.0263655	0.134798	Down	37.1722	34.466	18.2084	27.1551
ClCG03G001550	555.304	212.077	898.531	4.23682	2.08298	2.40097e-24	9.73672e-22	Up	3.21184	2.05327	10.9412	10.9179
ClCG03G001560	134.916	9.3083	260.524	27.9884	4.80675	7.05024e-28	4.07205e-25	Up	0.458649	0.491347	12.9452	14.7215
ClCG03G001730	46.57	82.8526	10.2874	0.124166	-3.00966	1.68033e-06	6.02013e-05	Down	0.670013	0.52246	0.0199881	0.196839
ClCG03G001900	7.2348	1.0001	13.4695	13.4681	3.75148	0.045174	0.194933	Up	0	0	0.466124	0.531959
ClCG03G002040	58.6635	83.7196	33.6074	0.401428	-1.31679	0.00915724	0.0634219	Down	7.82597	13.0396	3.11269	2.09789
ClCG03G002080	1100.76	619.555	1581.97	2.5534	1.35242	1.07181e-06	4.06137e-05	Up	5.64982	4.67053	14.7753	11.5333
ClCG03G002150	4089.32	3069.24	5109.41	1.66471	0.735273	0.00321284	0.0295259	Up	24.7687	16.4737	36.4658	31.6167
ClCG03G002220	6101.91	7340.29	4863.53	0.662581	-0.593832	1.13597e-06	4.28744e-05	Down	25.3807	26.3115	17.5161	16.6119
ClCG03G002240	433.707	612.522	254.893	0.416136	-1.26487	0.0289883	0.144223	Down	4.55464	3.0097	1.00607	2.20436
ClCG03G002270	803.66	593.291	1014.03	1.70916	0.773288	9.574e-06	0.000267567	Up	4.36373	3.50419	6.3755	6.15523
ClCG03G002410	1031.17	1261.8	800.532	0.634437	-0.656452	3.60009e-05	0.000814936	Down	10.4067	9.40749	7.69861	6.30624
ClCG03G002430	297.491	364.193	230.788	0.633695	-0.658139	0.0360147	0.167506	Down	4.90467	3.3483	2.51826	2.39434
ClCG03G002760	4196.92	3112.28	5281.57	1.69701	0.762998	1.87495e-09	1.3588e-07	Up	21.2283	19.1853	35.6239	32.1349
ClCG03G002770	3906.25	3024.17	4788.33	1.58335	0.662982	9.26628e-06	0.000260111	Up	24.6572	27.2986	34.5392	40.9778
ClCG03G002790	2978.19	3802.36	2154.01	0.566492	-0.819874	0.00663128	0.0506988	Down	39.3637	28.3461	16.5045	20.7375
ClCG03G002820	11.6594	20.0434	3.27554	0.163423	-2.61332	0.0382312	0.174703	Down	0	0	0	0
ClCG03G002920	845.563	598.704	1092.42	1.82465	0.867616	0.00150802	0.016652	Up	8.83334	10.8771	16.0875	20.7808
ClCG03G003060	188.627	84.339	292.914	3.47306	1.79621	1.44327e-06	5.24974e-05	Up	1.91402	1.51932	5.08394	4.75178
ClCG03G003120	411.047	328.006	494.087	1.50633	0.591042	0.00503846	0.0412159	Up	1.26583	1.41977	2.05057	1.94483
ClCG03G003310	2669.56	4455.21	883.918	0.198401	-2.33351	1.07244e-12	1.3103e-10	Down	29.2489	35.383	5.93849	6.81358
ClCG03G003320	35992.1	50103.3	21880.8	0.436714	-1.19524	8.51682e-17	1.67351e-14	Down	418.485	407.464	151.401	198.039
ClCG03G003370	16477.5	20274.2	12680.8	0.625465	-0.676998	3.99942e-09	2.65606e-07	Down	111.611	101.604	69.9265	62.7966
ClCG03G003580	95.9556	69.7641	122.147	1.75086	0.808064	0.0414928	0.184348	Up	0.368777	0.285706	0.534651	0.723651
ClCG03G003770	133.144	80.5542	185.734	2.30571	1.20521	0.00245073	0.024053	Up	1.04485	2.16753	3.07041	4.0959
ClCG03G003900	2347.51	2928.88	1766.14	0.60301	-0.729747	0.0132159	0.0825886	Down	22.9082	16.0612	12.9107	10.6328
ClCG03G003920	230.663	166.513	294.814	1.77052	0.824173	0.0034069	0.0308336	Up	4.62936	4.31034	8.01541	6.80403
ClCG03G004070	11.7577	20.7636	2.75172	0.132526	-2.91565	0.0244287	0.127603	Down	0.0981658	0.116944	0.0155274	0.0280438
ClCG03G004150	1333.45	629.157	2037.75	3.23886	1.69548	6.934e-13	8.63804e-11	Up	6.85405	6.14676	21.8896	18.0063
ClCG03G004340	5.35889	0	10.7178	Inf	Inf	0.0242376	0.126804	Up	0	0	0.507429	0.520062
ClCG03G004390	1479.81	1021.49	1938.14	1.89737	0.924001	8.10536e-10	6.4103e-08	Up	5.46925	3.90954	8.44488	9.2268
ClCG03G004660	420.321	541.781	298.861	0.551628	-0.858234	7.03515e-05	0.00141487	Down	3.2815	3.85556	1.81588	2.09152
ClCG03G004700	89.7978	47.5416	132.054	2.77765	1.47386	0.0297626	0.147229	Up	1.041	1.50496	4.04788	2.17429
ClCG03G004760	1026.09	148.561	1903.62	12.8137	3.67962	0.0328693	0.157173	Up	3.97813	1.85821	60.693	17.2772
ClCG03G004910	114.704	75.3794	154.029	2.04338	1.03096	0.0192219	0.107598	Up	0.364444	0.361976	1.28245	0.60387
ClCG03G004990	1112.93	875.255	1350.6	1.54309	0.625824	7.63032e-05	0.00151336	Up	8.10735	7.35429	11.5522	11.4144
ClCG03G005070	729.875	933.367	526.384	0.563963	-0.826329	0.00130262	0.0149746	Down	11.801	8.83736	6.39667	4.81249
ClCG03G005090	5533.66	3921.78	7145.54	1.82202	0.865535	0.0268705	0.136432	Up	27.3055	18.406	47.3693	33.7321
ClCG03G005320	122.08	89.734	154.426	1.72094	0.783193	0.028566	0.142643	Up	0.191379	0.178211	0.287256	0.260055
ClCG03G005510	540.674	345.545	735.804	2.1294	1.09045	4.34123e-08	2.31776e-06	Up	2.3987	1.72936	4.50788	4.27055
ClCG03G005830	2197.58	441.018	3954.15	8.96596	3.16446	9.54101e-16	1.69955e-13	Up	4.96767	1.87146	33.5379	24.9725
ClCG03G005940	563.269	696.783	429.755	0.61677	-0.697196	0.000345549	0.00524793	Down	9.40421	8.7615	5.0464	6.86822
ClCG03G006010	16.6731	2.64706	30.6992	11.5975	3.53574	0.00162929	0.017715	Up	0.045157	0.0503252	0.368601	0.330719
ClCG03G006110	2473.87	4053.56	894.186	0.220593	-2.18054	6.21492e-42	6.23455e-39	Down	52.8178	43.6934	11.1508	10.3894
ClCG03G006140	2871.82	3599.33	2144.3	0.595749	-0.747224	1.60466e-08	9.58775e-07	Down	19.6588	20.6145	12.6499	13.1939
ClCG03G006210	361.527	457.676	265.378	0.579838	-0.786278	0.00530844	0.0428905	Down	2.35572	1.84755	1.01329	1.40078
ClCG03G006470	1303.46	859.359	1747.55	2.03355	1.024	1.5159e-05	0.000395795	Up	7.68405	4.9069	14.0242	11.5978
ClCG03G006570	1449.72	591.51	2307.93	3.90175	1.96412	2.1492e-13	2.8447e-11	Up	8.60288	4.7806	29.8607	24.1883
ClCG03G006870	221.037	345.756	96.3188	0.278575	-1.84386	0.0032469	0.0297765	Down	8.6094	4.87635	1.95017	2.09089
ClCG03G006880	233.953	179.84	288.067	1.6018	0.679694	0.0407898	0.182048	Up	1.36082	0.890429	1.93433	1.49863
ClCG03G006910	1325.12	945.616	1704.62	1.80266	0.850128	0.0113748	0.0739695	Up	10.6564	8.53353	21.1521	15.0186
ClCG03G007040	733.941	573.802	894.08	1.55817	0.639849	0.0269682	0.136815	Up	4.41137	5.76005	7.19876	9.12257
ClCG03G007250	37.5529	15.8961	59.2097	3.72478	1.89716	0.00326553	0.0299235	Up	0.0615507	0.0951551	0.259608	0.283069
ClCG03G007330	52.0337	79.5128	24.5546	0.308813	-1.69519	0.00208606	0.0213765	Down	1.51966	1.46003	0.553968	0.58111
ClCG03G007520	93.2019	68.0713	118.333	1.73836	0.797729	0.0425792	0.187644	Up	0.320355	0.453828	0.592194	0.680965
ClCG03G008000	1145.38	1492.56	798.204	0.534788	-0.902962	6.20031e-09	4.00603e-07	Down	16.5088	14.0728	8.51987	7.9113
ClCG03G008040	16.9937	2.64706	31.3404	11.8397	3.56556	0.00139666	0.0156775	Up	0.155163	0.082534	0.811713	0.487319
ClCG03G008180	217.762	285.383	150.142	0.526109	-0.926566	0.000639784	0.0085634	Down	8.35661	5.17234	3.95566	3.28853
ClCG03G008240	5615.07	7037.54	4192.59	0.595747	-0.747228	1.11551e-09	8.559e-08	Down	55.477	51.361	29.8632	31.8542
ClCG03G008330	196.065	3.29392	388.835	118.046	6.88321	1.21753e-25	5.95028e-23	Up	0.0303886	0.0672249	3.63359	3.03158
ClCG03G008360	315.229	160.819	469.639	2.92029	1.54611	8.33893e-06	0.000238649	Up	2.43828	2.14176	5.19032	6.50053
ClCG03G008370	1189.31	75.4665	2303.16	30.5189	4.93163	4.71439e-141	2.99521e-137	Up	0.379335	0.782178	17.7136	18.9488
ClCG03G008820	1741.2	1226.33	2256.07	1.83968	0.879458	5.28348e-10	4.32202e-08	Up	3.56732	4.62941	7.57659	7.95364
ClCG03G008970	1763.23	643.892	2882.57	4.47678	2.16246	1.5946e-20	4.67584e-18	Up	4.58714	2.64412	16.8612	13.9794
ClCG03G009070	1330.31	1769.09	891.534	0.503952	-0.988642	6.56442e-11	6.07368e-09	Down	32.2007	27.9029	16.3825	14.9518
ClCG03G009370	95.0711	66.8693	123.273	1.84349	0.882442	0.0476413	0.201698	Up	0.377268	0.207561	0.391752	0.524025
ClCG03G009500	4155.77	5104.9	3206.64	0.62815	-0.67082	1.52401e-07	7.2619e-06	Down	85.4176	85.5407	47.3567	58.1375
ClCG03G009910	680.614	837.334	523.893	0.625668	-0.67653	0.000236694	0.00384602	Down	2.77898	1.1509	1.08583	1.72605
ClCG03G010210	4.72964	0	9.45928	Inf	Inf	0.0398092	0.178701	Up	0	0	0.139096	0.098569
ClCG03G010320	86.5223	55.336	117.709	2.12716	1.08893	0.0361327	0.167932	Up	2.42841	3.81191	6.38869	4.80227
ClCG03G010790	53.8804	80.8065	26.9542	0.333565	-1.58396	0.00379321	0.0334222	Down	1.07855	0.424762	0.47064	0.605131
ClCG03G011080	211.26	263.981	158.539	0.600568	-0.7356	0.00784044	0.0569942	Down	5.68216	6.75494	3.69937	3.21508
ClCG03G011160	2682.33	1808.71	3555.95	1.96602	0.975275	0.0083638	0.0595272	Up	30.8714	19.4891	57.4965	42.4389
ClCG03G011340	306.311	234.63	377.991	1.61101	0.687967	0.0045588	0.0381769	Up	1.39746	1.49687	2.43828	2.00845
ClCG03G011540	557.138	688.961	425.314	0.617327	-0.695893	0.00071374	0.00935634	Down	4.12322	4.27649	2.23337	3.32436
ClCG03G012060	248.532	159.177	337.887	2.12271	1.08591	4.89229e-05	0.00104718	Up	3.99643	2.94456	8.06165	6.59459
ClCG03G012200	33.6867	18.5294	48.844	2.63602	1.39836	0.0433273	0.189742	Up	0.309698	0.198487	0.707454	0.440096
ClCG03G012610	27.2697	13.5289	41.0106	3.03132	1.59995	0.0342807	0.16177	Up	0.158931	0	0.305388	0.652899
ClCG03G012660	9.19316	1.0001	17.3862	17.3845	4.11973	0.0143154	0.0873964	Up	0.196965	0	0.90271	0.460996
ClCG03G012870	1382.1	1726.31	1037.89	0.601216	-0.734045	7.72924e-07	3.108e-05	Down	18.5253	15.4817	10.2061	9.79845
ClCG03G012930	181.082	135.074	227.09	1.68124	0.749521	0.0143325	0.0874338	Up	1.77685	0.959463	2.46058	2.04441
ClCG03G013040	1911.76	1297.2	2526.32	1.94751	0.961631	1.05392e-11	1.09769e-09	Up	5.43379	5.15246	10.3529	10.5863
ClCG03G013070	1168.17	868.268	1468.06	1.69079	0.757702	0.000602732	0.00818583	Up	3.20827	3.03013	6.00097	4.44462
ClCG03G013150	276.718	359.688	193.748	0.538656	-0.892565	0.000317147	0.00489063	Down	2.64778	2.4445	1.42325	1.38255
ClCG03G013350	318.822	247.31	390.335	1.57832	0.658393	0.0068518	0.0519679	Up	6.37505	4.26763	7.79586	6.44264
ClCG03G013410	67.3363	37.1736	97.499	2.6228	1.39111	0.00516336	0.0420212	Up	0.135944	0.349381	0.462696	0.602832
ClCG03G013640	512.954	262.743	763.166	2.90462	1.53835	1.8735e-06	6.60055e-05	Up	0.800113	0.375961	1.71122	1.44695
ClCG03G013740	182.511	225.794	139.229	0.61662	-0.697547	0.0167778	0.0977934	Down	1.92731	1.51986	1.03779	1.11242
ClCG03G013920	468.168	572.206	364.131	0.636363	-0.652078	0.00156508	0.0171439	Down	1.49676	1.86138	1.23001	1.08314
ClCG03G013970	827.164	521.627	1132.7	2.17148	1.11868	1.51697e-06	5.48641e-05	Up	2.15727	3.18203	5.28734	6.0288
ClCG03G014140	385.27	232.964	537.576	2.30755	1.20636	0.00274015	0.0261005	Up	11.8891	4.75772	19.4786	18.9796
ClCG03G014210	614.84	865.25	364.431	0.421186	-1.24747	6.2478e-07	2.56645e-05	Down	23.4639	23.4317	7.18218	11.6918
ClCG03G014320	2817.52	2060.56	3574.48	1.73471	0.794696	1.95509e-09	1.4009e-07	Up	16.0922	15.349	26.9621	27.3936
ClCG03G014570	82.3001	48.5738	116.026	2.38866	1.2562	0.00406363	0.0351898	Up	0.274265	0.207104	0.520256	0.742087
ClCG03G014730	140.531	103.011	178.051	1.72847	0.789495	0.0154894	0.0921723	Up	0.635495	0.927218	1.62835	1.57281
ClCG03G014760	127.277	57.7629	196.791	3.40688	1.76845	0.00619	0.048038	Up	0.26599	0.262163	1.11472	0.65258
ClCG03G014790	293.387	352.275	234.5	0.665674	-0.587113	0.0159308	0.0938901	Down	8.82645	10.8876	5.7208	5.01974
ClCG03G014890	1209.19	926.839	1491.53	1.60927	0.686407	0.0300005	0.14792	Up	18.4303	13.9736	29.0794	20.9942
ClCG03G015030	439.999	546.249	333.749	0.610983	-0.710795	0.00913051	0.0633288	Down	3.06695	2.25901	1.37665	1.93084
ClCG03G015050	90.2671	36.4258	144.109	3.95622	1.98412	0.00186628	0.0196635	Up	0.373068	0.303626	1.27539	0.92051
ClCG03G015260	3365.76	2679.1	4052.41	1.5126	0.597032	4.55556e-05	0.000994025	Up	10.4983	8.35443	13.3245	14.9669
ClCG03G015390	393.926	188.469	599.383	3.18028	1.66915	0.00247039	0.0241713	Up	1.69695	1.56667	3.91261	6.55007
ClCG03G015470	175.264	106.176	244.353	2.30139	1.20251	0.0183945	0.104469	Up	0.758038	0.613697	1.89365	1.27959
ClCG03G015610	29287.7	35344	23231.4	0.657294	-0.605389	0.00365193	0.0326023	Down	117.716	138.099	78.0692	89.7492
ClCG03G015630	8873.4	11511.6	6235.19	0.541644	-0.884584	0.000164027	0.00286034	Down	19.2559	23.2697	10.5522	12.5996
ClCG03G015650	66.857	44.2202	89.4938	2.02382	1.01708	0.0319074	0.154393	Up	3.17297	3.22503	4.35525	5.71915
ClCG03G015720	1104.31	606.067	1602.55	2.64417	1.40282	4.01018e-16	7.49353e-14	Up	7.65648	7.61556	21.883	19.8419
ClCG03G015890	5512.84	6812.95	4212.72	0.61834	-0.693528	1.1891e-08	7.241e-07	Down	101.428	98.9392	68.314	51.949
ClCG03G015960	13976.2	17978.6	9973.72	0.554755	-0.850078	5.30357e-13	6.69445e-11	Down	172.308	170.897	83.9426	104.535
ClCG03G016010	1819.8	2354.93	1284.68	0.545528	-0.874275	1.2044e-09	9.10943e-08	Down	25.6982	25.9968	12.2	15.7638
ClCG03G016040	4681.38	5899.12	3463.64	0.587145	-0.768212	7.37066e-10	5.87803e-08	Down	145.915	138.316	77.11	86.9586
ClCG03G016060	7101.42	9082.25	5120.59	0.563802	-0.826739	9.58885e-12	1.00974e-09	Down	156.826	159.002	92.4933	116.078
ClCG03G016120	1119.5	628.184	1610.81	2.56424	1.35853	0.000620689	0.0083903	Up	3.06398	1.78974	7.22196	5.45941
ClCG03G016130	270.08	175.367	364.794	2.08018	1.05671	3.50507e-05	0.000801039	Up	3.933	2.77386	8.28068	6.70428
ClCG03G016420	20453.7	28449.7	12457.8	0.437888	-1.19137	1.09721e-24	4.75293e-22	Down	220.189	214.456	102.633	90.2291
ClCG03G016440	123.951	90.8809	157.022	1.72777	0.788914	0.0258049	0.132679	Up	0.696862	0.64809	1.19192	1.04891
ClCG03G016620	1900.95	1467.95	2333.95	1.58993	0.668967	2.15993e-06	7.48513e-05	Up	36.1164	33.3936	53.5682	53.0358
ClCG03G016770	374.779	297.421	452.138	1.5202	0.604258	0.00575754	0.0455537	Up	0.657962	0.552131	0.919991	1.06581
ClCG03G016780	28.2905	41.8529	14.728	0.351899	-1.50677	0.041354	0.183946	Down	0.914964	0.710001	0.124746	0
ClCG03G016820	2198.88	1650.18	2747.58	1.66502	0.735536	0.00275596	0.0262195	Up	13.3761	14.9248	20.5473	26.4657
ClCG03G016940	83.3995	119.824	46.9748	0.392031	-1.35096	0.00156691	0.0171542	Down	4.43118	2.90953	1.17807	1.53226
ClCG03G017040	15.2452	1.57356	28.9169	18.3768	4.19981	0.000815917	0.0103884	Up	0.0390708	0.0422399	0.403212	0.307817
ClCG03G017090	143.542	81.4992	205.585	2.52254	1.33488	0.00242337	0.023869	Up	0.411459	0.375591	1.24355	0.847574
ClCG03G017140	8319.31	11710.3	4928.32	0.420853	-1.24861	2.01933e-25	9.62212e-23	Down	219.527	192.389	90.3363	77.5362
ClCG03G017330	49.2009	27.5441	70.8577	2.57252	1.36318	0.0160838	0.0945875	Up	0.508894	0.389502	1.37426	1.06318
ClCG03G017430	11.7344	1.72036	21.7485	12.6418	3.66013	0.0128181	0.0808433	Up	0	0.0504002	0.332179	0.123519
ClCG03G017640	144.69	62.1486	227.232	3.65626	1.87037	4.97992e-05	0.00106053	Up	0.210027	0.142543	0.681718	0.482886
ClCG03G017710	7.2663	13.6023	0.93028	0.0683912	-3.87004	0.0347485	0.163319	Down	0.0890508	0.170635	0	0
ClCG03G017860	1135.83	1453.43	818.225	0.562961	-0.828893	9.58231e-08	4.76864e-06	Down	14.7195	12.5038	8.0684	7.21802
ClCG03G017960	317.533	404.913	230.153	0.568401	-0.815019	0.00872584	0.0611887	Down	10.4867	7.45888	4.4367	5.53488
ClCG04G000060	774.63	569.398	979.861	1.72087	0.783139	6.88864e-05	0.00138939	Up	16.8199	19.4451	29.1169	34.7915
ClCG04G000100	88.6758	46.9406	130.411	2.77821	1.47416	0.000477334	0.00675927	Up	0.642092	0.525285	1.37835	1.61262
ClCG04G000290	32.0239	13.4693	50.5786	3.7551	1.90885	0.00739617	0.0548099	Up	0.0517776	0.128523	0.233884	0.348397
ClCG04G000320	5276.15	3952.91	6599.38	1.6695	0.739415	0.00944267	0.064852	Up	82.5181	54.9889	124.445	99.4972
ClCG04G000340	111.435	63.8644	159.006	2.48975	1.316	0.00341289	0.0308585	Up	0.438174	0.86455	1.33136	1.8261
ClCG04G000530	1240.01	953.516	1526.5	1.60091	0.678895	8.7537e-06	0.000248652	Up	3.77188	3.61905	5.50079	6.32972
ClCG04G002200	278.163	213.866	342.46	1.60128	0.679229	0.00713855	0.0535672	Up	3.2629	2.63241	4.74613	4.5186
ClCG04G002610	101.354	74.5719	128.135	1.71828	0.780963	0.0402913	0.180567	Up	0.50597	0.553314	0.626993	0.965614
ClCG04G002760	1647.17	1102.99	2191.35	1.98673	0.990398	4.534e-10	3.79027e-08	Up	7.44759	6.95614	12.828	15.2866
ClCG04G003410	22.3125	8.86788	35.7571	4.0322	2.01157	0.021524	0.116746	Up	0.0419685	0	0.367278	0.336419
ClCG04G003720	1812.21	1211.69	2412.72	1.99121	0.993643	6.68554e-12	7.2815e-10	Up	18.9584	14.4054	34.3884	28.0916
ClCG04G004100	773.384	986.863	559.904	0.567358	-0.81767	2.57663e-06	8.73854e-05	Down	5.67157	6.16308	3.73464	3.04139
ClCG04G004500	9932.98	7261.95	12604	1.73562	0.795453	0.000178286	0.00306691	Up	221.355	153.065	315.001	286.559
ClCG04G005020	62.1989	90.8534	33.5444	0.369215	-1.43747	0.00367932	0.0327786	Down	0.916339	0.485032	0.268418	0.362038
ClCG04G005330	273.519	179.477	367.561	2.04795	1.03418	0.000224563	0.00368662	Up	3.28022	10.6378	13.828	15.3984
ClCG04G005340	3601.57	2773.18	4429.95	1.59743	0.67575	1.3132e-07	6.3047e-06	Up	39.7604	38.2619	61.6525	60.7753
ClCG04G005410	545.638	659.054	432.221	0.655821	-0.608627	0.00133916	0.0152658	Down	2.7267	2.2732	1.80789	1.43539
ClCG04G005510	2369.29	1698.73	3039.85	1.78949	0.839546	0.00157726	0.0172171	Up	5.87655	7.64731	10.4339	13.509
ClCG04G005580	2774.65	2214.37	3334.93	1.50604	0.590758	0.000961265	0.0117935	Up	7.75805	8.38037	10.6185	13.1779
ClCG04G005610	357.823	234.676	480.97	2.04951	1.03528	6.54889e-06	0.00019541	Up	1.1351	0.859112	2.01041	1.97354
ClCG04G005740	585.094	427.021	743.168	1.74035	0.79938	2.39743e-05	0.000584979	Up	12.1746	12.962	22.2449	20.6009
ClCG04G005780	1241.4	1624	858.796	0.528815	-0.919166	1.81578e-09	1.32883e-07	Down	28.7588	23.9694	12.5434	12.4656
ClCG04G006070	54.743	35.9395	73.5465	2.0464	1.03309	0.0426685	0.187907	Up	0.39365	0.821774	0.954172	1.34069
ClCG04G006110	501.993	353.789	650.198	1.83781	0.877991	0.00390035	0.0341796	Up	4.06852	3.81218	8.59163	5.90734
ClCG04G006240	207.082	261.059	153.105	0.586476	-0.769855	0.00537083	0.0432663	Down	5.1642	3.78997	2.79552	2.89904
ClCG04G006260	844.133	1060.77	627.491	0.591541	-0.757451	6.70021e-06	0.000198919	Down	8.85805	7.29032	4.39267	4.85759
ClCG04G006300	9809.06	7289.7	12328.4	1.69121	0.758058	4.37462e-06	0.000137138	Up	38.0517	33.2975	54.8168	63.929
ClCG04G006410	151.214	201.998	100.431	0.497189	-1.00813	0.00174345	0.0186508	Down	2.08803	1.79365	1.03102	0.947853
ClCG04G006530	232.814	184.849	280.779	1.51896	0.603087	0.0226401	0.120773	Up	1.54748	1.63915	2.36509	2.54417
ClCG04G006560	1183.37	1447.3	919.441	0.63528	-0.654536	5.3412e-05	0.00112366	Down	12.5139	10.1592	6.64239	7.78335
ClCG04G006570	197.024	83.7196	310.329	3.70676	1.89016	2.50037e-10	2.19618e-08	Up	1.60736	0.817067	3.58211	4.63999
ClCG04G006780	1181.51	1558.65	804.37	0.51607	-0.954362	1.10115e-09	8.49714e-08	Down	15.886	15.8837	8.46221	8.32145
ClCG04G007020	41406.6	52546	30267.1	0.576011	-0.795832	1.8078e-08	1.06348e-06	Down	499.971	430.04	251.671	278.044
ClCG04G007060	783.891	1013.89	553.892	0.546305	-0.872222	3.70473e-07	1.62701e-05	Down	9.34034	8.57817	5.44895	4.58317
ClCG04G007180	479.305	284.74	673.87	2.36661	1.24282	0.00820964	0.0588334	Up	3.65096	2.15562	7.73556	5.28495
ClCG04G007240	350.204	424.131	276.278	0.651398	-0.61839	0.00528755	0.0427938	Down	2.65264	2.10121	1.70872	1.40151
ClCG04G007370	180.108	23.4703	336.746	14.3477	3.84275	3.23489e-27	1.7127e-24	Up	0.100337	0.118596	1.24229	1.10987
ClCG04G007410	1160.65	867.576	1453.73	1.67563	0.744702	1.31535e-05	0.00035162	Up	4.46325	3.47252	6.39215	7.39076
ClCG04G007500	851.138	479.008	1223.27	2.55375	1.35262	5.68698e-09	3.69945e-07	Up	1.40235	1.12981	3.14132	2.95534
ClCG04G007510	321.318	436.99	205.646	0.470597	-1.08744	0.0102595	0.0687088	Down	3.32238	2.19316	1.30972	1.26407
ClCG04G007560	378.212	497.161	259.264	0.521488	-0.939295	0.0098508	0.0667934	Down	2.78604	2.14878	0.912406	1.59429
ClCG04G007580	248.897	158.562	339.233	2.13943	1.09723	0.00444523	0.037506	Up	11.2832	5.14896	19.5591	14.8132
ClCG04G007690	4505.56	5639.37	3371.75	0.597895	-0.742035	3.29686e-08	1.83202e-06	Down	43.3002	49.1536	27.9727	26.6434
ClCG04G007760	18.0005	3.57376	32.4272	9.07369	3.18169	0.00278891	0.0264198	Up	0	0	0.155573	0.75788
ClCG04G007800	1830.69	1439.63	2221.75	1.54327	0.625994	7.74316e-06	0.000223952	Up	11.5722	12.8155	18.2448	19.2776
ClCG04G007820	765.699	280.758	1250.64	4.45451	2.15527	4.48615e-05	0.000983958	Up	14.1079	6.19433	51.5955	33.0618
ClCG04G007840	79.2761	24.7961	133.756	5.39424	2.43142	4.97818e-05	0.00106053	Up	1.23716	0.117201	2.29953	2.9494
ClCG04G007990	82.8704	39.6922	126.049	3.17566	1.66705	0.000187288	0.0031901	Up	0.307972	0.189655	0.980026	0.845462
ClCG04G008020	293.702	179.463	407.941	2.27311	1.18467	0.0257148	0.132323	Up	1.70803	0.631323	2.99669	2.27564
ClCG04G008440	544.248	429.576	658.921	1.53388	0.61719	0.0210553	0.114891	Up	5.19607	3.46851	7.03041	5.81011
ClCG04G008550	77.0089	44.4404	109.577	2.46572	1.30201	0.0035911	0.0321899	Up	0.399519	0.38962	1.16965	1.15211
ClCG04G008730	3263.55	3928.28	2598.82	0.661568	-0.596039	3.49515e-06	0.000113103	Down	13.9479	12.5316	8.94941	8.77394
ClCG04G008890	215.107	264.275	165.94	0.627906	-0.671379	0.0176621	0.101458	Down	4.98806	4.46203	2.41924	3.3442
ClCG04G008940	478.125	662.894	293.356	0.442538	-1.17613	0.0476076	0.2016	Down	14.4803	9.07704	3.83888	5.98265
ClCG04G008960	434.056	342.723	525.389	1.53298	0.61634	0.00786351	0.0571304	Up	2.02457	1.66824	2.91765	2.98515
ClCG04G009010	3723.61	2928.89	4518.34	1.54268	0.625438	0.0320804	0.154763	Up	54.3907	64.4688	76.3485	99.5954
ClCG04G009090	316.934	432.531	201.336	0.465484	-1.1032	0.014256	0.0871733	Down	3.63382	2.43884	0.76358	1.87823
ClCG04G009110	1495.22	1145.13	1845.31	1.61145	0.688355	3.37622e-05	0.000779066	Up	5.8697	5.0466	9.24814	7.89105
ClCG04G009170	17.5646	28.9846	6.14462	0.211996	-2.23789	0.0216445	0.1172	Down	0.49852	1.40705	0	0
ClCG04G009210	6276.15	4788.6	7763.71	1.62129	0.697143	5.83858e-07	2.4257e-05	Up	25.3366	19.7786	37.7218	36.0856
ClCG04G009370	1981.98	1439.42	2524.54	1.75386	0.810536	0.00966617	0.065846	Up	24.0631	33.6415	42.5998	54.1901
ClCG04G009420	69.775	99.235	40.315	0.406258	-1.29953	0.00467231	0.0387698	Down	1.05718	0.867031	0.489203	0.340795
ClCG04G009450	189.29	132.853	245.726	1.84961	0.887221	0.00294316	0.0275794	Up	1.6229	1.18312	2.74722	2.52289
ClCG04G009560	73.9329	45.7937	102.072	2.22896	1.15637	0.0108859	0.0717447	Up	0	3.73344	0	0
ClCG04G009570	6473.18	4288.4	8657.96	2.01892	1.01359	8.25995e-11	7.49689e-09	Up	29.1753	26.8878	53.369	58.9265
ClCG04G009580	2338.71	1158.5	3518.92	3.03746	1.60287	1.8331e-15	3.14764e-13	Up	8.48726	5.21983	19.5068	19.104
ClCG04G009600	1816.31	2511.55	1121.06	0.446364	-1.16371	8.58146e-07	3.38639e-05	Down	15.7913	17.3807	9.31298	5.94117
ClCG04G009900	323.156	424.782	221.531	0.521515	-0.939218	9.90036e-05	0.00188136	Down	0.907374	1.13765	0.727897	0.594084
ClCG04G009980	276.815	349.165	204.466	0.585586	-0.772046	0.0161926	0.0950804	Down	2.76933	3.99219	2.05718	1.87239
ClCG04G010040	62.8943	31.439	94.3495	3.00103	1.58546	0.0011751	0.0138	Up	0.75366	2.01701	4.13222	3.8446
ClCG04G010320	807.562	1189.57	425.551	0.357734	-1.48304	2.4272e-17	5.02852e-15	Down	34.7797	34.5881	12.6375	10.4029
ClCG04G010380	519.46	718.813	320.108	0.445329	-1.16706	0.00163671	0.0177608	Down	28.839	18.0864	8.89159	11.9222
ClCG04G010410	654.035	890.266	417.804	0.469303	-1.09141	3.20786e-09	2.19147e-07	Down	5.82907	5.84272	2.86238	2.79337
ClCG04G010450	3986.87	3187.05	4786.7	1.50192	0.586807	4.30893e-06	0.000135525	Up	28.5468	25.4735	42.4798	37.9345
ClCG04G010630	1309.75	1655.04	964.472	0.582749	-0.779052	0.00924133	0.063865	Down	10.0162	7.07516	4.80007	5.03753
ClCG04G010680	421.906	576.748	267.065	0.463053	-1.11075	0.00412762	0.0355984	Down	10.7127	8.87488	2.94404	6.09961
ClCG04G010960	4813.72	2898.8	6728.64	2.32118	1.21486	5.15177e-06	0.000156857	Up	3.15022	1.68098	5.66241	5.40219
ClCG04G011090	457.509	274.51	640.509	2.33328	1.22236	0.00212343	0.0216464	Up	6.05429	2.24356	9.25186	8.67735
ClCG04G011170	455.493	270.303	640.682	2.37024	1.24503	0.0024898	0.0242731	Up	0	0	0.0432377	0.0372682
ClCG04G011320	758.691	560.2	957.182	1.70864	0.772851	3.37399e-05	0.000779066	Up	4.48643	3.86062	5.36578	4.93449
ClCG04G011630	2163.28	1384.45	2942.11	2.12511	1.08754	8.07232e-15	1.28215e-12	Up	17.9012	14.533	35.2812	32.5176
ClCG04G011670	4480.37	3405.36	5555.38	1.63136	0.706077	2.10357e-08	1.22238e-06	Up	20.3261	18.5393	32.1793	30.8929
ClCG04G011790	445.347	320.634	570.059	1.77791	0.830185	0.00102709	0.0124452	Up	2.5622	1.86936	4.13283	3.55858
ClCG04G011800	2029.7	1480.9	2578.51	1.74118	0.800065	1.08949e-08	6.6986e-07	Up	29.9085	26.9085	49.4425	47.2387
ClCG04G011950	4973	3686.17	6259.83	1.69819	0.763999	8.06765e-10	6.40706e-08	Up	32.6576	30.9431	55.2485	53.9228
ClCG04G012150	2525.03	3198.27	1851.8	0.579	-0.788365	4.4099e-09	2.91849e-07	Down	40.4161	38.1372	21.847	23.1602
ClCG04G012220	35.1987	20.0296	50.3677	2.51467	1.33037	0.0463673	0.197975	Up	0.362005	0.290263	0.691281	0.773649
ClCG04G012290	133.332	101.309	165.355	1.63219	0.706811	0.0419629	0.18583	Up	0.838	0.559795	0.967493	1.06743
ClCG04G012300	3945.19	2543.19	5347.18	2.10255	1.07214	8.73903e-06	0.000248606	Up	13.008	7.93897	23.5017	22.0407
ClCG04G012460	52730.8	72608.8	32852.7	0.452462	-1.14413	7.68987e-14	1.06985e-11	Down	543.631	604.815	252.983	266.327
ClCG04G012530	235.369	347.004	123.734	0.356578	-1.48771	0.00286526	0.0270088	Down	1.45675	0.829435	0.381804	0.489464
ClCG04G012650	3576.22	2772.27	4380.18	1.58	0.65992	0.000173176	0.00298709	Up	10.617	8.03079	15.0006	13.137
ClCG04G012820	199.411	139.822	259	1.85236	0.889365	0.00197761	0.0205231	Up	1.31624	1.28309	2.09285	2.16319
ClCG05G000060	10531	6853.59	14208.4	2.07314	1.05182	1.85086e-18	4.15029e-16	Up	38.8314	30.0633	69.8322	69.8209
ClCG05G000150	151.339	115.457	187.221	1.62157	0.697388	0.0370089	0.170879	Up	3.57792	2.20152	4.24582	3.93773
ClCG05G000270	34.8536	16.2356	53.4715	3.29347	1.71961	0.0121434	0.0777212	Up	1.41797	1.01467	3.40932	2.54443
ClCG05G000360	529.963	251.53	808.395	3.21391	1.68433	0.00241367	0.0238366	Up	4.65843	3.08295	15.2073	8.55616
ClCG05G000480	131.974	167.88	96.0688	0.572248	-0.805288	0.019176	0.107431	Down	3.43509	3.222	2.12027	2.0035
ClCG05G000530	984.637	643.933	1325.34	2.0582	1.04138	0.0079479	0.0574976	Up	9.09495	5.55893	17.1819	12.6018
ClCG05G000670	342.958	417.777	268.138	0.641821	-0.639757	0.00503171	0.0411957	Down	3.97439	3.3568	2.08821	2.69035
ClCG05G000740	361.487	506.543	216.432	0.427272	-1.22677	0.00134382	0.0153098	Down	9.84063	7.54214	2.59839	4.97449
ClCG05G000780	2770.14	3351.99	2188.28	0.652831	-0.615219	3.13288e-06	0.000103309	Down	7.86891	7.51485	5.14143	4.58896
ClCG05G000800	182.58	111.75	253.41	2.26765	1.1812	9.31687e-05	0.00178651	Up	0.935387	0.666093	1.90342	2.30089
ClCG05G000810	1084.66	856.052	1313.26	1.53409	0.617385	7.26926e-05	0.00145597	Up	11.8272	13.5496	16.6716	18.0403
ClCG05G000910	32020.4	38787.4	25253.4	0.651072	-0.619111	5.95093e-08	3.09904e-06	Down	422.221	407.713	264.918	262.525
ClCG05G000940	2873.59	1880.94	3866.24	2.05548	1.03948	5.01792e-05	0.00106716	Up	21.2438	11.9181	34.6375	34.3625
ClCG05G001030	4035.32	2968.97	5101.66	1.71833	0.781003	9.31273e-10	7.24492e-08	Up	20.8928	18.3264	34.4646	31.9869
ClCG05G001170	43.8961	23.4703	64.3219	2.74057	1.45447	0.0141494	0.0866051	Up	0.295111	0.316841	0.831032	0.987087
ClCG05G001200	27.5709	4.86748	50.2742	10.3286	3.36857	6.37984e-05	0.00130612	Up	0.2652	0.140862	1.88763	1.80438
ClCG05G001470	8060.19	10015.8	6104.56	0.609491	-0.714323	1.92768e-09	1.39173e-07	Down	80.3696	76.9766	51.8003	44.6999
ClCG05G001660	24440.9	30209.3	18672.4	0.618102	-0.694084	1.11815e-09	8.559e-08	Down	111.521	97.86	66.0089	64.4518
ClCG05G001780	75.0054	45.913	104.098	2.26729	1.18097	0.011704	0.0754916	Up	0.787599	0.480098	1.52596	1.42443
ClCG05G001840	941.766	1139.38	744.152	0.653121	-0.614578	0.000190174	0.00323347	Down	7.35413	7.74324	5.31226	5.19746
ClCG05G001860	15043.3	18341.7	11744.8	0.640336	-0.6431	3.57349e-08	1.9572e-06	Down	114.584	118.348	75.5998	73.8384
ClCG05G002320	3625.46	4470.07	2780.84	0.622102	-0.684776	0.00463741	0.0385922	Down	24.8201	27.9258	13.5656	19.3135
ClCG05G002380	818.405	649.87	986.94	1.51867	0.602812	0.00097178	0.0119037	Up	3.97458	2.82371	4.96041	4.93999
ClCG05G002440	2386.43	1206.23	3566.63	2.95683	1.56405	3.33697e-29	1.98758e-26	Up	14.8958	11.0133	38.5238	34.7495
ClCG05G002550	1921.3	1341.44	2501.16	1.86454	0.898819	0.00199589	0.0206523	Up	22.4428	14.9765	39.1392	31.0701
ClCG05G002690	59.3228	83.4123	35.2333	0.422399	-1.24332	0.0126265	0.0800073	Down	0.931915	0.515704	0.307647	0.332684
ClCG05G002760	201.3	141.597	261.002	1.84327	0.882269	0.00160947	0.0175194	Up	0.245609	0.361763	0.495592	0.491428
ClCG05G002770	394.409	302.774	486.043	1.6053	0.682841	0.00164937	0.0178758	Up	1.87874	1.80115	2.82559	2.991
ClCG05G003440	659.281	526.384	792.177	1.50494	0.589705	0.00681426	0.0517862	Up	6.93271	5.35896	9.72844	8.45185
ClCG05G003510	443.05	560.071	326.028	0.582119	-0.780614	0.00013875	0.00248317	Down	5.41486	4.43863	3.20229	3.01824
ClCG05G003820	62.1769	87.9403	36.4135	0.414071	-1.27205	0.0103945	0.0693453	Down	0.42664	0.352373	0.173906	0.244602
ClCG05G004010	307.255	387.352	227.158	0.586438	-0.769949	0.0138241	0.0849683	Down	4.71175	4.19702	2.04224	3.15472
ClCG05G004160	9119.78	7098.95	11140.6	1.56933	0.65015	0.000730876	0.00953491	Up	148.558	168.213	229.626	273.048
ClCG05G004180	275.851	196.497	355.204	1.80768	0.854137	0.000736311	0.00957305	Up	1.12507	0.957796	2.15885	1.6179
ClCG05G004200	335.902	182.542	489.262	2.68028	1.42238	1.47083e-09	1.09082e-07	Up	0.756669	0.70488	1.71118	2.11278
ClCG05G004210	1808.34	1416.28	2200.39	1.55364	0.635648	0.00572773	0.045412	Up	14.7577	17.8695	22.2879	27.3993
ClCG05G004340	121.845	56.1893	187.501	3.33696	1.73853	1.75589e-06	6.22068e-05	Up	0.914209	1.36944	3.26728	3.8118
ClCG05G004510	9512.81	2865.75	16159.9	5.63896	2.49543	3.03941e-08	1.70386e-06	Up	191.399	66.6485	834.136	602.433
ClCG05G004540	665.169	17.5293	1312.81	74.8921	6.22674	1.28327e-123	4.89183e-120	Up	0.240546	0.0866899	7.52048	10.3471
ClCG05G004560	377.742	284.841	470.643	1.6523	0.724476	0.00461744	0.0384703	Up	24.7917	18.8741	29.5602	48.8546
ClCG05G004640	2224.84	2690.64	1759.04	0.653765	-0.613155	8.04487e-06	0.000231275	Down	44.5989	44.1573	28.448	32.1176
ClCG05G004720	2305.6	1623.07	2988.13	1.84103	0.880515	7.49044e-05	0.00149177	Up	16.4414	17.2627	26.7736	34.0616
ClCG05G004770	499.899	261.903	737.894	2.81743	1.49438	0.000215597	0.00356089	Up	6.61327	3.66295	14.5018	11.6422
ClCG05G004850	969.497	350.1	1588.89	4.53839	2.18218	0.000493617	0.00693708	Up	7.49743	6.41416	22.8227	37.0047
ClCG05G004900	107.481	146.396	68.5669	0.468366	-1.09429	0.00379502	0.0334222	Down	1.34923	1.01907	0.536242	0.618693
ClCG05G004910	136.625	172.779	100.47	0.581495	-0.782162	0.0182234	0.103683	Down	1.72836	1.30897	0.881499	0.849173
ClCG05G005050	32.6765	16.1026	49.2505	3.05854	1.61285	0.0206935	0.113633	Up	0.407324	0.439961	1.33843	0.754634
ClCG05G005060	159.382	21.6903	297.074	13.6962	3.7757	1.6957e-06	6.0638e-05	Up	0.331307	0.472312	9.11925	4.79709
ClCG05G005240	56.6272	34.8522	78.4021	2.24956	1.16964	0.0340683	0.161007	Up	0.083685	0.0917376	0.202686	0.123735
ClCG05G005340	6901.35	5383.43	8419.28	1.56392	0.64517	0.000570638	0.00782262	Up	249.763	227.637	340.127	430.023
ClCG05G005380	5621.33	4468.97	6773.7	1.51572	0.600004	0.0156029	0.0925299	Up	92.5277	80.8431	143.003	108.803
ClCG05G005420	1480.75	1818.25	1143.24	0.62876	-0.669418	8.41153e-05	0.00164601	Down	10.7499	9.70505	5.67918	7.22816
ClCG05G005590	9376.88	5428.44	13325.3	2.45472	1.29556	0.000182155	0.00312219	Up	13.9324	14.6036	41.4289	29.4709
ClCG05G005640	427.968	304.288	551.647	1.81291	0.858307	4.74469e-05	0.00102417	Up	2.09389	1.71188	4.31536	4.18533
ClCG05G005830	273.493	218.426	328.56	1.50422	0.589013	0.0214122	0.116299	Up	6.46878	4.75023	7.80034	8.52541
ClCG05G006360	1095.33	823.392	1367.26	1.66052	0.731635	4.94903e-06	0.000152714	Up	5.49005	4.6024	8.14149	7.9804
ClCG05G006420	115.287	163.838	66.7368	0.407334	-1.29572	0.00130654	0.0150016	Down	0.671009	0.233707	0.272732	0.245093
ClCG05G006460	717.717	548.873	886.561	1.61524	0.691748	8.99147e-05	0.00173987	Up	14.0355	13.8196	20.9829	22.2711
ClCG05G006640	4665.39	5960.9	3369.88	0.565331	-0.822832	3.06572e-11	2.99655e-09	Down	68.446	58.4247	36.3357	36.2354
ClCG05G006660	126.664	70.3513	182.976	2.60089	1.37901	0.000102702	0.00194005	Up	0.797192	0.807788	2.47561	2.15149
ClCG05G006690	17482.2	23258.3	11706	0.503304	-0.990497	1.04373e-17	2.23522e-15	Down	613.909	496.561	287.166	280.415
ClCG05G006900	845.624	1124.25	566.999	0.504336	-0.987543	7.59869e-09	4.8277e-07	Down	8.03617	7.49874	3.64757	4.03377
ClCG05G006950	409.746	562.76	256.731	0.4562	-1.13226	6.30153e-07	2.57919e-05	Down	20.4961	17.6693	6.48593	10.265
ClCG05G007070	1008.26	781.319	1235.2	1.58091	0.660759	5.37698e-05	0.00112811	Up	2.88636	2.39765	3.8097	3.94591
ClCG05G007320	276.193	125.059	427.327	3.41701	1.77273	9.83905e-12	1.0304e-09	Up	2.95948	2.54288	6.13973	4.75088
ClCG05G007370	888.949	493.019	1284.88	2.60615	1.38192	1.21385e-15	2.12256e-13	Up	4.65285	3.54418	10.4944	10.1811
ClCG05G007390	73.2632	103.616	42.9102	0.414127	-1.27186	0.00509679	0.0416038	Down	1.05478	1.06882	0.444617	0.488156
ClCG05G007400	6452.1	8045.47	4858.74	0.60391	-0.727594	2.84383e-09	1.96389e-07	Down	29.9411	33.6163	18.5564	18.9986
ClCG05G007450	812.389	594.722	1030.06	1.732	0.792437	1.44078e-05	0.000378775	Up	11.9487	13.2351	20.3238	23.0223
ClCG05G007610	2838.15	3741.21	1935.1	0.517238	-0.951101	1.20759e-12	1.45898e-10	Down	20.3687	20.8498	9.41852	11.435
ClCG05G007700	553.203	671.771	434.634	0.646998	-0.628168	0.00116748	0.0137189	Down	3.34018	3.49204	2.0675	2.39475
ClCG05G007970	726.951	884.894	569.008	0.643023	-0.637057	0.00040116	0.00591346	Down	3.75471	4.02202	2.22317	2.96381
ClCG05G008010	21.9996	9.86799	34.1313	3.45879	1.79027	0.0424984	0.187418	Up	0.0880966	0.0479567	0.188249	0.111929
ClCG05G008020	15.4698	25.3971	5.54256	0.218236	-2.19604	0.0353321	0.165218	Down	0.215121	0.238554	0.0681342	0
ClCG05G008030	1028.99	755.757	1302.23	1.72308	0.784987	0.00125558	0.0145657	Up	5.04201	4.90307	7.12863	10.1951
ClCG05G008080	224.586	114.576	334.596	2.9203	1.54612	7.77424e-07	3.11952e-05	Up	1.6942	1.10154	5.12985	4.31808
ClCG05G008320	1616.25	1201.86	2030.65	1.68959	0.756673	1.48876e-07	7.11171e-06	Up	6.64863	7.17878	11.3628	11.688
ClCG05G008330	2876.28	2040.33	3712.23	1.81943	0.863485	4.76165e-11	4.44888e-09	Up	19.5985	20.1308	34.1357	38.3845
ClCG05G008450	27.8625	13.5886	42.1364	3.10088	1.63268	0.0348158	0.163486	Up	0.132407	0.0291288	0.252867	0.170071
ClCG05G008520	49.8449	95.6795	4.01021	0.041913	-4.57646	0.00102646	0.0124452	Down	1.53897	0.630872	0	0.102073
ClCG05G008580	23.8243	0	47.6485	Inf	Inf	0.00732585	0.0545425	Up	0	0	0.694627	0.181324
ClCG05G008720	49.9817	26.2366	73.7268	2.81007	1.49061	0.0101789	0.0683371	Up	0.301241	0.119642	0.52555	0.39381
ClCG05G008990	266.725	163.292	370.158	2.26685	1.18069	4.51431e-06	0.00014105	Up	2.38144	2.31382	5.13517	5.41094
ClCG05G009150	4513.92	2594.2	6433.63	2.48001	1.31034	4.54903e-22	1.54829e-19	Up	13.2208	14.1628	36.4567	32.0909
ClCG05G009330	2657.93	2073.7	3242.16	1.56346	0.644747	1.71067e-06	6.09446e-05	Up	14.0653	11.9356	20.8314	19.6058
ClCG05G009370	785.073	342.829	1227.32	3.57997	1.83995	7.17081e-07	2.89567e-05	Up	1.53163	0.957025	4.90894	3.8164
ClCG05G009740	35.9733	51.0741	20.8726	0.408673	-1.29098	0.043334	0.189742	Down	1.09506	0.496841	0.323588	0.225953
ClCG05G009750	72.1547	113.149	31.1601	0.275389	-1.86046	0.0101353	0.0681645	Down	1.9509	1.14203	0.345973	0.772039
ClCG05G010180	3513.18	1929.2	5097.17	2.64212	1.40169	1.05057e-07	5.16081e-06	Up	20.5035	12.4	47.9935	38.7141
ClCG05G010240	4519.93	3472.63	5567.23	1.60317	0.68093	6.67183e-05	0.00134852	Up	19.7353	22.9342	31.241	35.8344
ClCG05G010300	1931.94	2547.83	1316.06	0.51654	-0.953047	1.68667e-05	0.000433845	Down	46.9673	36.9953	17.7382	23.636
ClCG05G010340	2331.25	1718.84	2943.65	1.71258	0.776169	1.38899e-08	8.32522e-07	Up	16.3513	15.2331	28.6178	23.1588
ClCG05G010630	2412.83	1799.24	3026.43	1.68207	0.750234	3.39899e-05	0.000783372	Up	15.1986	12.6424	23.3162	20.0265
ClCG05G010810	1142.09	778.612	1505.57	1.93366	0.951334	1.85923e-09	1.35255e-07	Up	9.56584	8.67803	17.1898	19.0253
ClCG05G010840	259.389	197.777	321.001	1.62304	0.698701	0.00671345	0.0511497	Up	2.59637	2.67302	4.1436	4.29446
ClCG05G011130	13313.5	8664.89	17962.2	2.07298	1.05171	5.78227e-14	8.22463e-12	Up	374.081	379.291	851.72	715.348
ClCG05G011140	73819.2	54122.2	93516.3	1.72787	0.788997	2.57142e-12	3.00169e-10	Up	1650.45	1728.17	2906.11	2896.22
ClCG05G011210	5879.32	3688.72	8069.93	2.18774	1.12944	9.29931e-20	2.48506e-17	Up	42.8281	35.5506	89.0523	85.2296
ClCG05G011420	180.777	217.674	143.88	0.660991	-0.597298	0.0442006	0.192255	Down	1.63618	1.52263	0.71653	1.0041
ClCG05G011480	496.331	604.728	387.935	0.641504	-0.640469	0.00120505	0.0140996	Down	0.248252	0.793748	0.236557	0.600924
ClCG05G011530	1448.87	822.415	2075.33	2.52346	1.3354	3.79647e-19	9.0451e-17	Up	13.7817	18.5461	38.4826	37.7064
ClCG05G011690	1073.98	722.203	1425.76	1.97419	0.981258	0.00312936	0.0288981	Up	6.96712	4.25895	11.9248	9.34182
ClCG05G012050	12048	14570.3	9525.58	0.653765	-0.613156	1.77815e-07	8.38899e-06	Down	111.288	109.454	74.727	69.864
ClCG05G012070	4668.86	5758.78	3578.94	0.621474	-0.686233	5.14663e-06	0.000156857	Down	38.6328	42.1893	23.4959	27.7936
ClCG05G012680	3143.19	1987.99	4298.38	2.16217	1.11248	0.00408416	0.0353335	Up	72.8563	50.9062	107.034	148.879
ClCG05G012750	329.143	119.622	538.665	4.50304	2.1709	8.34877e-09	5.23446e-07	Up	1.26925	0.428509	4.11252	3.47938
ClCG05G013220	2630.79	3163.7	2097.89	0.663112	-0.592676	7.40994e-06	0.000215953	Down	16.5194	14.7042	10.3056	10.1724
ClCG05G013250	4403.95	3105.2	5702.71	1.83651	0.876963	7.34793e-12	7.95748e-10	Up	32.4542	26.1421	57.0774	51.0676
ClCG05G013480	2923.46	2215.49	3631.42	1.6391	0.712904	3.9955e-08	2.15734e-06	Up	9.85054	11.3425	17.1793	18.7634
ClCG05G013580	178.116	223.968	132.265	0.590552	-0.759863	0.00965387	0.0658107	Down	5.37186	5.92783	3.42853	2.27572
ClCG05G013660	1277.45	894.707	1660.19	1.85557	0.89186	0.0043698	0.0370848	Up	8.42087	5.82263	14.2615	10.8897
ClCG05G013760	79.3372	39.6922	118.982	2.99763	1.58382	0.000532036	0.00739111	Up	0.559941	0.252226	1.11537	1.03325
ClCG05G013890	3322.8	4107.62	2537.98	0.617873	-0.694618	0.00974442	0.0662333	Down	35.5202	24.5228	18.1338	18.5968
ClCG05G014960	580.137	758.564	401.709	0.529565	-0.917121	1.30098e-06	4.79626e-05	Down	2.58475	2.43423	1.66672	1.32706
ClCG05G015000	3193.33	4150.04	2236.62	0.53894	-0.891804	1.09843e-11	1.13783e-09	Down	170.277	178.139	93.627	88.8408
ClCG05G015100	2033.82	1416.33	2651.3	1.87194	0.904537	6.00749e-05	0.00123254	Up	6.29537	6.24097	13.0525	10.2144
ClCG05G015400	305.369	379.223	231.516	0.610501	-0.711935	0.0407027	0.18192	Down	5.38426	3.58469	3.06311	2.38196
ClCG05G015500	2512.16	1422.73	3601.59	2.53146	1.33997	2.19707e-22	7.75485e-20	Up	16.4401	11.807	37.5851	34.4194
ClCG05G015540	4.14721	8.29443	0	0	#NAME?	0.0483536	0.203583	Down	0.0508058	0.0277492	0	0
ClCG05G015580	427.948	320.831	535.065	1.66775	0.7379	0.000410494	0.00602775	Up	9.46593	11.2047	14.5641	16.7876
ClCG05G015780	2835.4	3435.36	2235.43	0.650713	-0.619907	0.000214202	0.00354702	Down	7.66138	7.84873	4.56032	6.09751
ClCG05G015790	5122.16	6171.6	4072.72	0.659913	-0.599653	1.23079e-06	4.58183e-05	Down	55.8418	53.535	35.64	36.1835
ClCG05G015830	26.6283	9.45511	43.8014	4.63256	2.21181	0.00445922	0.0375726	Up	0.0843528	0.153804	0.531194	0.4887
ClCG05G015900	34.5473	15.6622	53.4324	3.41156	1.77043	0.0104213	0.0694575	Up	0.0737482	0.0612665	0.201252	0.204722
ClCG05G016010	23.6644	38.8389	8.48988	0.218592	-2.19368	0.00728427	0.0543464	Down	0.194459	0.0888832	0.0312719	0.0287991
ClCG05G016080	152.076	202.925	101.227	0.498839	-1.00335	0.0244576	0.12768	Down	3.25086	3.11349	0.906021	2.14363
ClCG05G016180	9806.41	7407.49	12205.3	1.6477	0.720454	8.42379e-10	6.6346e-08	Up	77.7333	83.7668	133.224	136.912
ClCG05G016260	161.545	208.127	114.963	0.552372	-0.856289	0.00712818	0.0535316	Down	0.519268	0.439445	0.28127	0.345448
ClCG05G016270	147.242	233.937	60.5464	0.258815	-1.95001	8.40002e-09	5.24932e-07	Down	5.62504	7.04164	1.92524	1.78374
ClCG05G016660	448.637	554.924	342.35	0.61693	-0.69682	0.000696206	0.00918318	Down	5.98268	4.94394	3.00193	3.29175
ClCG05G016730	31.3284	45.0597	17.5971	0.390528	-1.3565	0.0475633	0.201457	Down	0.323025	0.159324	0.125067	0.104579
ClCG05G017050	213.343	167.247	259.439	1.55124	0.63342	0.0229878	0.121877	Up	2.12316	2.27648	3.76534	3.39213
ClCG05G017140	806.879	568.086	1045.67	1.84069	0.880248	2.22493e-07	1.0318e-05	Up	23.6856	28.1516	46.682	45.0217
ClCG05G017270	5952.08	7474.37	4429.8	0.592665	-0.754711	1.5547e-05	0.000404817	Down	24.7904	26.9943	17.4799	12.7538
ClCG05G017480	163.521	74.4527	252.589	3.39261	1.76239	5.22235e-05	0.00110353	Up	0.499254	0.840381	2.01541	2.92558
ClCG05G017520	2647.34	2092.48	3202.21	1.53034	0.613855	0.00827359	0.0591502	Up	4.87408	3.09468	7.07999	5.972
ClCG05G017620	4964.24	6139.18	3789.29	0.617231	-0.696117	0.00100584	0.0122422	Down	40.0635	41.5296	20.0594	27.6805
ClCG05G017670	1574.45	1907.98	1240.91	0.650381	-0.620643	0.000901086	0.0112147	Down	7.52085	5.96848	4.46255	4.30978
ClCG05G017680	452.656	639.213	266.099	0.416292	-1.26433	0.00415373	0.0357265	Down	10.5018	7.02033	3.63644	3.2995
ClCG05G017710	3628.19	2185.1	5071.27	2.32084	1.21465	8.96483e-21	2.71222e-18	Up	29.538	28.4787	67.8673	76.9583
ClCG05G017880	163.441	228.546	98.3358	0.430266	-1.2167	0.00501086	0.0410783	Down	6.03869	3.95916	2.10784	2.28806
ClCG05G017980	1491.36	1040.24	1942.48	1.86735	0.900992	1.19598e-09	9.08182e-08	Up	16.5511	16.2884	28.4725	29.6065
ClCG05G018210	230.04	118.558	341.521	2.88063	1.52638	3.48638e-08	1.92053e-06	Up	1.59853	1.32016	3.87147	3.6479
ClCG05G018280	2787.77	1393.19	4182.34	3.00198	1.58591	1.28366e-08	7.71815e-07	Up	45.9938	39.7133	144.672	106.735
ClCG05G018530	4633.67	5762.57	3504.77	0.608197	-0.71739	6.97033e-07	2.82069e-05	Down	24.7044	25.6459	13.6307	17.122
ClCG05G018670	211.256	59.8365	362.677	6.06113	2.59959	6.34394e-18	1.38983e-15	Up	0.989567	1.08657	6.49721	6.29764
ClCG05G018730	554.067	706.371	401.764	0.568771	-0.81408	2.48079e-05	0.000601577	Down	5.01678	5.03243	2.93781	2.8833
ClCG05G018800	968.144	1164.28	772.013	0.663084	-0.592736	0.000296621	0.0046417	Down	6.21857	6.32048	4.2041	4.67488
ClCG05G018840	1990.56	2697.4	1283.72	0.475912	-1.07123	3.03076e-14	4.478e-12	Down	27.5524	30.2381	13.7204	13.2753
ClCG05G019010	1652.9	1310.58	1995.22	1.52239	0.606342	0.00136165	0.0154207	Up	6.38665	5.34169	9.82863	8.06892
ClCG05G019050	73.3524	112.323	34.3812	0.306091	-1.70797	0.000199903	0.00336055	Down	0.356205	0.245476	0.0928406	0.0862394
ClCG05G019130	257.273	198.759	315.787	1.58879	0.667929	0.00818381	0.0587951	Up	0.565872	0.724847	1.11414	1.12545
ClCG05G019210	136.114	83.5774	188.651	2.2572	1.17454	0.0185259	0.104903	Up	2.29177	1.00713	3.5328	3.10662
ClCG05G019280	1176.3	867.08	1485.52	1.71325	0.776735	3.15831e-06	0.000103432	Up	4.17045	3.65353	6.05061	6.96924
ClCG05G019300	779.997	552.672	1007.32	1.82264	0.866032	2.54491e-05	0.000614844	Up	1.46462	1.35775	2.78269	2.42302
ClCG05G019330	92.3502	42.6328	142.068	3.33235	1.73654	4.40824e-05	0.000971341	Up	0.84452	0.310226	2.28504	1.14589
ClCG05G019420	1415.74	922.375	1909.11	2.06977	1.04947	2.19448e-12	2.5819e-10	Up	4.72014	5.35075	11.2885	10.202
ClCG05G019440	20.2285	7.51454	32.9424	4.38382	2.13219	0.0199148	0.110535	Up	0.142879	0.258207	0.227761	0.753121
ClCG05G019540	4069.42	2583.26	5555.59	2.15062	1.10475	6.55126e-06	0.00019541	Up	15.9187	10.3423	30.1061	26.2075
ClCG05G019570	111.193	62.7771	159.608	2.54246	1.34622	0.000275778	0.00436934	Up	1.68272	2.45218	4.52564	5.96222
ClCG05G019810	1391.43	887.463	1895.39	2.13574	1.09474	3.90786e-07	1.69393e-05	Up	19.0525	18.7322	30.2589	24.8171
ClCG05G019870	1005.5	229.501	1781.5	7.76252	2.95652	2.85571e-50	3.40186e-47	Up	0.957132	0.616303	8.45416	7.21535
ClCG05G019950	124.013	62.823	185.204	2.94803	1.55975	1.7967e-05	0.000458435	Up	0.103106	0.113292	0.282162	0.255789
ClCG05G020060	716.469	394.256	1038.68	2.63453	1.39755	0.000379067	0.00564455	Up	1.34689	0.807757	3.13836	2.23985
ClCG05G020260	1043.98	594.511	1493.45	2.51206	1.32887	1.64815e-08	9.78622e-07	Up	14.4776	10.9636	33.8504	26.3761
ClCG05G020360	154.6	44.5	264.699	5.9483	2.57248	1.24456e-13	1.69438e-11	Up	0.463532	0.323243	2.17371	2.00078
ClCG05G020400	1299.91	973.146	1626.67	1.67156	0.741194	9.71771e-07	3.76462e-05	Up	5.99233	5.87046	9.18237	10.0221
ClCG05G020480	69.3184	92.0141	46.6227	0.506691	-0.980821	0.0379006	0.173818	Down	2.33393	1.85854	0.959832	1.75834
ClCG05G020500	668.729	806.638	530.82	0.658065	-0.603698	0.000872	0.0109232	Down	5.18788	4.92844	3.09592	3.39005
ClCG05G020620	60.4645	37.7516	83.1775	2.20328	1.13966	0.031723	0.153804	Up	0.604221	0.221804	0.64728	1.39844
ClCG05G020670	98.6483	56.9416	140.355	2.46489	1.30152	0.00129733	0.0149228	Up	0.209605	0.0696863	0.476045	0.45052
ClCG05G020680	171.072	86.8668	255.277	2.93872	1.55519	0.00202093	0.0208774	Up	1.73235	1.36155	3.30644	5.12005
ClCG05G020740	1473.13	1047.94	1898.32	1.81148	0.85717	1.0743e-08	6.64813e-07	Up	5.56734	4.51682	8.87104	9.18303
ClCG05G021090	241.383	179.486	303.28	1.68971	0.756775	0.0106973	0.0707216	Up	1.22179	0.744311	1.76689	1.54659
ClCG05G021310	854.363	430.283	1278.44	2.97117	1.57103	2.79166e-06	9.3678e-05	Up	1.12458	0.857898	3.267	2.55712
ClCG05G021520	69.3007	94.574	44.0275	0.465535	-1.10304	0.0180113	0.102814	Down	0	0.311385	0.284255	0.93249
ClCG05G021700	48430.5	26205.7	70655.3	2.69618	1.43092	7.8269e-33	5.73772e-30	Up	965.156	1223.19	2967.53	3060.54
ClCG05G021800	111.117	67.1904	155.044	2.30753	1.20635	0.00135809	0.0153895	Up	1.27923	1.1641	3.72777	3.28991
ClCG05G021820	264.219	338.677	189.762	0.560303	-0.835721	0.00245853	0.0240692	Down	7.76825	6.70003	4.00186	4.29766
ClCG05G021860	66.8859	32.0584	101.713	3.17276	1.66574	0.000644698	0.00862311	Up	0.238813	0.313371	1.08935	0.863443
ClCG05G021890	424.837	297.636	552.038	1.85474	0.891218	1.92443e-05	0.000485181	Up	3.2013	4.68602	7.45474	6.96536
ClCG05G022050	505.841	328.685	682.997	2.07797	1.05517	1.43814e-07	6.88718e-06	Up	0.996696	1.18156	2.11061	2.07088
ClCG05G022140	764.809	601.03	928.589	1.545	0.627603	0.00026101	0.00417353	Up	9.50273	10.7922	15.0417	15.3544
ClCG05G022340	5095.26	4055.31	6135.21	1.51288	0.5973	0.000103108	0.00194386	Up	48.6209	59.4347	76.9986	83.2752
ClCG05G022700	22.1557	4.79407	39.5173	8.24296	3.04316	0.000999729	0.0121834	Up	0.186015	0.100246	0.868045	0.941649
ClCG05G022730	283.8	171.068	396.532	2.31798	1.21287	8.53759e-07	3.37838e-05	Up	0.435034	0.547004	1.05925	1.23571
ClCG05G022780	568.842	426.058	711.627	1.67026	0.740072	0.00295946	0.0277085	Up	7.06024	5.54427	12.3786	9.40075
ClCG05G022810	24.5102	8.58804	40.4324	4.70798	2.23511	0.00735622	0.0545775	Up	0.158506	0.255792	1.48538	0.848639
ClCG05G022830	1243.22	944.542	1541.9	1.63243	0.707023	3.97905e-06	0.000126824	Up	35.0807	33.0857	51.2511	48.9744
ClCG05G022850	2003.45	1565.88	2441.02	1.55888	0.64051	5.17314e-06	0.00015722	Up	11.6141	10.2435	17.6652	16.6849
ClCG05G022890	761.6	934.968	588.233	0.629147	-0.66853	0.000142661	0.00253414	Down	9.90037	10.1247	5.69594	6.20074
ClCG05G022940	240.07	314.794	165.346	0.525253	-0.928916	0.000420633	0.00613002	Down	5.24944	4.05411	1.91576	2.38504
ClCG05G023040	64.9866	93.9271	36.0462	0.383768	-1.38169	0.00402999	0.0350274	Down	1.18233	0.745747	0.372847	0.456055
ClCG05G023170	169.891	80.4991	259.283	3.22094	1.68748	1.08206e-07	5.28824e-06	Up	1.74231	1.40996	4.98603	5.29799
ClCG05G023450	138.327	96.7347	179.92	1.85993	0.895249	0.00917063	0.0634916	Up	0.329854	0.263733	0.663994	0.485467
ClCG05G023530	2403.04	1590.9	3215.19	2.02098	1.01506	5.71209e-10	4.65267e-08	Up	15.9222	11.0227	27.8762	28.9497
ClCG05G023580	76.5008	30.1178	122.884	4.08011	2.02861	0.000868519	0.0108911	Up	0.118193	0.251648	1.79646	1.762
ClCG05G023660	1998.07	2440.95	1555.19	0.637122	-0.650357	3.07513e-06	0.000101757	Down	7.01506	7.39614	4.86431	4.48695
ClCG05G023860	9368.42	7009.94	11726.9	1.6729	0.742347	1.20173e-08	7.29458e-07	Up	212.096	233.59	366.438	381.216
ClCG05G024070	178.909	137.615	220.202	1.60013	0.678192	0.0231792	0.122653	Up	0.927751	1.01559	1.5308	1.50613
ClCG05G024490	563.04	438.357	687.723	1.56886	0.64972	0.00621157	0.0481477	Up	2.14981	2.75439	3.09659	4.28056
ClCG05G024620	52.7564	29.5581	75.9547	2.56968	1.36159	0.0114892	0.0744842	Up	0.423199	0.513821	1.35477	0.93185
ClCG05G024640	69.5218	100.809	38.235	0.379283	-1.39865	0.00289574	0.0272557	Down	1.80282	1.4209	0.628393	0.60426
ClCG05G024810	1260.59	724.827	1796.36	2.47833	1.30937	2.30378e-08	1.31467e-06	Up	3.70222	4.03982	8.33374	10.293
ClCG05G025010	522.73	416.437	629.022	1.51048	0.59501	0.00975082	0.0662333	Up	3.25001	2.90144	3.9628	5.0501
ClCG05G025020	84.5678	55.235	113.901	2.06211	1.04412	0.0150963	0.090552	Up	0.257628	0.211784	0.462725	0.389164
ClCG05G025040	1634.12	1304.89	1963.35	1.50461	0.589394	4.89527e-05	0.00104718	Up	43.1622	40.1679	55.3177	62.8558
ClCG05G025140	186.895	100.937	272.852	2.70319	1.43467	1.15566e-06	4.32749e-05	Up	1.0134	1.6981	3.31127	3.82618
ClCG05G025240	2353.1	553.975	4152.22	7.49533	2.90599	1.11018e-30	6.82583e-28	Up	7.12104	8.56353	52.3309	62.8124
ClCG05G025390	932.286	165.604	1698.97	10.2592	3.35885	6.59571e-07	2.68047e-05	Up	2.57549	1.74233	27.7443	17.2676
ClCG05G025420	507.596	631.515	383.678	0.607551	-0.718922	0.0236817	0.124654	Down	2.67277	2.83627	1.2412	2.07064
ClCG05G025520	1387.95	948.786	1827.11	1.92574	0.94541	5.94115e-05	0.00122024	Up	4.68477	3.44294	7.37203	6.64607
ClCG05G025540	339.952	153.195	526.71	3.43818	1.78164	1.98376e-13	2.66271e-11	Up	1.87969	0.919213	4.69934	4.19661
ClCG05G025800	7196.93	4983.69	9410.16	1.88819	0.917005	0.00315004	0.0290603	Up	59.8406	39.5238	102.498	79.0699
ClCG05G025810	4920.67	3683.97	6157.38	1.6714	0.741056	1.81965e-09	1.32883e-07	Up	252.856	254.828	386.301	387.878
ClCG05G025820	347.967	276.395	419.539	1.51789	0.602071	0.00868174	0.060993	Up	1.59682	2.25037	2.21548	3.76898
ClCG05G025860	50.1494	24.3832	75.9156	3.11343	1.63851	0.00437001	0.0370848	Up	0.588472	0.558468	1.72589	1.38582
ClCG05G026040	2083.62	1513.63	2653.61	1.75314	0.809941	6.91352e-09	4.45174e-07	Up	9.3189	7.681	15.0071	14.8378
ClCG05G026510	1770.92	939.895	2601.95	2.76834	1.46902	3.21256e-07	1.43064e-05	Up	6.16539	6.49607	15.334	20.1333
ClCG05G026730	1333.94	1042.74	1625.13	1.55852	0.640178	2.59491e-05	0.000623696	Up	10.4123	9.13122	14.5339	13.9623
ClCG05G026910	327.012	188.873	465.151	2.46277	1.30028	0.0190391	0.106991	Up	4.29584	1.9952	8.74744	7.0059
ClCG06G000080	491.799	317.024	666.574	2.1026	1.07217	1.28261e-07	6.18898e-06	Up	2.47238	2.57548	5.59535	4.53916
ClCG06G000330	589.826	385.485	794.167	2.06018	1.04277	0.0285459	0.142617	Up	8.95104	6.50018	18.6459	11.2537
ClCG06G000680	280.019	368.896	191.142	0.518147	-0.948566	0.0227379	0.121057	Down	10.5323	8.19426	3.12677	6.16162
ClCG06G000820	1713.38	1335.33	2091.43	1.56622	0.647289	6.89141e-06	0.000203014	Up	3.55144	3.31643	5.29193	5.5739
ClCG06G001060	690.233	1093.32	287.141	0.262632	-1.92889	6.97461e-25	3.09153e-22	Down	5.92953	5.23844	1.28419	1.88562
ClCG06G001120	189.76	258.577	120.943	0.467725	-1.09627	0.0380825	0.174149	Down	2.09019	1.30861	0.777718	1.16508
ClCG06G001230	86.6054	61.1164	112.094	1.83411	0.875083	0.0351272	0.164503	Up	1.20829	1.06941	1.68655	1.9796
ClCG06G001480	338.65	473.562	203.738	0.430224	-1.21684	0.00267134	0.0256115	Down	2.44082	1.55162	0.776472	0.936808
ClCG06G001660	605.926	886.976	324.876	0.366274	-1.449	0.0407547	0.182002	Down	4.27628	2.20375	1.05752	1.33158
ClCG06G001700	1456.94	1156.88	1757.01	1.51875	0.602886	4.3766e-05	0.000965486	Up	5.78843	5.96323	8.78427	8.85781
ClCG06G001940	16735.2	13093	20377.4	1.55636	0.638172	6.57423e-06	0.000195789	Up	188.007	195.023	269.164	307.409
ClCG06G002100	252.75	171.288	334.212	1.95116	0.964336	0.000160318	0.00280593	Up	0.775788	0.980343	1.38952	1.58213
ClCG06G002450	218.47	120.067	316.873	2.63913	1.40006	3.47748e-07	1.53428e-05	Up	0.25707	0.39961	0.744468	0.808076
ClCG06G002620	27.8597	12.9417	42.7776	3.30541	1.72483	0.0323633	0.155572	Up	0.395846	0.130287	0.539024	0.572269
ClCG06G002780	141.077	204.622	77.5328	0.378908	-1.40008	0.0448971	0.194177	Down	2.55765	1.38327	0.688321	0.831261
ClCG06G003000	2339.14	1861.46	2816.81	1.51323	0.59763	0.000158783	0.00278162	Up	34.8939	38.3283	52.0231	59.0379
ClCG06G003150	2070.13	1348.36	2791.9	2.07058	1.05004	0.000753939	0.00977557	Up	17.5999	11.429	32.2276	25.3685
ClCG06G003170	87.2861	40.0729	134.499	3.35636	1.7469	4.70255e-05	0.00101723	Up	0.209067	0.231698	0.708863	0.711502
ClCG06G003190	3999.13	5104.08	2894.18	0.567033	-0.818496	3.26197e-09	2.20472e-07	Down	25.964	27.4498	12.6022	16.8143
ClCG06G003220	2520.55	1953	3088.1	1.58121	0.661025	1.00563e-06	3.86436e-05	Up	9.59244	9.01426	15.3428	13.4757
ClCG06G003250	271.532	212.806	330.258	1.55192	0.634052	0.0128677	0.0810693	Up	2.30766	2.29037	3.49842	2.80209
ClCG06G003280	66.2118	38.059	94.3647	2.47943	1.31001	0.00730925	0.0544878	Up	0.490833	0.543327	1.14958	1.27185
ClCG06G003420	31.2	15.4557	46.9443	3.03734	1.60281	0.0257024	0.132295	Up	0.0884215	0.121419	0.50612	0.315981
ClCG06G003480	3036.12	1928.99	4143.25	2.14789	1.10292	9.04313e-17	1.7588e-14	Up	18.5897	15.6041	35.9687	37.6605
ClCG06G003490	8940.23	6437.53	11442.9	1.77754	0.82988	3.90037e-12	4.39888e-10	Up	72.1292	67.2676	117.464	129.283
ClCG06G004310	103.369	66.617	140.12	2.10337	1.0727	0.00572063	0.0453747	Up	0.430879	0.356437	0.723694	0.796742
ClCG06G004710	37383.1	55505.4	19260.7	0.347007	-1.52696	2.0433e-39	1.85454e-36	Down	262.221	263.41	91.3603	88.1049
ClCG06G004900	509.492	282.772	736.212	2.60355	1.38048	7.73725e-12	8.33176e-10	Up	1.45448	1.42384	3.82351	3.60471
ClCG06G004930	8265.57	10328	6203.17	0.600618	-0.73548	4.79319e-10	3.97209e-08	Down	193.914	163.61	115.598	100.592
ClCG06G004940	391.598	281.134	502.062	1.78584	0.836605	0.000209551	0.00349435	Up	3.97521	2.76134	6.14585	5.59197
ClCG06G005140	1546.18	1007.44	2084.92	2.06952	1.0493	5.02225e-05	0.00106716	Up	68.4479	54.1016	96.7345	116.691
ClCG06G005380	1318.58	1622.6	1014.55	0.62526	-0.677472	9.20462e-06	0.000259143	Down	12.4946	13.4312	7.62639	8.23397
ClCG06G005490	16.0478	5.36753	26.7281	4.9796	2.31603	0.0272206	0.137766	Up	0	0.195595	1.55715	1.65851
ClCG06G005540	36.1718	56.5288	15.8148	0.279765	-1.83771	0.00523831	0.0425403	Down	0.145818	0.46408	0	0
ClCG06G005550	89.5535	127.605	51.5022	0.403607	-1.30898	0.0363766	0.168778	Down	1.4416	1.16179	0.561725	0.366163
ClCG06G005840	8453.88	10219.9	6687.85	0.654394	-0.611769	1.9888e-07	9.31364e-06	Down	128.362	114.469	78.977	72.0592
ClCG06G005870	807.499	617.49	997.508	1.61542	0.691912	5.40487e-05	0.00113192	Up	47.8997	45.8195	68.0702	67.9868
ClCG06G006000	411.697	706.908	116.487	0.164784	-2.60135	0.000120347	0.00222054	Down	11.2812	6.6267	1.24158	1.97554
ClCG06G006020	754.075	918.627	589.524	0.641744	-0.639929	0.000205631	0.00344328	Down	12.6201	10.4919	7.46642	6.81084
ClCG06G006110	1430.24	2002.63	857.853	0.428362	-1.2231	2.9884e-16	5.6395e-14	Down	33.5776	31.8397	15.4097	12.1954
ClCG06G006420	592.903	869.007	316.8	0.364554	-1.4558	0.00192329	0.0200866	Down	8.0771	5.08612	1.92454	3.14623
ClCG06G006520	325.486	246.525	404.446	1.64058	0.714209	0.00240403	0.0237907	Up	1.7006	1.66365	2.99991	2.30572
ClCG06G006540	200.542	154.163	246.922	1.6017	0.679602	0.0197847	0.109941	Up	2.52206	1.87972	3.34245	3.58371
ClCG06G006580	17531.2	24699.8	10362.7	0.419544	-1.25311	6.07302e-13	7.61524e-11	Down	181.182	204.268	75.2969	84.7279
ClCG06G006650	1662.97	2450.63	875.318	0.357181	-1.48527	0.00169331	0.0182754	Down	11.6567	7.55092	2.78753	3.9738
ClCG06G006660	654.337	895.615	413.059	0.461202	-1.11653	3.21486e-08	1.79693e-06	Down	5.94956	4.72496	2.60585	2.55679
ClCG06G006690	317.282	469.42	165.144	0.351805	-1.50715	0.0108544	0.0716111	Down	2.7063	1.56971	0.760975	0.721778
ClCG06G006700	1046.09	1394.29	697.89	0.500536	-0.998454	0.0401452	0.179955	Down	4.15215	2.10151	1.70024	1.5315
ClCG06G006800	45.3426	25.9568	64.7284	2.4937	1.31829	0.0273032	0.137919	Up	0.00578303	0.0254433	0.0330236	0.0696228
ClCG06G007020	44.0207	18.3964	69.645	3.78579	1.9206	0.0136663	0.0844615	Up	0.115941	0.140316	0.313606	0.617388
ClCG06G007620	349.092	469.291	228.893	0.487741	-1.03581	0.00450008	0.0377515	Down	2.94302	2.17894	0.869688	1.56258
ClCG06G007660	9215.77	7014.64	11416.9	1.62758	0.702732	2.45141e-09	1.7115e-07	Up	19.3219	21.1622	32.6534	34.116
ClCG06G007790	290.796	180.647	400.944	2.21949	1.15023	4.76575e-05	0.00102639	Up	2.67231	2.07171	5.33173	4.70168
ClCG06G008130	974.138	772.662	1175.61	1.52151	0.605503	0.000182748	0.00312954	Up	12.5384	9.80955	14.3431	17.0959
ClCG06G008270	1449.83	1153.21	1746.45	1.51443	0.598773	6.49542e-05	0.00132268	Up	4.15331	3.65579	5.80546	5.42045
ClCG06G008290	104.756	39.1921	170.319	4.34576	2.11961	2.0185e-07	9.42957e-06	Up	0.299294	0.0996294	0.863139	0.815396
ClCG06G008300	1147.2	864.502	1429.9	1.65401	0.725972	0.00635658	0.049071	Up	13.6983	10.2781	22.5091	18.4508
ClCG06G008720	57.3217	30.9573	83.6861	2.70327	1.43471	0.00770765	0.0563513	Up	0.191725	0.0832833	0.321719	0.320823
ClCG06G008790	4100.92	3251.16	4950.69	1.52275	0.606676	1.31506e-06	4.83883e-05	Up	86.1042	85.0054	123.93	133.096
ClCG06G008820	225.46	25.8972	425.023	16.4119	4.03667	4.19286e-14	6.14738e-12	Up	0.360444	0.23239	5.32802	4.05895
ClCG06G009180	284.876	190.621	379.132	1.98894	0.991999	0.000884062	0.0110399	Up	2.84662	2.04449	5.00065	4.20946
ClCG06G009400	1403.16	1092.24	1714.08	1.56933	0.650147	1.31901e-05	0.000352107	Up	28.0675	24.7583	39.8702	40.9965
ClCG06G009670	1045.18	798.931	1291.44	1.61646	0.692835	1.59725e-05	0.000415329	Up	8.19422	7.44684	11.9774	12.4162
ClCG06G010280	841.152	539.349	1142.96	2.11914	1.08348	3.71285e-10	3.1877e-08	Up	2.86486	2.229	6.74068	5.08161
ClCG06G010480	397.219	496.381	298.057	0.600459	-0.735861	0.000548265	0.00756693	Down	11.3881	8.58266	5.65321	5.40721
ClCG06G010490	228.275	179.468	277.082	1.54391	0.626587	0.0202564	0.111812	Up	1.7036	1.51898	2.33911	2.1738
ClCG06G010510	114.505	77.8979	151.112	1.93987	0.955959	0.0113406	0.0738221	Up	0.352076	0.266811	0.513082	0.65801
ClCG06G010700	11998.2	15170.8	8825.63	0.58175	-0.781528	3.02154e-11	2.96858e-09	Down	140.188	128.434	73.0411	82.4723
ClCG06G010880	115.41	77.7787	153.042	1.96766	0.976481	0.00771531	0.0563543	Up	0.667848	0.596492	1.02807	1.22812
ClCG06G011020	704.749	526.687	882.812	1.67616	0.745159	3.84565e-05	0.000861317	Up	12.9292	10.8812	20.3514	19.2092
ClCG06G011200	594.547	426.599	762.495	1.78738	0.837846	1.21056e-05	0.000328211	Up	11.9848	10.4065	18.1946	17.9179
ClCG06G011260	5104.93	3829.24	6380.62	1.66629	0.73664	6.0283e-09	3.90814e-07	Up	37.0383	34.6299	61.7394	53.9607
ClCG06G011310	17477.2	21305.4	13649.1	0.640639	-0.642416	3.86802e-08	2.10641e-06	Down	144.316	146.607	90.7348	98.7399
ClCG06G011350	23.6143	0.573454	46.6552	81.3582	6.34622	4.67631e-05	0.00101285	Up	0	0.0745444	0.318167	0.216101
ClCG06G011470	46.7138	28.558	64.8696	2.2715	1.18365	0.037324	0.171959	Up	0.62023	0.506093	0.886904	1.17887
ClCG06G011640	191.165	243.172	139.157	0.572259	-0.805259	0.00689427	0.0522025	Down	1.42763	1.66325	0.665742	1.05086
ClCG06G011920	614.956	490.835	739.077	1.50575	0.590487	0.00163724	0.0177608	Up	3.44573	2.77704	4.60767	5.51147
ClCG06G011930	1027.81	760.812	1294.81	1.70188	0.767133	0.0303374	0.149067	Up	4.49207	3.05403	7.66514	5.62176
ClCG06G012030	753.225	551.098	955.352	1.73354	0.793723	0.0199471	0.11065	Up	6.3888	3.49967	9.105	7.89229
ClCG06G012150	343.563	149.025	538.102	3.61082	1.85233	8.59597e-13	1.06389e-10	Up	2.00741	3.1637	9.12437	7.0757
ClCG06G012180	242.952	165.545	320.36	1.93519	0.952473	0.000392967	0.00580167	Up	1.80303	1.48354	2.87606	3.16591
ClCG06G012320	579.762	755.559	403.966	0.534657	-0.903313	0.0015588	0.0170896	Down	3.66845	2.77106	1.47633	1.97509
ClCG06G012390	3616.67	2845.22	4388.12	1.54228	0.625064	1.05861e-06	4.01936e-05	Up	52.3066	52.425	85.7251	75.2948
ClCG06G012500	1110.49	877.563	1343.42	1.53085	0.614333	0.000108884	0.00203036	Up	16.7198	14.6518	23.6985	22.3178
ClCG06G012540	39.9732	20.9563	58.9902	2.81492	1.49309	0.0178703	0.102223	Up	0.38474	0.824977	2.49113	3.47667
ClCG06G012700	34.618	19.6029	49.633	2.53192	1.34023	0.046337	0.197893	Up	0.0918767	0.0999841	0.244934	0.259676
ClCG06G012780	65.0721	39.8527	90.2915	2.26563	1.17991	0.0152115	0.0908354	Up	0.989197	0.784955	2.09382	1.57164
ClCG06G012840	3368.37	5931.55	805.183	0.135746	-2.88102	1.4921e-95	3.55494e-92	Down	30.7005	29.5543	4.03416	4.21689
ClCG06G012860	2183.07	1054.69	3311.46	3.13975	1.65065	2.02415e-31	1.33036e-28	Up	8.5063	6.98817	24.1494	24.3381
ClCG06G012870	577.437	314.532	840.342	2.67172	1.41777	1.91627e-05	0.000483764	Up	1.42428	0.938582	3.66433	2.95976
ClCG06G012910	253.213	168.173	338.252	2.01133	1.00815	9.2893e-05	0.00178302	Up	1.49737	1.6735	2.76113	3.41515
ClCG06G013080	6730.5	8349.79	5111.21	0.612136	-0.708075	5.12799e-09	3.34724e-07	Down	0.797529	0.803036	0.745837	0.327881
ClCG06G013330	209.219	161.618	256.82	1.58906	0.668175	0.0202127	0.111715	Up	2.99632	2.84451	5.00373	3.6434
ClCG06G013400	152.171	186.868	117.474	0.628647	-0.669679	0.0317291	0.153804	Down	1.50073	1.1616	1.0785	0.712802
ClCG06G013680	24.7152	37.2194	12.211	0.328081	-1.60787	0.0435769	0.190163	Down	0.112342	0.131166	0.0384237	0.0366889
ClCG06G013770	1227.35	1518.4	936.303	0.616636	-0.697508	3.59533e-05	0.000814936	Down	132.119	106.821	69.5864	74.4585
ClCG06G013940	1126.12	1414.61	837.63	0.592128	-0.756018	0.000914299	0.0113233	Down	38.5099	45.9063	21.6407	27.9143
ClCG06G014380	1983.83	2803.22	1164.44	0.415394	-1.26745	1.92884e-19	4.83734e-17	Down	33.1236	30.6018	12.9411	13.501
ClCG06G014390	3622.97	4374.86	2871.08	0.656266	-0.607647	1.861e-06	6.56864e-05	Down	19.24	18.4344	12.6835	12.0895
ClCG06G014480	988.588	717.707	1259.47	1.75485	0.811348	5.04791e-07	2.13807e-05	Up	6.1513	6.1729	11.0469	12.5638
ClCG06G014490	2621.76	1497.92	3745.6	2.50052	1.32223	3.42382e-22	1.18651e-19	Up	22.9094	17.8957	50.4643	51.7559
ClCG06G014640	231.768	169.793	293.742	1.73001	0.790776	0.00373997	0.0331244	Up	1.09113	0.86145	1.81111	1.38568
ClCG06G014800	574.324	722.854	425.794	0.589046	-0.763548	0.00263825	0.0253836	Down	3.3735	2.47668	1.8325	1.7449
ClCG06G014930	6577.78	2738.47	10417.1	3.80397	1.92751	5.84153e-07	2.4257e-05	Up	35.2143	22.0963	118.433	84.5535
ClCG06G015060	142.075	90.0735	194.076	2.15464	1.10745	0.00107324	0.0129141	Up	3.31045	1.89324	4.87323	6.48956
ClCG06G015210	740.612	410.125	1071.1	2.61164	1.38496	1.25821e-06	4.67477e-05	Up	3.03689	3.16582	9.01101	7.12675
ClCG06G015230	91.0667	62.7771	119.356	1.90127	0.926963	0.0196646	0.109433	Up	0.598603	0.760445	1.17275	1.37476
ClCG06G015370	110.195	52.3219	168.068	3.21218	1.68355	1.00226e-05	0.000279694	Up	0.202441	0.275988	0.664462	0.670012
ClCG06G015380	6172.98	7935.65	4410.3	0.555758	-0.847472	2.1498e-08	1.24544e-06	Down	29.8029	33.2927	16.5699	18.3443
ClCG06G015600	215.822	87.7476	343.897	3.91916	1.97055	6.48665e-12	7.10549e-10	Up	0.499789	0.485312	1.67861	1.88379
ClCG06G015650	16.1874	1.07351	31.3013	29.158	4.86582	0.000167287	0.00291187	Up	0.0111113	0.0122313	0.08498	0.0890542
ClCG06G015700	105.222	74.5306	135.914	1.8236	0.866793	0.0276285	0.139275	Up	0.923518	0.540784	1.17207	1.15609
ClCG06G015830	692.622	428.237	957.008	2.23476	1.16012	3.31365e-10	2.87083e-08	Up	2.91122	1.77472	6.14047	5.69481
ClCG06G015890	169.301	129.087	209.515	1.62306	0.698714	0.0223987	0.119854	Up	1.1586	1.1584	1.53146	1.91109
ClCG06G015910	334.815	230.505	439.125	1.90505	0.92983	0.0262246	0.13433	Up	1.22462	0.602689	1.79974	1.43964
ClCG06G016060	171.302	102.841	239.762	2.33139	1.22119	0.000374211	0.00558627	Up	1.20177	0.652017	2.23602	1.97768
ClCG06G016090	120.694	90.4405	150.947	1.66902	0.738998	0.0386147	0.175739	Up	0.803597	0.819676	1.18292	1.3824
ClCG06G016130	34.1169	58.2354	9.99835	0.171689	-2.54213	0.000331045	0.00505586	Down	0.854887	0.70822	0.0978373	0.198008
ClCG06G016230	222.048	118.732	325.363	2.74031	1.45434	1.65191e-07	7.85174e-06	Up	1.31865	1.28044	3.71712	3.87982
ClCG06G016420	4236.8	3002.32	5471.27	1.82235	0.8658	1.00219e-06	3.85894e-05	Up	10.7267	9.87378	20.4041	17.2726
ClCG06G016480	290.598	356.67	224.526	0.629506	-0.667709	0.00642936	0.0494666	Down	3.36679	3.52956	2.2695	2.06002
ClCG06G016560	127.441	60.7035	194.179	3.1988	1.67753	2.4408e-06	8.36721e-05	Up	0.241521	0.465815	1.50319	1.06647
ClCG06G016620	634.5	774.694	494.305	0.638064	-0.648227	0.027215	0.137766	Down	5.45341	3.90525	2.80785	3.12934
ClCG06G016690	131.626	84.4124	178.84	2.11864	1.08314	0.0020562	0.0211273	Up	1.29991	1.34938	6.32314	3.75392
ClCG06G016760	928.992	662.72	1195.26	1.80357	0.850858	5.42199e-05	0.00113247	Up	7.87799	8.9779	16.5467	13.5696
ClCG06G016900	57.0234	37.2791	76.7676	2.05927	1.04213	0.0446255	0.19331	Up	0.228525	0.206453	0.372443	0.400393
ClCG06G017280	170.785	223.707	117.863	0.526865	-0.924496	0.00859199	0.060541	Down	3.04289	2.05509	1.25973	1.83936
ClCG06G017300	66.435	35.3385	97.5315	2.75992	1.46463	0.00786517	0.0571304	Up	0.556282	0.335353	1.52905	1.02903
ClCG06G017480	3432.11	4203.38	2660.85	0.633026	-0.659664	0.00010775	0.00201345	Down	35.1312	28.2557	21.5024	18.2022
ClCG06G017530	179.922	286.36	73.4835	0.256612	-1.96234	0.014976	0.0900967	Down	1.47723	0.720861	0.226285	0.379849
ClCG06G017540	5388.36	3633.18	7143.55	1.9662	0.975407	0.000411944	0.00604438	Up	36.2188	20.6329	58.3549	50.2058
ClCG06G017750	14688.7	22117.3	7260.12	0.328256	-1.60711	2.99882e-08	1.68606e-06	Down	59.8097	73.548	22.7107	22.8137
ClCG06G017850	7229.5	9316	5142.99	0.55206	-0.857102	8.80137e-12	9.31967e-10	Down	90.0658	75.3729	46.1604	45.3045
ClCG06G018160	307.066	416.286	197.845	0.475263	-1.0732	7.93068e-06	0.000228682	Down	0.286401	0.157483	0.135948	0.17415
ClCG07G000130	2085.24	1588.45	2582.03	1.6255	0.700883	0.00125898	0.0145784	Up	10.247	12.6457	16.0153	19.0517
ClCG07G000140	4714.53	3729.61	5699.45	1.52816	0.611796	9.07105e-07	3.54291e-05	Up	34.9368	35.2054	55.8722	52.2039
ClCG07G000170	55.7833	35.2055	76.3612	2.16902	1.11704	0.0332301	0.158381	Up	0.0779894	0.0781428	0.176781	0.158296
ClCG07G000440	204.804	251.631	157.976	0.627806	-0.671608	0.0149846	0.0900967	Down	1.93559	1.49739	1.02326	1.09817
ClCG07G000470	141.32	238.823	43.8166	0.183469	-2.44639	4.61453e-12	5.14345e-10	Down	0.254109	0.236502	0.0584767	0.067967
ClCG07G000540	883.192	681.859	1084.52	1.59054	0.669516	6.55458e-05	0.00133188	Up	3.18996	2.84922	4.60158	4.89929
ClCG07G000560	402.516	223.785	581.247	2.59735	1.37704	0.00840184	0.0597088	Up	3.98967	6.00554	10.7124	16.5536
ClCG07G000660	852.63	620.674	1084.58	1.74743	0.805235	1.33783e-06	4.91311e-05	Up	3.50123	4.05323	6.23686	7.8694
ClCG07G000720	5268.96	4024.73	6513.18	1.61829	0.694469	1.96694e-08	1.14648e-06	Up	38.1149	38.0688	61.8696	54.4937
ClCG07G000740	65.4581	39.7793	91.1369	2.29106	1.19602	0.0464244	0.19813	Up	2.13502	1.55648	5.52512	3.37242
ClCG07G000960	89.7753	26.6174	152.933	5.74561	2.52246	1.28e-08	7.71815e-07	Up	0.22288	0.203285	1.01752	0.999539
ClCG07G001040	430.997	186.184	675.809	3.62979	1.85988	0.000940821	0.011614	Up	1.843	0.657609	3.98761	3.34959
ClCG07G001080	2185.76	1570.22	2801.31	1.78402	0.835135	3.19271e-07	1.42513e-05	Up	8.15108	10.4446	16.274	18.0883
ClCG07G001120	549.55	438.614	660.486	1.50585	0.590576	0.0379205	0.173867	Up	6.35722	5.45194	7.3568	9.89404
ClCG07G001210	746.776	930.33	563.222	0.6054	-0.72404	0.00261475	0.025262	Down	4.06649	4.42939	2.36486	3.09641
ClCG07G001310	715.752	885.697	545.807	0.616246	-0.698422	8.15287e-05	0.00160531	Down	6.85887	6.16556	3.90658	4.1195
ClCG07G001700	502.815	829.186	176.445	0.212793	-2.23248	0.000406594	0.00597969	Down	38.1745	21.8661	3.28514	10.5022
ClCG07G001720	730.81	965.531	496.09	0.5138	-0.960721	0.0350359	0.164155	Down	8.25006	6.10918	2.37445	5.04673
ClCG07G002060	37.4916	6.22082	68.7625	11.0536	3.46644	2.32916e-06	8.02782e-05	Up	0.420582	0	1.83173	1.91147
ClCG07G002110	301.591	405.487	197.695	0.487551	-1.03638	0.000790201	0.0101422	Down	6.22474	4.44577	2.52747	2.74867
ClCG07G002130	408.014	536.45	279.577	0.521162	-0.940196	1.03862e-05	0.000288152	Down	6.73031	6.2816	3.92126	2.9905
ClCG07G002330	239.629	313.794	165.464	0.527301	-0.923301	0.000455307	0.00650536	Down	3.63969	3.02573	1.73465	1.91018
ClCG07G002550	1763.71	1372.96	2154.45	1.5692	0.650034	8.32603e-05	0.00163511	Up	32.1226	24.386	37.6906	37.886
ClCG07G002560	2580.8	1865.54	3296.06	1.76682	0.821152	0.0164338	0.0961414	Up	14.5815	13.3422	28.31	20.3951
ClCG07G002700	1882.22	641.561	3122.89	4.86763	2.28322	1.09599e-52	1.60689e-49	Up	9.11166	7.57093	38.1075	35.7183
ClCG07G002740	11367.5	13810.5	8924.55	0.646214	-0.629915	7.88892e-08	4.00439e-06	Down	77.538	75.2377	51.3356	45.6563
ClCG07G002830	3860.84	5327.86	2393.82	0.449303	-1.15424	1.72706e-19	4.44834e-17	Down	41.7758	39.5061	18.5301	18.311
ClCG07G002930	280.516	169.013	392.02	2.31947	1.21379	0.00186423	0.0196635	Up	17.7673	16.3394	29.4746	40.8573
ClCG07G003210	184.224	131.775	236.674	1.79604	0.844821	0.00371199	0.0329379	Up	1.1865	1.40104	2.22282	2.43591
ClCG07G003410	4784.54	5927.64	3641.43	0.614315	-0.702951	1.25074e-08	7.56798e-07	Down	23.9005	22.1267	14.3962	13.2181
ClCG07G003730	919.362	1171.48	667.245	0.569575	-0.812042	9.91388e-07	3.82507e-05	Down	2.97712	3.13747	1.81798	1.63081
ClCG07G003770	1545.57	996.896	2094.23	2.10076	1.07091	0.0180099	0.102814	Up	10.5311	6.20709	20.6144	14.1148
ClCG07G004140	2679.34	2088.48	3270.2	1.56583	0.646924	0.000488031	0.00688781	Up	21.7681	18.9798	35.3707	27.519
ClCG07G004370	116.118	158.47	73.766	0.465487	-1.10319	0.00213569	0.02172	Down	2.86575	1.95809	1.38873	0.590626
ClCG07G004390	197.041	246.957	147.125	0.595754	-0.747211	0.0146532	0.0886636	Down	3.09085	2.12517	1.72066	1.35401
ClCG07G004910	588.112	388.779	787.445	2.02543	1.01823	8.85635e-07	3.47329e-05	Up	2.67916	4.30064	7.13338	6.92738
ClCG07G004950	3069.15	2314.7	3823.59	1.65187	0.724102	2.95199e-05	0.000694628	Up	33.2693	43.9014	63.0464	60.507
ClCG07G005080	7815.92	10677.8	4954.04	0.463957	-1.10794	6.94608e-17	1.37909e-14	Down	115.057	101.445	44.9017	51.5563
ClCG07G005260	127.918	63.9103	191.927	3.00307	1.58644	8.27919e-06	0.000237295	Up	0.34909	1.27824	5.16318	3.51444
ClCG07G005370	3747.03	2953.97	4540.1	1.53694	0.620065	1.7583e-05	0.000449843	Up	13.0556	10.3895	18.9511	16.7035
ClCG07G005470	46.3224	15.3685	77.2762	5.02821	2.33004	0.00035585	0.00536868	Up	0.249517	0.0917206	0.918671	0.643445
ClCG07G006030	1662.96	1316.59	2009.33	1.52616	0.60991	2.74426e-05	0.000651561	Up	26.6236	23.7772	39.6771	36.683
ClCG07G006650	2848.19	2255.09	3441.28	1.52601	0.609761	3.47522e-06	0.000112841	Up	12.8572	12.8462	19.762	18.5879
ClCG07G006660	387.892	277.937	497.848	1.79122	0.840946	0.000127878	0.00232795	Up	5.44111	5.40212	10.2607	9.97765
ClCG07G006760	26.3389	13.1757	39.5021	2.99811	1.58405	0.0385858	0.17565	Up	0.376913	0.817561	2.235	1.19015
ClCG07G007000	18.4764	1.0001	35.9527	35.949	5.16788	3.66374e-05	0.000828361	Up	0.0207143	0	0.376155	0.305406
ClCG07G007160	123.081	156.291	89.8698	0.575015	-0.79833	0.024019	0.126012	Down	1.54307	1.60591	0.694394	0.853733
ClCG07G007260	88.5975	120.526	56.6688	0.470178	-1.08872	0.00936806	0.0645536	Down	3.97861	5.04917	2.57294	2.61954
ClCG07G007410	62.9884	105.589	20.3879	0.193088	-2.37267	3.48574e-06	0.00011299	Down	4.41692	3.80629	0.610665	0.700658
ClCG07G007630	9.85386	0.500051	19.2077	38.4114	5.26346	0.00358398	0.0321613	Up	0	0	0.327857	0.377827
ClCG07G007760	96.4767	139.06	53.8932	0.387553	-1.36753	0.00382623	0.0336228	Down	1.02264	0.661788	0.317002	0.392098
ClCG07G007810	12.6	3.64716	21.5529	5.9095	2.56304	0.0376678	0.173041	Up	0.193075	0.0522926	0.598217	0.281653
ClCG07G007830	2056.43	2476.69	1636.16	0.660625	-0.598096	1.70493e-05	0.000436775	Down	8.61191	9.07095	5.98203	5.75413
ClCG07G007870	121.059	85.073	157.046	1.84601	0.88441	0.0149218	0.0898892	Up	1.41223	1.4983	2.51587	2.04488
ClCG07G008170	672.052	851.565	492.54	0.578394	-0.789876	0.017688	0.101515	Down	19.7014	12.968	9.78447	9.04289
ClCG07G008290	722.308	549.254	895.362	1.63014	0.704998	0.000337125	0.00514459	Up	0.279837	0.537584	0.653452	0.725014
ClCG07G008300	158.212	122.792	193.631	1.57689	0.657086	0.0382143	0.174668	Up	0	0.174429	0.770733	0.129075
ClCG07G008410	1399.33	986.354	1812.31	1.83738	0.87765	3.02781e-09	2.0759e-07	Up	8.3721	10.6677	17.0244	17.3838
ClCG07G008490	12.4287	3.86737	20.99	5.42745	2.44027	0.0413708	0.183978	Up	0.272191	0	0.25894	0
ClCG07G008610	822.58	599.782	1045.38	1.74293	0.801514	2.85615e-06	9.51716e-05	Up	6.13061	6.57577	11.7584	10.0791
ClCG07G008740	183.052	68.397	297.707	4.35263	2.12189	1.36827e-05	0.00036171	Up	0.752752	0.622759	3.82398	2.74921
ClCG07G008840	1303.69	1758.96	848.424	0.482345	-1.05186	9.26029e-06	0.000260111	Down	21.3863	24.5004	8.66569	12.2128
ClCG07G008890	260.729	341.751	179.707	0.525843	-0.927297	0.00205611	0.0211273	Down	3.09305	2.33713	1.33165	1.64328
ClCG07G008920	436.507	555.218	317.797	0.572383	-0.804948	9.1915e-05	0.00177021	Down	8.17934	6.63021	4.75848	3.60475
ClCG07G009110	79.9643	53.4551	106.474	1.99183	0.994097	0.0221207	0.118861	Up	0.177423	0.197048	0.325397	0.430313
ClCG07G009120	706.03	874.471	537.589	0.614759	-0.701907	0.000104199	0.00196055	Down	7.06143	6.74518	3.66715	4.94356
ClCG07G009310	13728	16521.2	10934.8	0.661867	-0.595387	3.73483e-07	1.6327e-05	Down	100.691	105.14	70.9479	69.7548
ClCG07G009440	2650.52	1966.62	3334.42	1.69551	0.761722	1.09608e-08	6.71747e-07	Up	15.299	14.6672	24.5087	24.6085
ClCG07G009480	132.849	40.2794	225.419	5.59638	2.48449	0.000594834	0.00809246	Up	1.10605	0.945651	8.21496	4.40529
ClCG07G009510	659.93	819.91	499.949	0.609761	-0.713684	0.000367102	0.00549644	Down	11.2451	9.52852	5.52313	6.49158
ClCG07G009540	756.732	576.518	936.946	1.62518	0.7006	5.63652e-05	0.00116521	Up	3.85873	4.2351	6.67717	6.8292
ClCG07G009790	11.1558	20.8967	1.41498	0.0677133	-3.88442	0.00597619	0.0468172	Down	0.35378	0.511752	0.111583	0
ClCG07G009950	5371.67	4036.12	6707.22	1.6618	0.732744	2.38886e-09	1.67396e-07	Up	21.4351	20.837	34.2878	34.1817
ClCG07G010070	118.662	153.163	84.1621	0.549495	-0.863821	0.0302178	0.148671	Down	1.97959	1.37707	0.766705	1.19302
ClCG07G010150	3396.71	2574.19	4219.24	1.63906	0.712864	3.90262e-08	2.1192e-06	Up	14.9841	12.6031	21.6497	23.1628
ClCG07G010250	761.001	573.174	948.829	1.65539	0.727175	2.28092e-05	0.000562411	Up	1.83446	2.53719	3.80008	4.04808
ClCG07G010310	67275.5	90787.3	43763.7	0.482047	-1.05275	8.54735e-12	9.10126e-10	Down	1139.48	917.053	504.001	443.304
ClCG07G010330	6457.9	7751.77	5164.03	0.666174	-0.586029	1.62973e-06	5.84984e-05	Down	26.5783	29.7123	21.3677	21.2274
ClCG07G010600	3591.14	1364.21	5818.08	4.2648	2.09248	3.19627e-15	5.39122e-13	Up	17.2994	15.0062	75.2695	59.8363
ClCG07G010980	33049.8	41078.6	25021	0.609102	-0.715245	3.64673e-06	0.00011741	Down	216.643	243.119	138.252	142.929
ClCG07G011000	142.453	199.516	85.3901	0.427987	-1.22436	0.000795368	0.0101811	Down	1.59732	0.991562	0.455025	0.395605
ClCG07G011010	1248.7	1568.03	929.365	0.592695	-0.754639	6.52882e-07	2.66465e-05	Down	14.3897	12.1804	7.62103	7.35736
ClCG07G011110	890.987	372.772	1409.2	3.78032	1.91851	1.44333e-09	1.0746e-07	Up	2.24712	2.51331	7.68015	10.6129
ClCG07G011360	548.803	687.984	409.623	0.595396	-0.748078	0.0123997	0.0788583	Down	13.9482	12.2455	9.32101	5.60198
ClCG07G011610	48.9123	23.9566	73.8681	3.08341	1.62453	0.043532	0.190163	Up	1.32383	0.278329	2.94973	0.787441
ClCG07G011780	5520.59	3980.52	7060.66	1.77381	0.826848	3.45972e-11	3.32171e-09	Up	25.8563	20.2079	41.6532	38.7249
ClCG07G011790	119.335	78.5448	160.125	2.03865	1.02762	0.00548911	0.0439576	Up	0.628752	0.439715	1.03883	0.944388
ClCG07G011990	33.1686	3.36732	62.9699	18.7003	4.22499	2.67413e-07	1.20779e-05	Up	0	0	1.19946	0.33598
ClCG07G012010	1668.33	1022.35	2314.31	2.26371	1.17869	4.1643e-15	6.96242e-13	Up	9.24559	8.64019	21.5151	18.1351
ClCG07G012130	111.221	83.6738	138.768	1.65844	0.729829	0.0462911	0.197783	Up	1.45387	1.84685	2.88493	2.513
ClCG07G012140	1780.61	2378.6	1182.61	0.497187	-1.00814	1.17366e-05	0.000320027	Down	12.8143	11.3465	5.0203	7.02892
ClCG07G012430	3067.25	2320.62	3813.88	1.64348	0.71675	5.49567e-08	2.87768e-06	Up	22.3041	18.8607	34.0349	34.0617
ClCG07G012650	1278.98	1003.46	1554.5	1.54915	0.631472	3.24343e-05	0.000752081	Up	8.30612	8.12848	11.9894	14.1479
ClCG07G012850	186.846	144.882	228.81	1.57928	0.659271	0.0278033	0.140008	Up	2.01484	1.56246	3.05157	2.88385
ClCG07G012870	1430.79	962.797	1898.78	1.97215	0.979769	8.92916e-05	0.00173133	Up	3.97776	6.27028	10.7453	9.86187
ClCG07G013070	819.91	429.975	1209.84	2.81375	1.49249	1.75275e-06	6.22068e-05	Up	10.8106	4.67337	32.5361	20.0812
ClCG07G013290	2437.1	1695.33	3178.87	1.87508	0.906952	0.00153106	0.0168585	Up	5.46724	4.55528	10.5977	8.15218
ClCG07G013370	13790.9	17325.2	10256.7	0.592009	-0.756309	1.30113e-10	1.16979e-08	Down	306.942	311.222	172.2	198.129
ClCG07G013400	163.819	110.883	216.755	1.95481	0.967029	0.0024873	0.024262	Up	0.219077	0.200813	0.447441	0.422084
ClCG07G013510	3002	1435.92	4568.07	3.18129	1.66961	7.14703e-15	1.15443e-12	Up	2.31002	1.45689	5.98085	5.841
ClCG07G013530	639.954	511.855	768.052	1.50053	0.585468	0.0157701	0.0932693	Up	8.87389	5.91	11.5855	9.79028
ClCG07G013640	790.642	988.157	593.127	0.600236	-0.736399	2.20175e-05	0.000546425	Down	20.359	21.5194	11.9227	12.3966
ClCG07G013720	81842.2	125549	38134.9	0.303744	-1.71907	5.00226e-15	8.29071e-13	Down	406.59	467.912	126.241	139.28
ClCG07G013850	8127.07	4942.78	11311.4	2.28846	1.19438	1.39711e-22	5.02433e-20	Up	15.401	12.0039	32.1619	32.0253
ClCG07G014040	101.616	59.1162	144.115	2.43783	1.2856	0.00100261	0.0122107	Up	0.552026	0.814716	1.45026	1.60402
ClCG07G014150	944.215	734.654	1153.78	1.5705	0.651228	0.00398957	0.0347697	Up	6.1907	5.43342	10.1757	7.60768
ClCG07G014310	1047.8	751.999	1343.6	1.7867	0.8373	0.0188165	0.106013	Up	20.3645	11.089	29.306	24.3254
ClCG07G014350	890.206	416.18	1364.23	3.27798	1.71281	2.73562e-09	1.89603e-07	Up	2.30301	1.48517	7.19466	5.74066
ClCG07G014440	636.779	787.379	486.178	0.617463	-0.695576	0.000168296	0.00292408	Down	5.85006	6.02056	3.65126	3.11957
ClCG07G014490	481.887	202.296	761.477	3.76417	1.91233	3.00327e-19	7.24586e-17	Up	2.63529	1.65952	8.52523	7.61472
ClCG07G014530	357.849	279.538	436.16	1.56029	0.641813	0.00409638	0.0354091	Up	3.74469	3.76566	5.92596	5.51996
ClCG07G014860	757.788	951.846	563.73	0.592249	-0.755723	0.00016306	0.00284609	Down	30.5369	32.2276	13.9762	19.417
ClCG07G014950	1488.62	908.162	2069.07	2.2783	1.18796	7.62417e-09	4.8278e-07	Up	7.94288	6.16201	17.9795	15.5837
ClCG07G014970	6179.9	4217.1	8142.7	1.93088	0.949256	4.98062e-10	4.10955e-08	Up	130.819	96.6873	225.21	192.657
ClCG07G015000	3973.74	5352.77	2594.71	0.484741	-1.04471	4.251e-08	2.27596e-06	Down	28.4915	29.9109	11.9233	16.1384
ClCG07G015040	136.051	66.9564	205.146	3.06388	1.61536	4.52159e-06	0.00014105	Up	1.00542	0.705551	1.92258	1.54329
ClCG07G015090	383.877	476.788	290.967	0.610265	-0.712493	0.00108882	0.0130686	Down	1.64079	1.07966	1.08375	0.400174
ClCG07G015210	1102.48	656.279	1548.67	2.35978	1.23865	2.28673e-07	1.05789e-05	Up	9.98224	7.86488	17.9285	22.8398
ClCG07G015360	62.3805	35.8844	88.8765	2.47674	1.30845	0.0246641	0.128512	Up	0.39895	0.117146	0.646016	0.640944
ClCG07G015400	107.284	144.689	69.8797	0.482964	-1.05001	0.00616288	0.0478861	Down	3.80745	3.17497	1.48718	1.66216
ClCG07G015440	39.2511	21.8096	56.6927	2.59944	1.3782	0.0343431	0.161945	Up	0.682581	0.240836	1.48127	0.799907
ClCG07G015570	45.3602	27.7506	62.9699	2.26914	1.18215	0.0477012	0.201817	Up	0.250095	0.103378	0.371075	0.414325
ClCG07G015580	109.85	68.2364	151.464	2.21969	1.15036	0.0029825	0.0278796	Up	1.31409	0.718879	2.39343	2.18587
ClCG07G015870	221.876	163.737	280.014	1.71015	0.774119	0.00614383	0.0477575	Up	3.39598	2.01683	4.79398	5.29681
ClCG07G015900	380.576	262.357	498.795	1.90121	0.926915	0.00585369	0.0460658	Up	2.50144	1.58803	4.44544	3.58904
ClCG07G015930	8733.3	6127.19	11339.4	1.85067	0.888047	2.20293e-13	2.89572e-11	Up	32.8061	25.3123	54.4827	53.521
ClCG07G015950	1157.3	920.549	1394.06	1.51438	0.598723	0.000135289	0.00243737	Up	4.83327	4.17252	7.08155	7.23144
ClCG07G015960	46.7526	75.0169	18.4882	0.246454	-2.02061	0.0282647	0.141652	Down	0.936607	0.455389	0.0941585	0.231483
ClCG07G016240	123.941	160.365	87.5159	0.545729	-0.873744	0.0146999	0.0887769	Down	0	0	0	0.216524
ClCG07G016290	492.828	358.987	626.67	1.74566	0.803775	0.00103075	0.0124816	Up	1.27554	1.71075	2.40954	2.91374
ClCG07G016610	13892.9	9230.94	18554.8	2.01007	1.00724	0.000947033	0.011668	Up	25.3995	16.8045	43.3961	35.0199
ClCG07G016740	259.783	102.676	416.889	4.06025	2.02157	5.32782e-14	7.69305e-12	Up	0	0	0	0.18942
ClCG07G016750	110.438	35.9854	184.891	5.13795	2.36119	3.46015e-09	2.3222e-07	Up	6.806	5.55508	28.3773	25.2201
ClCG07G016790	72.5949	35.3385	109.851	3.10854	1.63624	0.000539159	0.00746286	Up	0.395975	0	0.756048	0.31157
ClCG07G016800	30.0039	3.57376	56.4341	15.7912	3.98105	3.7013e-06	0.000118966	Up	0.110041	0.0402458	0.631098	0.75169
ClCG07G016830	578.362	695.292	461.432	0.663652	-0.591501	0.00368201	0.0327786	Down	3.16019	2.59986	1.69298	1.99158
ClCG07G016920	5852.3	4325.53	7379.06	1.70593	0.770559	3.89405e-10	3.31342e-08	Up	64.7338	59.3265	101.174	103.153
ClCG07G016980	5744.13	3514.95	7973.31	2.2684	1.18168	8.91741e-22	2.83276e-19	Up	55.2363	60.1411	119.489	110.369
ClCG07G016990	2648.43	1364.44	3932.42	2.88207	1.52711	5.97813e-06	0.000179156	Up	35.6285	21.9276	86.929	63.0482
ClCG07G017180	3867.21	4745.02	2989.4	0.630007	-0.66656	0.00651112	0.0499203	Down	46.3252	33.4856	26.7697	23.0049
ClCG07G017460	12685.6	6312.37	19058.9	3.0193	1.59421	3.84823e-40	3.66736e-37	Up	84.7709	63.8125	230.205	234.366
ClCG07G017480	1756.7	940.473	2572.93	2.73578	1.45195	2.41779e-23	9.2166e-21	Up	12.5332	11.774	33.6823	30.0215
ClCG08G000240	6139.34	7370.04	4908.63	0.666025	-0.586353	1.55389e-06	5.60367e-05	Down	31.5736	31.7818	21.4346	22.0167
ClCG08G000330	625.182	765.657	484.706	0.633059	-0.659587	0.000320298	0.00493053	Down	4.73208	4.19052	2.82462	2.80345
ClCG08G000460	309.266	392.1	226.432	0.577485	-0.792144	0.00090202	0.0112149	Down	3.67304	2.90565	1.84781	2.22808
ClCG08G000570	1222.88	1766.94	678.818	0.384177	-1.38016	5.92566e-07	2.45528e-05	Down	11.4621	8.721	3.24213	4.56232
ClCG08G001100	5157.54	3882.27	6432.81	1.65697	0.728549	7.26986e-08	3.71484e-06	Up	49.2672	60.1588	87.8349	92.2383
ClCG08G001210	366.013	180.179	551.847	3.06277	1.61484	0.00196091	0.0204123	Up	1.61247	0.916166	4.48251	2.89461
ClCG08G001260	211.632	156.704	266.56	1.70104	0.766416	0.00631126	0.048834	Up	0.577149	0.533525	0.885732	0.902071
ClCG08G001470	6795.42	3904.13	9686.7	2.48114	1.31101	1.54141e-11	1.55446e-09	Up	33.7357	21.3383	69.439	63.4362
ClCG08G001480	21801.3	13840	29762.5	2.15046	1.10465	7.40851e-06	0.000215953	Up	116.691	70.7257	212.358	187.295
ClCG08G001530	237.995	149.938	326.052	2.17459	1.12074	2.79726e-05	0.000659848	Up	0.810889	0.742973	2.13005	1.44611
ClCG08G002210	586.172	732.08	440.264	0.601387	-0.733634	0.000103045	0.00194386	Down	5.05328	4.77719	2.8468	2.9291
ClCG08G002770	3214.18	1895.82	4532.54	2.3908	1.2575	0.00126328	0.0146017	Up	56.0138	27.5825	110.237	82.3944
ClCG08G002800	3711.85	2779.43	4644.26	1.67094	0.740662	0.0356753	0.166374	Up	70.6227	37.6293	98.8444	77.7256
ClCG08G002810	1224.58	928.091	1521.07	1.63893	0.712751	0.00242447	0.023869	Up	23.2434	17.0741	33.171	27.5887
ClCG08G002860	82.803	33.3107	132.295	3.97155	1.9897	1.47118e-05	0.000385705	Up	0.985691	0.182916	2.61669	2.42689
ClCG08G002900	10.0079	0.573454	19.4424	33.904	5.08338	0.0137911	0.0849028	Up	0	0	0.671484	0.549742
ClCG08G003330	791.396	1097.25	485.545	0.442512	-1.17621	1.08124e-07	5.28824e-06	Down	8.66071	6.52821	4.04888	3.07779
ClCG08G004110	153.712	107.204	200.221	1.86767	0.901238	0.00490241	0.0403106	Up	1.0416	0.988661	1.95453	2.0182
ClCG08G004130	39.3968	20.0296	58.7641	2.93387	1.5528	0.0151585	0.0907131	Up	0.465855	0.451541	1.36581	0.847317
ClCG08G005010	238.022	343.577	132.467	0.385553	-1.375	9.25787e-05	0.00177881	Down	3.9808	5.17312	1.70249	1.57654
ClCG08G005220	79.9968	119.531	40.4629	0.338514	-1.56271	0.00217092	0.0219744	Down	2.25353	1.5283	0.571402	0.868372
ClCG08G005420	1782.12	2427.24	1137	0.468436	-1.09408	1.88358e-14	2.89524e-12	Down	18.5989	15.8693	8.05358	8.49339
ClCG08G005860	39.1055	77.3199	0.891158	0.0115256	-6.43901	7.05286e-08	3.63318e-06	Down	0.567199	0.878131	0	0.0167131
ClCG08G005900	147.667	202.025	93.3084	0.461865	-1.11446	0.000832191	0.0105435	Down	0.395114	0.391888	0.12071	0.248507
ClCG08G006060	174.969	89.5597	260.378	2.90732	1.53969	0.00166396	0.0180014	Up	2.36022	1.62885	6.13803	3.47326
ClCG08G006190	2123.29	1310.25	2936.34	2.24105	1.16418	0.0045431	0.0380622	Up	4.44326	2.07393	8.61439	6.39826
ClCG08G006240	4273.99	3157.55	5390.44	1.70716	0.771599	3.2435e-05	0.000752081	Up	16.2904	11.3006	24.5926	21.8679
ClCG08G006250	1328.56	1013.97	1643.15	1.62051	0.696449	0.00441635	0.037345	Up	13.387	13.0051	24.4655	18.6888
ClCG08G006400	1595.19	2076.98	1113.4	0.536069	-0.89951	0.000911266	0.0113078	Down	26.5486	20.024	12.2333	12.2252
ClCG08G006500	2331.65	1323.36	3339.94	2.52384	1.33562	5.38265e-22	1.79988e-19	Up	2.75703	2.07101	6.60946	6.77062
ClCG08G006530	4496.85	2560.91	6432.8	2.51192	1.32879	8.8361e-18	1.91382e-15	Up	141.147	120.684	360.342	289.424
ClCG08G006630	3900.48	3094.97	4705.98	1.52053	0.60457	0.00101851	0.0123806	Up	21.0121	18.7915	28.8944	25.3804
ClCG08G006700	284.078	100.442	467.715	4.65659	2.21927	0.000427982	0.00620733	Up	7.10486	5.21093	29.814	15.5712
ClCG08G006740	693.483	516.021	870.944	1.68781	0.75515	2.67923e-05	0.000640531	Up	25.0032	22.4297	38.6672	35.2154
ClCG08G006800	180.13	31.3243	328.936	10.501	3.39245	8.87338e-23	3.25243e-20	Up	12.5399	6.23394	35.0784	19.2017
ClCG08G006870	26909.5	5491.56	48327.4	8.80031	3.13755	8.59899e-15	1.35452e-12	Up	25.2702	13.6378	164.112	139.75
ClCG08G006940	550.056	399.674	700.438	1.75252	0.809432	3.71598e-05	0.000836206	Up	6.00124	5.7762	10.464	10.9735
ClCG08G007140	425.575	311.509	539.641	1.73234	0.792724	0.000185434	0.00316133	Up	3.64442	3.59269	6.46031	6.22867
ClCG08G007470	223.606	152.282	294.931	1.93675	0.953636	0.0210709	0.114943	Up	1.30128	0.82646	2.38958	1.53884
ClCG08G007500	681.997	880.664	483.33	0.548825	-0.865582	0.0015254	0.0168231	Down	9.45795	6.56472	4.4055	4.29699
ClCG08G007560	1041.46	705.807	1377.11	1.95111	0.964299	3.36322e-09	2.26512e-07	Up	10.0533	7.80453	16.6169	16.3357
ClCG08G007620	2372.58	1679.76	3065.4	1.8249	0.867814	0.00228378	0.0228378	Up	7.14152	4.85696	11.6366	9.69787
ClCG08G008290	303.3	382.177	224.424	0.587224	-0.768017	0.00202578	0.0209049	Down	4.1625	3.3477	2.07566	2.33604
ClCG08G008410	230.378	330.924	129.833	0.392334	-1.34985	6.11296e-07	2.52225e-05	Down	1.62169	1.39394	0.627424	0.616491
ClCG08G008420	966.526	1171.44	761.61	0.650148	-0.621161	0.00012419	0.0022804	Down	10.918	9.52508	6.90227	6.03074
ClCG08G008520	493.618	389.692	597.544	1.53338	0.616712	0.00268602	0.0257129	Up	1.97876	1.58977	2.93083	2.79384
ClCG08G008910	215.224	274.762	155.685	0.566617	-0.819555	0.00284687	0.0268695	Down	8.86934	10.85	4.6134	3.85966
ClCG08G009010	453.859	321.868	585.85	1.82016	0.864063	4.52102e-05	0.000988635	Up	3.98145	3.11815	6.42308	5.90253
ClCG08G009050	11687.6	14067.2	9307.9	0.661674	-0.595807	3.8362e-07	1.66936e-05	Down	49.7249	47.9541	32.2193	31.721
ClCG08G009110	2110.32	2916.86	1303.77	0.44698	-1.16172	7.64453e-05	0.0015146	Down	15.0972	11.6103	5.05023	6.84649
ClCG08G009150	35245.4	46099.3	24391.5	0.529107	-0.918368	1.22765e-15	2.12719e-13	Down	316.326	312.934	162.176	164.602
ClCG08G009320	582.233	730.534	433.932	0.593993	-0.751482	7.32857e-05	0.00146418	Down	3.74605	3.62999	2.34762	2.07845
ClCG08G009350	5398.76	4195.09	6602.42	1.57385	0.654295	2.59261e-06	8.7771e-05	Up	38.3131	32.0783	55.9692	50.2271
ClCG08G009480	2626.25	3364.61	1887.9	0.561105	-0.833658	4.02766e-10	3.41187e-08	Down	8.03602	8.79008	4.86008	4.30388
ClCG08G009530	119.197	85.4125	152.981	1.79108	0.840834	0.0411078	0.183107	Up	0.107985	0.233377	0.414214	0.22873
ClCG08G009540	97.0076	138.996	55.0191	0.395832	-1.33704	0.000986071	0.0120478	Down	1.40184	2.13002	0.865634	0.70439
ClCG08G009610	8183.05	6196.04	10170.1	1.64138	0.714911	0.00551931	0.0441082	Up	64.894	45.4272	102.391	83.824
ClCG08G009680	163.83	17.7954	309.865	17.4127	4.12207	0.00221126	0.0222527	Up	0.272612	0.0460909	3.35353	1.40908
ClCG08G009750	2829.73	2151	3508.47	1.63109	0.705832	8.32372e-08	4.18602e-06	Up	60.7835	68.3169	127.765	101.791
ClCG08G009950	16576.9	11994.9	21158.9	1.76399	0.818839	4.65396e-10	3.87356e-08	Up	91.395	79.0235	143.466	155.809
ClCG08G009970	403.486	177.06	629.912	3.55763	1.83092	6.41325e-05	0.00131014	Up	4.99302	3.7403	17.1393	11.7195
ClCG08G010010	18.1929	30.3976	5.98814	0.196994	-2.34378	0.0144906	0.088071	Down	0.872775	0.465418	0	0.251305
ClCG08G010040	514.417	400.362	628.471	1.56976	0.65054	0.00112449	0.0133621	Up	5.52921	5.49024	8.83632	8.27557
ClCG08G010070	75.4155	52.8082	98.0228	1.8562	0.892356	0.0456644	0.196337	Up	1.6841	0.690532	2.8459	2.35315
ClCG08G010420	2393.67	1887.39	2899.94	1.53648	0.619631	5.18018e-06	0.00015722	Up	9.09229	8.39848	13.3045	13.2926
ClCG08G010690	799.009	1052.7	545.314	0.518012	-0.948943	4.69907e-08	2.4879e-06	Down	3.90604	3.57142	1.92743	2.22505
ClCG08G010720	641.137	316.67	965.604	3.04924	1.60845	0.0010958	0.0131193	Up	7.32947	3.38897	17.3978	11.4284
ClCG08G010940	63.3909	83.426	43.3558	0.519692	-0.944272	0.048785	0.204811	Down	1.1016	0.499958	0.115298	0.252669
ClCG08G010950	6246.64	4918.56	7574.71	1.54003	0.622956	0.0208534	0.114214	Up	95.8647	88.1845	118.548	157.09
ClCG08G011010	82.6814	45.7479	119.615	2.61466	1.38662	0.00112395	0.0133621	Up	0.222244	0.241191	0.782216	1.0177
ClCG08G011030	235.513	156.617	314.409	2.0075	1.0054	0.00388657	0.0340902	Up	2.66461	2.08974	3.65025	5.19025
ClCG08G011070	577.788	698.411	457.165	0.654579	-0.611362	0.00319926	0.0294153	Down	15.5648	11.3046	8.92635	9.7593
ClCG08G011190	22898.6	13326.6	32470.5	2.43651	1.28482	7.72291e-20	2.10284e-17	Up	158.667	172.269	366.29	407.457
ClCG08G011340	123.802	34.7513	212.854	6.12506	2.61472	1.63533e-11	1.6319e-09	Up	1.61927	0.922068	5.64298	5.36268
ClCG08G011430	375.209	286.965	463.453	1.61501	0.691547	0.0101107	0.068047	Up	4.20918	4.4008	7.78733	5.93824
ClCG08G011610	97.75	137.675	57.8252	0.420013	-1.25149	0.00185258	0.0195625	Down	0.793239	0.793072	0.267928	0.473822
ClCG08G011640	2268.81	2727.08	1810.54	0.663912	-0.590935	1.35866e-05	0.000360168	Down	13.6922	12.9576	9.06035	8.76196
ClCG08G011690	42580.7	51279.7	33881.7	0.660723	-0.597882	1.0149e-07	5.01137e-06	Down	69.9386	64.874	49.0386	42.976
ClCG08G011700	281.647	396.954	166.34	0.419041	-1.25484	4.77498e-07	2.03604e-05	Down	7.83771	5.50307	2.84492	2.30544
ClCG08G011710	8180.77	10657.7	5703.81	0.53518	-0.901904	7.07497e-14	9.91536e-12	Down	55.8299	62.3738	37.1723	34.7862
ClCG08G011720	2834.57	3637.05	2032.09	0.558719	-0.839805	1.45525e-10	1.30221e-08	Down	93.2737	82.9156	52.1023	45.1423
ClCG08G011760	37.9998	21.5435	54.4562	2.52773	1.33784	0.0329267	0.157289	Up	0.0472183	0.101239	0.087603	0
ClCG08G011770	330.45	216.22	444.68	2.05662	1.04027	1.03654e-05	0.000287995	Up	0.330528	0.354335	0.350412	0.285805
ClCG08G011810	5348.03	6671.28	4024.77	0.603298	-0.729058	3.50283e-09	2.3426e-07	Down	59.8494	60.2926	33.0749	37.3686
ClCG08G012150	1958.55	1552.33	2364.78	1.52337	0.607264	0.000148527	0.00262608	Up	19.0286	17.5042	30.1873	24.3699
ClCG08G012170	179.761	223.436	136.086	0.609061	-0.715342	0.0186051	0.105251	Down	7.47398	6.72824	4.26167	5.54338
ClCG08G012540	1275.72	1591.24	960.193	0.603425	-0.728754	0.0395558	0.177907	Down	16.8355	23.2553	11.3204	13.0437
ClCG08G012600	171.705	210.912	132.498	0.628214	-0.670673	0.0265126	0.135224	Down	1.18768	0.964496	0.544153	0.789042
ClCG08G012630	1864.44	2272.74	1456.14	0.640697	-0.642285	0.00775519	0.056547	Down	49.8815	36.3624	27.9157	25.4022
ClCG08G012990	146.412	30.1316	262.693	8.7182	3.12403	0.000155864	0.002733	Up	0.898633	1.28888	12.2293	6.13794
ClCG08G013200	31.3031	16.0292	46.577	2.90576	1.53892	0.0336407	0.159567	Up	0	0.256332	0.457836	0.195643
ClCG08G013210	88.9075	62.2495	115.566	1.85649	0.892576	0.0322095	0.155212	Up	0.332528	0.305526	0.607483	0.618179
ClCG08G013230	372.55	272.056	473.045	1.73878	0.798076	0.00184872	0.0195558	Up	4.66433	4.20675	8.48868	6.56584
ClCG08G013320	668.127	449.762	886.492	1.97102	0.978945	1.02871e-07	5.06646e-06	Up	1.76194	1.50686	2.98361	3.18283
ClCG08G013330	164.66	258.55	70.7709	0.273723	-1.86921	0.0112565	0.0734477	Down	1.73607	0.912162	0.30999	0.408213
ClCG08G013380	649.812	475.063	824.561	1.73569	0.795507	1.15287e-05	0.000315715	Up	2.24174	2.54525	3.97262	4.4223
ClCG08G013440	4146.72	3289.26	5004.19	1.52138	0.605376	1.70691e-06	6.09244e-05	Up	51.3379	47.5517	76.3592	77.9882
ClCG08G013480	317.197	218.706	415.687	1.90067	0.926505	0.000130613	0.00236643	Up	4.68802	3.34994	8.25277	6.37722
ClCG08G013500	436.044	89.2661	782.822	8.76953	3.1325	4.94704e-14	7.19776e-12	Up	0.8626	0.498791	6.18741	4.5794
ClCG08G013530	4790.8	5757.85	3823.74	0.66409	-0.590549	0.00155923	0.0170896	Down	182.518	176.54	99.7232	106.976
ClCG08G013690	682.394	406.445	958.342	2.35786	1.23748	0.00728516	0.0543464	Up	6.92813	4.05287	14.0461	9.93134
ClCG08G013810	602.844	472.081	733.608	1.55399	0.635976	0.000738738	0.00959806	Up	4.39173	4.32222	7.19373	6.4646
ClCG08G013830	2713.65	1619.46	3807.84	2.3513	1.23346	4.15332e-20	1.16415e-17	Up	15.9345	17.5421	39.7343	34.9567
ClCG08G014110	17.7472	32.2189	3.27554	0.101665	-3.2981	0.00174374	0.0186508	Down	0.163255	0.698531	0	0
ClCG08G014120	5203.21	3892.91	6513.51	1.67317	0.742585	3.79474e-07	1.6551e-05	Up	44.7363	38.3658	75.1601	64.5575
ClCG08G014220	88.0011	62.7037	113.299	1.80689	0.853506	0.0363743	0.168778	Up	0.208507	0.258892	0.416369	0.414463
ClCG08G014250	196.643	153.603	239.684	1.56041	0.641927	0.0295792	0.146499	Up	0.66557	0.531465	0.986948	0.830852
ClCG08G014330	3099.06	4919.84	1278.29	0.259823	-1.9444	3.02957e-17	6.20898e-15	Down	454.4	374.914	104.28	97.0343
ClCG08G014390	214.656	299.636	129.676	0.432779	-1.2083	0.0124906	0.0793279	Down	6.04068	3.22223	2.50126	2.11469
ClCG08G014450	275.689	358.413	192.966	0.538389	-0.893278	0.00327245	0.0299438	Down	3.86776	2.85065	1.65746	1.95059
ClCG08G014630	2441.6	2984.79	1898.41	0.636028	-0.652838	0.0258443	0.13281	Down	47.7443	33.8606	28.8315	22.5412
ClCG08G014670	15766.9	12473.8	19060	1.528	0.611646	1.29713e-07	6.24325e-06	Up	423.421	420.185	657.518	595.097
ClCG08G014730	1029.6	768.997	1290.21	1.67778	0.746551	0.000282953	0.00446789	Up	13.6459	12.4505	20.4844	23.9995
ClCG08G014830	523.522	408.083	638.961	1.56576	0.646864	0.00107399	0.012915	Up	7.34813	5.88206	8.27207	7.90756
ClCG08G014950	141.495	175.954	107.037	0.608321	-0.717094	0.0307491	0.150431	Down	4.2738	3.96871	2.65531	2.72786
ClCG08G015180	108.843	46.2341	171.452	3.70834	1.89077	1.03952e-06	3.96357e-05	Up	1.33505	0.771517	2.80035	4.5995
ClCG08G015230	149.815	88.2935	211.337	2.39357	1.25916	0.000128757	0.00233948	Up	0.407702	0.363334	0.792355	1.00139
ClCG08G015460	936.519	735.328	1137.71	1.54721	0.629673	0.000150977	0.00266201	Up	5.69554	5.80199	9.16655	7.99703
ClCG08G015720	482.608	604.03	361.185	0.597959	-0.741881	0.0226834	0.120835	Down	7.92516	5.99392	4.14578	2.45147
ClCG08G015740	121.102	75.5124	166.692	2.20748	1.1424	0.00134712	0.0153382	Up	0.684683	1.19254	1.94644	2.03151
ClCG08G015830	157333	116392	198274	1.70349	0.768497	4.57431e-07	1.95485e-05	Up	3035.06	3129.61	5895.62	4763.07
ClCG08G015850	22549	12614.5	32483.4	2.57508	1.36462	1.41167e-31	9.60947e-29	Up	382.727	343.69	958.586	850.554
ClCG08G015990	88.4016	56.382	120.421	2.13581	1.09478	0.0150909	0.090552	Up	0.106666	0.0930006	0.26927	0.168409
ClCG08G016080	3057.49	3775	2339.99	0.619865	-0.689974	0.00130999	0.0150141	Down	17.9253	19.0267	10.2476	13.0344
ClCG08G016210	3191.86	2182.06	4201.66	1.92555	0.945269	4.9166e-13	6.24736e-11	Up	36.1159	34.232	67.708	62.7356
ClCG08G016260	405.365	221.858	588.872	2.65428	1.40832	4.22018e-06	0.000133394	Up	0.961252	1.27083	2.20643	2.70228
ClCG08G016270	698.673	526.215	871.131	1.65547	0.727238	5.41016e-05	0.00113192	Up	0.838295	0.753963	1.21561	1.31251
ClCG08G016290	56.2909	37.0726	75.5091	2.03679	1.0263	0.04713	0.2002	Up	0.12932	0.111638	0.272904	0.182973
ClCG08G016360	6290.07	4615.68	7964.47	1.72552	0.787035	5.83568e-11	5.42575e-09	Up	20.9202	23.716	36.6531	37.9281
ClCG08G016400	439.047	289.397	588.698	2.03422	1.02448	0.0090386	0.0628164	Up	7.77168	5.78914	9.18322	13.1872
ClCG08G016530	91.3901	116.778	66.0021	0.565193	-0.823186	0.0469295	0.19966	Down	0.86445	0.783009	0.387532	0.441689
ClCG08G016550	135.338	51.7806	218.896	4.22738	2.07976	7.94035e-09	5.01136e-07	Up	0.30703	0.158776	0.912873	1.02878
ClCG08G016740	731.036	539.712	922.359	1.70899	0.77314	1.23966e-05	0.000334199	Up	2.813	2.872	4.90129	4.88208
ClCG08G016820	2444.04	4027.23	860.852	0.213758	-2.22595	1.02032e-25	5.11771e-23	Down	51.7823	43.122	9.59105	9.04441
ClCG08G016830	150.89	199.456	102.324	0.513015	-0.962926	0.0299614	0.147829	Down	1.96498	2.34808	1.26218	0.911674
ClCG08G016900	2774.64	2191.35	3357.94	1.53236	0.615759	2.7174e-06	9.13468e-05	Up	42.8029	42.5715	62.7345	67.4548
ClCG08G016940	3622.14	2877.27	4367.01	1.51776	0.601944	2.81321e-05	0.000662791	Up	28.8251	24.4529	42.4786	37.196
ClCG08G017160	14.0067	2.29382	25.7196	11.2126	3.48705	0.00381836	0.0335691	Up	0	0.524054	2.39805	1.88808
ClCG08G017340	277.742	220.394	335.09	1.52041	0.604461	0.0298502	0.147548	Up	10.1086	7.56916	19.0875	13.091
ClCG08G017610	1411.75	1969.56	853.944	0.433571	-1.20566	0.00311489	0.0288063	Down	10.3164	6.37498	4.27085	3.34166
ClCG08G017640	369.115	286.851	451.379	1.57357	0.65404	0.00344706	0.0311232	Up	6.66713	5.0184	8.17736	9.07159
ClCG08G017700	351.308	460.479	242.138	0.52584	-0.927305	4.78248e-05	0.00102767	Down	6.76744	6.94464	3.77225	4.57365
ClCG09G000350	139.074	4.64727	273.5	58.8519	5.87902	2.51677e-20	7.26814e-18	Up	0.446617	0.2438	11.4245	15.0827
ClCG09G000360	2134.58	1409.93	2859.24	2.02793	1.02001	2.59554e-13	3.38842e-11	Up	4.99637	4.04286	8.42465	9.37348
ClCG09G000390	39959.7	26084.9	53834.5	2.06382	1.04532	1.20944e-12	1.45898e-10	Up	74.0302	54.6033	128.044	139.919
ClCG09G000400	32.691	15.1621	50.2199	3.3122	1.72779	0.0156706	0.0927868	Up	0.111512	0.0352259	0.304472	0.229534
ClCG09G000410	20.2947	3.57376	37.0156	10.3576	3.37262	0.000793472	0.0101696	Up	0.0923738	0.0501687	0.801291	0.649747
ClCG09G000440	362.763	177.959	547.567	3.07694	1.62149	4.84245e-12	5.36611e-10	Up	0.501687	0.332712	1.15287	1.10922
ClCG09G000520	72.3813	22.1766	122.586	5.52772	2.46669	5.45205e-07	2.29395e-05	Up	0	0	2.71568	3.68392
ClCG09G000710	211.289	167.439	255.138	1.52376	0.60764	0.029113	0.144767	Up	1.0958	1.02745	1.50752	1.71663
ClCG09G000750	3516.21	2141.79	4890.64	2.28344	1.19121	5.63654e-20	1.55699e-17	Up	5.58358	5.22349	12.8387	12.8067
ClCG09G000850	263.774	198.676	328.871	1.65531	0.727103	0.00649501	0.0498369	Up	1.72946	1.22274	2.1238	2.84503
ClCG09G000870	3227.55	4164.68	2290.41	0.549961	-0.862599	3.42502e-11	3.31375e-09	Down	65.6695	63.4304	33.7378	35.8576
ClCG09G001580	3443.87	2717.14	4170.6	1.53492	0.618167	0.000545136	0.00753466	Up	16.3435	13.1022	23.7864	20.9905
ClCG09G001730	60.5158	23.2501	97.7815	4.20564	2.07232	8.37968e-05	0.00164149	Up	0.0907566	0.0989349	0.343953	0.336767
ClCG09G001750	365.69	181.207	550.173	3.03616	1.60225	0.000180754	0.00310375	Up	1.29992	0.889876	3.8353	2.62159
ClCG09G001830	1924.35	2711.64	1137.06	0.419327	-1.25385	0.0136053	0.0842487	Down	79.419	45.3331	23.9201	24.9713
ClCG09G002090	142.525	65.8233	219.226	3.33053	1.73575	4.95472e-06	0.000152714	Up	0.377537	0.253281	1.16368	0.862553
ClCG09G002140	163.245	129.201	197.289	1.52699	0.610688	0.0429069	0.188434	Up	0.334479	0.456932	0.465102	0.507037
ClCG09G002220	76.4593	40.3069	112.612	2.79385	1.48226	0.012276	0.0783504	Up	0.171652	0	0.246938	0.23574
ClCG09G002230	10.5312	20.6168	0.445579	0.0216124	-5.532	0.00150882	0.016652	Down	0.991846	1.47308	0	0.10715
ClCG09G002500	1798.29	1428.88	2167.69	1.51705	0.601273	3.4484e-05	0.000791885	Up	7.05553	5.53319	9.30252	9.0944
ClCG09G002610	130.782	84.7794	176.784	2.08522	1.0602	0.00243711	0.0239563	Up	0.351918	0.230926	0.546083	0.606743
ClCG09G002630	163.702	100.969	226.434	2.24261	1.16518	0.000237993	0.00386384	Up	0.560117	0.636175	1.45714	1.28534
ClCG09G002760	238.317	157.383	319.251	2.0285	1.02041	0.000727454	0.00950979	Up	3.36472	2.71812	8.41306	5.72015
ClCG09G002790	612.257	736.539	487.975	0.662524	-0.593955	0.00117604	0.0138025	Down	15.7915	13.867	10.2508	8.95231
ClCG09G002920	22957.8	16141.1	29774.6	1.84464	0.883341	0.000800959	0.0102321	Up	46.7777	30.0555	69.9697	57.7423
ClCG09G003260	80.0224	53.1018	106.943	2.01392	1.01001	0.0202135	0.111715	Up	0.775444	0.847385	1.94178	1.8416
ClCG09G003400	3756.42	2965.31	4547.54	1.53358	0.616905	1.04541e-06	3.97715e-05	Up	30.7039	31.9848	47.7333	44.719
ClCG09G003670	513.11	401.633	624.587	1.55512	0.637025	0.0263214	0.134644	Up	10.8591	9.46166	16.1125	10.0076
ClCG09G003780	471.892	684.938	258.846	0.377912	-1.40388	6.84439e-10	5.48126e-08	Down	9.43059	7.85826	3.08127	3.02778
ClCG09G003790	2986.15	3652.72	2319.59	0.63503	-0.655103	3.93741e-07	1.70175e-05	Down	41.9934	35.432	25.7235	22.672
ClCG09G003870	5669.95	4226.3	7113.6	1.68317	0.751183	0.00512795	0.0417866	Up	69.34	68.4468	97.8846	131.242
ClCG09G003960	294.735	194.777	394.693	2.02639	1.01891	0.00753694	0.0555507	Up	4.47225	5.88772	4.72206	9.63194
ClCG09G004110	5610.25	4477.42	6743.09	1.50602	0.590743	1.02308e-06	3.91564e-05	Up	18.7985	22.0996	28.3324	30.7214
ClCG09G004210	102.249	143.07	61.429	0.429363	-1.21973	0.00218207	0.0220654	Down	1.66637	1.92779	0.5875	1.18009
ClCG09G004260	1116.39	735.686	1497.09	2.03496	1.025	1.19183e-10	1.0766e-08	Up	83.7794	71.953	176.592	139.001
ClCG09G004440	1287.8	1596.93	978.679	0.61285	-0.706395	0.0488106	0.204828	Down	10.1266	13.6441	6.1126	8.22851
ClCG09G004450	73.2811	96.8357	49.7265	0.513515	-0.961523	0.0382498	0.174746	Down	1.17871	1.39638	0.61631	0.859917
ClCG09G004480	6721.91	4411.93	9031.89	2.04715	1.03362	0.0415771	0.184508	Up	37.1465	28.4792	84.66	50.5999
ClCG09G004580	1982.73	1526.08	2439.37	1.59845	0.676672	0.00976506	0.0662827	Up	13.1391	12.1467	22.6759	17.0872
ClCG09G004610	2447.83	3149.67	1746	0.554343	-0.851149	0.000900195	0.0112142	Down	19.6891	15.335	8.23936	11.3871
ClCG09G004630	41286.2	49608.6	32963.7	0.664477	-0.58971	1.83332e-07	8.60669e-06	Down	496.101	425.378	300.491	300.877
ClCG09G004780	1512.48	1198.05	1826.91	1.52489	0.608709	6.65905e-05	0.00134736	Up	8.36237	6.51257	11.937	10.12
ClCG09G004790	195.323	238.465	152.181	0.63817	-0.647987	0.0385497	0.175527	Down	2.06682	2.39762	1.10583	1.84798
ClCG09G004800	98.2973	57.0288	139.566	2.44729	1.29118	0.00132842	0.0151524	Up	1.49704	0.913325	5.02593	4.07095
ClCG09G004900	2228.14	1781.3	2674.99	1.50171	0.586604	1.26513e-05	0.000340586	Up	27.4446	28.7179	40.1386	42.608
ClCG09G005120	368.462	255.948	480.977	1.87919	0.910113	3.68686e-05	0.000832601	Up	1.13695	1.47793	2.29144	2.49947
ClCG09G005190	6509.63	5022.64	7996.62	1.59211	0.670944	0.00812102	0.0585205	Up	42.8253	33.827	54.0421	69.6562
ClCG09G005220	1926.18	2424.22	1428.13	0.58911	-0.763391	8.35721e-08	4.1918e-06	Down	14.1709	11.6591	7.6876	7.36192
ClCG09G005490	3508.11	4250.7	2765.52	0.650602	-0.620153	1.38868e-06	5.09005e-05	Down	11.3374	11.4952	7.82393	7.29541
ClCG09G005510	155.838	91.1057	220.57	2.42103	1.27562	0.000211578	0.00352198	Up	1.22896	0.480753	2.08103	1.89907
ClCG09G005540	121.011	181.578	60.4443	0.332883	-1.58691	0.0444437	0.192653	Down	2.26911	1.11966	0.399315	0.664548
ClCG09G005630	365.838	287.025	444.652	1.54917	0.6315	0.0123716	0.0787582	Up	0.822314	0.970097	1.48345	1.36917
ClCG09G005880	72.9673	102.235	43.6993	0.427438	-1.22621	0.00719565	0.0539108	Down	0.287243	1.20326	0	0.226419
ClCG09G005920	2098.13	2845.1	1351.17	0.474913	-1.07427	7.09461e-15	1.15443e-12	Down	54.6021	48.0738	25.3066	22.6627
ClCG09G005930	677.033	853.872	500.193	0.585793	-0.771536	1.89009e-05	0.000479258	Down	7.30122	6.82804	4.02718	3.9427
ClCG09G006060	40.1103	1.14691	79.0738	68.9451	6.10738	1.55223e-11	1.55713e-09	Up	0	0	2.99085	2.34032
ClCG09G006110	12415.8	8887.73	15944	1.79393	0.843124	8.75908e-13	1.07708e-10	Up	143.273	130.115	249.71	232.378
ClCG09G006160	1211.78	474.182	1949.38	4.11104	2.0395	0.00111934	0.0133341	Up	2.0912	1.28325	8.31453	5.0448
ClCG09G006330	1919.57	1424	2415.15	1.69603	0.762163	0.0082359	0.0589472	Up	2.41823	3.33775	5.61015	4.58244
ClCG09G006370	9.91595	1.50015	18.3317	12.2199	3.61116	0.0179795	0.102724	Up	0.264937	0	0.491582	1.0494
ClCG09G006490	191.314	234.345	148.282	0.632749	-0.660294	0.0263878	0.134876	Down	2.34381	2.95124	1.63604	1.63666
ClCG09G006520	48.8769	18.7496	79.0042	4.21364	2.07507	0.00668174	0.0509824	Up	0.104886	0.0630265	0.468092	0.280696
ClCG09G006550	2561.88	1558.81	3564.96	2.28697	1.19344	1.9125e-05	0.000483451	Up	10.1109	8.77735	18.6923	24.6168
ClCG09G006580	22.0428	9.2349	34.8507	3.7738	1.91602	0.0262521	0.134398	Up	0	0.512148	2.25553	1.26639
ClCG09G006590	195.922	263.325	128.518	0.488057	-1.03488	0.0205708	0.113121	Down	2.19545	1.49952	0.640239	1.15337
ClCG09G006640	286.572	148.213	424.932	2.86704	1.51956	0.000249505	0.00402332	Up	2.78175	5.20688	9.6978	12.4145
ClCG09G006650	177.731	140.161	215.301	1.5361	0.619268	0.0431114	0.189158	Up	1.81839	1.4423	2.24941	2.16642
ClCG09G007020	365.067	492.069	238.065	0.483804	-1.04751	3.14433e-06	0.000103432	Down	5.70891	4.54435	2.37713	2.5002
ClCG09G007070	47.179	65.9105	28.4475	0.431608	-1.21221	0.0351141	0.164481	Down	0.950958	1.12894	0.442807	0.690975
ClCG09G007140	3700.79	4828.09	2573.49	0.533025	-0.907724	1.85933e-12	2.21388e-10	Down	15.2357	16.0043	8.22796	8.57352
ClCG09G007320	5114.66	6165.32	4064	0.659171	-0.601275	1.18893e-06	4.44332e-05	Down	32.9523	32.6869	22.2769	21.6574
ClCG09G007400	2506.4	3008.17	2004.63	0.666395	-0.58555	1.23839e-05	0.000334199	Down	24.1812	24.3787	17.1266	15.2529
ClCG09G007430	484.599	285.213	683.986	2.39816	1.26193	0.0101764	0.0683371	Up	1.28607	0.631328	2.76982	1.92222
ClCG09G007680	16180.8	21031.6	11330	0.538714	-0.892408	1.90912e-14	2.91103e-12	Down	225.652	223.166	121.416	118.332
ClCG09G007880	1649.28	1302.92	1995.64	1.53167	0.615101	2.59906e-05	0.000623906	Up	15.646	12.7329	21.1757	21.1891
ClCG09G007920	69.9065	96.7072	43.1058	0.445736	-1.16574	0.0248926	0.12942	Down	0.217638	0.09107	0.0997091	0.0637361
ClCG09G008000	730.546	538.097	922.996	1.7153	0.778459	9.97704e-05	0.00189405	Up	5.22629	4.72735	9.27055	7.3861
ClCG09G008010	2349.91	1479.8	3220.02	2.17598	1.12166	5.44328e-16	9.88085e-14	Up	10.4155	8.09371	16.9182	15.6915
ClCG09G008200	622.735	475.76	769.711	1.61785	0.694082	0.000868156	0.0108911	Up	2.54033	2.26471	4.21936	3.4713
ClCG09G008270	287.287	209.746	364.828	1.73938	0.798571	0.0383336	0.174937	Up	7.45079	7.28537	15.948	10.1758
ClCG09G008560	2049.25	1542.1	2556.41	1.65774	0.729221	5.29786e-07	2.23401e-05	Up	17.1055	15.6126	24.8682	27.5978
ClCG09G008670	1791.53	1386.18	2196.87	1.58483	0.66433	0.00240072	0.0237754	Up	9.3949	9.41787	12.8332	16.5811
ClCG09G008780	505.463	260.531	750.394	2.88025	1.52619	5.92829e-06	0.000178223	Up	2.85165	2.08124	7.64792	5.78552
ClCG09G008800	167.308	131.44	203.175	1.54576	0.628316	0.0412678	0.183627	Up	0.930013	0.788558	1.11986	1.57504
ClCG09G009090	189.212	144.189	234.235	1.6245	0.699993	0.017085	0.0991861	Up	1.3293	1.2991	2.6216	2.19201
ClCG09G009270	14.446	24.397	4.49491	0.18424	-2.44034	0.028504	0.142482	Down	2.52674	0.670561	0	0.254569
ClCG09G009340	3968.94	5872.12	2065.75	0.351789	-1.50722	1.52808e-05	0.000398431	Down	182.353	149.049	29.2453	69.1377
ClCG09G009790	147.728	191.703	103.752	0.541213	-0.885731	0.00760285	0.0558759	Down	7.78456	6.45461	3.31748	4.70027
ClCG09G009850	248.288	132.601	363.976	2.7449	1.45675	0.00160774	0.0175106	Up	0.328944	0.499912	3.52724	1.72559
ClCG09G009910	22253.4	2190.68	42316.1	19.3164	4.27175	1.96951e-228	3.75389e-224	Up	25.4031	12.6324	313.975	327.48
ClCG09G010010	21424.5	29452.4	13396.5	0.454853	-1.13653	0.000257731	0.00413498	Down	288.122	211.624	141.968	98.1607
ClCG09G010450	2744.52	1952.07	3536.98	1.81191	0.857513	2.04572e-06	7.15438e-05	Up	10.9783	7.47808	16.6256	15.9324
ClCG09G010480	1584.48	1226.34	1942.62	1.58408	0.663645	0.000552797	0.00761295	Up	12.6993	12.4378	21.2921	17.9196
ClCG09G010740	11.8038	2.50025	21.1073	8.44208	3.0776	0.0218524	0.117991	Up	0.103451	0	0.786219	0.704646
ClCG09G010850	245.72	101.033	390.407	3.86414	1.95015	0.00010257	0.00193947	Up	2.40429	0.797814	7.70932	4.90425
ClCG09G010940	29.5507	16.176	42.9255	2.65365	1.40798	0.0489956	0.205333	Up	0.260982	0.322233	0.581472	0.827711
ClCG09G010970	586.171	457.171	715.17	1.56434	0.645553	0.000613146	0.00831192	Up	1.57887	1.47917	2.33096	2.64326
ClCG09G011140	25.459	45.8992	5.01874	0.109343	-3.19307	0.0470752	0.200106	Down	1.01969	0.302475	0.0371831	0.13897
ClCG09G011230	956.131	1325.7	586.562	0.442454	-1.1764	0.000342386	0.00520404	Down	10.4614	8.65452	2.91082	5.4973
ClCG09G011300	29.7042	11.0883	48.3202	4.35776	2.12359	0.00500258	0.041028	Up	0.205343	0.223587	1.14164	0.945624
ClCG09G011500	1192.82	861.575	1524.06	1.76893	0.822875	3.31975e-07	1.4715e-05	Up	10.8505	7.94312	17.1573	15.0443
ClCG09G011640	1995.41	1485.75	2505.06	1.68606	0.753656	5.0731e-08	2.66372e-06	Up	14.7954	15.231	24.7281	26.5944
ClCG09G012040	4919.45	6099.1	3739.8	0.613173	-0.705635	0.000614891	0.00832966	Down	62.9014	49.5479	37.8141	30.3931
ClCG09G012100	1900.31	2329.91	1470.71	0.631232	-0.663757	0.00204491	0.021034	Down	46.219	40.4965	21.286	30.2136
ClCG09G012410	343.249	271.381	415.118	1.52965	0.6132	0.0486044	0.204368	Up	1.3686	1.12822	2.23112	1.67098
ClCG09G012750	112.716	43.7201	181.711	4.15623	2.05528	0.00190676	0.0199467	Up	0.739719	0.671829	3.58507	2.05833
ClCG09G013680	3024.94	2231.83	3818.05	1.71073	0.774611	2.8802e-09	1.98183e-07	Up	17.8349	18.8803	32.6772	31.3228
ClCG09G013700	4463.54	3102.71	5824.36	1.87718	0.908568	2.13101e-10	1.88041e-08	Up	16.3149	12.8775	27.5613	24.3943
ClCG09G014280	255.54	192.144	318.936	1.65988	0.731082	0.00424028	0.0362688	Up	14.5389	11.6876	19.389	24.7261
ClCG09G014520	427.219	567.545	286.894	0.505499	-0.984219	4.12865e-06	0.000130718	Down	42.4503	62.5932	28.6999	25.9525
ClCG09G014690	1686.57	953.25	2419.9	2.53857	1.34402	0.000261458	0.00417719	Up	12.3595	11.8529	37.0437	26.2139
ClCG09G015070	5182.83	2883.18	7482.49	2.59522	1.37586	1.17121e-05	0.000319817	Up	27.3609	18.7327	67.9049	51.8832
ClCG09G015280	7209.46	4689.88	9729.03	2.07448	1.05275	1.09045e-05	0.000300781	Up	89.8949	64.0161	142.525	170.817
ClCG09G015400	313.395	213.325	413.466	1.9382	0.954717	8.74524e-05	0.00170434	Up	1.13215	0.799695	1.9757	1.93447
ClCG09G015840	1514.2	1866.08	1162.31	0.622862	-0.683014	2.49056e-06	8.51129e-05	Down	7.19708	6.52783	4.76563	3.83589
ClCG09G015870	519.909	301.233	738.585	2.45187	1.29389	0.0160047	0.0942307	Up	14.9988	12.3872	42.3632	25.5676
ClCG09G015940	674.498	525.205	823.791	1.56851	0.649396	0.00052659	0.00734221	Up	7.7832	4.9973	10.5034	8.81723
ClCG09G015950	51.8845	74.4847	29.2843	0.393158	-1.34682	0.0123111	0.0784781	Down	1.16043	1.56037	0.507405	0.373448
ClCG09G015960	37.5104	2.79387	72.227	25.852	4.6922	0.0163191	0.0956172	Up	0.103616	0.228857	3.42003	0.956152
ClCG09G015970	102.308	13.8822	190.733	13.7394	3.78025	0.00243278	0.0239261	Up	0.167678	0.0935113	1.89907	1.0163
ClCG09G016110	3259.98	2524.79	3995.17	1.58238	0.662093	0.0185506	0.105012	Up	31.776	22.7719	52.2522	41.6323
ClCG09G016600	1308.61	417.254	2199.96	5.27248	2.39848	2.2948e-49	2.57288e-46	Up	2.60103	1.74671	11.8691	11.266
ClCG09G016680	143.889	60.7356	227.043	3.73821	1.90235	3.97029e-08	2.14982e-06	Up	0.349285	0.254604	0.935054	0.971055
ClCG09G016700	1720.88	1104.78	2336.98	2.11533	1.08088	7.11181e-09	4.56401e-07	Up	2.82393	2.43452	6.0876	5.03467
ClCG09G016940	733.251	495.964	970.538	1.95687	0.968549	3.5941e-05	0.000814936	Up	15.0928	23.4985	37.8603	32.7372
ClCG09G017110	2887.73	2073.39	3702.07	1.78551	0.83634	4.87091e-07	2.07231e-05	Up	25.2072	24.3133	38.6691	46.5048
ClCG09G017390	147.404	114.631	180.177	1.57179	0.652413	0.0457066	0.196474	Up	1.78764	1.76456	2.47877	2.55616
ClCG09G017480	49.19	25.677	72.7031	2.83145	1.50154	0.0128707	0.0810693	Up	0.197184	0.636358	0.935303	0.62308
ClCG09G017600	155.805	117.572	194.037	1.65037	0.722792	0.0232738	0.123085	Up	0.140633	0.161547	0.201071	0.210575
ClCG09G017650	15.8983	1.07351	30.7231	28.6194	4.83892	0.0030078	0.0280199	Up	0	0	0.326955	0.0880922
ClCG09G017730	7489.74	5456.25	9523.22	1.74538	0.803538	4.58302e-11	4.34148e-09	Up	20.4037	15.8712	31.1816	30.8682
ClCG09G017750	1887.39	2276.23	1498.55	0.658349	-0.603076	0.00292857	0.0274698	Down	10.4605	11.994	6.30519	8.60766
ClCG09G017780	573.563	431.315	715.811	1.6596	0.730837	0.000106617	0.00199423	Up	21.6796	23.5507	33.8715	40.427
ClCG09G017830	46.8879	27.5303	66.2455	2.40627	1.2668	0.0325627	0.156294	Up	0.0429339	0.0237622	0.0615906	0.064388
ClCG09G018130	135.123	90.679	179.568	1.98026	0.985688	0.0253777	0.131084	Up	2.89676	1.11352	4.89651	4.49784
ClCG09G018480	217.287	127.894	306.679	2.39792	1.26178	5.69731e-06	0.000171821	Up	0.787071	0.926906	2.03227	2.12066
ClCG09G018780	689.497	534.908	844.085	1.578	0.658097	0.000328572	0.00503019	Up	5.79996	4.81235	8.87899	7.62656
ClCG09G018950	1693.67	1163.49	2223.84	1.91135	0.934593	3.0865e-05	0.000720939	Up	19.132	13.0796	31.6561	29.999
ClCG09G019120	634.982	785.196	484.767	0.617384	-0.69576	0.0172178	0.0996574	Down	3.73536	4.43701	2.29031	2.22291
ClCG09G019360	15364.4	11835.6	18893.3	1.59631	0.674738	9.22918e-09	5.72991e-07	Up	102.739	91.3484	162.622	146.742
ClCG09G019380	2716.29	3294.62	2137.97	0.648929	-0.623867	2.69498e-06	9.07531e-05	Down	39.9115	39.1285	24.6254	25.5688
ClCG09G019510	47.6544	24.764	70.5448	2.84868	1.51029	0.00771694	0.0563543	Up	0.310581	0.308101	0.777913	0.861839
ClCG09G019600	563.351	742.884	383.818	0.51666	-0.952713	0.0166515	0.0972183	Down	16.548	10.2958	11.6073	5.04945
ClCG09G019650	2094.71	2639.36	1550.05	0.587284	-0.767869	3.46351e-08	1.91346e-06	Down	16.9467	18.9682	10.4562	10.8204
ClCG09G019820	7.17612	1.0001	13.3521	13.3508	3.73885	0.0460052	0.19718	Up	0.0433266	0	0.08299	0.225082
ClCG09G019890	25.8062	41.6924	9.92011	0.237936	-2.07136	0.0450945	0.194633	Down	1.79807	0.569077	0.170316	0.281286
ClCG09G019900	4094.53	1811.65	6377.4	3.52021	1.81566	6.08526e-10	4.91462e-08	Up	35.3739	19.4993	103.621	85.752
ClCG09G019910	47.8924	2.50025	93.2846	37.31	5.22149	0.000145867	0.00258385	Up	0	0	0.310204	0.750752
ClCG09G019930	281.076	351.22	210.932	0.60057	-0.735595	0.00441107	0.0373224	Down	4.84383	3.69485	2.8632	2.15639
ClCG09G020090	44.3934	16.5292	72.2575	4.3715	2.12813	0.000876173	0.0109651	Up	0.503571	0.134576	1.08055	0.532514
ClCG09G020300	27.286	12.1618	42.4103	3.48717	1.80206	0.0391595	0.177184	Up	0.0952141	0.103217	0.388194	0.185497
ClCG09G020980	40.6069	17.1027	64.1111	3.7486	1.90635	0.00245634	0.0240692	Up	0.280757	0.304978	0.96732	0.960242
ClCG09G021050	474.321	282.823	665.819	2.35419	1.23523	0.0134507	0.0835088	Up	5.62415	4.75239	14.6675	8.51738
ClCG09G021190	2140.65	1011.63	3269.67	3.23208	1.69246	2.06649e-33	1.57549e-30	Up	19.4738	23.961	70.6746	66.8555
ClCG09G021460	1038.13	1255.26	820.998	0.654047	-0.612533	0.000138602	0.00248284	Down	2.74444	2.34132	1.87601	1.73225
ClCG09G021510	2343.47	2812.73	1874.22	0.666335	-0.58568	1.34185e-05	0.000357201	Down	15.2793	14.2051	10.3039	9.01459
ClCG09G021520	448.707	357.863	539.552	1.50771	0.592355	0.00395989	0.0345584	Up	3.59987	3.44329	4.71457	5.68274
ClCG09G021530	57.3947	76.8978	37.8915	0.492751	-1.02107	0.0392872	0.177313	Down	2.1504	1.62449	0.621404	0.925414
ClCG09G021720	1410.56	1719.68	1101.44	0.640494	-0.642744	1.64565e-05	0.00042617	Down	6.02527	6.20976	4.05042	3.88885
ClCG09G021860	21429.7	10921.4	31937.9	2.92434	1.54811	4.78758e-08	2.52773e-06	Up	312.512	295.696	1005.95	794.081
ClCG09G021900	96.5118	59.6025	133.421	2.23852	1.16254	0.00410191	0.0354408	Up	0.426801	0.341939	0.845647	0.701235
ClCG09G021920	346.773	273.363	420.182	1.53708	0.620196	0.00680276	0.0517194	Up	1.28634	1.36336	2.17294	1.86281
ClCG09G022150	149.818	82.1919	217.444	2.64556	1.40358	0.00063209	0.00849493	Up	1.94104	0.940158	4.20047	3.06556
ClCG09G022190	191.611	231.056	152.166	0.658568	-0.602596	0.0403243	0.180672	Down	2.60963	2.56075	1.28745	1.58008
ClCG09G022200	76.0417	48.5876	103.496	2.13009	1.09091	0.0155311	0.0923222	Up	0.437973	0.530123	1.15718	0.723283
ClCG09G022310	138.163	207.563	68.7625	0.331285	-1.59385	0.0109486	0.0720581	Down	1.57068	1.90905	0.19368	0.678316
ClCG09G022350	632.073	902.685	361.462	0.40043	-1.32038	0.00316186	0.0291276	Down	8.26261	5.21933	2.34801	3.26673
ClCG09G022400	386.699	520.466	252.932	0.485972	-1.04106	3.03071e-05	0.000710521	Down	26.5534	23.5946	8.39186	15.0871
ClCG09G022440	141.474	105.483	177.464	1.68239	0.750511	0.023137	0.122498	Up	0.934189	0.980356	1.37473	1.74789
ClCG09G022530	809.314	1022.76	595.87	0.582612	-0.779393	4.87066e-06	0.000151197	Down	2.45414	2.09026	1.32379	1.36071
ClCG09G022800	241.925	172.114	311.735	1.81121	0.856956	0.00567853	0.0451346	Up	0	0	0.902301	0.718279
ClCG09G022830	44.4982	68.163	20.8335	0.305642	-1.71008	0.00766682	0.0562037	Down	2.05294	0.583314	0.502289	0.42922
ClCG09G022860	821.524	997.988	645.06	0.64636	-0.62959	0.0186614	0.10542	Down	8.19355	5.72045	5.02395	4.31126
ClCG10G000130	394.39	514.576	274.204	0.532874	-0.908133	4.11629e-05	0.000915478	Down	7.20604	8.93446	3.97579	4.93441
ClCG10G000170	650.886	810.194	491.579	0.606743	-0.720844	7.76045e-05	0.00153597	Down	8.09606	7.82021	4.92512	4.16189
ClCG10G000230	1176.65	913.264	1440.03	1.57679	0.656995	2.14028e-05	0.000533124	Up	7.0226	7.92892	10.6191	11.5842
ClCG10G000350	1440.55	1103.83	1777.28	1.6101	0.687154	4.89725e-06	0.000151528	Up	13.26	11.3772	20.2892	17.9078
ClCG10G000360	300.427	164.636	436.218	2.64959	1.40577	0.0199905	0.110826	Up	2.12255	1.07387	4.74984	2.90854
ClCG10G000440	1204.9	1475.55	934.255	0.633159	-0.65936	1.83999e-05	0.000468227	Down	6.94981	6.99124	4.97664	4.99311
ClCG10G000510	520.398	377.406	663.39	1.75776	0.813739	3.6992e-05	0.000834108	Up	6.43085	5.61365	9.68796	10.2076
ClCG10G000880	14.1767	3.72057	24.6329	6.62073	2.72699	0.017856	0.102172	Up	0.0978443	0.05302	0.368894	0.28566
ClCG10G001020	123.186	83.8389	162.534	1.93864	0.955048	0.00914823	0.0634055	Up	0.370479	0.204161	0.761581	0.399177
ClCG10G001140	5533.83	6838.05	4229.62	0.618542	-0.693057	1.86749e-08	1.09521e-06	Down	18.1391	18.3622	11.3887	11.6569
ClCG10G001390	1099.92	831.269	1368.58	1.64638	0.719293	0.00019531	0.00330312	Up	11.1866	7.78484	16.0065	14.5832
ClCG10G001570	625.238	494.331	756.146	1.52964	0.613187	0.000994686	0.0121297	Up	2.61422	2.50503	4.0277	3.52172
ClCG10G001870	10864.6	6854.87	14874.2	2.16988	1.11761	4.93627e-21	1.54238e-18	Up	16.1301	14.9538	32.1617	36.0678
ClCG10G001930	1279.49	930.981	1627.99	1.74869	0.806271	1.1095e-07	5.39466e-06	Up	6.75538	7.54279	11.8717	12.1008
ClCG10G001970	607.219	760.845	453.594	0.596172	-0.7462	5.77126e-05	0.00118726	Down	6.65732	6.15762	3.93024	3.6651
ClCG10G001980	84.5305	47.014	122.047	2.59597	1.37627	0.00146964	0.0163141	Up	0	0	0.176868	0
ClCG10G002070	3470.71	2686.92	4254.5	1.58341	0.663036	0.00326972	0.0299348	Up	18.7819	12.8706	24.716	24.7194
ClCG10G002090	4255.36	5601.28	2909.44	0.519423	-0.945019	6.10179e-14	8.61483e-12	Down	47.1662	43.7103	24.0335	22.904
ClCG10G002130	64.996	9.58814	120.404	12.5576	3.65049	7.66042e-11	7.0196e-09	Up	0	0.167033	1.83633	2.93011
ClCG10G002470	479.195	287.874	670.516	2.3292	1.21984	0.0111527	0.0729481	Up	9.29545	4.90016	18.5094	12.7538
ClCG10G002630	13.5812	22.9565	4.20582	0.183208	-2.44844	0.0287473	0.143319	Down	0.472862	0.231603	0.0410976	0.0353346
ClCG10G002720	1502.4	1045.85	1958.95	1.87308	0.905413	5.08952e-06	0.000155959	Up	16.6667	11.278	24.2127	23.414
ClCG10G002910	7255.84	5403.95	9107.74	1.68539	0.753079	1.90285e-08	1.11253e-06	Up	48.4626	44.9596	83.3442	71.1257
ClCG10G003000	513.702	401.743	625.661	1.55737	0.639108	0.00111439	0.0132918	Up	11.0324	11.1456	15.458	18.5921
ClCG10G003060	4395.24	3256.21	5534.27	1.69961	0.7652	1.66053e-09	1.22673e-07	Up	127.898	109.898	210.108	174.996
ClCG10G003090	693.025	538.363	847.687	1.57456	0.654953	0.000301819	0.0047064	Up	6.37381	5.66003	9.24373	9.17385
ClCG10G003130	2095.19	1652.96	2537.43	1.53508	0.618315	1.02453e-05	0.000285489	Up	8.50428	7.13573	12.3211	12.2163
ClCG10G003210	347.725	422.878	272.572	0.644563	-0.633606	0.00487183	0.0400938	Down	5.52035	4.44295	3.06747	3.20502
ClCG10G003250	872.166	655.279	1089.05	1.66197	0.732894	1.96891e-05	0.000495739	Up	5.77204	4.50565	8.83428	7.97018
ClCG10G003310	249.674	195.717	303.63	1.55137	0.633542	0.0143207	0.0874007	Up	2.105	2.24198	3.31663	3.44836
ClCG10G003340	27.8398	40.9125	14.7671	0.360944	-1.47015	0.0452526	0.195139	Down	0.270773	0.110322	0.0680845	0.0630099
ClCG10G003450	668.63	837.417	499.843	0.596887	-0.744471	3.43734e-05	0.000790297	Down	1.13422	1.16832	0.796399	0.634758
ClCG10G003480	1035.33	769.341	1301.33	1.69148	0.758289	6.90802e-06	0.00020319	Up	5.71262	4.01851	8.15411	7.9301
ClCG10G003540	256.063	191.57	320.555	1.6733	0.7427	0.00389472	0.034146	Up	0.79611	0.748273	1.3717	1.22266
ClCG10G003560	295.731	200.323	391.139	1.95254	0.965351	9.66295e-05	0.00184176	Up	3.78419	4.2517	6.75577	6.86738
ClCG10G004130	150.574	186.395	114.753	0.615641	-0.699839	0.028871	0.143789	Down	1.54886	0.813518	1.46727	0
ClCG10G004280	2227.94	2682.62	1773.27	0.661022	-0.59723	1.29796e-05	0.000348438	Down	53.4512	49.2911	30.0532	30.5568
ClCG10G004290	372.841	560.471	185.211	0.330455	-1.59747	5.01366e-08	2.63979e-06	Down	18.0136	9.69676	4.43975	4.34531
ClCG10G004310	340.25	450.143	230.357	0.511743	-0.966509	2.56249e-05	0.000617459	Down	4.45045	3.50082	2.08637	2.01519
ClCG10G004690	117.647	88.8486	146.445	1.64825	0.720939	0.0490908	0.205687	Up	0.346423	0.614035	0.911875	0.756135
ClCG10G005010	37.7567	57.9555	17.558	0.302956	-1.72282	0.00730982	0.0544878	Down	0.845975	0.618243	0.240884	0.259487
ClCG10G005260	599.389	326.869	871.909	2.66746	1.41547	2.30284e-07	1.06276e-05	Up	5.28718	3.79861	13.6671	11.135
ClCG10G005270	192.827	41.2795	344.375	8.34253	3.06048	5.32089e-21	1.63575e-18	Up	0.399038	0.313324	2.80984	2.72696
ClCG10G005280	24.4629	41.2336	7.69221	0.186552	-2.42235	0.00439682	0.0372459	Down	0.181947	0.120395	0	0.0325969
ClCG10G005340	128.992	73.8975	184.087	2.49111	1.31679	0.00024574	0.00396933	Up	0.468451	0.412391	0.827524	1.07206
ClCG10G005350	1462.95	2254.28	671.618	0.29793	-1.74696	0.00365888	0.0326347	Down	21.2833	30.8791	9.77935	5.61201
ClCG10G005360	2815.58	2172.11	3459.05	1.59248	0.671279	0.003108	0.0287705	Up	36.8074	40.5784	53.3601	65.9682
ClCG10G005490	2021.33	1501.66	2541	1.69213	0.758842	3.84079e-08	2.09758e-06	Up	26.5133	29.8064	45.1267	43.0734
ClCG10G005580	165.462	122.705	208.22	1.69691	0.762908	0.03395	0.160567	Up	1.28246	1.13534	2.24928	1.54537
ClCG10G005840	452.935	317.042	588.828	1.85726	0.893173	2.08317e-05	0.000521066	Up	11.0211	10.1368	20.6976	17.3703
ClCG10G005870	1636.82	1004.27	2269.37	2.25972	1.17614	5.77514e-16	1.03843e-13	Up	17.3943	18.5805	38.4032	41.3747
ClCG10G006230	31.8997	52.6752	11.1242	0.211186	-2.24342	0.0018696	0.0196876	Down	0.25748	0.320144	0.0731503	0.0537633
ClCG10G006320	4050.73	2609.99	5491.48	2.10402	1.07315	5.84557e-17	1.18528e-14	Up	6.90312	6.23078	14.2458	12.4681
ClCG10G006390	169.748	106.208	233.287	2.19651	1.13521	0.0130464	0.0819324	Up	3.26595	2.2799	5.82281	9.49115
ClCG10G006420	599.875	287.603	912.146	3.17155	1.66519	4.60115e-11	4.34148e-09	Up	5.63816	4.64493	14.6637	18.1922
ClCG10G006450	8686.74	10665.3	6708.22	0.628979	-0.668917	1.70566e-08	1.00962e-06	Down	76.3573	69.8456	46.5409	44.2481
ClCG10G006530	33.7241	52.0008	15.4474	0.297061	-1.75117	0.00868121	0.060993	Down	0.685405	0.256973	0.111944	0.167969
ClCG10G006540	296.756	453.189	140.322	0.309633	-1.69137	0.0418984	0.185674	Down	3.99349	1.88346	0.683813	1.16272
ClCG10G007390	1520.98	1053.94	1988.01	1.88626	0.915529	1.2127e-05	0.000328325	Up	8.78188	9.93876	19.7038	15.9109
ClCG10G007520	1274.37	984.404	1564.34	1.58912	0.66823	0.0294293	0.145959	Up	4.46182	3.87371	7.78164	5.53392
ClCG10G007690	7340.09	5175.85	9504.34	1.83629	0.876792	2.13249e-07	9.93771e-06	Up	31.4631	37.3585	66.8095	57.4773
ClCG10G007700	7352.58	5877.34	8827.81	1.50201	0.586891	8.30404e-07	3.2974e-05	Up	37.9469	37.4014	52.0591	57.5469
ClCG10G008330	41.4058	63.9561	18.8556	0.29482	-1.76209	0.00403576	0.035028	Down	0.610339	0.492067	0.154463	0.1714
ClCG10G008510	12714.1	8931.44	16496.7	1.84704	0.885213	0.00137375	0.0155117	Up	62.7096	50.5761	117.287	91.8116
ClCG10G009280	7513.05	5752.66	9273.44	1.61203	0.688876	7.53128e-07	3.0348e-05	Up	45.649	36.7133	70.6773	63.9759
ClCG10G009320	16613	10231.7	22994.2	2.24735	1.16822	1.87743e-23	7.3028e-21	Up	158.151	143.659	314.603	335.918
ClCG10G009350	2653.69	2090.55	3216.84	1.53875	0.62176	2.52948e-06	8.59392e-05	Up	20.5361	21.8191	30.9989	31.3338
ClCG10G009390	74.7675	4.29402	145.241	33.824	5.07998	2.35852e-17	4.95554e-15	Up	0	0	12.4047	10.4105
ClCG10G009570	35.5931	1.50015	69.6861	46.4527	5.53769	0.00408579	0.0353335	Up	0.293956	0	5.17921	1.16499
ClCG10G009590	32.7638	9.64777	55.8798	5.79199	2.53406	0.0027651	0.0262726	Up	0.890285	0.483732	2.28986	1.43375
ClCG10G009670	262.605	321.111	204.099	0.635601	-0.653806	0.0105771	0.0701346	Down	4.11112	6.42086	4.25292	4.34073
ClCG10G009810	2654.24	3210.08	2098.39	0.653689	-0.613324	4.03207e-06	0.000128085	Down	26.0292	23.6902	15.298	16.0134
ClCG10G009830	127.521	159.012	96.0297	0.603915	-0.727582	0.0378476	0.1737	Down	0.171986	0	0.0804744	0.0712174
ClCG10G009910	87.3795	119.044	55.7147	0.468016	-1.09537	0.00846496	0.0599785	Down	1.99246	1.48938	0.516008	0.996023
ClCG10G009930	6114.86	3858.78	8370.94	2.16932	1.11724	1.63761e-19	4.27573e-17	Up	30.7431	25.763	59.5982	56.9767
ClCG10G010080	115.277	79.0127	151.542	1.91795	0.939561	0.0102184	0.0685542	Up	0.808807	1.6943	1.5789	0.972475
ClCG10G010390	998.203	275.643	1720.76	6.24272	2.64218	9.99407e-52	1.36062e-48	Up	19.2906	12.098	100.11	104.218
ClCG10G010430	66.0747	12.7215	119.428	9.38789	3.2308	3.89011e-09	2.5925e-07	Up	1.00571	0	4.86883	4.2783
ClCG10G010450	4382.3	1459.67	7304.93	5.00451	2.32323	3.85525e-69	7.3481e-66	Up	178.607	138.028	849.208	722.097
ClCG10G010460	2198.5	653.278	3743.72	5.73066	2.5187	9.45217e-56	1.50132e-52	Up	106.266	59.0686	475.866	400.362
ClCG10G010540	224.393	161.838	286.948	1.77306	0.82624	0.00276681	0.0262757	Up	3.29716	2.43636	4.93194	4.88123
ClCG10G010710	3486.83	4196.27	2777.39	0.661871	-0.595377	2.51473e-06	8.57438e-05	Down	48.5704	42.7541	33.1689	27.1991
ClCG10G011040	13.4449	4.36742	22.5223	5.15689	2.3665	0.0395967	0.17804	Up	0	0	0	0
ClCG10G011150	656.711	796.72	516.703	0.648538	-0.624737	0.00170532	0.0183635	Down	2.76367	2.10605	1.65667	1.58715
ClCG10G011170	303.281	394.949	211.612	0.535797	-0.900242	0.000162928	0.00284609	Down	0.732411	0.74705	0.470907	0.304603
ClCG10G011330	371.597	564.113	179.081	0.317456	-1.65537	4.4798e-13	5.76925e-11	Down	2.89955	2.25982	0.720915	0.993962
ClCG10G011360	699.293	846.408	552.178	0.652377	-0.616221	0.000501066	0.0070223	Down	17.0057	13.3908	8.65813	9.5788
ClCG10G011420	420.431	331.764	509.098	1.53452	0.617787	0.00438718	0.0371912	Up	4.57455	3.64064	6.69865	5.76761
ClCG10G011610	5006.07	3965.98	6046.16	1.52451	0.608342	8.08322e-07	3.2299e-05	Up	13.6637	13.4959	20.21	21.6623
ClCG10G011640	438.212	287.163	589.26	2.05201	1.03704	0.0096237	0.0657211	Up	3.77272	5.8563	10.0538	7.61586
ClCG10G011680	362.301	278.203	446.4	1.60458	0.682198	0.00239415	0.0237299	Up	4.76525	3.95339	6.51474	7.4265
ClCG10G011700	691.426	548.02	834.832	1.52336	0.607258	0.0485071	0.204035	Up	3.10246	3.22535	5.65168	3.94759
ClCG10G011840	4197.77	3295.15	5100.39	1.54785	0.630263	5.82323e-07	2.4257e-05	Up	21.5653	20.6341	32.2113	33.766
ClCG10G012110	45.5419	20.7498	70.3339	3.38961	1.76112	0.00299961	0.0279716	Up	0.511042	0.460778	1.37779	1.15198
ClCG10G012230	1663.68	2261.74	1065.63	0.471156	-1.08572	1.37122e-12	1.64374e-10	Down	16.4275	15.048	5.47843	8.36345
ClCG10G012400	47.0101	69.5439	24.4764	0.351956	-1.50653	0.00822686	0.0589046	Down	0.715815	1.00195	0.136677	0.121795
ClCG10G012560	90.0893	142.194	37.985	0.267136	-1.90435	0.00269862	0.0257823	Down	0.606068	0.339726	0.145252	0.15325
ClCG10G012620	403.771	318.528	489.014	1.53523	0.618455	0.00483439	0.0398701	Up	4.66473	3.31218	5.78178	5.73676
ClCG10G012740	620.48	828.37	412.59	0.498075	-1.00557	0.000359275	0.00539195	Down	10.2687	6.88723	4.08729	4.21819
ClCG10G012780	21310	16861.6	25758.4	1.52764	0.611301	0.00166414	0.0180014	Up	156.581	182.025	240.402	285.427
ClCG10G012820	4911.6	6476.95	3346.24	0.516638	-0.952773	1.96731e-14	2.97594e-12	Down	40.9182	39.9941	21.6891	21.1096
ClCG10G012870	7922.18	9825.13	6019.24	0.612637	-0.706897	2.38351e-05	0.00058318	Down	141.38	121.287	86.7104	72.5577
ClCG10G012890	114.125	145.556	82.6928	0.568115	-0.815744	0.0279156	0.140351	Down	3.75027	3.63887	1.67453	2.25362
ClCG10G012940	3790.71	2964.68	4616.74	1.55725	0.639001	0.00245735	0.0240692	Up	29.7761	21.0555	41.0592	38.2749
ClCG10G012990	233.415	88.0871	378.743	4.29965	2.10422	1.60421e-05	0.00041657	Up	0.986989	1.13209	5.23978	3.60519
ClCG10G013040	169.01	124.173	213.847	1.72216	0.784223	0.010143	0.0681735	Up	0.67241	0.798965	1.21673	1.19223
ClCG10G013470	2132.86	1659.05	2606.67	1.57118	0.651852	3.1145e-06	0.000102881	Up	15.603	13.7598	24.1311	21.8127
ClCG10G013640	1014.54	792.366	1236.71	1.56077	0.642262	5.60394e-05	0.00115973	Up	5.6888	5.7945	8.88835	9.55654
ClCG10G013670	52.0838	22.7638	81.4038	3.57602	1.83835	0.000855481	0.0107556	Up	4.33391	6.96867	20.1726	21.9231
ClCG10G014170	51.3177	1.50015	101.135	67.4166	6.07503	1.87007e-12	2.21388e-10	Up	0.0180957	0	0.77407	0.520831
ClCG10G014380	2557.61	2016.83	3098.4	1.53627	0.619431	0.00114158	0.013523	Up	41.6477	28.4666	50.4923	52.7074
ClCG10G014450	520.893	13.1619	1028.62	78.1516	6.2882	1.80249e-104	4.90791e-101	Up	0.067995	0.0425439	3.34701	3.0969
ClCG10G014540	441.131	331.204	551.058	1.6638	0.734486	0.00223755	0.0224698	Up	5.13033	4.28336	6.69426	8.34896
ClCG10G014650	51.2044	32.9116	69.4971	2.11163	1.07836	0.0487536	0.20477	Up	0.231471	0.141526	0.407456	0.454313
ClCG10G014720	135.141	180.202	90.0807	0.499887	-1.00033	0.00349913	0.0314889	Down	3.089	3.5793	2.1689	1.93672
ClCG10G014730	11235	6967.14	15502.8	2.22513	1.15389	0.00434235	0.0369323	Up	58.2604	29.3651	106.224	82.1212
ClCG10G014750	1941.18	1121.22	2761.13	2.46262	1.3002	0.00149972	0.0165804	Up	10.4018	5.39617	21.995	16.9376
ClCG10G015030	2667.73	2126.43	3209.02	1.50911	0.593695	1.19843e-05	0.000325386	Up	30.5938	24.1305	41.103	40.0188
ClCG10G015210	7441.77	8986.44	5897.1	0.656223	-0.607742	3.16614e-07	1.41918e-05	Down	53.0783	49.4361	36.5516	31.706
ClCG10G015490	8.69305	16.4558	0.93028	0.0565319	-4.14479	0.0131013	0.0821689	Down	0.481117	0.0743408	0	0.0638919
ClCG10G015630	126.141	44.5872	207.696	4.6582	2.21977	9.62138e-07	3.7349e-05	Up	0.374294	0.438437	2.03302	1.51116
ClCG10G015920	4191.22	3225.54	5156.89	1.59877	0.676959	3.60822e-06	0.000116367	Up	94.9533	77.5462	138.91	130.485
ClCG10G016210	273.957	334.434	213.48	0.638332	-0.647621	0.0101831	0.0683418	Down	1.98714	1.92753	1.12507	1.29228
ClCG10G016220	5133.16	3699.1	6567.21	1.77535	0.828106	3.4681e-11	3.32171e-09	Up	120.29	101.615	200.657	208.549
ClCG10G016350	803.184	610.65	995.717	1.63058	0.70539	3.59818e-05	0.000814936	Up	4.52578	4.74499	7.1717	7.5223
ClCG10G016440	84.5239	58.3684	110.679	1.89622	0.923128	0.0332877	0.158537	Up	1.02153	0.990569	1.84657	2.10587
ClCG10G016660	239.531	145.923	333.138	2.28297	1.19091	0.0195279	0.108799	Up	1.27688	1.48634	2.33123	3.497
ClCG10G016920	262.21	321.391	203.029	0.63172	-0.662643	0.0134357	0.0834966	Down	0.884701	0.823379	0.658333	0.369112
ClCG10G017120	210.483	161.677	259.289	1.60375	0.681447	0.0171445	0.099414	Up	1.45673	1.00969	1.64523	1.67318
ClCG10G017140	81.3399	142.12	20.5596	0.144664	-2.78922	0.000326914	0.00501285	Down	1.86404	1.14517	0.139238	0.390098
ClCG10G017190	979.471	721.363	1237.58	1.71561	0.778722	2.60769e-06	8.81253e-05	Up	2.84526	2.51658	4.90722	4.30044
ClCG10G017290	497.656	331.025	664.287	2.00676	1.00487	5.78673e-07	2.41875e-05	Up	2.11074	2.26629	4.22809	4.85224
ClCG10G017490	11893.5	15803.8	7983.15	0.50514	-0.985244	6.01615e-17	1.20703e-14	Down	160.855	146.629	75.8435	77.2111
ClCG10G017550	80.6247	50.8676	110.382	2.16998	1.11768	0.0195676	0.108989	Up	0.523063	0.37869	0.660891	1.13959
ClCG10G017590	34.5517	19.6029	49.5004	2.52515	1.33637	0.0487182	0.204666	Up	0.081206	0.0741961	0.154682	0.117506
ClCG10G017640	901.023	627.656	1174.39	1.87107	0.903863	8.80216e-08	4.39186e-06	Up	4.44468	3.83138	8.0191	7.08744
ClCG10G017780	2770.34	4079.32	1461.37	0.358239	-1.48101	1.00621e-14	1.55921e-12	Down	49.1449	39.9128	15.4219	15.647
ClCG10G017850	222.778	176.041	269.514	1.53097	0.614447	0.0224279	0.119976	Up	1.02358	1.19778	1.63826	1.97759
ClCG10G018050	3145.46	2343.93	3947	1.68393	0.751831	1.28078e-06	4.73093e-05	Up	20.3744	19.0972	30.0363	34.5974
ClCG10G018070	317.384	230.074	404.694	1.75897	0.814731	0.000694054	0.00916748	Up	2.5509	1.71708	3.38845	3.80702
ClCG10G018310	51.5145	31.7647	71.2642	2.2435	1.16575	0.0345614	0.162652	Up	0.548248	0.441389	0.916755	0.911282
ClCG10G018420	152.732	81.5726	223.891	2.74468	1.45664	8.42287e-06	0.00024069	Up	1.73705	1.67385	4.89205	6.02311
ClCG10G018430	1012.96	534.358	1491.56	2.79132	1.48095	7.82294e-19	1.81836e-16	Up	4.17027	2.59873	9.62905	8.94599
ClCG10G018460	531.477	712.371	350.583	0.492135	-1.02287	0.00229574	0.0229213	Down	3.04701	2.07944	1.35176	1.20535
ClCG10G018610	507.919	642.97	372.868	0.579916	-0.786085	0.000102058	0.00193186	Down	9.26896	10.41	5.29369	5.92334
ClCG10G018680	422.617	247.521	597.713	2.4148	1.2719	0.0175131	0.100855	Up	8.10678	10.9544	27.5293	18.3156
ClCG10G018810	93.6754	63.0845	124.266	1.96984	0.978077	0.0118968	0.076512	Up	0.145711	0.320746	0.426925	0.372462
ClCG10G018820	42.1807	70.8376	13.5239	0.190914	-2.38901	0.000172675	0.0029856	Down	0.728375	0.653122	0.0391093	0.278044
ClCG10G018840	26.8839	9.79458	43.9731	4.48954	2.16657	0.00697063	0.0525762	Up	0.38318	0.605932	0.737168	0.786086
ClCG10G018920	736.419	541.602	931.236	1.71941	0.781915	0.00135144	0.0153598	Up	6.70403	5.48559	10.3836	8.42693
ClCG10G018950	237.896	179.496	296.296	1.65072	0.723093	0.00549124	0.0439576	Up	1.19155	1.41372	1.97949	2.67397
ClCG10G019170	7137.49	3548.1	10726.9	3.02328	1.59611	3.51526e-38	3.0455e-35	Up	23.1022	18.824	61.4668	63.5206
ClCG10G019240	288.719	222.601	354.836	1.59405	0.672695	0.00711025	0.0534179	Up	1.81032	1.71125	3.17308	2.424
ClCG10G019290	1620.69	2259.45	981.932	0.434588	-1.20228	9.23596e-07	3.59995e-05	Down	37.5461	31.1956	16.3119	12.737
ClCG10G019850	5223.35	3799.58	6647.12	1.74943	0.806889	0.00548898	0.0439576	Up	62.5534	101.117	154	126.9
ClCG10G019910	509.314	634.68	383.947	0.604946	-0.725123	0.000273256	0.00433299	Down	13.4166	13.4452	7.80712	7.71152
ClCG10G020060	420.236	256.068	584.405	2.28223	1.19044	0.00873028	0.0611887	Up	2.68361	1.31643	5.17014	4.44396
ClCG10G020240	2747.79	3512.01	1983.56	0.564792	-0.824207	3.87763e-10	3.31342e-08	Down	31.3515	26.5356	15.2457	14.9466
ClCG10G020430	363.731	517.251	210.211	0.4064	-1.29903	1.17766e-05	0.00032066	Down	3.73654	3.00043	1.13637	1.28833
ClCG10G020520	72.0358	98.0422	46.0293	0.469484	-1.09085	0.0175263	0.100861	Down	0	0	0	0
ClCG10G020680	715.625	530.234	901.017	1.69928	0.764927	2.26817e-05	0.000559991	Up	3.16408	2.63459	4.94557	4.78705
ClCG10G020690	4449.65	3428.36	5470.93	1.59578	0.674266	6.23393e-08	3.23757e-06	Up	2.88971	3.15103	3.61872	3.71154
ClCG10G020740	260.941	202.319	319.562	1.5795	0.659464	0.00899513	0.0625553	Up	4.31122	4.82786	6.80723	7.13575
ClCG10G021120	32962.2	21390.4	44534	2.08196	1.05794	2.69538e-20	7.66774e-18	Up	479.994	508.127	1046.66	966.451
ClCG10G021190	146.655	36.6918	256.618	6.99387	2.80609	1.21894e-06	4.54657e-05	Up	0.294705	0.128015	1.62862	1.13298
ClCG10G021220	698.723	446.055	951.392	2.1329	1.09282	1.71801e-09	1.2643e-07	Up	9.20679	22.0847	33.8457	43.8054
ClCG10G021230	73.8878	120.063	27.7128	0.230819	-2.11517	0.0383272	0.174937	Down	1.40654	0.616905	0.241252	0.225867
ClCG10G021250	1991.3	2485.4	1497.2	0.602398	-0.73121	1.23065e-07	5.95336e-06	Down	30.862	26.1169	17.3459	15.6976
ClCG10G021310	146.36	201.709	91.0109	0.4512	-1.14816	0.0214786	0.116567	Down	4.29244	2.48601	1.65814	1.54277
ClCG10G021360	175.25	95.441	255.06	2.67243	1.41815	4.69579e-06	0.000146006	Up	1.2787	0.881629	2.66875	3.80104
ClCG10G021380	1977.32	1021.63	2933.01	2.8709	1.5215	6.5228e-23	2.43774e-20	Up	3.57144	2.62254	8.2368	9.12441
ClCG10G021390	1858.26	1228.52	2488	2.0252	1.01807	0.00186258	0.0196572	Up	7.38369	4.05221	12.2166	10.0339
ClCG10G021420	6889.95	4854.78	8925.11	1.83842	0.878464	4.7973e-13	6.13668e-11	Up	23.2597	21.8155	42.34	43.2276
ClCG10G021440	303.217	232.203	374.231	1.61166	0.688544	0.0045897	0.0383683	Up	2.96641	2.89732	5.02978	4.36606
ClCG10G021620	11117.2	7600.45	14634	1.92541	0.945162	1.95134e-09	1.4009e-07	Up	124.002	110.778	245.05	196.292
ClCG10G021660	133.675	165.558	101.792	0.614839	-0.70172	0.0345891	0.162742	Down	1.69023	1.39914	0.980275	0.802042
ClCG10G021720	675.403	528.151	822.654	1.55761	0.639336	0.000359006	0.00539195	Up	2.84992	3.25554	4.4831	4.46015
ClCG10G021770	22.8671	7.51454	38.2197	5.0861	2.34656	0.00673528	0.0512883	Up	0.0637167	0.0705445	0.211599	0.252553
ClCG10G021860	192.812	276.079	109.545	0.396788	-1.33356	0.0458709	0.196842	Down	2.1931	1.11189	0.468214	0.78809
ClCG10G022100	2732.83	3941.57	1524.09	0.386672	-1.37082	2.21358e-14	3.32212e-12	Down	14.0277	16.0337	5.33527	6.20307
ClCG10G022170	28.2982	1.64696	54.9495	33.3642	5.06023	1.56431e-06	5.62561e-05	Up	0	0.0613614	0.48467	0.348431
ClCG10G022400	1570.55	1073.2	2067.9	1.92686	0.946251	0.00162699	0.0177	Up	4.01296	2.9355	7.15791	5.52666
ClCG10G022430	267.753	102.35	433.156	4.23211	2.08138	9.03098e-15	1.41091e-12	Up	0.297513	0.388813	1.07114	1.3365
ClCG10G022530	36.9583	15.809	58.1077	3.67562	1.87799	0.00506134	0.0413675	Up	0.346639	0.203293	1.19867	0.674111
ClCG10G022570	2804.87	1748.42	3861.32	2.20847	1.14304	4.31723e-07	1.84913e-05	Up	36.6878	24.8906	73.5446	59.7687
ClCG10G022680	6560.04	3226.97	9893.12	3.06576	1.61625	6.09572e-18	1.35098e-15	Up	77.7999	68.262	246.694	198.9
ClCG10G022740	40.6659	58.0748	23.257	0.400466	-1.32025	0.0430487	0.188978	Down	1.75012	0.942236	0.611985	0.4169
ClCG10G022810	9675.94	6827.39	12524.5	1.83444	0.875343	0.00411182	0.0355104	Up	108.706	59.3774	160.748	141.121
ClCG10G022840	575.021	329.768	820.274	2.48743	1.31466	3.96397e-06	0.000126555	Up	4.1387	3.57726	11.765	8.5435
ClCG11G000030	579.708	404.918	754.499	1.86334	0.897889	0.00146221	0.01626	Up	0.635899	0.74554	1.26351	1.90217
ClCG11G000490	213.487	139.62	287.354	2.05812	1.04133	0.00028317	0.00446789	Up	0.721786	0.395591	1.18453	1.18005
ClCG11G000650	122.195	71.177	173.212	2.43354	1.28306	0.000490631	0.00690711	Up	0.66746	0.664222	2.14406	1.40487
ClCG11G000680	29793	8483.79	51102.2	6.02352	2.59061	6.70139e-22	2.16489e-19	Up	235.834	128.835	1195.1	983.265
ClCG11G000980	17.7946	28.2644	7.32487	0.259156	-1.94811	0.0440901	0.19195	Down	0.687696	0.405664	0	0.136162
ClCG11G001130	973.133	1168.43	777.833	0.665707	-0.587041	0.000458465	0.00654557	Down	11.0891	9.27736	7.52642	6.1164
ClCG11G001580	1016.82	799.885	1233.75	1.54241	0.625184	0.0113558	0.0738961	Up	10.0876	7.6748	14.0367	12.3873
ClCG11G001910	905.637	678.763	1132.51	1.66849	0.738546	1.35597e-05	0.000359956	Up	6.42647	5.19125	9.98063	9.64624
ClCG11G001930	936.844	1223.96	649.726	0.530839	-0.913653	3.44521e-08	1.90888e-06	Down	3.74695	3.80603	2.38446	1.83572
ClCG11G002000	2133.69	2962.68	1304.7	0.440379	-1.18318	3.01339e-10	2.62261e-08	Down	13.429	14.3874	5.45688	6.34015
ClCG11G002010	1700.56	1324.48	2076.63	1.56788	0.648819	9.08172e-06	0.000256441	Up	14.2194	13.5541	19.7953	21.738
ClCG11G002040	1286.08	1732.63	839.523	0.484536	-1.04532	8.21033e-12	8.79151e-10	Down	44.8103	36.1034	15.4524	19.8852
ClCG11G002270	1613.94	1941.4	1286.49	0.662662	-0.593655	4.03437e-05	0.000900412	Down	12.1103	11.9408	8.18335	7.84762
ClCG11G002390	326.966	245.837	408.095	1.66002	0.731202	0.00201349	0.0208231	Up	7.75472	7.11476	10.323	11.4886
ClCG11G002500	198.143	138.34	257.946	1.86458	0.898852	0.00573546	0.0454358	Up	11.3014	7.89351	23.0211	19.0352
ClCG11G002520	137.05	84.7931	189.308	2.23258	1.15871	0.000690444	0.00912611	Up	0.34393	0.368092	0.672143	0.710117
ClCG11G002540	4572.15	3615.52	5528.77	1.52918	0.612754	0.00522189	0.0424432	Up	24.5519	29.0144	36.9592	44.3802
ClCG11G002620	1013.08	1264.64	761.525	0.602168	-0.731762	0.0215864	0.116985	Down	7.09009	4.3466	3.58556	3.351
ClCG11G002690	1444.5	1738.03	1150.98	0.662234	-0.594588	0.00301843	0.0281052	Down	12.11	9.61108	7.02029	6.90329
ClCG11G002720	162.792	198.277	127.307	0.642066	-0.639207	0.0404348	0.181066	Down	0.686012	0.662729	0.412242	0.452337
ClCG11G002790	319.368	188.529	450.208	2.38801	1.25581	1.80532e-07	8.49615e-06	Up	4.86319	3.24035	10.1752	8.92999
ClCG11G002800	63.4481	37.5589	89.3373	2.37859	1.25011	0.011149	0.0729481	Up	1.45848	0.942206	2.22112	2.89271
ClCG11G002820	1094.66	1441.49	747.841	0.518798	-0.946756	2.28593e-09	1.62574e-07	Down	11.7584	9.95246	5.06698	5.76651
ClCG11G002900	313.035	394.243	231.827	0.588031	-0.766037	0.00137147	0.0154951	Down	4.43434	5.61727	3.47928	3.41311
ClCG11G003080	31.9252	50.2483	13.6021	0.270698	-1.88525	0.00914058	0.0633756	Down	0.877239	1.16267	0.156418	0.399779
ClCG11G003170	263.17	192.19	334.151	1.73865	0.79797	0.00202414	0.0208993	Up	2.12202	1.88681	3.7877	3.01455
ClCG11G003190	309.103	185.014	433.191	2.34139	1.22736	5.63513e-07	2.36576e-05	Up	1.89572	1.27003	3.59423	2.85519
ClCG11G003520	53.959	75.7647	32.1533	0.424384	-1.23656	0.017786	0.101863	Down	1.25947	0.982057	0.547117	0.492704
ClCG11G003910	300.184	370.676	229.692	0.619658	-0.690456	0.00377249	0.0333124	Down	4.10635	3.06136	1.93386	2.16111
ClCG11G004280	13491.7	17403.8	9579.52	0.550426	-0.861379	2.10281e-13	2.80277e-11	Down	60.9024	60.8214	33.0828	32.7159
ClCG11G004370	4172.09	5247.3	3096.88	0.590185	-0.76076	0.000625924	0.00845334	Down	40.6848	36.9471	18.4066	27.8939
ClCG11G004500	142.718	105.47	179.966	1.70633	0.770895	0.0206824	0.113604	Up	0.764733	0.643661	0.982777	1.17974
ClCG11G004610	9958.39	12117.4	7799.36	0.643648	-0.635656	1.10116e-07	5.3678e-06	Down	123.17	124.083	79.2858	80.4616
ClCG11G004730	255.207	317.331	193.083	0.60846	-0.716766	0.00617388	0.047952	Down	0.193986	0.316913	0.0452977	0.242908
ClCG11G004820	7124.8	9872.58	4377.01	0.443351	-1.17348	5.56871e-22	1.82999e-19	Down	30.9605	27.5075	11.8479	14.9645
ClCG11G004840	129.255	168.398	90.1111	0.535108	-0.902098	0.0294942	0.146167	Down	3.84414	2.77839	1.28626	1.96438
ClCG11G004920	2296.31	3027.2	1565.43	0.517121	-0.951425	4.57372e-12	5.12795e-10	Down	25.665	25.5727	12.7825	14.4695
ClCG11G004980	105.286	155.209	55.3626	0.356698	-1.48723	0.026286	0.134536	Down	2.10437	1.27771	0.41001	0.82353
ClCG11G005010	1056.48	1317.86	795.1	0.603326	-0.728989	3.58944e-06	0.000115957	Down	10.2962	7.98269	5.89078	5.30664
ClCG11G005020	671.798	846.977	496.62	0.586343	-0.770182	0.000115396	0.00213953	Down	2.35598	2.82314	1.57299	1.36657
ClCG11G005070	415.006	329.598	500.414	1.51826	0.602415	0.0235954	0.124337	Up	5.12078	3.76881	8.14658	6.37634
ClCG11G005180	3026.36	3681.07	2371.64	0.644282	-0.634237	1.03976e-06	3.96357e-05	Down	29.3396	28.4698	18.8365	16.9681
ClCG11G005240	30.5193	47.2801	13.7586	0.291002	-1.7809	0.0125684	0.0796843	Down	0.386906	0.222773	0.0680138	0.135441
ClCG11G005660	1940.17	1363.08	2517.26	1.84674	0.884984	4.34928e-10	3.65186e-08	Up	14.599	12.3775	25.3087	24.9765
ClCG11G005690	29519.1	37397.9	21640.4	0.578652	-0.789232	0.00591619	0.0464617	Down	510.783	614.074	272.673	364.73
ClCG11G005730	394.259	180.11	608.408	3.37797	1.75616	3.694e-10	3.18586e-08	Up	0.804611	1.25184	3.12045	3.67646
ClCG11G005810	318.109	199.369	436.849	2.19116	1.13169	3.32709e-06	0.0001084	Up	1.8576	1.37068	3.82703	3.17824
ClCG11G005910	8281.54	10230.9	6332.21	0.618932	-0.692146	0.00905567	0.0628554	Down	309.581	226.132	157.874	138.06
ClCG11G005940	14447.6	18306.7	10588.4	0.578391	-0.789882	1.54008e-11	1.55446e-09	Down	490.24	483.677	269.514	272.845
ClCG11G006090	988.833	620.518	1357.15	2.18712	1.12903	0.0190919	0.107182	Up	2.44909	2.46607	6.50385	4.09646
ClCG11G006180	65.4714	38.2516	92.6911	2.42319	1.27691	0.02561	0.132033	Up	0.574743	0.163806	0.638123	0.954081
ClCG11G006190	49.7698	25.1173	74.4224	2.963	1.56706	0.00519457	0.0422391	Up	0.229648	0.546984	1.00863	1.01424
ClCG11G006200	102.237	69.9981	134.475	1.92113	0.941956	0.0134089	0.0833844	Up	0.159358	0.219799	0.293674	0.348292
ClCG11G006440	92.5985	121.751	63.446	0.521113	-0.940333	0.0378656	0.173741	Down	1.91183	1.23929	0.661169	1.01871
ClCG11G006540	32.1446	14.3822	49.9069	3.47004	1.79495	0.0113603	0.0739002	Up	0.216591	0.0580838	0.665359	0.53711
ClCG11G006640	292.742	214.077	371.408	1.73493	0.794874	0.00717915	0.0538118	Up	2.16593	1.26303	2.82019	2.77615
ClCG11G006940	147.778	183.056	112.501	0.614572	-0.702346	0.0326966	0.156622	Down	0.574275	0.672713	0.298391	0.428593
ClCG11G006950	375.449	268.193	482.704	1.79984	0.84787	0.000181812	0.00311912	Up	3.39772	2.38857	4.68283	5.16127
ClCG11G007070	414.257	258.169	570.344	2.20919	1.14352	4.00275e-06	0.000127366	Up	1.31289	1.53212	2.44	3.24601
ClCG11G007700	286.555	154.53	418.58	2.70874	1.43762	5.00497e-07	2.1246e-05	Up	1.34286	1.01738	3.41968	2.68953
ClCG11G007790	2119.52	1521.15	2717.89	1.78674	0.837326	2.47694e-09	1.72301e-07	Up	6.89824	5.34333	10.9484	11.1622
ClCG11G007820	226.865	156.246	297.485	1.90396	0.929004	0.000522304	0.00728779	Up	0.0659139	0.0837519	0.125774	0.142354
ClCG11G007960	299.147	86.7245	511.569	5.89878	2.56042	2.92325e-12	3.3768e-10	Up	0.936512	0.269003	3.69477	3.27825
ClCG11G008010	264.613	210.838	318.388	1.51011	0.594651	0.0204651	0.11267	Up	1.79178	1.57202	2.21483	2.20486
ClCG11G008330	680.683	324.511	1036.86	3.19514	1.67588	2.59743e-19	6.34706e-17	Up	5.75351	5.56226	18.4074	15.681
ClCG11G008780	125.044	82.6461	167.442	2.02601	1.01864	0.00394291	0.034426	Up	1.22015	0.641907	4.11524	8.66952
ClCG11G008800	74.0687	118.338	29.7994	0.251817	-1.98955	4.7072e-05	0.00101723	Down	0.928671	1.10139	0.106771	0.460097
ClCG11G008810	267.125	348.118	186.132	0.534681	-0.903251	0.0150682	0.0904566	Down	6.23253	4.21814	2.1307	3.44519
ClCG11G008970	1877.72	2275.7	1479.74	0.650238	-0.620961	8.82255e-06	0.000249863	Down	22.1684	19.9562	13.5551	12.7756
ClCG11G009040	1747.3	2106.04	1388.56	0.659324	-0.600941	2.78888e-05	0.000658688	Down	11.3165	12.7411	8.51409	7.64697
ClCG11G009050	390.924	504.281	277.567	0.550421	-0.861393	0.00299489	0.027968	Down	4.59476	3.00638	2.08925	2.06854
ClCG11G009310	123.954	48.5555	199.352	4.10565	2.03761	0.000264785	0.00422326	Up	0.366939	1.08527	2.48107	3.70113
ClCG11G009500	15.6311	0	31.2622	Inf	Inf	1.05817e-05	0.000292725	Up	0	0	0.696269	0.506284
ClCG11G009520	568.537	302.747	834.326	2.75586	1.4625	8.26877e-14	1.14205e-11	Up	2.28001	1.88898	5.09404	4.9987
ClCG11G009650	30.3252	10.235	50.4155	4.92579	2.30036	0.0131373	0.0822594	Up	0.686695	0.596326	2.3401	1.24962
ClCG11G009710	1439.69	1034.89	1844.5	1.78232	0.833757	2.54771e-08	1.44093e-06	Up	6.16773	5.47731	10.3843	10.2733
ClCG11G009910	161.185	111.736	210.634	1.8851	0.914644	0.00474263	0.0392338	Up	0.0229346	0	0.0657398	0.0196993
ClCG11G009950	96.6407	125.293	67.9887	0.542639	-0.881937	0.0250209	0.129768	Down	6.80434	7.14009	4.56252	3.73601
ClCG11G010030	1198.2	830.815	1565.58	1.88439	0.914099	4.97559e-09	3.25893e-07	Up	6.51253	5.94804	11.8056	11.8354
ClCG11G010290	188.768	145.217	232.32	1.59981	0.677904	0.019525	0.108799	Up	1.26762	1.26909	2.17409	1.78012
ClCG11G010480	5220.5	4099.3	6341.69	1.54702	0.629489	2.53227e-07	1.14644e-05	Up	12.2592	12.7811	18.3959	20.1758
ClCG11G010730	9993.23	12426.3	7560.16	0.608399	-0.716909	1.17079e-09	8.92612e-08	Down	41.8027	38.9657	24.7763	23.7427
ClCG11G011070	772.877	464.387	1081.37	2.32859	1.21946	2.37231e-09	1.6685e-07	Up	3.31704	1.96879	6.38441	5.82767
ClCG11G011270	268.406	378.667	158.146	0.417637	-1.25968	0.0326452	0.156572	Down	1.97291	1.1223	0.409086	0.856602
ClCG11G011830	209.893	148.722	271.064	1.82262	0.866015	0.00267928	0.0256748	Up	2.96951	2.04735	5.0916	4.17811
ClCG11G012300	63.9203	39.0728	88.7678	2.27185	1.18387	0.0159391	0.0939102	Up	0.554816	0.473689	1.26043	0.739497
ClCG11G012320	1496.36	514.718	2478	4.81429	2.26732	2.8596e-34	2.271e-31	Up	2.32576	2.07736	10.6647	9.49336
ClCG11G012340	1710.86	2251.56	1170.15	0.519708	-0.944226	2.06103e-05	0.000516205	Down	14.9674	17.9899	7.67066	9.29128
ClCG11G012540	116.699	145.795	87.6028	0.600863	-0.734891	0.036752	0.170105	Down	1.02242	0.779677	0.594812	0.578967
ClCG11G012580	146.444	113.204	179.683	1.58725	0.666526	0.0436772	0.190326	Up	1.43596	1.54349	1.87633	2.62094
ClCG11G012610	1092.73	609.494	1575.96	2.58569	1.37055	4.62578e-05	0.00100533	Up	45.7857	35.9481	124.011	88.1873
ClCG11G012720	20127.3	13754	26500.7	1.92676	0.94618	0.0037831	0.0333824	Up	109.618	108.92	240.319	161.284
ClCG11G013220	696.894	883.362	510.426	0.577822	-0.791303	8.62074e-06	0.000245611	Down	2.61632	0.503964	0.72072	0.507821
ClCG11G013230	1083.25	512.245	1654.25	3.22941	1.69127	5.19295e-25	2.35661e-22	Up	2.01238	1.24082	3.51379	3.69957
ClCG11G013260	1283.83	1012.24	1555.41	1.5366	0.619741	5.67959e-05	0.00117157	Up	9.77264	8.46235	13.7851	13.4082
ClCG11G013560	1256.84	996.295	1517.39	1.52303	0.606945	0.00098826	0.0120668	Up	16.8183	11.6567	21.8881	18.6408
ClCG11G013670	5163.34	6350.7	3975.98	0.626071	-0.675603	3.24407e-08	1.80795e-06	Down	85.2703	80.1628	56.2043	44.0023
ClCG11G013700	610.913	296.384	925.443	3.12245	1.64268	0.0386839	0.175928	Up	2.12483	1.54428	7.25472	3.58479
ClCG11G013790	693.176	832.09	554.262	0.666108	-0.586171	0.00768407	0.0562274	Down	16.6636	16.8669	8.78942	12.6063
ClCG11G013970	781.906	579.298	984.514	1.69949	0.765105	0.0109579	0.0720945	Up	7.22326	7.09877	14.1241	9.85365
ClCG11G014060	391.279	289.801	492.757	1.70033	0.765816	0.000351375	0.00531524	Up	0.945074	1.26689	1.67147	1.92553
ClCG11G014200	20.0466	6.58784	33.5053	5.08593	2.34651	0.00991645	0.067143	Up	0	0	0.895045	1.90336
ClCG11G014240	2631.18	3171.28	2091.07	0.659378	-0.600822	7.69172e-06	0.000222803	Down	48.211	51.8882	35.9111	30.8803
ClCG11G014320	227.209	300.242	154.176	0.513507	-0.961543	0.000433647	0.00626028	Down	1.27021	1.65459	0.943095	0.891758
ClCG11G014690	207.907	141.515	274.3	1.93832	0.954804	0.000883496	0.0110399	Up	1.88364	1.50405	3.48541	2.69067
ClCG11G014810	3980.27	3158.23	4802.3	1.52056	0.604607	1.26068e-06	4.67481e-05	Up	5.66476	6.23399	9.73126	9.53615
ClCG11G015130	91.3403	122.838	59.8422	0.487163	-1.03752	0.0108778	0.0717407	Down	1.39607	0.904161	0.347996	0.544872
ClCG11G015410	1350.4	1820.33	880.478	0.483691	-1.04784	9.917e-08	4.92235e-06	Down	12.0639	9.51555	4.67116	5.59901
ClCG11G015460	1563.53	1240.1	1886.96	1.52161	0.605598	0.000212097	0.00352754	Up	9.49828	7.24985	12.7848	12.2376
ClCG11G015530	583.258	372.038	794.478	2.13547	1.09456	0.021417	0.116299	Up	3.66112	1.80527	6.50397	4.57662
ClCG11G015610	3032.92	2279.35	3786.48	1.66121	0.732231	2.56008e-08	1.44364e-06	Up	21.6365	19.5828	35.1592	32.9537
ClCG11G015850	2400.91	1803.75	2998.07	1.66213	0.733032	8.63669e-08	4.32061e-06	Up	9.00446	7.53928	14.3304	12.5147
ClCG11G015870	5629.82	7197.02	4062.61	0.564485	-0.824993	1.25841e-11	1.28263e-09	Down	79.8695	77.8523	49.4797	39.0956
ClCG11G016110	736.286	542.946	929.625	1.71219	0.775841	0.0103698	0.0692776	Up	50.2391	57.7376	87.428	73.8667
ClCG11G016140	38.3478	55.5883	21.1073	0.379708	-1.39704	0.0238897	0.125438	Down	0.273368	0.204736	0.105261	0.0851979
ClCG11G016160	1285.03	982.386	1587.67	1.61614	0.69255	5.58001e-05	0.00115603	Up	12.5472	9.54492	19.2219	16.1378
ClCG11G016280	59534.6	44431.4	74637.9	1.67985	0.748329	2.42505e-05	0.000590161	Up	1336.04	1627.24	2261.43	2527.26
ClCG11G016330	1654.59	2011.74	1297.45	0.644939	-0.632766	1.32163e-05	0.000352311	Down	27.3445	29.2852	18.1278	17.6136
ClCG11G016410	212.473	130.578	294.368	2.25435	1.17271	0.0173164	0.100023	Up	4.4822	2.02387	9.31715	7.77612
ClCG11G016500	1558.01	1169.8	1946.21	1.66371	0.734404	5.19461e-07	2.19533e-05	Up	6.05951	6.31418	11.017	10.0955
ClCG11G016520	531.935	408.826	655.043	1.60225	0.680101	0.0099236	0.0671675	Up	3.96246	2.64782	5.36621	4.62282
ClCG11G016540	23962.5	29054.9	18870.2	0.649466	-0.622674	4.07128e-08	2.19205e-06	Down	241.654	216.213	157.501	138.55
ClCG11G016550	24.6319	6.72087	42.5429	6.32997	2.6622	0.00209465	0.0214415	Up	0.0691514	0	0.465028	0.279811
ClCG11G016560	54.8473	28.1038	81.5908	2.90319	1.53764	0.00478577	0.0395049	Up	0.45414	0.291928	0.879292	1.06613
ClCG11G016780	607.285	413.763	800.808	1.93543	0.952652	6.15175e-07	2.53245e-05	Up	16.1897	13.7636	30.0704	24.8376
ClCG11G016790	328.713	257.774	399.651	1.55039	0.632632	0.00584505	0.0460548	Up	9.81611	9.02048	11.635	14.8406
ClCG11G016920	185.942	238.355	133.53	0.560215	-0.835947	0.0186718	0.105447	Down	4.18983	2.46887	1.84549	1.54585
ClCG11G016930	2320.39	1672.47	2968.31	1.77481	0.827666	1.35463e-09	1.01651e-07	Up	26.9524	24.6114	39.0949	41.58
ClCG11G017030	2010.33	1378.24	2642.41	1.91723	0.939026	0.012494	0.0793279	Up	12.1771	9.69812	20.6442	17.5698
ClCG11G017090	1407.98	937.464	1878.5	2.00382	1.00275	1.76479e-11	1.75192e-09	Up	0.636575	0.634191	1.57404	1.27881
ClCG11G017110	67.9959	43.7614	92.2303	2.10757	1.07558	0.0265895	0.135471	Up	0.266816	0.74534	0.994971	1.16959
ClCG11G017160	567.373	384.361	750.386	1.9523	0.965171	2.80293e-06	9.3798e-05	Up	2.64011	1.95017	5.59315	4.84103
ClCG11G017170	106.596	53.8955	159.297	2.95567	1.56349	5.37767e-05	0.00112811	Up	0	0	0	0
ClCG11G017180	1067.49	590.35	1544.63	2.61646	1.38762	5.34381e-06	0.000161671	Up	6.17719	8.30768	20.5189	16.2266
ClCG11G017490	3409.39	2721.6	4097.17	1.50543	0.590176	5.3019e-06	0.000160659	Up	12.3459	10.5577	16.5579	17.1825
ClCG11G017700	1902.53	1511.09	2293.98	1.5181	0.602264	1.88786e-05	0.000479258	Up	19.6598	16.4857	25.0683	27.9524
ClCG11G017930	16613.5	23866.6	9360.49	0.392201	-1.35034	1.10852e-11	1.14207e-09	Down	114.642	130.398	44.0851	52.04
ClCG11G018000	1584.5	1248.21	1920.8	1.53885	0.621848	0.00763793	0.056035	Up	14.986	10.7714	21.1149	16.2184
ClCG11G018130	2698.8	3469.05	1928.56	0.555932	-0.847019	1.47129e-10	1.31041e-08	Down	51.2423	45.9274	29.2834	25.0398
ClCG11G018160	142.339	91.7663	192.911	2.1022	1.0719	0.00174482	0.0186518	Up	0.50817	0.414786	0.872512	0.755394
ClCG11G018300	50.2515	22.016	78.487	3.56499	1.8339	0.0015438	0.0169596	Up	3.15347	1.10809	1.98548	5.86988
ClCG11G018340	396.959	308.706	485.213	1.57176	0.652384	0.00346492	0.0312252	Up	4.96038	3.67555	6.13634	7.0063
ClCG11G018430	2882.98	1865.37	3900.59	2.09105	1.06423	9.8275e-16	1.73437e-13	Up	21.0896	20.2299	43.1353	46.178
ClCG11G018600	13.3448	4.07381	22.6158	5.55151	2.47288	0.0380149	0.173965	Up	0.0290567	0	0.110217	0.217576
ClCG11G018700	9923.24	12053.3	7793.16	0.646557	-0.62915	6.6881e-08	3.46078e-06	Down	41.0181	36.0161	26.4365	23.4293
ClCG11G018710	82.3196	116.852	47.7877	0.408961	-1.28996	0.00307241	0.0285242	Down	0.564329	0.523024	0.199192	0.334275
ClCG11G018730	531.939	350.788	713.09	2.03282	1.02348	0.000678455	0.00899885	Up	1.22423	1.32556	3.0343	2.25284
ClCG11G018770	574.203	452.845	695.56	1.53598	0.619158	0.00116553	0.0137051	Up	2.30701	2.5812	3.86289	3.48829
ClCG11G018960	270.076	207.379	332.773	1.60466	0.682267	0.00640734	0.0493531	Up	3.25321	3.19183	5.82292	5.75371
ClCG11G019010	363.835	224.138	503.531	2.24653	1.1677	0.000226536	0.00371262	Up	3.15282	1.55048	5.13929	5.30232
ClCG11G019110	1598.44	1083.18	2113.71	1.95139	0.964502	1.62758e-08	9.69425e-07	Up	12.9288	9.20014	20.5598	21.3294
ClCG11G019220	181.859	218.587	145.13	0.663948	-0.590858	0.0478319	0.202145	Down	0	0.752326	0	2.6329
