# Supplementary material for: Transcriptome-wide N6-methyladenosine (m6A) methylation in watermelon under CGMMV infection
Source: BMC Plant Biol. 2021 Nov 8;21:516. doi: 10.1186/s12870-021-03289-8 (PMC8574010; doi:10.1186/s12870-021-03289-8)
Supplement: Supplementary file 11 — Additional file 11: Supplementary file 11. The response patterns of watermelon m6A elements to CGMMV infection in RNA-seq data. [file 12870_2021_3289_MOESM11_ESM.xlsx]

## Sheet: Additional File 11
Additional File 11. The response patterns of watermelon m6A elements to CGMMV infection in RNA-seq data.
Gene name	Gene loci	FoldChange	exp_significant
ClMTA	ClCG07G016960	0.929253	No
ClMTB	ClCG10G000860	0.994751	No
ClMTC	ClCG08G015310	0.835	No
ClALKBH1B	ClCG01G015060	1.03173	No
ClALKBH2B	ClCG01G020250	1.1231	No
ClALKBH3B	ClCG01G021210	0.977373	No
ClALKBH4B	ClCG04G006530	1.51896	UP
ClALKBH5B	ClCG05G009700	NA	No
ClALKBH6B	ClCG07G006830	1.01441	No
ClALKBH7B	ClCG07G014130	1.03272	No
ClALKBH8B	ClCG09G006800	0.991362	No
ClALKBH9B	ClCG10G010640	1.25357	No
ClALKBH10B	ClCG11G013630	0.942432	No
ClALKBH11B	ClCG11G013640	0.492982	Down
ClALKBH12B	ClCG11G016210	0.965266	No
ClECT1/ClCPSF30	ClCG03G006290	1.13438	No
ClECT2	ClCG03G011740	1.09588	No
ClECT3	ClCG03G014610	0.853752	No
ClECT4	ClCG06G004290	1.21457	No
ClECT5	ClCG08G001630	1.14663	No
