# Supplementary material for: Transcriptome-wide N6-methyladenosine (m6A) methylation in watermelon under CGMMV infection
Source: BMC Plant Biol. 2021 Nov 8;21:516. doi: 10.1186/s12870-021-03289-8 (PMC8574010; doi:10.1186/s12870-021-03289-8)
Supplement: Supplementary file 12 — Additional file 12: Supplementary file 12. The differentially m6A methylated and expressed genes (DMEGs) identified in this study. [file 12870_2021_3289_MOESM12_ESM.xlsx]

## Sheet: Sheet1
Additional File 12. The differentially methylated and expressed genes (DMEGs) identified in this study.
chr	start	end	width	geneId	Function annotion	transcriptId	distanceToTSS	peak_fold_enrichment	peak_diff.lg.fdr	peak_diff.lg.p	peak_diff.log2.fc	peak_change	exp_foldChange	exp_log2FoldChange	exp_pval	exp_padj	exp_change	groups
CG_Chr00	6305732	6306549	818	ClCG00G002140	Chaperone protein dnaJ	ClCG00G002140.1	3967	2.05	-1.09	-3.56	-3.63	down	3.55956	1.8317	0.000762202	0.00985588	up	hypo-up
CG_Chr01	6826857	6827052	196	ClCG01G006110	Heavy metal transport/detoxification superfamily protein LENGTH=358	ClCG01G006110.1	-956	1.64	-0.308	-1.45	-0.671	down	2.09298	1.06556	5.42467e-05	0.00113247	up
CG_Chr01	24996159	24996401	243	ClCG01G012620	Unknown protein	ClCG01G012620.1	387	2.17	-0.508	-2.03	-0.952	down	2.33273	1.22202	8.61096e-07	3.39101e-05	up
CG_Chr01	31304130	31304418	289	ClCG01G016810	Heat stress transcription factor	ClCG01G016810.1	-1187	2.86	-0.49	-1.95	-0.842	down	3.39656	1.76407	4.50901e-09	2.97376e-07	up
CG_Chr01	31692190	31692389	200	ClCG01G017140	Cytochrome P450, putative	ClCG01G017140.1	-2319	1.46	-1.34	-4.05	-0.79	down	2.00029	1.00021	0.00574393	0.0454837	up
CG_Chr01	31692190	34009533	189	ClCG01G019820	Heavy metal transport/detoxification superfamily protein LENGTH=126	ClCG01G019820.1	263	2.36	-0.679	-2.51	-0.748	down	4.08679	2.03097	1.97225e-06	6.92286e-05	up
CG_Chr01	31692190	34564128	195	ClCG01G020410	Proteasome subunit alpha type	ClCG01G020410.1	3595	1.61	-0.269	-1.33	-0.759	down	1.60703	0.684397	2.5869e-05	0.000622554	up
CG_Chr01	31692190	38959183	411	ClCG01G025940	AT5g44670/K15C23_12 glycosyltransferase family protein	ClCG01G025940.1	1139	2.23	-0.49	-1.94	-0.715	down	1.74876	0.806329	0.038837	0.176288	up
CG_Chr02	31692190	858594	150	ClCG02G000780	Terpenoid cyclases/Protein prenyltransferases superfamily protein LENGTH=598	ClCG02G000780.1	-4426	2.1	-0.403	-1.72	-0.692	down	1.64193	0.715392	3.17194e-07	1.41918e-05	up
CG_Chr02	31692190	31344723	574	ClCG02G016860	Ankyrin repeat-containing protein, putative	ClCG02G016860.1	2312	1.45	-0.605	-2.29	-0.986	down	2.28371	1.19138	7.78135e-11	7.09629e-09	up
CG_Chr02	31692190	37290590	212	ClCG02G022850	ABC transporter G family member	ClCG02G022850.1	-1326	1.22	-0.522	-2.06	-1.15	down	4.39728	2.13661	0.00961861	0.0657211	up
CG_Chr02	31692190	37290401	148	ClCG02G022850	ABC transporter G family member	ClCG02G022850.1	-1515	1.15	-0.386	-1.69	-1.06	down	4.39728	2.13661	0.00961861	0.0657211	up
CG_Chr05	31692190	5505886	2378	ClCG05G005640	T6H22.12 protein interactor of constitutive active ROPs protein	ClCG05G005640.1	1501	1.91	-0.79	-2.85	-0.823	down	1.81291	0.858307	4.74469e-05	0.00102417	up
CG_Chr05	31692190	31514582	225	ClCG05G019280	Similarity to protein kinase	ClCG05G019280.1	-4600	2.04	-0.517	-2.05	-0.639	down	1.71325	0.776735	3.15831e-06	0.000103432	up
CG_Chr05	31692190	33317686	880	ClCG05G021310	Major facilitator superfamily protein LENGTH=601	ClCG05G021310.1	22221	1.75	-1	-3.31	-0.789	down	2.97117	1.57103	2.79166e-06	9.3678e-05	up
CG_Chr07	31692190	29725513	2077	ClCG07G013290	ABC transporter family pleiotropic drug resistance protein	ClCG07G013290.1	1012	2.82	-0.346	-1.56	-0.668	down	1.87508	0.906952	0.00153106	0.0168585	up
CG_Chr08	31692190	28754038	236	ClCG08G016400	Zinc-finger protein	ClCG08G016400.1	0	3.53	-0.495	-1.98	-0.609	down	2.03422	1.02448	0.0090386	0.0628164	up
CG_Chr09	31692190	32681296	327	ClCG09G016700	Pleiotropic drug resistance ABC transporter family protein	ClCG09G016700.1	-2732	1.38	-0.553	-2.16	-0.967	down	2.11533	1.08088	7.11181e-09	4.56401e-07	up
CG_Chr10	31692190	3841784	148	ClCG10G003090	UDP-D-GLUCURONATE 4-EPIMERASE 3 family protein	ClCG10G003090.1	196	1.69	-0.898	-3.13	-1.31	down	1.57456	0.654953	0.000301819	0.0047064	up
CG_Chr10	31692190	31016088	151	ClCG10G016350	Cytochrome P450, putative	ClCG10G016350.1	-2609	1.32	-0.467	-1.85	-0.603	down	1.63058	0.70539	3.59818e-05	0.000814936	up
CG_Chr10	31692190	36309138	197	ClCG10G021720	O-fucosyltransferase family protein	ClCG10G021720.1	-2709	1.5	-0.62	-2.34	-0.983	down	1.55761	0.639336	0.000359006	0.00539195	up
CG_Chr10	31692190	36830993	495	ClCG10G022400	Receptor lectin protein kinase-like	ClCG10G022400.1	-6557	2.5	-0.275	-1.35	-1.01	down	1.92686	0.946251	0.00162699	0.0177	up
CG_Chr00	31692190	8393214	621	ClCG00G003320	Malic enzyme	ClCG00G003320.1	2060	17	-2.17	-5.32	3.62	up	2.07165	1.05078	4.70383e-16	8.70437e-14	up	hyper-up
CG_Chr01	31692190	38978921	198	ClCG01G025960	DNA replication licensing factor MCM6	ClCG01G025960.1	7229	1.93	-0.553	-2.16	0.925	up	2.27208	1.18401	6.55552e-07	2.66983e-05	up
CG_Chr03	31692190	30303741	200	ClCG03G015390	PIF / Ping-Pong family of plant transposases LENGTH=406	ClCG03G015390.1	0	1.52	-0.741	-2.74	0.927	up	3.18028	1.66915	0.00247039	0.0241713	up
CG_Chr05	31692190	32092199	332	ClCG05G019870	Alpha-amylase	ClCG05G019870.1	-3578	1.95	-0.679	-2.51	0.817	up	7.76252	2.95652	2.85571e-50	3.40186e-47	up
CG_Chr06	31692190	2761787	150	ClCG06G002450	Kinase family protein	ClCG06G002450.1	1939	1.47	-0.679	-2.5	1.99	up	2.63913	1.40006	3.47748e-07	1.53428e-05	up
CG_Chr06	31692190	7436434	310	ClCG06G006520	Aldo/keto reductase, putative	ClCG06G006520.1	-224	1.78	-0.266	-1.32	0.713	up	1.64058	0.714209	0.00240403	0.0237907	up
CG_Chr06	31692190	28599253	399	ClCG06G015210	Enolase, putative	ClCG06G015210.1	3038	2.91	-0.8	-2.88	0.709	up	2.61164	1.38496	1.25821e-06	4.67477e-05	up
CG_Chr07	31692190	20893487	3040	ClCG07G007870	WRKY DNA-binding protein 29	ClCG07G007870.1	-282	2.65	-0.557	-2.18	0.774	up	1.84601	0.88441	0.0149218	0.0898892	up
CG_Chr08	31692190	24049476	2474	ClCG08G011340	Plastid-targeted protein 4	ClCG08G011340.1	-49	3.75	-0.841	-3	0.782	up	6.12506	2.61472	1.63533e-11	1.6319e-09	up
CG_Chr09	31692190	386501	149	ClCG09G000440	Receptor-like protein kinase	ClCG09G000440.1	9230	1.68	-0.79	-2.85	0.908	up	3.07694	1.62149	4.84245e-12	5.36611e-10	up
CG_Chr09	31692190	32683978	436	ClCG09G016700	Pleiotropic drug resistance ABC transporter family protein	ClCG09G016700.1	-50	2.93	-0.293	-1.41	0.694	up	2.11533	1.08088	7.11181e-09	4.56401e-07	up
CG_Chr10	31692190	33429524	188	ClCG10G018420	Late embryogenesis abundant (LEA) hydroxyproline-rich glycoprotein family LENGTH=227	ClCG10G018420.1	0	2.73	-0.316	-1.48	0.6	up	2.74468	1.45664	8.42287e-06	0.00024069	up
CG_Chr11	31692190	10497445	149	ClCG11G007700	receptor-like kinase LENGTH=751	ClCG11G007700.1	-1820	1.98	-0.625	-2.35	0.965	up	2.70874	1.43762	5.00497e-07	2.1246e-05	up
CG_Chr11	31692190	15911963	150	ClCG11G009710	Glutamine--fructose-6-phosphate amino transferase [isomerizing] 2	ClCG11G009710.1	-6374	1.45	-0.303	-1.44	0.599	up	1.78232	0.833757	2.54771e-08	1.44093e-06	up
CG_Chr11	31692190	21779902	249	ClCG11G011070	Endo-1,4-beta-glucanase, putative	ClCG11G011070.1	-7962	3	-0.316	-1.48	0.612	up	2.32859	1.21946	2.37231e-09	1.6685e-07	up
CG_Chr11	31692190	28809006	445	ClCG11G015530	Cytochrome P450, putative	ClCG11G015530.1	1085	9.43	-0.34	-1.54	0.703	up	2.13547	1.09456	0.021417	0.116299	up
CG_Chr01	31692190	1192747	150	ClCG01G001290	Alpha-l-fucosidase, putative	ClCG01G001290.1	0	1.83	-0.266	-1.32	-1.01	down	0.38236	-1.387	0.00022885	0.0037441	down	hypo-down
CG_Chr01	31692190	14125472	272	ClCG01G009830	Ankyrin repeat-containing protein, putative	ClCG01G009830.1	3540	1.71	-0.688	-2.55	-1.25	down	0.311536	-1.68253	0.00698874	0.052692	down
CG_Chr01	31692190	26250808	1032	ClCG01G013090	Protein kinase superfamily protein LENGTH=345	ClCG01G013090.1	496	2.21	-0.316	-1.48	-2.6	down	0.581905	-0.781143	0.000959784	0.011787	down
CG_Chr01	31692190	32341422	148	ClCG01G017850	CBS domain-containing family protein	ClCG01G017850.1	-2843	2	-0.265	-1.31	-1.43	down	0.671915	-0.573649	0.0282736	0.141652	down
CG_Chr01	31692190	37408231	675	ClCG01G024280	Conserved oligomeric Golgi complex subunit 8	ClCG01G024280.1	-1393	1.95	-0.718	-2.66	-0.617	down	0.296945	-1.75173	0.00123628	0.0144031	down
CG_Chr01	31692190	38168531	6350	ClCG01G025080	Serine-rich adhesin for platelets	ClCG01G025080.1	-26863	2.11	-0.433	-1.78	-0.587	down	0.668798	-0.580358	3.5172e-05	0.000802849	down
CG_Chr03	31692190	22468923	2845	ClCG03G011540	Carboxyl-terminal proteinase	ClCG03G011540.1	-1346	2.26	-0.718	-2.66	-0.674	down	0.617327	-0.695893	0.00071374	0.00935634	down
CG_Chr04	31692190	19087781	400	ClCG04G005410	C2 calcium/lipid-binding plant phosphoribosyltransferase family protein LENGTH=1049	ClCG04G005410.1	-1465	2.56	-0.9	-3.14	-0.799	down	0.655821	-0.608627	0.00133916	0.0152658	down
CG_Chr06	31692190	1036658	449	ClCG06G001060	Hfr-2-like protein	ClCG06G001060.1	-298	1.97	-0.627	-2.37	-0.73	down	0.262632	-1.92889	6.97461e-25	3.09153e-22	down
CG_Chr06	31692190	25514043	196	ClCG06G012320	Reticulon family protein LENGTH=487	ClCG06G012320.1	-4252	2.21	-0.32	-1.49	-0.717	down	0.534657	-0.903313	0.0015588	0.0170896	down
CG_Chr06	31692190	30668903	199	ClCG06G017530	Sieve element occlusion a	ClCG06G017530.1	2774	1.53	-0.358	-1.6	-0.765	down	0.256612	-1.96234	0.014976	0.0900967	down
CG_Chr07	31692190	23576393	245	ClCG07G008920	GATA transcription factor	ClCG07G008920.1	1415	1.83	-0.456	-1.82	-0.671	down	0.572383	-0.804948	9.1915e-05	0.00177021	down
CG_Chr07	31692190	24931709	145	ClCG07G009510	VQ motif-containing family protein	ClCG07G009510.1	-386	1.71	-0.415	-1.75	-1.14	down	0.609761	-0.713684	0.000367102	0.00549644	down
CG_Chr08	31692190	27157995	2952	ClCG08G014390	Receptor expression-enhancing protein 3	ClCG08G014390.1	-3410	3.31	-0.358	-1.6	-0.649	down	0.432779	-1.2083	0.0124906	0.0793279	down
CG_Chr08	31692190	29176375	195	ClCG08G016830	myb domain protein 68 LENGTH=374	ClCG08G016830.1	1218	1.9	-0.62	-2.34	-0.787	down	0.513015	-0.962926	0.0299614	0.147829	down
CG_Chr09	31692190	6103937	150	ClCG09G007020	Protein FANTASTIC FOUR 3	ClCG09G007020.1	-2262	2.07	-0.291	-1.39	-1.06	down	0.483804	-1.04751	3.14433e-06	0.000103432	down
CG_Chr10	31692190	31972966	742	ClCG10G017140	Ethylene-responsive transcription factor	ClCG10G017140.1	535	2.25	-0.815	-2.93	-1.62	down	0.144664	-2.78922	0.000326914	0.00501285	down
CG_Chr01	31692190	34513474	148	ClCG01G020370	Thaumatin	ClCG01G020370.1	11752	1.85	-0.284	-1.38	1.06	up	0.432024	-1.21082	0.0204132	0.112482	down	hyper-down
CG_Chr02	31692190	3327324	197	ClCG02G003390	Pentatricopeptide repeat (PPR) superfamily protein LENGTH=195	ClCG02G003390.1	5369	2.41	-0.671	-2.49	1	up	0.663331	-0.5922	0.00250343	0.0243694	down
CG_Chr08	31692190	22085816	1981	ClCG08G009480	RNA polymerase II transcription elongation factor DSIF/SUPT5H/SPT5 (ISS)	ClCG08G009480.1	-1412	11.9	-1.82	-4.75	1.37	up	0.561105	-0.833658	4.02766e-10	3.41187e-08	down
CG_Chr09	31692190	4806069	552	ClCG09G005490	ATP-dependent RNA helicase, putative	ClCG09G005490.1	3693	2.16	-0.502	-2.01	0.628	up	0.650602	-0.620153	1.38868e-06	5.09005e-05	down
CG_Chr10	31692190	2195785	300	ClCG10G001970	Electron carrier/ iron ion binding protein	ClCG10G001970.1	6513	2.1	-0.495	-1.99	0.648	up	0.596172	-0.7462	5.77126e-05	0.00118726	down
CG_Chr11	31692190	2762496	1764	ClCG11G002620	2-oxoglutarate (2OG) and Fe(II)-dependent oxygenase superfamily protein	ClCG11G002620.1	5030	1.86	-0.291	-1.4	0.651	up	0.602168	-0.731762	0.0215864	0.116985	down
