# Supplementary material for: Transcriptome-wide N6-methyladenosine (m6A) methylation in watermelon under CGMMV infection
Source: BMC Plant Biol. 2021 Nov 8;21:516. doi: 10.1186/s12870-021-03289-8 (PMC8574010; doi:10.1186/s12870-021-03289-8)
Supplement: Supplementary file 13 — Additional file 13: Supplementary file 13. Primers used for m6A-immunoprecipitation(IP)-qPCR (m6A -IP-qPCR) and Real-time quantitative PCR (qPCR). [file 12870_2021_3289_MOESM13_ESM.xlsx]

## Sheet: Sheet1
Additional File 13. Primers used for m6A-immunoprecipitation(IP)-qPCR (m6A-IP-qPCR) and Real-time quantitative PCR (qPCR)
Primer Name	Sequence
β-actin-S	CCATGTATGTTGCCATCCAG
β-actin-A	GGATAGCATGGGGTAGAGCA
WRKY29-S	ACAATTCTGCCTCCATTTC
WRKY29-A	TATCCGCTTTCACCTCTTTC
MYB68-S	CAGACAATGATGTGAAAAACC
MYB68-A	GGAGCATGTAGCAGTGAGG
bZIP-S	CCATAGCCACCGAAACTT
bZIP-A	TTCCACCTCCTCATCACC
